# Supplementary material for: Key gene network related to primary ciliary dyskinesia in hippocampus of patients with Alzheimer’s disease revealed by weighted gene co-expression network analysis
Source: BMC Neurol. 2022 May 30;22:198. doi: 10.1186/s12883-022-02724-z (PMC9150314; doi:10.1186/s12883-022-02724-z)
Supplement: Supplementary file 5 — Additional file 5: Table S1. Sequencing of hippocampal data in dataset GSE48350. [file 12883_2022_2724_MOESM5_ESM.xlsx]

## Sheet: Sheet1
Table S1 Sequencing of hippocampal data in dataset GSE48350
#NAME	GSM300211	GSM300212	GSM300213	GSM300214	GSM300215	GSM300216	GSM300217	GSM300218	GSM300219	GSM300220	GSM300221	GSM300222	GSM300223	GSM300224	GSM300225	GSM300226	GSM300227	GSM300228	GSM300229	GSM300168	GSM300172	GSM300174	GSM300178	GSM300182	GSM300185	GSM300187	GSM300190	GSM300193	GSM300197	GSM300205	GSM300209	GSM300215	GSM300219	GSM300223	GSM300227	GSM300231	GSM300235	GSM300239	GSM300243	GSM300255	GSM300262	GSM300268	GSM300272	GSM300276	GSM300280	GSM300286	GSM300290	GSM300294	GSM300298
1007_s_at	0.511246	3.1703	1.40807	1.17329	1.79974	1.20515	0.915876	0.526755	1.2747	1.08612	0.712086	0.993575	2.47045	0.835129	0.893005	1.38419	1.75113	1.15409	0.708563	1.6096	1.58764	0.79657	1.73853	1.28289	1.52383	2.55587	1.59376	2.04092	0.668104	0.808198	0.999137	1.79974	1.2747	2.47045	1.75113	1.27611	1.97029	1.48289	2.37781	1.68029	1.02543	1.41015	2.07551	1.29664	1.16208	1.31479	1.62219	0.598318	0.686872
1053_at	1.30768	1.26021	0.847371	0.813064	0.762757	0.8677	1.16809	1.2308	1.07633	1.19672	1.43526	1.09808	1.13835	1.08531	1.367	0.732244	1.12971	0.921489	0.99905	1.85908	1.18629	0.917716	0.845444	0.842452	1.15921	0.75262	0.609568	0.806862	0.893189	0.966294	0.876913	0.762757	1.07633	1.13835	1.12971	0.838557	0.712456	1.07333	0.982138	0.633731	0.75693	0.845724	0.57196	0.882278	1.09641	0.736081	1.17537	1.46797	1.07262
117_at	0.867833	1.61418	1.22038	0.811636	1.29939	0.620945	1.47894	3.31489	14.2344	5.20758	4.47874	1.24799	1.32401	0.731729	0.904933	2.29037	79.8028	2.95819	1.71163	3.09739	2.21129	1.65064	3.04184	1.28704	2.89338	1.30784	36.7231	2.43357	2.20388	1.75341	1.47046	1.29939	14.2344	1.32401	79.8028	1.42575	1.45514	4.06605	1.40232	0.8922	0.928181	1.70849	1.52019	1.2875	2.15468	1.54559	1.45095	1.66196	1.14362
121_at	0.830349	1.00807	0.948513	1.07819	0.999687	0.890645	1.19157	1.07707	0.940452	0.860952	1.15203	1.09949	0.877271	0.953682	1.01842	1.01638	0.771241	1.14843	0.984578	0.982284	1.01191	0.960083	0.850078	1.11684	0.792641	0.856655	0.980218	0.778887	1.08653	1.26926	1.18343	0.999687	0.940452	0.877271	0.771241	0.930412	0.965454	0.943212	0.853663	0.844299	0.7255	0.971085	0.996101	0.907046	0.959311	0.997563	1.17846	1.04102	0.977118
1255_g_at	0.555744	0.526023	0.51289	0.819426	0.846645	0.475817	0.498243	1.2805	1.25553	0.481756	1.57263	1.13333	0.981953	0.492786	0.534891	0.546507	2.41057	1.35789	1.28079	3.17964	2.21313	5.01141	0.911339	1.10038	2.20343	1.00687	0.943408	1.05029	1.79244	6.96822	1.0865	0.846645	1.25553	0.981953	2.41057	3.05953	0.945037	1.65993	0.854587	0.728781	0.724059	1.13295	1.08084	0.662507	1.54377	0.872695	1.05476	3.41388	1.79189
1294_at	0.939847	1.21641	1.55873	1.02991	1.33246	0.8983	1.0038	0.93275	0.6004	0.714468	1.01202	1.07639	1.02084	0.835923	0.76792	1.01606	2.00138	1.54164	1.05597	1.51937	2.30107	1.00532	1.03601	1.22151	1.81341	1.76173	0.998687	1.25197	0.851922	0.928077	0.804365	1.33246	0.6004	1.02084	2.00138	1.10355	1.26518	1.04912	1.06521	0.991403	0.673256	1.11694	1.02616	1.25173	1.19693	1.04008	1.58253	0.76523	0.948436
1316_at	0.69004	0.512015	1.17524	1.54492	0.929643	1.42831	0.982723	1.3881	0.776037	0.866843	1.01867	1.10024	0.72565	0.940134	0.900826	1.12212	0.915722	1.41352	0.826711	0.580581	0.872664	0.802946	0.78267	0.922244	1.00557	1.04055	0.97019	0.757442	0.617373	1.08363	0.988852	0.929643	0.776037	0.72565	0.915722	0.717055	0.767101	0.582001	0.696342	2.13068	1.38109	0.652115	0.996219	0.701564	0.659369	0.802832	0.778757	0.865427	0.788837
1320_at	1.17149	1.46338	0.880723	0.979547	1.12213	0.975009	0.797728	0.900298	1.34303	0.944282	1.01693	1.34505	1.28921	0.922319	0.788244	1.25756	0.460719	0.976735	0.823276	0.496548	0.537015	1.0732	1.26818	1.26572	0.383625	0.949157	1.47336	2.09722	1.2971	1.60955	1.09809	1.12213	1.34303	1.28921	0.460719	1.303	1.30011	1.24424	1.28253	0.971172	1.05305	1.27787	1.33575	1.44023	1.34214	1.26794	1.04269	1.44802	1.33594
1405_i_at	1.20061	1.12441	2.77093	1.00967	0.834365	0.930228	0.793505	1.12516	1.05362	0.797436	1.02055	1.08491	0.817111	0.966587	0.84393	0.876769	3.04899	1.48224	1.00459	1.74167	2.06115	1.15035	0.976165	1.16244	1.20899	1.02871	0.992781	0.880069	1.06117	1.05451	1.04612	0.834365	1.05362	0.817111	3.04899	0.934396	0.995413	0.935324	0.804614	1.0708	0.770781	1.02988	1.23881	0.910499	1.00763	0.947877	0.636907	0.97124	0.97792
1431_at	1.84588	1.55772	0.432685	0.454893	0.886208	0.680729	0.697874	1.28617	1.15207	1.40014	1.79737	0.936995	0.850477	1.62312	1.43843	0.565137	1.31834	0.526481	0.785247	2.74619	1.2397	0.918499	1.03628	1.04447	1.15531	0.511322	0.804121	0.908007	0.664844	1.07173	0.9462	0.886208	1.15207	0.850477	1.31834	0.638114	0.88303	0.924992	1.76971	0.328642	0.440784	0.756009	0.639639	0.870409	0.842672	0.802981	2.45974	1.8982	1.48866
1438_at	2.36772	0.393892	0.89123	0.811206	0.580279	0.832003	0.747314	1.00845	0.793318	1.35659	1.02156	1.24026	0.705349	0.749582	0.55444	0.98072	0.658751	0.683433	0.401761	0.513985	0.324807	2.10326	0.723879	0.800911	0.885438	1.2156	0.743985	0.803509	0.890909	0.850594	0.845581	0.580279	0.793318	0.705349	0.658751	0.812986	0.836081	0.819197	0.902141	0.377223	0.369773	0.764578	1.24825	1.67253	1.57652	0.671586	1.10037	2.00985	3.41234
1487_at	0.997262	0.790387	1.29497	0.728937	0.742942	1.05644	1.01616	0.710719	1.10141	1.24633	0.89445	1.25361	1.1149	1.32713	0.868262	1.24322	1.27391	0.638968	0.822841	1.31879	1.52606	0.860861	0.706059	0.80409	1.68674	0.71557	1.24673	1.04973	1.36746	0.73963	0.691835	0.742942	1.10141	1.1149	1.27391	0.628122	0.93591	0.784842	0.54871	1.19112	1.14047	0.889596	1.10979	1.21706	0.985962	0.894467	0.936175	1.00443	0.998676
1494_f_at	0.82599	1.06485	0.965078	0.853484	0.636441	1.10689	0.945241	0.947892	0.653022	0.993108	1.10759	0.911398	0.812662	1.0552	0.855928	0.952467	1.03116	0.936082	0.885267	1.0584	1.30794	0.664357	0.654629	0.702672	1.05949	0.775723	0.799704	0.630511	0.731173	0.732974	0.736969	0.636441	0.653022	0.812662	1.03116	0.67829	0.667127	0.643065	0.613341	1.45729	1.30459	0.681214	0.839808	0.719549	0.688401	0.67407	0.663886	0.681472	0.725561
1552256_a_at	0.954566	1.11868	1.79982	1.41346	1.20396	1.26604	1.05354	0.652769	0.862289	0.754326	0.775835	1.06932	1.00408	0.823638	0.864411	1.69348	1.52013	1.04619	0.808589	1.68297	1.18816	1.09741	1.21103	0.734526	1.42308	1.06894	1.3339	1.57871	0.738286	0.962978	1.02557	1.20396	0.862289	1.00408	1.52013	1.06732	1.24258	1.89512	1.44008	1.34993	0.878605	1.25795	0.963888	0.992936	0.953734	0.99031	1.02673	1.04416	0.895696
1552257_a_at	1.3525	0.741992	1.03497	0.928762	0.724492	0.92646	1.11838	1.0089	1.07324	0.888295	1.35753	0.994359	0.726001	0.882949	0.936701	1.01369	0.725495	0.891869	1.0954	0.884284	0.878791	0.871677	0.78216	0.914742	1.38688	0.801779	0.600908	0.514494	0.426973	1.14907	1.00337	0.724492	1.07324	0.726001	0.725495	0.671583	0.964848	0.759567	0.632506	1.27972	1.20894	0.895741	0.847619	0.461047	0.77027	1.05593	0.959208	1.11103	1.17633
1552258_at	0.604361	0.905595	0.607282	0.827616	0.597824	0.855607	0.592927	0.97844	0.631167	0.82486	0.65586	0.821399	0.603504	0.904571	0.616243	0.820361	0.639834	0.829959	0.644049	0.387202	0.482664	0.649328	0.633319	0.642002	0.379248	0.571947	0.649696	0.580446	0.670415	0.864585	0.676145	0.597824	0.631167	0.603504	0.639834	0.650311	0.923746	0.603846	0.580226	0.554884	0.543199	0.672701	0.611083	0.555951	0.658603	0.615723	0.618758	0.639095	0.658105
1552261_at	1.16733	1.10849	1.03324	0.79996	0.824522	1.01387	1.00136	0.975073	0.880943	0.943019	1.32102	1.40538	0.818619	1.03806	1.06574	0.996798	0.273133	0.983381	1.19094	0.323908	0.261634	0.837408	0.811375	0.84953	0.287436	0.82141	0.875462	0.78913	1.00772	0.969038	0.903039	0.824522	0.880943	0.818619	0.273133	0.833616	0.840899	0.824834	0.831569	1.33858	1.04644	0.850495	0.835351	0.82141	0.873973	0.821254	0.885452	0.892007	0.875628
1552263_at	0.90793	1.10422	0.925438	1.03978	0.990281	0.996143	0.787267	0.583764	0.838941	0.663891	0.838501	0.994903	0.952625	0.825355	0.84584	2.12411	2.48125	1.3233	0.957736	1.79809	2.74059	1.10237	0.831046	1.11621	3.76237	1.00386	1.1373	1.47393	1.80278	1.14833	0.740922	0.990281	0.838941	0.952625	2.48125	1.64666	1.0394	1.93747	0.937612	1.93243	1.68916	1.14161	0.803689	0.812553	1.21077	1.01762	0.786102	0.94652	0.838306
1552264_a_at	1.90886	0.354628	0.284089	0.675407	0.846278	0.725992	0.731432	1.80324	0.615937	0.890216	1.77964	1.92988	1.03197	0.824269	0.993608	0.543777	0.115061	0.406437	0.255451	0.655963	0.225112	1.15903	1.00235	0.589498	0.238595	0.538549	0.470972	0.927569	2.6335	3.6081	0.540896	0.846278	0.615937	1.03197	0.115061	1.07094	1.31087	1.33262	1.02497	0.296051	0.740058	0.807963	0.460841	1.16408	1.1076	0.946707	1.63705	3.12803	1.69951
1552266_at	1.2127	0.981888	1.01928	0.919738	0.956722	1.15266	1.05759	0.989536	0.997176	0.980962	1.09552	0.977853	1.10355	1.19067	1.04125	0.881621	0.336434	1.25297	1.1183	0.405412	0.428518	0.99266	0.960529	1.1932	0.432411	0.837624	1.0522	0.90927	1.15109	1.09007	1.028	0.956722	0.997176	1.10355	0.336434	0.923829	0.99982	0.94539	0.937912	0.885731	0.820507	0.976463	0.958533	0.782645	1.01506	0.971122	0.978496	1.01717	1.08739
1552269_at	0.476842	0.464685	0.465053	0.455973	0.427361	0.426866	0.458971	0.483233	0.471611	0.426624	0.509194	0.49541	0.432401	0.442694	0.474021	0.414096	0.299453	0.494383	0.474109	0.268656	0.320303	0.454966	0.429955	0.447204	0.271196	0.407164	0.459115	0.454622	0.46912	0.456518	0.471611	0.427361	0.471611	0.432401	0.299453	0.444758	0.506079	0.436591	0.427684	0.448953	0.422462	0.444086	0.479344	0.431013	0.451879	0.426876	0.446443	0.454537	0.455225
1552271_at	0.339876	0.348317	0.34643	0.334202	0.276629	0.287348	0.331289	0.314933	0.298648	0.289689	0.359253	0.324883	0.28432	0.32816	0.336615	0.272102	0.269785	0.302309	0.329696	0.257626	0.33129	0.286262	0.272475	0.278677	0.251412	0.271652	0.288927	0.270934	0.325791	0.28432	0.296959	0.276629	0.298648	0.28432	0.269785	0.279363	0.28207	0.273353	0.285127	0.674964	0.757868	0.280474	0.276629	0.283246	0.331321	0.304005	0.289255	0.294276	0.29461
1552272_a_at	0.974429	1.16473	1.25092	0.831369	0.474115	1.0813	0.950867	0.686061	0.510887	1.04974	1.05394	0.700569	0.494256	1.08171	0.980956	1.06933	0.954883	0.653121	0.959368	0.638888	0.851027	0.482071	0.477986	0.499235	0.614101	0.535924	0.492204	0.457295	0.507324	0.507612	0.50217	0.474115	0.510887	0.494256	0.954883	0.532489	0.481706	0.469653	0.48518	0.682945	2.43116	0.494817	0.561763	0.459897	0.506845	0.476091	0.499046	0.5079	0.574766
1552274_at	0.418395	5.07302	1.1971	1.59726	2.53731	1.15906	0.95508	0.681237	5.20158	1.32144	0.552159	0.527266	2.44221	0.613201	0.509179	1.10755	1.0161	1.37209	0.5217	0.849782	0.448082	1.17031	2.53156	1.15121	0.9444	3.3359	6.46766	2.48178	0.810906	0.651673	1.14969	2.53731	5.20158	2.44221	1.0161	2.26429	1.2168	1.35299	5.7936	2.24074	1.33748	2.84432	2.08903	3.11754	2.20888	1.49308	5.37152	0.734543	1.14211
1552275_s_at	0.378421	4.90717	0.784717	1.59936	3.07944	1.5733	0.729969	0.564398	2.87514	1.8327	0.467155	0.656275	2.25658	0.808063	0.53517	0.681371	1.51858	1.11511	0.299629	1.22377	0.542323	0.960085	2.62069	1.17763	1.00719	3.15071	5.67108	2.31274	0.745595	0.63741	1.21611	3.07944	2.87514	2.25658	1.51858	2.55463	1.51928	1.7488	6.24764	1.02408	1.13765	2.52008	1.82448	3.55742	2.46726	1.40248	4.69304	0.83534	1.23721
1552276_a_at	1.22885	1.19785	0.947527	0.61771	0.703869	1.06382	0.922218	0.758627	0.793227	1.20124	1.26468	1.13308	0.848628	1.74553	1.11073	1.09539	1.15892	0.645691	0.84118	1.37011	1.32979	0.958898	0.829116	0.85669	1.2361	0.805471	0.858799	0.783684	1.22962	1.34011	0.881172	0.703869	0.793227	0.848628	1.15892	0.941469	0.854587	0.833991	1.04092	0.7192	0.714668	0.795781	0.860424	1.19636	0.828019	0.824893	0.878344	0.956182	0.992476
1552277_a_at	1.27526	1.26819	0.6894	0.77749	0.646539	0.816367	0.919644	1.09018	0.799816	0.927402	1.13634	1.19186	1.22192	1.30607	0.890775	0.594072	1.03301	0.496868	0.492748	1.20554	0.840434	0.910777	0.950907	1.05813	0.909803	0.675536	0.601936	1.04047	1.12011	1.18348	0.868064	0.646539	0.799816	1.22192	1.03301	0.713079	0.825946	1.15256	0.865441	0.621551	0.856821	0.895069	0.519581	1.03753	1.17279	0.939112	1.1415	1.58268	1.37496
1552278_a_at	2.36716	1.29246	1.10141	0.65295	1.08944	0.910838	1.12995	0.676125	1.07005	0.816901	1.19482	0.768313	1.01698	1.08961	1.24896	0.693778	1.25063	0.684332	0.824125	1.29074	1.34147	1.08862	1.00208	1.01832	4.38538	0.823016	0.878502	0.97369	0.937551	1.23124	1.06399	1.08944	1.07005	1.01698	1.25063	1.09316	1.02044	1.00379	0.888694	0.668806	1.00371	1.04032	1.91838	1.2787	1.05757	1.13766	0.932423	1.06299	1.18174
1552279_a_at	1.0454	1.68718	1.2633	0.853423	1.40456	1.1143	0.754858	0.991228	1.19849	0.972234	0.852027	1.1635	1.20349	0.944574	1.09358	1.19306	1.24161	1.24263	0.800412	1.43013	1.2581	0.860164	1.13389	0.918501	1.44775	1.30396	0.794487	1.23508	0.918154	0.922505	1.05507	1.40456	1.19849	1.20349	1.24161	1.20281	1.18027	1.28803	1.23835	1.56662	1.77194	1.15838	1.24351	1.01131	1.01764	0.984513	1.28293	0.704321	0.714517
1552280_at	0.499191	0.589813	0.494584	0.454771	0.424782	0.555681	0.481552	0.488454	0.450174	0.533393	0.542432	0.499536	0.425024	0.591596	0.501417	0.535308	0.176277	0.521673	0.50384	0.182116	0.201795	0.443163	0.425506	0.440323	0.180397	0.396826	0.457815	0.411188	0.466643	0.448305	0.463652	0.424782	0.450174	0.425024	0.176277	0.431747	0.437749	0.417693	0.421422	0.585649	0.541943	0.440989	0.430199	0.417693	0.447458	0.42214	0.446443	0.450429	0.447373
1552281_at	1.19488	1.1053	1.16189	0.821263	0.903722	1.00524	1.17314	0.874968	0.939801	1.01285	1.28712	0.915639	0.959374	1.01534	1.35596	1.02458	0.496084	0.861546	1.18166	0.463703	0.683804	1.25728	0.932189	0.904406	0.415318	1.25111	0.829841	0.874634	0.978984	0.946579	0.957561	0.903722	0.939801	0.959374	0.496084	0.919582	0.932718	0.914034	0.966658	0.44993	0.459854	0.863786	0.831254	0.914208	0.962644	0.900821	1.00601	0.962281	0.879444
1552283_s_at	0.621344	4.75887	0.429367	1.40347	2.16086	1.31302	0.91344	0.940376	2.49815	1.56688	0.782266	0.527659	0.821521	0.618676	0.475557	1.96456	1.4618	0.603802	0.42187	2.54434	1.80935	1.06689	1.12512	2.09447	2.52596	3.80285	1.87299	1.0673	0.608641	0.475177	1.25318	2.16086	2.49815	0.821521	1.4618	1.17225	1.15378	1.29216	1.95256	1.30656	1.98576	1.64542	0.816872	1.19418	1.62256	1.60152	1.95663	1.59638	1.49754
1552286_at	1.02963	2.58735	0.691987	0.880788	1.19877	1.16802	1.29509	0.494783	1.24922	1.08354	1.10829	0.822838	0.958649	0.745108	0.677387	1.18176	1.37133	0.455139	0.551576	1.25494	0.907302	1.03927	1.23513	0.976211	1.3494	1.18502	0.652173	0.786895	0.735384	1.21589	1.01384	1.19877	1.24922	0.958649	1.37133	0.962281	0.628086	1.05671	1.08979	0.897338	1.28528	1.04994	0.514777	0.78913	1.00373	0.699572	1.40038	0.987165	0.7659
1552287_s_at	0.870189	3.23925	0.865362	1.18292	1.5731	1.0734	1.09231	0.710498	1.53577	1.08072	0.672344	0.848894	1.34816	1.13205	0.852935	1.104	1.65372	0.812565	0.871642	1.62297	1.645	1.2726	1.40171	1.43633	1.20204	2.25194	2.81334	1.63467	0.934842	0.918545	1.2825	1.5731	1.53577	1.34816	1.65372	1.51988	1.13095	1.10286	2.38384	1.18103	1.54063	1.53345	1.05213	1.63591	1.34434	1.30328	1.82348	1.15406	1.16481
1552288_at	1.11196	0.956337	1.17841	1.02103	0.788218	0.886161	1.07168	1.01585	0.895706	0.912627	1.28453	0.928306	0.792552	0.985271	1.17079	0.909877	0.600583	1.14395	1.39839	0.712162	0.962554	0.924794	0.841835	1.10742	0.704212	0.8019	0.967369	0.751678	0.921477	0.976929	1.02132	0.788218	0.895706	0.792552	0.600583	0.856448	0.874781	0.791953	0.742916	0.959909	1.34751	0.869339	0.845505	0.746861	0.978222	0.79857	0.731623	0.891144	0.950504
1552289_a_at	0.400417	0.378533	0.393133	0.35	0.327459	0.342582	0.392769	0.397722	0.336181	0.341614	0.483789	0.384307	0.33264	0.357166	0.4028	0.437629	0.324406	0.371905	0.397016	0.34416	0.352044	0.366457	0.322664	0.335355	0.327909	0.321385	0.344874	0.319326	0.35473	0.343118	0.346181	0.327459	0.336181	0.33264	0.324406	0.330445	0.422379	0.323581	0.314472	0.488801	0.483908	0.329011	0.328886	0.32573	0.346312	0.326161	0.342793	0.347099	0.347953
1552291_at	0.846206	0.692047	0.596472	1.06517	0.723884	0.781147	1.58284	1.2503	0.745699	1.01438	1.22797	1.15904	0.878224	0.856472	1.01184	0.737472	1.34246	0.761089	0.68649	1.14466	1.39611	1.56173	0.816864	1.14637	1.12925	0.845628	0.376486	0.878223	0.79117	1.12937	0.891948	0.723884	0.745699	0.878224	1.34246	0.64465	0.861772	0.713824	0.588155	0.906451	1.07498	0.77415	0.743868	0.964404	0.850278	1.01377	0.763536	1.53334	0.967692
1552293_at	0.968125	0.712265	0.65903	0.598755	0.621221	0.652816	0.65041	0.925859	0.672956	0.773178	1.62654	0.721071	0.648224	0.639892	0.711353	0.553484	0.315072	0.734794	0.722252	0.323259	0.351822	0.650926	0.604418	0.661098	0.319558	0.515253	0.661224	0.608316	0.688011	0.672956	0.666875	0.621221	0.672956	0.648224	0.315072	0.639699	0.655249	0.622985	0.608662	0.743166	0.679064	0.646387	0.625582	0.527677	0.662976	0.622632	0.685414	1.20693	1.46343
1552295_a_at	1.60432	0.964425	0.761425	0.786469	0.758431	0.925044	0.93701	0.804767	0.792297	0.913082	1.00003	1.19611	0.68649	1.10786	1.27264	1.00681	0.807453	0.444891	0.960229	1.10707	0.866441	0.696954	0.680415	0.662512	0.971425	0.847153	0.984028	0.782469	0.678745	0.623845	0.673375	0.758431	0.792297	0.68649	0.807453	0.794998	0.820506	0.861205	0.887662	1.03612	1.37172	0.772764	0.805592	1.438	0.79065	0.877149	0.999974	0.863489	1.19609
1552296_at	0.966153	0.648643	0.661724	0.616974	0.564852	0.627934	0.809049	0.682707	0.605218	0.605141	0.728439	0.917864	0.845185	0.6979	0.804114	0.584827	1.29102	0.711349	0.697507	1.42513	2.29721	0.620164	0.633919	0.628072	0.819776	0.519067	0.609122	0.769804	0.624164	0.638612	0.657732	0.564852	0.605218	0.845185	1.29102	0.587847	0.558057	0.631764	0.539891	0.98012	0.95301	0.607742	0.585185	1.06773	0.611546	0.684896	0.566993	0.607857	0.623221
1552299_at	1.37555	1.77625	0.379395	0.628761	0.781035	0.45541	0.439251	1.18353	0.960549	1.15818	1.70947	1.11319	1.66759	0.624876	0.713622	0.749641	1.78961	0.246125	0.324791	0.894149	0.537455	0.940952	1.50827	0.884026	0.789264	1.18737	1.61545	1.66318	0.613004	1.12613	0.59857	0.781035	0.960549	1.66759	1.78961	1.19119	1.32276	1.2016	1.28918	0.392976	0.648135	1.21004	1.21416	2.22461	1.43645	0.521782	1.41328	1.46138	1.4313
1552301_a_at	1.66528	0.271109	1.09639	0.835376	0.686701	1.51495	1.19979	0.776599	0.573889	0.908096	0.863613	0.916741	0.495653	1.8243	1.41534	0.77751	1.00546	0.374473	1.72788	1.21727	1.05484	1.13218	0.766887	0.672056	1.0492	0.634269	0.386818	0.402565	0.0609685	0.588061	1.20077	0.686701	0.573889	0.495653	1.00546	0.447282	0.593535	0.842141	0.266862	0.884888	1.65764	0.696642	0.677158	0.822623	0.848535	0.75252	0.634749	1.04891	1.16873
1552302_at	0.657655	1.21284	1.35694	1.26508	1.25157	0.900408	0.999266	0.946482	0.925151	0.835123	0.875672	0.739081	0.783024	0.990965	0.805268	1.0588	1.33099	2.49855	0.9473	1.14761	5.28405	1.11415	1.3035	1.3299	4.14022	1.29246	1.33645	1.99633	1.18859	1.28929	1.06673	1.25157	0.925151	0.783024	1.33099	1.05889	1.10639	0.94746	1.80423	1.49171	0.843461	1.37803	1.35991	1.03945	0.907133	1.0873	0.870991	0.904222	0.96427
1552303_a_at	0.921972	0.894415	0.944818	1.10202	1.66417	0.690325	1.24296	1.06566	1.23457	0.574348	0.795893	1.07859	1.37068	0.729418	0.96841	0.682427	1.97532	1.23796	0.967333	1.58783	3.87364	1.16825	1.42917	1.46308	2.20898	1.45673	1.51346	1.49666	1.55612	1.61947	1.32455	1.66417	1.23457	1.37068	1.97532	1.45591	1.4795	1.09861	1.47113	1.11579	1.0552	1.37978	1.55259	1.43948	1.33184	1.42728	1.39843	0.893801	0.618611
1552304_at	0.497158	0.487585	0.487753	0.448217	0.423739	0.454027	0.485947	0.48873	0.463565	0.453941	0.537525	0.495596	0.447289	0.471128	0.50356	0.43254	0.198322	0.492894	0.507874	0.182881	0.196023	0.445095	0.428494	0.462864	0.18419	0.412356	0.452735	0.410566	0.461291	0.48116	0.465057	0.423739	0.463565	0.447289	0.198322	0.435108	0.450344	0.429061	0.442159	0.462012	0.435603	0.439657	0.429224	0.423179	0.600884	0.425345	0.443079	0.461727	0.45342
1552306_at	0.852799	1.65147	0.856127	0.826369	0.804178	0.835352	0.890288	0.937451	0.879426	0.79943	0.958834	0.961979	1.05569	0.962128	0.882398	0.838352	0.366929	0.923592	0.891444	0.375406	0.382555	0.816127	0.8057	0.89165	0.412887	0.725835	0.837231	0.81151	0.858231	0.905756	0.849833	0.804178	0.879426	1.05569	0.366929	0.82998	0.842154	0.812124	0.929529	0.855741	0.724285	0.861809	0.819065	0.714396	0.862461	0.786431	0.791204	1.6337	0.808294
1552307_a_at	0.65416	0.757728	0.65198	0.409052	0.418404	0.651217	0.693252	0.4546	0.450344	0.72761	0.692352	0.460899	0.423259	0.745112	0.669997	0.812506	0.414683	0.463077	0.661233	0.643584	0.680791	0.440989	0.392052	0.427199	0.637388	0.385145	0.42398	0.412512	0.45669	0.437418	0.454279	0.418404	0.450344	0.423259	0.414683	0.404708	0.570327	0.448305	0.355133	0.443311	0.427837	0.431747	0.421502	0.389834	0.440073	0.418167	0.437583	0.44417	0.439325
1552309_a_at	0.883199	1.61059	1.77035	0.818429	0.904633	1.03385	2.76991	0.450912	0.558843	0.734246	0.629629	0.596815	2.55144	1.48119	0.851359	3.17452	1.42526	0.660524	0.996889	1.01402	1.06477	1.07675	1.29598	0.627175	4.41415	1.57796	1.91367	2.60015	1.19998	0.552329	0.706128	0.904633	0.558843	2.55144	1.42526	1.20248	1.76155	4.00253	1.00607	2.96467	1.93576	0.919988	1.06038	23.9982	0.954005	0.819754	0.714861	0.859278	0.515296
1552310_at	0.862459	1.7238	0.578026	1.33858	1.18597	1.09283	1.23587	0.911897	0.996022	0.974956	0.998342	0.885469	1.35947	1.11974	1.00839	0.530304	1.21634	0.895879	1.09108	1.6868	1.2445	1.11717	1.29009	1.28474	0.756491	1.23612	0.314076	0.953628	0.301962	1.05916	1.04979	1.18597	0.996022	1.35947	1.21634	1.19565	0.878985	1.1598	1.2125	0.554361	1.15024	1.3021	0.769564	0.866442	0.826901	1.11085	1.29523	1.36334	1.13185
1552311_a_at	0.807945	1.05642	1.11975	0.964883	0.978128	0.962418	1.15005	1.02934	1.05638	0.97099	1.00464	1.05428	0.990787	1.23199	0.925578	0.815208	1.31949	1.28506	1.06803	1.32	2.04382	1.02335	1.00001	0.990599	1.34543	0.939334	1.03601	0.944321	1.06059	1.01238	1.07087	0.978128	1.05638	0.990787	1.31949	0.99285	1.01066	0.977203	1.00741	0.459793	0.542857	1.00399	0.962531	0.907726	1.03171	1.05279	1.0319	0.980165	0.955458
1552312_a_at	1.21941	1.03784	0.806719	0.745964	1.07077	1.18234	1.04043	2.11388	0.548642	1.52411	1.93822	0.693347	0.999544	0.540946	0.719637	1.00793	0.152453	0.553281	0.669679	0.166113	0.158284	0.532491	1.0527	0.318121	0.432758	0.480798	1.2426	1.30079	1.44939	1.86529	0.595795	1.07077	0.548642	0.999544	0.152453	0.984164	0.770098	1.87625	1.85789	0.252668	0.326213	0.650929	0.465059	1.37438	0.988267	0.701812	1.48912	1.11647	1.45296
1552314_a_at	1.16555	1.12257	0.865358	0.978699	1.0904	1.04019	0.919454	1.18957	0.831091	1.02346	1.19732	1.71874	0.982314	1.40271	1.27618	0.955718	0.696913	1.05	0.88319	0.690722	0.677421	0.904741	0.746165	0.896905	0.635341	0.748002	0.94175	0.806321	0.903373	0.900985	1.19333	1.0904	0.831091	0.982314	0.696913	1.2008	0.851131	1.33242	1.47066	1.04463	0.863925	1.88481	0.836926	0.823737	0.881268	0.786888	0.779483	0.886283	0.837243
1552315_at	0.808164	0.801922	1.3598	1.09112	1.30469	0.829933	1.10131	0.957664	0.930379	0.628704	0.888983	1.20327	1.17447	0.47135	0.833273	2.44662	1.8386	1.49374	0.924627	1.67807	2.82924	1.11327	0.903504	0.85061	2.86451	1.32433	1.23203	1.38949	0.635219	0.855288	1.24303	1.30469	0.930379	1.17447	1.8386	0.767454	1.20621	1.15793	1.32759	3.04835	1.58467	0.96223	1.1696	1.1399	1.09635	1.15969	1.31062	0.913641	0.797187
1552316_a_at	0.573556	1.7342	2.24919	1.36318	1.36506	1.4366	1.0665	0.398096	0.404557	0.342395	0.419874	0.68606	1.18702	0.842966	0.540412	3.07431	1.53466	2.48265	1.5857	1.04135	2.76895	0.738159	1.00866	0.556795	1.90474	1.98203	1.39402	1.64923	0.684641	1.08258	0.378218	1.36506	0.404557	1.18702	1.53466	1.111	1.58082	0.854835	1.22719	1.25464	0.809639	1.02152	1.18523	1.47177	1.00106	1.14188	0.801298	0.394957	0.419992
1552318_at	0.614024	0.856849	1.21447	1.11813	1.55963	0.810162	0.888398	0.631672	0.97189	0.41548	0.420939	1.23051	1.53592	1.16225	0.743111	1.22136	1.42879	1.76953	0.810332	1.93443	4.07613	1.12402	1.73255	1.12615	2.36549	2.03429	1.72079	1.59543	0.728538	1.66951	1.0821	1.55963	0.97189	1.53592	1.42879	1.53563	1.70557	1.46833	1.40503	1.57911	1.26025	1.31083	1.80923	1.66824	1.56613	1.54993	1.59211	1.51115	0.956573
1552319_a_at	1.29771	0.944645	1.57783	0.922458	0.846094	0.927166	1.28883	1.04311	0.973735	0.884289	1.45258	1.52628	0.827267	1.0375	1.38833	1.11902	0.304738	1.43774	1.36155	0.31753	0.351519	0.920726	0.889576	0.921597	0.302478	0.816542	1.06263	0.819947	0.95857	0.976132	1.15026	0.846094	0.973735	0.827267	0.304738	0.871262	0.929122	0.81223	0.801852	0.818417	0.75815	0.92404	0.861921	0.791457	1.08682	0.854941	0.870109	0.931057	0.924914
1552320_a_at	1.03351	0.96634	0.9566	0.990743	0.992636	1.1921	0.835955	1.00277	1.10771	0.731624	0.953943	1.07724	1.0401	1.21115	1.04024	0.903064	0.727252	1.21058	1.03025	0.698766	0.736659	1.14325	1.08696	1.32872	0.746711	0.936825	1.14606	1.41268	1.24928	1.40868	1.25354	0.992636	1.10771	1.0401	0.727252	1.11485	1.30186	1.08613	1.06841	1.34862	1.03734	1.25615	1.52743	0.742403	1.09004	1.08737	1.02062	1.07408	1.06016
1552321_a_at	1.34383	0.954827	0.88623	0.848576	1.01831	1.82465	1.21894	0.992497	0.853272	1.0227	1.48729	0.995871	0.79591	1.07857	0.893656	1.32056	0.468861	1.03824	0.919203	0.47534	0.392765	1.06438	1.02332	0.754577	0.642763	0.692103	0.753722	1.56013	1.12268	0.939133	1.51421	1.01831	0.853272	0.79591	0.468861	0.92801	1.09273	1.00112	0.433576	0.868751	1.35225	1.1075	1.05217	0.433003	0.737367	1.03324	0.478651	0.889521	1.41642
1552322_at	0.50778	0.534299	0.525892	0.466318	0.556371	0.469354	0.503	0.514348	0.46585	0.461018	0.557421	0.526911	0.443079	0.527887	0.559285	0.448494	0.431253	0.605338	0.521908	0.398768	0.377469	0.54999	0.450685	0.514863	0.326592	0.409481	0.465321	0.422539	0.462164	0.583748	0.475641	0.556371	0.46585	0.443079	0.431253	0.435602	0.476272	0.442409	0.446781	0.49313	0.505714	0.453592	0.480342	0.432401	0.468234	0.434532	0.445684	0.466908	0.469209
1552323_s_at	0.840397	1.6549	0.814016	1.76591	1.09721	0.7808	0.830328	0.993121	1.2499	0.784639	0.916248	0.927781	1.24943	0.843587	1.16106	0.866653	3.85962	1.0778	1.92731	1.68257	2.70301	1.156	1.15841	1.21173	0.67052	2.3987	1.25987	1.89014	0.939069	1.20648	1.35553	1.09721	1.2499	1.24943	3.85962	1.31414	1.22255	1.0635	1.50269	1.0364	1.16972	0.989946	2.69403	1.48912	1.17295	1.10429	1.75874	1.32863	0.862951
1552325_at	0.802511	0.960676	0.896955	0.660833	0.833537	1.01661	0.76573	1.05076	0.98223	0.841202	0.903632	1.12159	0.852508	1.3542	1.10441	1.15859	1.20188	1.34766	1.10605	0.941275	1.64335	1.03134	1.03957	1.19888	1.36941	0.755329	1.12253	1.03878	1.07515	1.3516	1.11765	0.833537	0.98223	0.852508	1.20188	1.04035	0.985765	1.22455	0.957471	0.909005	0.617135	1.07515	0.991186	0.735872	1.19798	0.97078	0.697129	0.951155	0.934043
1552326_a_at	0.611803	0.864041	0.870534	0.840985	0.798268	0.699218	0.645604	0.683608	1.00846	0.674091	0.8633	0.489284	0.545742	0.712264	0.669997	3.73216	4.32203	1.00385	1.38369	2.14082	3.11712	0.886102	0.805395	0.979332	3.10212	2.26683	1.90089	7.51967	1.36067	0.469564	0.677296	0.798268	1.00846	0.545742	4.32203	1.01228	3.53193	1.89658	0.73676	1.49481	0.899416	0.809212	6.99429	0.806462	0.839926	1.17829	0.806004	0.845985	0.721729
1552327_at	1.3729	0.708178	0.901548	1.11355	1.04266	1.21879	1.37086	1.1904	0.703845	1.20031	0.627053	1.07619	1.17037	1.45224	1.59659	0.476896	0.99426	0.778592	1.25087	1.51586	0.732452	0.969257	1.11337	0.933459	0.32542	1.17547	0.744367	0.916319	0.494285	0.86072	1.23447	1.04266	0.703845	1.17037	0.99426	0.800735	0.898984	0.819889	1.33501	0.515669	0.922116	0.763615	0.801795	1.26807	0.81371	0.651457	1.01235	1.23986	1.35664
1552329_at	0.765121	2.43093	0.988065	1.21621	1.7092	0.907888	1.19601	1.58385	1.73559	1.47847	1.26795	0.76028	1.31985	0.740126	0.884191	1.0304	2.5495	0.993844	0.550329	2.00286	0.982208	0.856434	1.38479	1.13411	0.804041	1.39847	1.652	1.63336	2.73816	1.46341	0.881575	1.7092	1.73559	1.31985	2.5495	1.23019	1.31785	1.80248	2.05139	0.424308	0.812593	1.1933	1.08872	1.25367	0.998013	1.06469	1.32184	1.15948	1.0357
1552330_at	0.981206	1.02168	0.678672	0.650412	0.69668	0.648319	0.714311	1.34911	0.995807	1.15736	1.33341	0.773013	0.78676	0.788847	0.753216	1.11957	0.837412	0.301112	0.736504	0.948603	1.15575	1.24288	0.857779	0.917689	1.10508	1.27816	0.487222	0.913188	0.796792	0.816469	1.11482	0.69668	0.995807	0.78676	0.837412	1.27141	0.784235	0.698131	1.08672	0.861617	0.998428	0.837265	0.982898	1.26517	1.36072	1.2047	1.61716	1.49143	1.64244
1552332_at	1.04356	0.922701	1.30461	0.731611	1.13005	0.831296	1.02173	0.7613	1.21885	0.847766	1.10921	0.924111	1.15272	0.976426	0.986363	0.815146	2.28131	0.810932	1.0206	2.17786	2.11715	1.17117	1.12302	1.14381	1.99297	1.06975	1.19444	1.15468	1.20624	1.15534	1.19534	1.13005	1.21885	1.15272	2.28131	1.11435	1.1475	1.10763	1.16147	0.911644	0.896749	1.14555	1.1292	1.09285	1.18342	1.12217	1.19806	1.18208	1.18185
1552334_at	0.808088	1.82345	1.10121	1.45658	1.68048	1.15753	0.93056	0.536083	1.27456	0.794041	0.465621	0.929976	1.23845	0.837899	0.956276	1.08072	3.05187	1.349	0.970387	2.46483	2.46136	1.06256	1.71548	1.71419	2.60891	3.14314	2.79276	2.85794	1.28813	1.09686	0.726839	1.68048	1.27456	1.23845	3.05187	1.7184	1.99983	1.44154	2.69012	2.37348	1.49685	2.19857	2.14396	2.05193	1.74955	2.30631	2.6055	0.819888	1.14281
1552335_at	0.429172	0.440611	0.420507	0.384307	0.328949	0.382337	0.420429	0.416366	0.353391	0.376752	0.461531	0.429278	0.36924	0.393236	0.43325	0.369921	0.139272	0.412849	0.42965	0.141012	0.1497	0.342016	0.328824	0.338413	0.139316	0.313107	0.347624	0.314353	0.357085	0.344613	0.35299	0.328949	0.353391	0.36924	0.139272	0.333837	0.33976	0.327211	0.33007	0.406374	0.395768	0.337391	0.32926	0.323031	0.346836	0.326285	0.343182	0.432074	0.348677
1552337_s_at	0.44448	0.437711	0.441441	0.400204	0.375792	0.401936	0.439644	0.44611	0.403867	0.397712	0.484148	0.446026	0.383836	0.433847	0.45196	0.389912	0.170129	0.437613	0.450872	0.174372	0.187329	0.393091	0.377358	0.389539	0.17318	0.365005	0.401202	0.363078	0.408939	0.39931	0.412122	0.375792	0.403867	0.383836	0.170129	0.383981	0.393463	0.376788	0.375153	0.434247	0.422913	0.38851	0.379505	0.364522	0.399084	0.375365	0.391385	0.399839	0.40052
1552338_at	0.348751	0.338407	0.344317	0.312626	0.292389	0.304136	0.34247	0.335971	0.31471	0.303334	0.378398	0.344631	0.298084	0.309928	0.354488	0.299864	0.124712	0.335717	0.351673	0.125836	0.136008	0.305272	0.292998	0.295335	0.123159	0.286533	0.309516	0.285343	0.382025	0.306429	0.310806	0.292389	0.31471	0.298084	0.124712	0.29651	0.307416	0.291341	0.300802	0.352098	0.331617	0.30458	0.303545	0.295558	0.307881	0.291175	0.301429	0.311512	0.309984
1552340_at	0.540825	0.507288	0.527943	0.48735	0.437418	0.456603	0.538723	0.525027	0.469476	0.46486	0.585063	0.537952	0.447796	0.51142	0.549825	0.444954	0.220628	0.508276	0.540023	0.21176	0.219817	0.450429	0.456	0.445431	0.207456	0.428818	0.459376	0.425667	0.471254	0.453935	0.474115	0.437418	0.469476	0.447796	0.220628	0.440073	0.461815	0.435684	0.448729	0.628611	0.608183	0.443415	0.437005	0.439574	0.460593	0.435437	0.462601	0.462864	0.46164
1552343_s_at	1.02756	1.97694	0.868491	1.37939	1.18713	1.24107	1.21262	1.19436	1.34037	2.14237	0.693036	0.890207	0.593601	1.50724	0.996046	1.53768	2.11237	1.10593	1.04002	1.84015	1.79181	1.0876	0.925233	0.86336	1.94913	1.59448	2.05084	1.01988	0.948261	0.952395	1.30559	1.18713	1.34037	0.593601	2.11237	1.52748	0.996616	1.39916	2.18208	2.29763	1.64667	1.62062	0.867451	1.45392	1.44815	1.12654	1.73578	0.947902	0.897997
1552344_s_at	1.72031	0.577262	0.348316	0.570603	0.524686	0.580429	0.796735	1.61451	1.30422	1.52452	2.70865	1.48543	0.811041	1.172	1.392	0.390721	0.229055	0.179553	0.583685	0.306037	0.200259	0.680369	0.67537	0.736612	0.175764	0.367772	0.840076	0.498191	1.19488	1.59793	0.366315	0.524686	1.30422	0.811041	0.229055	0.887938	0.628421	0.797052	1.02035	0.224043	0.43052	0.523002	0.295108	1.24682	0.992934	0.644549	1.11014	2.28531	1.58949
1552347_at	0.489485	1.92558	0.953182	1.49585	1.49906	1.10836	1.03115	0.888522	0.998065	1.06772	0.663828	0.733501	1.16769	1.08539	0.91916	1.50965	1.12612	1.23767	1.06043	1.03726	1.11039	0.798901	1.12307	1.26517	0.834733	2.52063	1.58987	1.35353	0.888988	0.902199	0.911286	1.49906	0.998065	1.16769	1.12612	0.925353	1.29152	1.32116	2.39063	1.727	1.18613	1.24617	1.07935	1.28518	1.23936	1.27888	1.46293	0.99017	0.814461
1552348_at	1.02865	0.974917	1.21886	0.886404	0.87445	0.979895	0.898747	0.997437	0.914361	0.848855	1.02636	1.11921	0.879093	1.07014	0.951572	1.04796	0.325935	1.35575	1.13719	0.366147	0.497553	0.955008	0.866876	1.02268	0.452123	0.793002	0.947095	0.784649	1.22163	1.43547	1.1207	0.87445	0.914361	0.879093	0.325935	0.917999	0.924095	0.844386	0.738574	1.18852	0.998087	0.878096	1.07016	0.825753	0.912288	0.919389	0.826065	1.14685	0.911598
1552349_a_at	1.13675	0.984409	1.09435	1.00081	0.911104	0.892934	1.1138	1.07737	0.989785	0.897494	1.18145	1.26748	0.92692	0.920817	1.13992	0.867694	0.226401	1.05984	1.1296	0.229107	0.257147	0.963923	0.925343	0.935194	0.212832	0.965748	1.00696	0.882446	0.99598	0.968492	0.985302	0.911104	0.989785	0.92692	0.226401	0.924293	0.948194	0.907321	0.930256	1.11276	1.08025	0.931312	0.921327	0.758839	0.971242	0.912656	1.0824	0.870842	0.977508
1552354_at	0.961149	0.787159	1.09884	0.724478	0.581984	0.710386	0.849642	0.851033	0.691795	0.849015	1.01444	0.867393	0.572704	0.765919	0.958657	0.697242	0.499293	0.870013	0.941218	0.352334	0.291806	0.6626	0.639578	0.665363	0.943125	0.56304	0.656986	0.632482	1.42546	0.677937	0.588959	0.581984	0.691795	0.572704	0.499293	0.628666	0.660474	0.751394	0.603732	0.709665	0.645112	0.626293	0.641274	0.651542	0.674484	0.639578	0.651172	0.795706	0.793752
1552355_s_at	0.636215	0.570444	0.691839	0.575405	0.657483	0.781242	0.673735	0.656454	0.705535	0.612491	0.673484	0.714575	0.668643	0.642068	0.705703	0.749341	0.69194	0.648703	0.711221	0.482324	0.735145	0.686971	0.625464	0.670415	0.677514	0.620047	0.698631	0.634039	1.7183	0.693891	0.713181	0.657483	0.705535	0.668643	0.69194	0.620868	0.681537	0.733285	0.613747	0.648568	0.609538	0.640789	0.665867	0.595117	0.698235	0.662601	0.685933	0.703138	0.701942
1552359_at	0.641546	0.653555	0.656469	0.580964	0.556056	0.619229	0.653796	0.656701	0.617356	0.569584	0.701528	0.674519	0.600317	0.662993	0.655617	0.571953	0.260541	0.723658	0.682917	0.250421	0.301779	0.606593	0.583306	0.627597	0.26957	0.524097	0.721729	0.655497	0.618875	0.665615	0.644556	0.556056	0.617356	0.600317	0.260541	0.579349	0.595005	0.552701	0.586847	0.64099	0.561094	0.599183	0.574222	0.558902	0.615258	0.575745	0.571622	0.595793	0.593207
1552360_a_at	0.930632	1.03168	1.29866	1.20369	0.831865	1.03773	1.46366	1.02663	1.28029	1.00669	1.02922	1.67922	0.828568	1.13416	0.933224	1.04284	0.635905	0.937451	1.25696	1.03804	1.20631	0.851602	0.850476	0.976374	0.894266	0.941381	0.909704	0.783462	0.929704	0.997086	0.979518	0.831865	1.28029	0.828568	0.635905	0.87082	0.961532	0.780357	0.893169	0.956325	0.954199	0.904386	0.863604	0.98845	0.818291	0.920781	0.893169	0.983044	0.83644
1552362_a_at	0.730525	2.37994	0.960155	0.825988	1.3631	1.15445	1.00833	0.862917	2.28251	1.16958	0.777345	0.561638	0.812194	1.08888	0.65034	1.53608	1.18713	0.732934	0.785022	1.13456	1.14879	1.05478	1.22659	1.19658	1.8962	1.27099	2.85046	1.65186	0.654809	0.927326	1.26739	1.3631	2.28251	0.812194	1.18713	1.16158	1.18062	0.995099	2.57618	2.04719	2.17556	1.36182	1.22405	1.45033	1.31948	1.13895	1.59416	0.733626	0.58435
1552364_s_at	1.21801	2.28876	1.35029	0.929725	0.881616	1.91324	1.55984	0.994828	2.48559	0.898437	1.33386	4.53779	6.90383	0.62923	1.24911	1.09524	1.48393	1.85956	0.878843	0.860502	0.809264	0.628447	1.01808	0.978067	1.16181	1.81385	1.69063	1.58865	0.834727	0.555652	0.82828	0.881616	2.48559	6.90383	1.48393	1.1125	0.930612	1.06434	0.617608	2.41141	1.6959	0.867066	0.7466	1.00678	0.909902	0.568405	2.2919	4.10892	0.615625
1552365_at	0.373975	5.86479	0.605773	1.38098	5.11009	0.915548	1.1668	0.446347	0.999207	0.562	0.307297	1.84584	2.3472	0.625799	2.18373	4.92758	9.0964	5.50689	4.93152	16.5771	25.7457	0.660129	11.0874	2.01194	24.1792	4.81367	1.13268	11.5847	5.33222	1.1314	0.388307	5.11009	0.999207	2.3472	9.0964	7.04505	4.02743	18.3008	1.01501	1.66299	6.91698	2.4599	0.718086	2.64468	2.68449	1.88915	3.54212	0.661254	0.91943
1552367_a_at	0.568759	2.4498	0.968589	1.14545	3.26402	0.73859	0.627845	0.731192	1.2216	0.367791	0.653988	1.17232	1.67844	0.532628	2.15636	5.45749	2.3521	3.74949	1.96178	7.22536	7.02736	0.533382	8.60165	1.58347	8.65268	3.61974	1.57213	10.6449	6.19918	1.98384	0.544903	3.26402	1.2216	1.67844	2.3521	6.7358	2.40409	13.1411	0.726641	2.62269	4.66406	1.95221	0.801273	1.56886	1.45154	2.55165	1.9876	0.600074	0.502157
1552368_at	0.842738	0.86502	0.870857	0.824346	0.74785	0.821134	0.841801	0.990691	0.7845	0.783012	0.939474	0.922548	0.73107	0.934579	0.867794	0.78538	0.315592	1.13772	0.907792	0.329623	0.367	0.797514	0.772283	0.869339	0.324178	0.677937	0.838182	0.71751	0.841517	0.887277	0.88862	0.74785	0.7845	0.73107	0.315592	0.770678	0.822013	0.74686	0.673083	0.816221	0.791668	0.7808	0.808294	0.68386	0.796609	0.841517	0.745449	0.798721	0.799628
1552370_at	1.06078	1.58753	0.509939	0.496002	0.655419	0.721687	0.871	1.07279	1.68496	1.58903	1.76085	0.711529	1.26665	1.19065	0.863923	0.522505	1.55782	0.719216	0.758333	1.55066	0.852259	1.22241	0.978476	0.967802	0.597586	0.564251	0.613558	1.46991	0.670716	0.916502	0.88282	0.655419	1.68496	1.26665	1.55782	0.901206	1.64902	0.941981	0.942694	0.74744	0.785027	1.10729	1.11317	1.60806	1.61843	0.851662	1.69583	1.5437	1.5165
1552372_at	0.916758	0.961402	0.944365	0.850231	0.791055	0.881825	0.926156	0.954392	0.841676	0.852867	1.0237	0.943657	0.766463	1.04067	0.930977	0.858032	0.425892	1.07759	1.02998	0.451739	0.47267	0.83834	0.822791	0.91991	0.447585	0.69481	0.873624	0.747284	0.872633	0.908329	0.946737	0.791055	0.841676	0.766463	0.425892	0.821547	0.844387	0.779324	0.760543	1.17798	0.790119	0.846465	0.803417	0.650065	0.847425	0.79993	0.797664	0.832023	0.853214
1552373_s_at	1.11176	0.686798	0.761449	0.651768	0.678835	0.728709	0.712013	0.785358	0.726522	0.622391	0.806204	0.766055	0.702208	0.974917	0.747459	0.669276	0.554966	0.869521	0.813261	0.577114	0.640346	0.740672	0.742776	0.835333	0.592858	0.623929	0.736064	0.636441	0.748982	0.763714	0.762704	0.678835	0.726522	0.702208	0.554966	0.700616	0.830137	0.805243	0.664986	1.44456	0.925413	0.709818	0.672065	0.976744	0.704868	0.700616	0.652158	0.694548	0.77903
1552375_at	0.841675	2.16634	0.731036	1.27372	1.63206	0.8896	1.07032	0.981391	1.10778	1.02017	1.04696	0.945433	1.13021	1.45746	0.932392	0.854564	0.455136	0.976592	0.976816	0.739435	0.430753	1.2423	1.15944	1.53855	0.461079	1.29924	2.75728	0.937067	1.13364	2.38771	1.15484	1.63206	1.10778	1.13021	0.455136	1.07925	0.684729	0.879045	1.10569	0.834151	1.03483	1.58013	1.03566	1.33814	1.09508	1.41171	1.02611	1.07619	1.06304
1552377_s_at	0.960535	1.47371	1.23491	1.07936	1.19448	1.08299	1.10817	1.02696	0.744064	1.13208	1.06881	1.19774	0.899298	0.877558	1.29663	0.746983	1.40552	1.19526	1.02229	1.15364	0.932768	1.03399	1.04697	1.12689	0.950715	1.10725	1.40543	1.24971	1.12945	1.14689	1.46958	1.19448	0.744064	0.899298	1.40552	0.895733	1.07121	0.880117	1.41637	1.46277	0.985515	1.07975	1.38643	1.13459	1.36097	1.0083	1.17721	0.900319	0.953954
1552378_s_at	0.786856	0.615502	0.743726	0.845915	0.784204	0.567439	0.769254	0.966159	1.49193	0.829385	0.848854	0.982321	1.0791	0.584937	1.26515	0.422619	0.46788	0.995746	0.760743	0.479619	0.517084	0.775209	0.783758	0.810284	0.451378	0.632602	0.788069	0.792253	11.0013	0.858231	0.804177	0.784204	1.49193	1.0791	0.46788	0.757099	0.810437	1.0873	0.744604	1.0925	1.31024	0.807683	0.923571	0.763136	0.82669	0.741232	0.751962	0.832337	0.790158
1552379_at	0.905271	0.899297	0.930287	0.823104	0.791803	0.875857	0.884037	0.932164	0.839451	0.789837	0.987526	0.951338	0.797967	1.01355	0.925126	0.874042	0.331595	1.17876	0.9544	0.342845	0.393486	0.852731	0.827316	0.83486	0.356035	0.679477	0.886438	0.739692	0.875774	0.869668	0.938714	0.791803	0.839451	0.797967	0.331595	0.817054	0.834071	0.776529	0.806462	0.886692	0.790963	0.829509	0.807378	0.75111	0.846785	0.801748	0.741232	0.844706	0.83218
1552381_at	1.22144	0.290759	0.514737	0.889926	0.599073	0.946029	0.980661	1.37974	0.775068	0.962954	1.98991	2.09128	0.855482	1.14394	1.85521	0.746456	0.624061	0.858937	1.16006	1.07333	0.996986	1.17518	0.697711	0.76343	0.907514	0.354598	0.64237	0.449922	1.60827	1.26993	0.788074	0.599073	0.775068	0.855482	0.624061	0.847592	0.711435	0.832973	0.537145	0.352663	0.453211	0.740677	0.721597	0.792408	0.964999	0.711974	0.554275	1.4344	1.65235
1552383_at	0.68302	1.00462	0.74688	1.19681	0.972768	1.06191	0.70712	1.41812	0.897645	0.922339	0.818226	1.66553	1.09357	0.982322	0.861512	0.625819	0.905543	1.62643	0.850244	0.931554	1.38543	1.14803	0.998677	1.32147	1.08711	1.03835	0.961793	0.88651	1.14673	1.4394	1.04683	0.972768	0.897645	1.09357	0.905543	1.19975	1.09481	0.896965	0.895779	0.705927	0.708256	1.13336	1.07593	1.08389	1.1476	1.06279	1.01601	1.2324	1.13615
1552384_a_at	0.532466	0.514807	0.515464	0.481959	0.450855	0.47095	0.598894	0.518339	0.485456	0.460757	0.570916	0.754873	0.459723	0.490629	0.528237	0.455829	0.455235	0.514445	0.527258	0.461481	0.512864	0.469298	0.447458	0.454193	0.461604	0.438329	0.474115	0.42222	0.488495	0.473756	0.493229	0.450855	0.485456	0.459723	0.455235	0.455914	0.465497	0.450088	0.442075	0.483778	0.48073	0.462514	0.450174	0.453078	0.477624	0.450429	0.48016	0.480342	0.48016
1552386_at	0.556802	0.533896	0.555564	0.544585	0.800536	0.530182	0.52912	0.571944	0.8086	0.46847	0.594358	0.597289	0.793002	0.508629	0.551765	0.590147	0.550984	0.706405	0.667393	0.524877	3.89119	0.82466	0.813662	0.819065	1.14571	0.734812	0.891144	1.44911	0.852892	0.828412	0.858069	0.800536	0.8086	0.793002	0.550984	0.79857	1.19557	0.770532	0.687881	0.612367	0.612749	0.805091	0.783018	0.793002	0.814739	0.832337	0.75624	0.801597	0.83344
1552388_at	0.574101	0.834092	0.562197	0.613032	0.83644	0.753025	0.556286	0.67541	0.813354	1.05014	0.615786	0.706805	1.36557	0.762028	0.576983	0.732017	1.3366	0.668443	0.582357	1.31698	1.40915	0.962806	0.788814	0.782278	1.28347	0.750542	0.831394	0.742776	0.833913	0.798269	0.966089	0.83644	0.813354	1.36557	1.3366	2.87185	0.788516	0.768059	1.18119	0.605481	0.591888	0.954467	0.769513	0.766173	1.24872	0.784648	1.04793	0.853376	1.00865
1552389_at	0.948064	1.20913	1.58635	0.59149	0.745234	1.24008	0.908142	1.03133	0.715677	1.0976	0.89643	0.990924	0.74721	1.53558	0.973179	1.14411	0.517406	1.21836	0.995261	0.801026	0.753768	0.786204	0.951668	0.84638	0.763683	0.561813	0.812197	0.68431	0.851035	0.885178	0.824422	0.745234	0.715677	0.74721	0.517406	0.737244	0.797736	0.69068	0.578306	1.83823	1.14473	0.816664	0.733074	0.631582	0.811736	0.757453	0.75731	0.797133	0.793673
1552390_a_at	1.08007	1.25694	0.984428	0.777146	0.670343	1.07032	0.970471	0.980701	0.731268	1.30232	0.999881	0.864984	0.806986	1.36753	1.01464	0.933328	0.469172	1.03718	1.03401	0.485065	0.493536	0.735846	0.734873	0.706795	0.68388	0.586119	0.727819	0.60173	0.737936	1.13037	0.808207	0.670343	0.731268	0.806986	0.469172	0.691721	0.710816	0.656543	0.687808	1.0068	0.977385	0.71459	0.620567	0.908231	0.721106	0.678121	0.694867	1.0164	0.810504
1552391_at	1.04344	0.889367	0.882072	0.914675	1.03462	0.983441	1.034	1.02615	1.19703	0.981217	1.26398	1.59424	0.942525	1.2836	1.37627	0.761331	0.804565	1.0694	0.948578	0.904483	1.37492	1.23684	1.00208	0.980708	0.950416	0.80166	0.974976	0.865144	1.13336	0.927496	1.37605	1.03462	1.19703	0.942525	0.804565	1.08389	0.957798	1.0743	0.783673	0.842888	0.996758	0.878498	0.925218	0.863673	1.01716	0.936838	0.966166	1.02702	0.99792
1552393_at	0.949787	1.04133	1.04943	0.884754	0.941786	1.03409	0.955971	1.07013	1.00604	0.911312	1.04419	1.06049	0.930281	1.18163	1.00022	0.921164	0.370057	1.22894	1.12313	0.391005	0.432145	1.02022	0.965774	1.1467	0.426038	0.874661	1.08366	0.904434	1.12458	1.18148	1.09189	0.941786	1.00604	0.930281	0.370057	0.97624	1.02408	0.935927	0.837434	0.989795	0.83909	1.0761	0.97182	0.772908	0.999781	0.962674	0.951633	0.967968	0.977534
1552394_a_at	0.709114	0.723095	0.74166	0.648703	0.624873	0.688095	0.695182	0.735626	0.676145	0.634842	0.772399	0.742313	0.623811	0.76462	0.724532	0.641464	0.25935	0.837978	0.777716	0.284753	0.302497	0.668642	0.647733	0.714126	0.308893	0.567207	0.703271	0.584964	0.715478	0.726247	0.740952	0.624873	0.676145	0.623811	0.25935	0.650803	0.678579	0.620164	0.588403	0.724543	0.605643	0.681536	0.643582	0.560808	0.673592	0.639336	0.641395	0.672956	0.658977
1552395_at	0.413547	0.400876	0.401383	0.375427	0.34848	0.362939	0.406175	0.3993	0.37409	0.368389	0.444727	0.409052	0.355267	0.375971	0.417399	0.354214	0.147782	0.386705	0.410643	0.149483	0.159071	0.361297	0.346967	0.354327	0.146558	0.341176	0.366388	0.339631	0.375862	0.366735	0.37085	0.34848	0.37409	0.355267	0.147782	0.352723	0.357018	0.346508	0.353457	0.395275	0.382225	0.354998	0.34947	0.35473	0.368752	0.346705	0.36938	0.37106	0.370709
1552396_at	0.94805	0.992172	0.922385	0.854248	0.805547	0.907134	0.929942	0.950621	0.876437	0.903889	1.02104	0.945973	0.866549	0.934226	1.00117	0.873877	0.390558	0.932867	0.949986	0.397186	0.417994	0.841676	0.802051	1.11837	0.388735	0.791504	0.855962	0.78792	0.874781	0.860019	1.23627	0.805547	0.876437	0.866549	0.390558	0.817672	0.837073	0.802203	0.830608	1.17463	1.13808	0.830608	0.81551	0.803418	0.850315	0.80509	0.845984	0.861321	0.845505
1552398_a_at	0.819468	0.925107	0.891114	0.777696	0.736064	0.847575	0.83651	0.864292	1.41579	0.753168	0.945066	0.86903	0.758819	0.893379	0.849642	0.788795	0.307734	1.03031	0.90914	0.329335	1.29453	0.825128	0.779619	0.837073	0.340022	0.699557	0.837073	0.698367	0.85661	0.908157	0.905242	0.736064	1.41579	0.758819	0.307734	0.789859	0.807836	0.760687	0.744182	0.835264	0.714039	0.840562	0.78213	0.711027	0.767188	0.770095	1.01574	0.801142	0.826065
1552399_a_at	1.78299	0.585313	0.511585	0.990487	0.871135	0.593765	0.574022	1.53478	0.936394	0.919437	1.07491	0.875594	0.791641	0.973705	0.870414	0.892942	0.997111	0.405285	0.741283	1.68595	0.675968	1.2092	0.947079	0.770082	1.33958	0.757946	1.80692	1.37435	0.997069	1.2124	1.01726	0.871135	0.936394	0.791641	0.997111	1.39319	0.927933	0.865879	2.34617	0.658376	1.18466	1.35679	0.671292	2.40184	0.934271	0.956619	1.49813	1.05169	1.73558
1552400_a_at	1.3965	0.384862	0.911787	0.910472	0.599337	0.88314	1.15262	1.29263	0.54609	1.06589	1.50541	1.28026	0.582576	1.26026	1.08159	0.659115	1.61101	0.881921	1.81987	1.07862	0.800689	0.689883	0.716475	0.981069	1.57757	0.4865	0.510632	0.490102	0.822381	0.768839	1.15761	0.599337	0.54609	0.582576	1.61101	0.616232	0.443529	0.639622	0.43088	0.936994	1.13663	0.782925	0.510439	0.380826	0.988893	0.47983	0.789466	0.963602	0.713905
1552401_a_at	0.897582	0.89811	0.904599	0.877591	0.726659	0.868453	0.877503	0.914582	0.753814	0.816193	0.977868	0.896825	0.905071	0.968501	0.879947	0.79402	0.311306	0.938335	1.04363	0.357445	0.366307	0.758532	0.731761	0.75667	0.335778	0.695468	0.766173	0.685932	0.808141	0.791205	0.806614	0.726659	0.753814	0.905071	0.311306	0.734951	0.748416	0.721319	0.667379	0.824108	0.793362	0.77316	0.733285	0.679992	0.764436	0.718732	0.713316	0.768931	0.745731
1552402_at	1.12694	1.08921	1.13386	0.87803	0.908769	0.994356	1.11282	0.941818	1.05122	0.990238	1.2072	0.969015	0.91914	1.06624	1.12945	0.965156	0.838109	1.02424	1.11903	1.05643	1.12539	1.40634	1.01105	0.922273	1.0455	0.875702	0.956195	0.875371	1.04903	1.0592	0.971873	0.908769	1.05122	0.91914	0.838109	0.847356	0.928925	0.863532	0.913767	1.25812	1.26835	0.92332	0.908082	0.719081	0.959092	0.902433	0.948092	0.963273	0.959818
1552405_at	0.4157	0.412381	0.411711	0.37649	0.355334	0.384652	0.402352	0.41145	0.387189	0.373779	0.44696	0.421182	0.362049	0.398313	0.416549	0.367625	0.149425	0.411528	0.421209	0.153843	0.163513	0.372255	0.356343	0.368821	0.150863	0.340017	0.377572	0.343117	0.391607	0.374161	0.38873	0.355334	0.387189	0.362049	0.149425	0.363627	0.370079	0.354998	0.355737	0.453856	0.427457	0.367916	0.35871	0.3498	0.377287	0.355536	0.370149	0.380943	0.379003
1552408_at	0.567855	0.562961	0.571658	0.518242	0.492297	0.529084	0.55474	0.569576	0.636803	0.505092	0.621292	0.582938	0.497068	0.544885	0.582897	0.503475	0.194135	0.593808	0.587673	0.197037	0.216233	0.515155	0.510693	0.522909	0.195614	0.649697	0.528876	0.471254	0.544917	0.638612	0.550302	0.492297	0.636803	0.497068	0.194135	0.50255	0.51535	0.488679	0.485731	0.548155	0.500874	0.51195	0.499423	0.473577	0.520541	0.491739	0.728172	0.524296	0.524791
1552409_a_at	1.03965	1.49794	1.01132	0.913322	0.981174	0.933831	1.01866	0.866524	1.33516	0.847696	1.11514	1.42834	0.994625	1.34701	1.04429	0.743253	0.899177	1.02347	1.05245	1.71598	1.44132	1.02189	0.9771	1.08687	0.962412	1.17117	1.13347	0.947441	1.11329	1.01938	1.42787	0.981174	1.33516	0.994625	0.899177	0.993309	1.00883	1.56681	0.987503	0.578105	0.56866	1.00218	0.982102	1.21103	1.074	1.00597	1.34606	1.03943	1.02596
1552410_at	0.592927	0.663368	0.576341	0.499065	0.456259	0.629357	0.59128	0.536535	0.487572	0.598782	0.64393	0.597177	0.45981	0.644131	0.599894	0.586817	0.194154	0.529401	0.586693	0.229344	0.211473	0.482253	0.464003	0.469298	0.194187	0.459463	0.495098	0.446781	0.511273	0.572596	0.517107	0.456259	0.487572	0.45981	0.194154	0.469653	0.487203	0.459897	0.447796	0.488584	0.485851	0.473398	0.464793	0.466819	0.488033	0.464354	0.500463	0.511177	0.486927
1552411_at	0.292421	0.284543	0.265344	0.286927	0.349403	0.261237	0.500674	0.460986	0.376645	0.401254	0.46982	0.310453	0.356883	0.474965	0.34228	0.234826	0.136782	0.223168	0.266577	0.155758	0.229089	0.327707	0.346639	0.507708	0.131103	0.308581	0.363421	0.270014	0.374231	0.791504	0.368961	0.349403	0.376645	0.356883	0.136782	0.351923	0.356478	0.346639	0.467438	0.278931	0.295894	0.353457	0.347295	0.309457	0.434779	0.346967	0.426392	0.415644	0.362872
1552412_a_at	0.680515	0.675109	0.670494	0.60923	0.58419	0.628882	0.665046	0.681549	0.63308	0.581308	0.73291	0.694782	0.587847	0.689915	0.687491	0.601726	0.248208	0.736042	0.68355	0.254411	0.277818	0.615025	0.591191	0.698103	0.250427	0.563572	0.631287	0.567422	0.657359	0.644679	0.646754	0.58419	0.63308	0.587847	0.248208	0.601908	0.610737	0.580995	0.592535	0.957518	0.907299	0.615491	0.595793	0.581215	0.6244	0.588848	0.596131	0.628072	0.623103
1552414_at	0.975195	1.05192	0.975014	0.863321	0.966755	1.00176	0.977548	1.24572	1.03721	0.997239	1.0811	1.0913	0.967853	1.33367	0.99973	0.955257	0.188516	1.27639	1.02412	0.193171	0.211148	1.17576	0.980008	1.01663	0.190414	0.902959	1.03408	0.917764	1.06363	1.82021	1.07394	0.966755	1.03721	0.967853	0.188516	0.99288	1.01433	0.983908	0.889738	0.765727	0.704681	1.00859	0.982421	0.911537	1.05802	0.962924	0.990817	1.02823	1.02474
1552415_a_at	0.435344	0.419284	0.418872	0.384524	0.36349	0.380681	0.420741	0.417309	0.393315	0.382265	0.463675	0.430981	0.369659	0.400045	0.433331	0.370899	0.155531	0.420944	0.429411	0.158101	0.167591	0.378287	0.363902	0.402342	0.156208	0.347296	0.383763	0.353658	0.39391	0.380152	0.396076	0.36349	0.393315	0.369659	0.155531	0.3691	0.375082	0.363146	0.3712	0.409972	0.392294	0.37494	0.364729	0.367082	0.384199	0.36294	0.384417	0.38697	0.387189
1552417_a_at	0.920196	1.41055	0.887351	1.2068	1.50145	1.0401	0.905637	0.846982	1.5897	0.912814	0.920878	1.42029	3.4826	1.07745	0.923443	0.903051	0.427942	1.39009	0.93794	0.437372	0.379295	1.08784	1.47807	1.29187	0.326221	1.5255	1.56198	1.71916	1.59301	1.3133	1.34879	1.50145	1.5897	3.4826	0.427942	1.50117	1.59301	1.48059	3.40253	0.981039	0.975552	1.51429	1.48143	2.07665	1.57206	1.47807	1.84341	1.4955	1.31878
1552418_at	0.403922	0.405592	0.408214	0.477618	0.451111	0.384144	0.412322	0.517461	0.486099	0.373215	0.44696	0.5309	0.462339	0.373991	0.409959	0.357976	0.229155	0.527906	0.411329	0.231692	0.251455	0.466378	0.449323	0.461029	0.229172	0.420865	0.476902	0.437666	0.483989	0.468146	0.508669	0.451111	0.486099	0.462339	0.229155	0.455397	0.461989	0.439906	0.440823	0.603866	0.516409	0.457382	0.456	0.453935	0.470987	0.448305	0.453249	0.472147	0.471432
1552419_s_at	0.908412	1.1492	0.977266	0.979471	0.889774	1.04221	1.06547	0.809802	1.07704	1.07496	1.11437	0.854181	0.90882	1.18889	1.04029	1.01467	0.447983	0.857893	1.18009	0.455718	0.656567	0.98805	0.912092	1.03217	0.281429	0.856587	1.05986	0.895513	0.93798	0.962235	1.02246	0.889774	1.07704	0.90882	0.447983	0.901971	1.03902	0.841495	0.901801	0.650454	0.63145	0.951019	0.934086	0.947966	0.688904	0.923547	0.944923	0.942603	1.19917
1552421_a_at	0.562301	0.556415	0.559908	0.512703	0.487111	0.522636	0.552277	0.564658	0.519656	0.502336	0.613052	0.577796	0.490068	0.550568	0.574208	0.497245	0.204058	0.585472	0.579986	0.209991	0.228025	0.50627	0.488125	0.508958	0.208091	0.463389	0.513308	0.464618	0.532892	0.550719	0.536634	0.487111	0.519656	0.490068	0.204058	0.49782	0.507804	0.482162	0.466555	0.534657	0.49936	0.504741	0.490439	0.470097	0.514279	0.486007	0.514279	0.517988	0.516619
1552422_at	1.48605	1.27359	1.19644	0.965359	0.919692	1.26449	0.797562	0.975237	1.13966	0.9498	0.797119	1.2086	0.856892	1.57202	0.951376	0.67915	1.13634	1.17468	1.36632	0.939236	1.46463	1.04136	1.04294	1.08498	1.086	1.6021	0.814545	0.969152	1.05964	0.87656	1.20573	0.919692	1.13966	0.856892	1.13634	1.05644	1.02263	0.887065	0.893125	1.24963	2.09917	1.13772	1.18808	0.685899	1.05524	1.04038	1.22805	0.890764	1.03606
1552423_at	1.50698	1.05543	0.88359	0.997364	0.794101	1.00871	0.839039	1.23766	0.946437	0.977982	0.907165	1.10779	0.890862	1.01233	1.10893	1.51154	0.774299	1.0974	1.08473	0.573462	0.631652	0.950202	0.81989	0.866601	0.519234	0.711474	0.940371	1.01216	4.06807	1.10248	1.67478	0.794101	0.946437	0.890862	0.774299	0.970176	1.08613	1.69325	0.866601	1.07892	0.969841	0.796959	1.15541	1.00681	1.2794	1.23028	1.09645	0.827523	0.981061
1552424_at	0.731553	0.735477	0.771254	0.652014	0.732869	0.646932	0.699969	0.737292	0.684766	0.658133	0.798171	0.74765	0.634759	0.74441	0.752745	0.660372	0.260023	0.828553	0.769683	0.278391	0.307391	0.674357	0.648346	0.681794	0.282799	0.575418	0.692187	0.602934	0.716561	0.728724	0.724875	0.732869	0.684766	0.634759	0.260023	0.659351	0.67525	0.62938	0.612472	0.809201	0.756587	0.674867	0.651665	0.57924	0.712372	0.640547	0.646877	0.665993	0.679477
1552425_a_at	0.550029	0.728709	0.533158	0.89784	0.671303	0.671806	0.528237	0.868702	0.730932	0.656769	0.814922	0.893282	0.684766	0.698954	0.546166	0.625924	0.550303	0.90566	0.497804	0.570603	0.622618	1.22788	0.678065	0.697707	0.565685	0.651049	0.716697	0.647856	0.740952	0.718325	0.723916	0.671303	0.730932	0.684766	0.550303	0.688271	0.701279	0.676656	0.654877	0.427799	0.571635	0.696389	0.681536	0.664734	0.752531	0.676145	0.697443	0.718597	0.719548
1552426_a_at	1.07272	0.917839	0.365722	0.866873	0.911943	0.78363	1.24058	1.22402	1.04635	0.844572	1.45615	1.30209	0.946916	1.08113	1.26755	0.540196	1.40844	0.541189	0.971406	1.53645	1.41271	1.17584	1.06009	1.18679	0.910854	0.855639	0.828254	0.796008	1.39797	1.58891	1.22302	0.911943	1.04635	0.946916	1.40844	0.874285	0.907642	0.929353	1.05349	0.21927	0.710635	0.938892	0.536532	1.45378	1.15644	0.952844	0.954106	1.63896	1.2214
1552427_at	0.885675	2.95002	1.05394	0.841526	1.18091	0.999373	0.805156	1.24158	1.36422	0.963642	0.838059	1.00072	1.1612	1.41381	0.874576	0.953696	0.916144	1.30175	0.911669	0.852366	1.31605	1.3228	1.14442	1.28168	1.14587	0.90025	1.22227	0.935128	1.12256	1.40294	1.22783	1.18091	1.36422	1.1612	0.916144	1.04571	1.10591	0.939737	1.34729	0.986989	0.79672	1.16958	1.05764	0.888748	1.26005	1.13236	0.999684	1.05345	1.02205
1552430_at	1.20327	0.236592	0.550596	1.4888	0.887796	1.15373	1.6957	1.8887	0.552189	0.884108	2.15275	1.30032	0.470728	0.830121	1.35489	0.506495	0.383447	1.00264	0.908728	0.420833	0.388313	1.2986	0.93749	0.94122	0.289376	0.491841	0.275538	0.459124	0.676285	1.41234	1.32239	0.887796	0.552189	0.470728	0.383447	1.04696	0.648358	0.850974	0.424148	0.400401	0.815836	0.713464	0.415102	0.467181	0.726535	0.871989	0.635491	1.53576	1.06171
1552432_at	0.945876	1.20034	1.74646	0.822275	0.725651	0.994356	1.96288	0.818871	0.764532	1.02579	1.38616	1.0002	0.68188	1.032	1.2952	0.988372	0.735533	1.03219	1.2842	0.634808	0.780967	0.724144	0.70469	0.736574	0.599577	0.858989	0.803822	0.655579	0.760063	0.739365	0.815304	0.725651	0.764532	0.68188	0.735533	0.733932	0.745543	0.716922	0.727851	2.29098	1.93525	0.770046	0.72141	0.710444	0.749217	0.704557	0.80641	0.752626	0.738527
1552436_a_at	0.957082	0.636846	0.932728	1.19492	1.30119	0.566231	0.983895	0.738712	1.17799	0.581934	1.02753	1.10271	1.62772	0.547844	1.0346	0.728944	1.55146	1.61959	1.03364	1.42081	1.65835	1.14353	1.01241	0.98913	1.54048	1.53272	1.18267	1.06082	1.17398	1.14482	1.16052	1.30119	1.17799	1.62772	1.55146	1.10547	1.13041	0.922285	1.1126	1.52295	1.42876	1.10275	1.10254	1.09485	1.16162	1.09817	1.42267	1.02512	1.17022
1552438_a_at	1.03405	1.05002	1.00159	0.95045	0.907617	0.970223	1.00961	1.06971	0.993107	0.922914	1.10729	1.08678	0.939399	1.14004	1.02641	0.926577	0.374769	1.11795	1.02565	0.378476	0.425995	0.956609	0.932496	0.999891	0.374833	0.900948	0.977271	0.890109	1.01302	1.10886	1.04889	0.907617	0.993107	0.939399	0.374769	0.933731	0.945459	0.892131	0.942068	1.25659	1.08074	0.940466	0.92652	0.842449	0.970273	0.914508	0.927747	0.977272	0.967525
1552439_s_at	0.604054	0.626629	1.73022	0.996162	1.37807	0.848049	0.542458	0.453163	0.81616	0.641459	0.731045	1.28415	3.41321	0.807002	0.738128	2.51469	1.47853	1.7379	1.0404	2.9601	4.95747	3.27288	1.19879	0.959572	3.20785	1.88985	3.18797	2.68803	7.59428	1.84396	1.09705	1.37807	0.81616	3.41321	1.47853	1.38696	2.23415	1.57759	1.67252	1.26658	1.29498	1.85095	3.63094	1.74655	1.42041	3.40418	0.195898	0.547832	0.915089
1552440_at	1.06635	1.10906	1.06142	0.790533	0.919978	0.94386	1.04346	0.922521	1.01179	0.994492	1.15786	0.945588	1.15172	1.15911	1.14208	0.983856	0.327849	0.984516	1.08792	0.435324	0.777297	0.997347	0.674534	1.01159	0.431761	0.961966	1.18038	0.79336	1.4159	1.03266	1.05596	0.919978	1.01179	1.15172	0.327849	0.948239	1.12652	0.86334	0.947523	1.24201	1.16977	0.897128	0.782039	0.876004	1.07389	0.974601	0.997347	1.03344	1.02198
1552445_a_at	0.917429	1.09195	0.890444	1.0334	0.915238	1.02876	0.853107	1.13855	1.01518	1.13201	1.07525	1.15585	0.938195	1.17465	0.917429	0.912966	0.38512	1.3975	0.954921	0.39952	0.435094	1.00505	0.992397	1.11248	0.403521	0.856784	1.05251	0.885278	1.10305	1.39297	1.07993	0.915238	1.01518	0.938195	0.38512	0.979717	1.03965	0.932711	0.978606	0.924713	0.706607	1.02327	0.951417	0.93483	1.14319	0.961	0.976204	1.02598	0.961546
1552448_a_at	0.848225	0.807006	0.83295	0.957095	1.06915	0.73756	0.844772	1.03772	1.13134	0.743708	0.894424	1.06567	1.0621	0.801091	0.854382	0.725966	1.74926	1.03401	0.853115	0.7387	1.36163	1.10952	1.06552	1.12027	0.813046	1.0515	1.12601	1.04952	1.15142	1.11352	1.13477	1.06915	1.13134	1.0621	1.74926	1.08401	1.09866	1.0621	1.06996	1.1608	1.1502	1.08915	2.14667	1.05529	1.12686	1.06451	1.08094	1.12985	1.12963
1552449_a_at	0.534048	0.534803	0.538124	0.480146	0.465321	0.5012	0.522102	0.536332	0.493416	0.463372	0.583114	0.548811	0.462426	0.55894	0.54901	0.475504	0.271491	0.593809	0.566067	0.282573	0.308751	0.486007	0.469209	0.490346	0.280315	0.438743	0.497726	0.449323	0.505696	0.529577	0.538667	0.465321	0.493416	0.462426	0.271491	0.474922	0.474115	0.465321	0.453678	0.819936	0.653787	0.471522	0.470809	0.441824	0.496129	0.455741	0.485272	0.498386	0.48831
1552450_a_at	1.14375	0.611221	0.716516	0.622466	0.51166	0.928779	0.625453	1.10038	0.548951	1.22397	0.80084	0.696618	0.521231	0.990302	0.740973	0.911423	0.294078	0.650172	0.652343	0.336666	0.420699	0.575418	0.693366	0.524295	0.305793	0.487019	0.543168	0.506845	0.557635	0.713721	0.726384	0.51166	0.548951	0.521231	0.294078	0.520541	0.530379	0.508861	0.53078	0.685687	0.751752	0.521231	0.548639	0.525387	0.540913	0.513016	0.7439	0.994638	0.570434
1552452_at	0.851693	0.875857	0.861062	0.802419	0.773306	0.905083	0.833568	0.892608	0.833755	0.786565	0.92324	0.900043	0.778736	0.831735	0.879132	0.795369	0.225802	0.961978	0.864903	0.237678	0.256368	0.823258	0.777117	0.801445	0.23833	0.742916	0.867697	0.74785	0.870161	0.826066	0.871479	0.773306	0.833755	0.778736	0.225802	0.792103	0.8086	0.771991	0.742636	0.875941	0.850348	0.803266	0.797665	0.772283	0.82046	0.788814	0.77903	0.826065	0.82544
1552453_a_at	0.453808	0.448748	0.455748	0.40967	0.38602	0.411915	0.443492	0.458127	0.412356	0.40437	0.495134	0.457092	0.394357	0.436474	0.462902	0.396888	0.164244	0.449317	0.467994	0.168389	0.179817	0.404478	0.386823	0.406164	0.163818	0.368473	0.415094	0.369799	0.436179	0.41431	0.422299	0.38602	0.412356	0.394357	0.164244	0.396676	0.404555	0.381736	0.382314	0.519314	0.48598	0.400142	0.390424	0.385947	0.408784	0.386823	0.40052	0.407858	0.411655
1552455_at	0.332322	5.54337	1.00616	1.67256	3.22739	1.26605	0.642832	0.509709	3.90515	1.35962	0.370675	0.586902	1.62636	0.52651	0.487011	1.3997	2.22455	0.577463	0.365285	1.34621	0.705482	1.02717	2.16796	1.48635	1.60236	3.11466	13.8539	2.88611	0.935735	0.435041	1.24853	3.22739	3.90515	1.62636	2.22455	1.8756	1.49623	2.67484	4.91295	3.39201	1.79628	2.06317	1.19313	3.08885	2.26605	2.16837	3.98648	0.810926	0.667403
1552456_a_at	0.47968	0.451976	0.509572	0.40028	0.385582	0.411681	0.469211	0.430088	0.411733	0.369851	0.511845	0.440261	0.481251	0.420313	0.479858	0.399819	0.232852	0.418885	0.474285	0.239111	0.253107	0.385727	0.387995	0.394432	0.239395	0.366181	0.399235	0.368752	0.419196	0.400748	0.410566	0.385582	0.411733	0.481251	0.232852	0.39072	0.395702	0.384199	0.347821	0.95335	0.913867	0.387482	0.388289	0.384635	0.484263	0.383763	0.417377	0.409481	0.410411
1552457_a_at	0.484418	0.473356	0.483969	0.43646	0.413293	0.443864	0.47755	0.475103	0.443247	0.432785	0.526477	0.486983	0.418009	0.464597	0.49679	0.422859	0.175033	0.520887	0.495318	0.178669	0.192542	0.430524	0.414075	0.428818	0.178042	0.39473	0.440073	0.393315	0.475192	0.438412	0.456172	0.413293	0.443247	0.418009	0.175033	0.422619	0.429305	0.408012	0.407627	0.547473	0.516638	0.427603	0.415801	0.396451	0.43808	0.413058	0.428089	0.439076	0.437335
1552458_at	0.953197	1.17506	0.959048	0.999564	0.929306	1.23483	0.875585	1.07198	1.02961	1.05129	0.998796	1.05236	0.81193	1.66204	0.913906	1.09563	0.289543	1.28732	1.00362	0.309147	0.348569	0.99949	1.07844	1.08662	0.305252	0.932123	1.00044	0.860301	0.936185	1.47085	1.10988	0.929306	1.02961	0.81193	0.289543	0.968235	1.00252	0.910174	0.603132	1.0564	0.547504	0.969701	0.959123	0.770639	0.992709	0.952255	0.895153	0.897866	0.820264
1552459_a_at	0.535933	0.409127	0.743175	0.499159	0.367568	0.385087	0.526965	0.526316	0.394432	0.369015	0.575273	0.539171	0.418642	0.384942	0.560739	0.367417	0.245419	0.519807	0.545155	0.258302	0.291537	0.380439	0.366181	0.395627	0.242621	0.352256	0.38873	0.354998	0.398179	0.449408	0.99784	0.367568	0.394432	0.418642	0.245419	0.373171	0.386897	0.36535	0.371622	0.443983	0.762471	0.376432	0.368612	0.363696	0.387262	0.366874	0.385436	0.391386	0.389687
1552461_at	0.455748	0.447311	0.451542	0.413472	0.385509	0.413628	0.440052	0.446867	0.414545	0.40851	0.493942	0.455973	0.390794	0.438538	0.462387	0.397637	0.166199	0.470557	0.467301	0.168104	0.179817	0.402723	0.386238	0.40257	0.166066	0.373454	0.415566	0.371271	0.425747	0.41651	0.433301	0.385509	0.414545	0.390794	0.166199	0.39272	0.401051	0.384271	0.389908	0.458936	0.442917	0.400899	0.389539	0.374798	0.407703	0.384999	0.406395	0.411188	0.410955
1552463_at	0.599783	0.57444	0.591719	0.525225	0.485731	0.54314	0.584196	0.571513	0.534709	0.518903	0.645364	0.587351	0.489512	0.558729	0.605034	0.524315	0.215207	0.578886	0.602235	0.225179	0.242474	0.517401	0.496692	0.542244	0.220324	0.491088	0.529477	0.477715	0.540606	0.59873	0.568496	0.485731	0.534709	0.489512	0.215207	0.50627	0.513793	0.483531	0.497444	0.454463	0.431472	0.517499	0.790756	0.491367	0.52668	0.493415	0.53562	0.526083	0.529176
1552466_x_at	0.82529	1.05825	0.820712	1.11308	1.06038	1.02061	0.748177	1.37943	1.18241	0.844827	0.888173	1.32214	1.03796	1.21266	0.776446	0.938783	0.321801	1.72311	0.927733	0.336173	0.358552	1.14391	1.13487	1.3363	0.327604	0.917553	1.18151	1.03541	1.26093	1.36775	1.32297	1.06038	1.18241	1.03796	0.321801	1.11825	1.13809	1	0.944132	1.09515	0.62991	1.15369	1.11129	0.953102	1.09834	1.09689	1	1.13917	1.11529
1552467_at	0.722629	1.03278	0.843491	1.10369	1.0716	0.965153	0.723702	1.18075	1.09413	0.890458	0.674086	1.17321	0.997108	1.22204	0.929737	0.910846	0.886169	1.28311	0.7787	0.937537	1.03759	1.14277	1.10243	1.18951	0.941935	0.986978	1.65331	1.15166	1.20924	1.77348	1.23934	1.0716	1.09413	0.997108	0.886169	1.11544	1.13437	1.05611	1.12667	0.469645	0.616473	1.15624	1.10892	0.978614	1.15231	1.08753	1.05951	1.19357	1.21199
1552468_a_at	0.453976	0.439283	0.437692	0.418649	0.397201	0.404446	0.44481	0.453744	0.513696	0.425499	0.481194	0.463164	0.407935	0.422699	0.45196	0.386033	0.160582	0.436542	0.449537	0.161511	0.173588	0.41181	0.396526	0.404861	0.159236	0.45981	0.418167	0.381448	0.426795	0.415016	0.4239	0.397201	0.513696	0.407935	0.160582	0.401126	0.406165	0.392126	0.425587	0.447835	0.420885	0.404402	0.394656	0.401734	0.41651	0.396376	0.42206	0.417693	0.416588
1552470_a_at	1.28429	0.380394	0.36119	0.577361	0.481433	0.503379	0.565228	0.469671	0.542963	0.650726	0.548602	1.1951	0.904729	0.506714	0.63716	0.435406	0.586424	0.412304	0.394009	0.429563	0.352736	0.762271	0.480614	0.49463	0.220714	0.472146	0.3834	0.496598	0.420944	0.473756	0.516618	0.481433	0.542963	0.904729	0.586424	0.490438	0.495754	0.491367	0.493322	0.398775	1.39302	0.490624	0.483989	1.29221	0.587069	0.450685	0.5056	0.510694	0.511273
1552472_a_at	0.960367	1.15233	0.928151	1.39016	1.20286	0.733432	1.65287	1.35114	0.868706	0.784231	1.70992	1.09582	1.28275	0.592629	0.898849	0.674122	0.513662	0.870007	0.78505	0.272786	0.237765	0.549382	0.771429	0.484552	0.270239	0.957749	0.772889	1.55712	0.611563	1.14472	0.650575	1.20286	0.868706	1.28275	0.513662	1.25919	0.964473	2.3414	2.78845	0.579196	0.935569	0.792875	0.406483	1.04085	1.25729	0.615276	0.808776	1.22606	1.11523
1552473_at	1.00945	1.02721	0.658595	1.08733	1.00564	1.04184	0.942867	1.01924	1.04401	0.943963	1.01923	1.09452	0.89252	0.946459	0.956603	0.77157	1.26158	0.98765	0.933299	1.0721	1.04232	1.22838	0.992412	1.00241	0.981372	1.28202	1.65834	0.873815	0.831575	1.24475	1.04816	1.00564	1.04401	0.89252	1.26158	0.879784	0.881283	0.773914	1.60587	0.723566	0.725953	1.28907	1.38119	1.59076	1.02445	0.996927	1.63684	0.946049	0.972533
1552474_a_at	1.13621	2.02414	1.09993	0.829942	1.09358	0.74929	0.755587	0.713483	1.91476	0.769778	0.925525	0.960328	0.845898	0.536485	0.845921	0.832779	1.3334	0.676287	0.656144	1.17608	0.856079	0.943244	0.983686	0.920686	1.14443	1.26859	1.1513	0.95871	0.421697	0.862047	1.01314	1.09358	1.91476	0.845898	1.3334	1.21161	0.987788	0.903439	2.33976	0.946777	0.834544	1.29893	0.969283	1.69521	1.636	0.808211	2.42949	0.994724	1.24012
1552476_s_at	1.66767	0.786408	1.28089	1.00293	1.24555	0.748767	0.743819	0.804405	0.582706	0.522728	1.24991	2.01545	1.63047	0.539967	1.28493	0.776971	1.97165	0.509533	0.246223	2.76062	1.66274	0.423624	0.857024	1.56285	1.67646	0.67596	0.240803	1.60599	1.70199	0.450136	0.856375	1.24555	0.582706	1.63047	1.97165	0.899875	1.66223	1.29577	0.635667	1.48033	1.13642	0.887034	0.922795	2.88358	0.633745	0.909455	0.167262	0.861737	1.4005
1552477_a_at	0.476224	0.467851	0.482714	0.425492	0.400975	0.434421	0.465312	0.472068	0.436014	0.456948	0.518436	0.483689	0.861972	0.464597	0.484238	0.466706	0.463072	0.477708	0.485947	0.208449	0.240495	0.425023	0.410489	0.426553	0.218419	0.375578	0.445095	0.418167	0.488125	1.12707	0.449493	0.400975	0.436014	0.861972	0.463072	0.416904	0.425184	0.407472	0.39473	0.482316	0.424536	0.418088	0.50179	0.396076	0.436591	0.408475	0.419831	0.437335	0.435931
1552478_a_at	0.753024	0.798827	0.763145	0.698986	0.720911	0.732568	0.745107	0.76073	0.790308	0.737978	0.794922	0.759727	0.765883	0.756014	0.756523	0.709449	0.268428	0.761448	0.760602	0.293366	0.327377	0.757385	0.732177	0.748699	0.290655	0.64896	0.77477	0.697971	0.784203	0.759537	0.780209	0.720911	0.790308	0.765883	0.268428	0.740392	0.755383	0.731761	0.726797	0.723447	0.623982	0.770386	0.730932	0.63308	0.763281	0.721729	0.755812	0.77962	0.778883
1552480_s_at	0.777909	1.10954	0.804611	1.09749	0.970479	1.09643	0.747505	1.24291	1.019	0.947658	1.1534	1.23055	0.934459	1.24251	0.788218	0.917923	0.358124	2.53614	0.913589	0.38971	0.443946	1.07198	1.00105	1.13928	0.401848	0.827781	1.06854	0.911594	1.08626	1.34735	1.11562	0.970479	1.019	0.934459	0.358124	0.993317	1.0096	0.969011	0.923392	0.998951	0.869934	1.04121	0.986577	0.812121	1.01362	1.02325	1.02286	1.01496	1.13821
1552481_s_at	1.63356	0.72585	0.615698	0.88748	0.802425	1.00862	0.631891	1.91085	0.820378	1.03386	1.0158	1.93186	1.04269	0.780382	1.03079	0.633785	0.295055	0.667868	0.42107	0.114849	0.106942	0.684179	0.723432	0.490018	0.150398	0.541473	0.803793	0.661908	1.07553	0.793072	0.769872	0.802425	0.820378	1.04269	0.295055	1.16202	0.805771	0.761186	1.52055	0.767152	0.790522	0.683145	0.61893	1.57618	1.16775	0.602417	1.49319	1.05618	1.35028
1552482_at	0.757274	0.881292	1.0593	0.977261	1.27141	1.09027	0.684101	1.10779	1.33549	0.871373	0.612296	1.21752	1.19089	1.01523	0.721362	1.37215	0.54	1.47957	1.18814	0.420582	0.531815	1.35739	1.07854	1.38095	0.684308	1.09643	1.46073	1.13718	1.73077	1.31146	1.52624	1.27141	1.33549	1.19089	0.54	1.12499	1.19562	1.02951	1.22399	0.860618	0.774157	1.31097	1.51904	0.839804	1.14777	1.11083	1.20425	1.2585	0.912499
1552484_at	0.424975	0.406358	0.408896	0.379483	0.351657	0.370549	0.408517	0.40552	0.372748	0.365068	0.44962	0.415347	0.358574	0.376113	0.421913	0.361368	0.147017	0.398247	0.416858	0.14962	0.1601	0.364316	0.350993	0.359253	0.146139	0.340725	0.37113	0.340918	0.383183	0.372255	0.375081	0.351657	0.372748	0.358574	0.147017	0.356883	0.361297	0.350462	0.362049	0.556368	0.53143	0.35695	0.352323	0.363627	0.370849	0.346246	0.366319	0.376645	0.376716
1552485_at	1.10643	0.873401	0.515094	0.597839	0.61951	0.645118	0.993059	1.39145	0.931891	1.16124	1.57464	1.15281	0.765076	1.21686	1.48007	0.834584	0.423336	0.495398	0.690445	0.923813	0.698917	1.24835	0.964888	0.738912	0.46773	0.707729	1.03874	0.875844	1.94541	2.01391	0.844294	0.61951	0.931891	0.765076	0.423336	0.829889	0.750886	1.24882	1.00208	0.551505	0.878708	1.03933	0.638662	1.33984	1.10291	1.2906	0.85296	1.98068	0.99792
1552486_s_at	1.13629	1.15917	0.57269	0.959094	0.969119	0.716801	1.04223	0.84465	0.883185	0.894333	1.18911	0.995384	1.43427	0.669485	1.27049	1.00038	0.889337	0.78315	0.624147	1.77223	0.94528	1.04448	1.2432	0.816677	0.931401	0.609072	0.956194	1.13318	2.16238	1.20205	0.907738	0.969119	0.883185	1.43427	0.889337	0.946658	1.18826	1.16072	0.516088	0.449313	0.78479	1.08065	0.905681	1.17308	1.03074	1.30191	0.884857	1.48646	1.22824
1552487_a_at	0.658908	0.683696	0.689406	0.597064	0.581764	0.661494	0.665786	0.697801	0.637164	0.602976	0.74414	0.712289	0.595906	0.686928	0.681146	0.611568	0.253333	0.807275	0.733046	0.264615	0.290704	0.635239	0.610852	0.64541	0.267149	0.553224	0.717646	0.563892	0.670415	0.653269	0.675761	0.581764	0.637164	0.595906	0.253333	0.613747	0.629023	0.577489	0.583748	0.767649	0.698319	0.625938	0.606937	0.557003	0.628904	0.603618	0.621103	0.628191	0.632841
1552489_s_at	0.677368	0.663744	0.685581	0.595602	0.55595	0.625805	0.659275	0.671094	0.597824	0.590481	0.74345	0.680907	0.55511	0.666882	0.696861	0.596977	0.302218	0.702553	0.909814	0.339256	0.343361	0.58596	0.56528	0.619344	0.312297	0.507708	0.607397	0.518576	0.61829	0.630213	0.637887	0.55595	0.597824	0.55511	0.302218	0.575527	0.588848	0.549782	0.550718	0.732066	0.65688	0.599863	0.569141	0.507612	0.59692	0.561444	0.563465	0.597034	0.591974
1552490_at	0.903604	1.07222	1.00007	0.9074	0.726076	1.01036	1.02011	1.39757	1.5012	1.30808	1.05258	1.44745	0.967324	1.50944	1.03401	0.949022	0.320772	1.13198	0.8767	0.33021	0.32085	0.863727	1.08786	0.927553	0.314343	0.746543	0.872592	0.888915	0.877557	0.861443	0.912073	0.726076	1.5012	0.967324	0.320772	0.968421	1.01033	0.812393	0.980956	0.744389	0.771999	0.85949	0.831355	1.2713	0.817015	0.920042	1.09716	1.37483	1.1892
1552491_at	0.678751	0.668267	0.65842	0.621059	0.575527	0.61226	0.74166	0.672234	0.631287	0.615735	0.723324	0.686062	0.575636	0.655037	0.680515	0.595852	0.242815	0.754446	0.676614	0.252224	0.275951	0.705668	0.584742	0.598277	0.249772	0.567207	0.720093	0.563572	0.651665	0.609814	0.622396	0.575527	0.631287	0.575636	0.242815	0.594217	0.673338	0.572487	0.58974	0.518759	0.518067	0.598051	0.592646	0.557319	0.617472	0.585517	0.614909	0.625464	0.618758
1552493_s_at	0.531086	0.507958	0.530987	0.460378	0.440823	0.477121	0.524528	0.511158	0.474653	0.454713	0.582789	0.522854	0.458942	0.495933	0.543943	0.454113	0.233304	0.5312	0.552687	0.243428	0.363811	0.460768	0.444422	0.470186	0.238203	0.417851	0.479072	0.4219	0.512531	0.478348	0.486191	0.440823	0.474653	0.458942	0.233304	0.453763	0.461902	0.438577	0.435849	0.547131	0.548156	0.458855	0.453335	0.418167	0.472325	0.442912	0.453849	0.472861	0.470453
1552494_at	0.994141	1.00897	0.97461	0.901402	0.918868	0.922667	0.967766	0.984917	0.987703	0.91902	1.06593	1.12619	0.705936	0.938466	0.998575	0.950941	0.430522	0.962704	0.978231	0.412677	0.443126	0.960987	0.923746	0.942985	0.410173	0.96682	0.975636	0.883259	0.99954	0.975821	1.58201	0.918868	0.987703	0.705936	0.430522	0.939602	0.951763	0.91436	0.928475	1.25777	0.933773	0.945485	0.855153	0.911081	0.972504	0.915399	0.961896	0.97619	0.975821
1552496_a_at	1.17476	1.68228	0.630024	0.733737	0.994848	0.77771	0.441054	0.907431	1.35787	1.16605	0.965305	0.930647	0.691418	0.576066	0.617189	1.01106	0.700457	0.468288	0.438363	0.953622	0.380672	0.845203	0.999372	0.76793	0.622052	0.849852	2.17409	1.22721	0.447298	1.20947	0.761279	0.994848	1.35787	0.691418	0.700457	1.339	0.891838	0.834562	2.31453	1.53542	1.05136	1.65331	0.875793	1.40569	1.43849	0.719564	1.63651	1.30032	1.41556
1552497_a_at	0.990405	1.0234	1.75753	1.26702	0.644619	1.05238	1.21676	1.06366	0.689641	0.955308	1.16747	1.08841	0.645351	1.05039	1.0814	1.02263	0.259491	2.41934	1.6019	0.259768	0.274054	0.66505	0.649022	0.758749	0.307409	0.627183	0.680186	0.628608	0.695403	1.05859	0.979428	0.644619	0.689641	0.645351	0.259491	0.648899	0.637708	0.638673	0.477942	1.68781	1.60129	0.653332	0.976469	0.560544	0.683668	0.639882	0.592592	0.680701	0.683797
1552498_at	1.07395	1.09541	1.09954	1.00436	0.889588	0.989879	1.04024	1.02676	0.957316	0.987827	1.15193	1.26791	0.90503	1.22599	1.08275	0.978369	0.468486	1.18226	1.07057	0.479937	0.531181	0.891947	0.888411	0.941872	0.412861	0.944905	0.959854	0.858517	0.964949	1.23692	0.979473	0.889588	0.957316	0.90503	0.468486	0.9064	0.999495	0.888747	0.716122	0.893873	0.815755	0.913628	1.33689	0.839095	0.949742	0.901954	0.909146	0.946157	0.946515
1552499_a_at	0.514605	0.452147	0.491111	0.413238	0.431502	0.434421	0.492661	0.472602	0.464618	0.406434	0.563344	0.464038	0.442158	0.461888	0.490929	0.404141	0.264705	0.449232	0.501045	0.272441	0.301793	0.450514	0.439241	0.454622	0.333684	0.452222	0.440323	0.406703	0.619695	0.492949	0.489512	0.431502	0.464618	0.442158	0.264705	0.441073	0.458508	0.444086	0.61224	0.50459	0.489847	0.462339	0.435272	0.475552	0.509054	0.429386	0.454193	0.578802	0.461291
1552501_a_at	0.557112	0.553902	0.630578	0.511737	0.486099	0.525205	0.553302	0.558623	0.519853	0.507192	0.607845	0.575513	0.493509	0.549012	0.572082	0.493414	1.57069	0.585251	0.562301	1.60075	1.76584	0.493042	0.483349	0.511757	1.57111	0.450174	0.5079	0.471879	0.520541	0.548432	0.532388	0.486099	0.519853	0.493509	1.57069	0.492018	0.489234	0.471432	0.440906	0.677856	0.578754	0.490253	0.639457	0.45077	0.499423	0.487941	0.494349	0.516228	0.514279
1552502_s_at	0.396609	7.40121	0.828095	1.32826	4.58783	1.42587	0.738432	0.432066	4.61655	1.75006	0.415813	0.335169	5.08686	0.75109	0.390479	0.496342	2.8681	0.743901	0.330643	1.89654	0.644758	1.65457	3.42869	1.58355	1.12296	5.26499	2.75021	3.45146	0.37121	0.461216	2.14876	4.58783	4.61655	5.08686	2.8681	4.66394	1.71381	2.1741	14.5437	0.805261	0.784104	3.66678	2.77162	7.66633	5.99882	1.57757	6.69297	1.51357	2.22232
1552503_at	0.435425	0.516851	0.426001	0.399902	0.367985	0.479828	0.428218	0.477438	0.393463	0.57509	0.470256	0.829647	0.374161	0.831735	0.44095	0.457811	0.154449	0.41052	0.435102	0.161942	0.186414	0.390794	0.365973	0.381448	0.150826	0.354663	0.382966	0.352856	0.398556	0.502835	0.395104	0.367985	0.393463	0.374161	0.154449	0.417219	0.381304	0.44266	0.36931	0.528033	0.524332	0.377215	0.368403	0.435932	0.447119	0.367846	0.385217	0.477173	0.395029
1552504_a_at	1.33312	0.467801	1.35279	0.874593	0.665531	1.13232	0.663102	0.820447	0.749172	0.790794	1.2052	0.895955	0.367313	0.828826	1.15146	1.07305	1.23283	0.967772	1.25329	1.21921	1.1973	0.689226	0.492607	0.843322	1.41861	0.49541	0.556196	0.549505	0.746343	0.768107	1.11696	0.665531	0.749172	0.367313	1.23283	0.766221	0.729873	0.689748	0.491305	1.32375	1.46037	0.938773	1.1576	0.808957	0.751725	0.846358	0.568209	0.883148	1.14584
1552506_at	0.979548	4.09807	0.980638	2.42959	3.3134	2.46111	1.15424	0.955182	2.52974	1.61688	1.06341	0.867456	0.808794	0.563045	0.533084	4.80536	1.64952	0.557611	0.469233	1.19373	0.674869	0.857789	0.925017	0.892202	2.0268	3.2183	1.21984	2.76802	0.436779	1.57642	1.79954	3.3134	2.52974	0.808794	1.64952	0.583337	1.22864	0.559354	4.5003	3.76697	2.51275	1.52915	1.44727	2.35077	1.0692	0.763609	1.9657	1.14345	0.727797
1552507_at	0.481016	0.558834	2.8365	4.5755	3.09518	4.09823	4.1116	1.58598	0.64896	1.10044	0.517283	0.845436	0.841835	0.517436	0.482624	1.50907	2.93492	4.34023	0.477196	3.5701	0.215594	0.447627	0.819685	0.94799	2.48044	0.455569	2.49257	1.6303	2.78152	0.630571	0.755812	3.09518	0.64896	0.841835	2.93492	0.614095	1.89873	9.31999	1.21587	2.0713	0.536756	0.575636	0.60602	0.410799	0.425586	0.481342	0.439158	0.452564	0.388583
1552508_at	1.19115	1.18915	1.62684	2.60051	3.09752	3.62119	3.57245	0.642617	0.69718	0.69174	1.40645	0.614537	0.73509	0.485107	0.583871	1.04935	2.48761	1.37143	0.84681	4.52964	0.248944	0.393687	0.728999	0.901313	2.80789	0.568173	3.94882	1.28174	2.99499	0.772283	1.00961	3.09752	0.69718	0.73509	2.48761	0.491832	1.89336	7.55245	0.614677	1.99118	0.52808	0.602819	0.485364	0.580665	0.510693	0.667253	0.308522	0.462776	0.5105
1552509_a_at	0.564286	0.547874	0.55856	0.522559	0.482983	0.508629	0.547383	0.559572	0.515545	0.533594	0.603129	0.571513	0.487019	0.547771	0.566277	0.484011	0.205299	0.583268	0.563553	0.207531	0.226416	0.502075	0.586958	0.51079	0.206652	0.461465	0.507804	0.464003	0.520837	0.55753	0.53826	0.482983	0.515545	0.487019	0.205299	0.489049	0.496692	0.476181	0.482892	0.529776	0.503961	0.492297	0.484447	0.472861	0.508381	0.480251	0.501126	0.510211	0.509054
1552510_at	1.27106	1.09512	1.23688	0.956545	0.893775	0.937989	1.38065	1.08758	0.925598	0.944738	1.3674	1.05229	0.910666	0.966915	1.27626	0.91613	2.00226	1.0046	1.25397	2.03357	2.56368	0.973717	0.891412	0.914809	1.97569	0.880023	0.938287	0.874382	0.967293	1.24721	0.954573	0.893775	0.925598	0.910666	2.00226	0.854279	0.921058	0.893944	0.891244	1.26193	1.2422	0.913253	0.875541	0.881022	0.936691	0.883357	0.949352	0.95133	0.943803
1552511_a_at	0.623832	0.602066	0.606494	0.54551	0.523899	0.568403	0.59502	0.609116	0.572596	0.539465	0.65659	0.623758	0.524395	0.600478	0.617272	0.536218	0.218276	0.668695	0.628359	0.225988	0.248835	0.551135	0.529777	0.563892	0.226455	0.509921	0.568926	0.498574	0.57913	0.572921	0.592086	0.523899	0.572596	0.524395	0.218276	0.540095	0.54947	0.525685	0.526581	0.860556	0.730048	0.552492	0.532086	0.491646	0.560172	0.527278	0.53269	0.561445	0.556897
1552514_at	1.63368	1.83806	0.84081	1.46685	1.50202	1.73561	0.897523	0.631306	0.319968	0.942266	0.85957	0.924255	0.876374	2.67795	1.90339	0.589415	1.01814	0.749033	0.567186	1.13888	0.663591	0.447849	1.08393	2.38857	0.340241	1.72143	0.74441	2.67506	0.273023	1.71688	1.66036	1.50202	0.319968	0.876374	1.01814	2.58798	3.2003	1.41141	2.84893	0.899927	0.637312	0.818387	0.554756	1.2975	0.967482	0.979448	0.828979	1.60814	0.941847
1552515_at	0.517668	0.601839	0.51834	0.469051	0.472414	0.560418	0.511465	0.528304	0.527378	0.540993	0.642975	0.519318	0.471522	0.586816	0.527943	0.531284	0.190822	0.526812	0.525404	0.1956	0.212955	0.495004	0.481706	0.489142	0.194376	0.451111	0.519656	0.455053	0.522316	0.492763	0.514668	0.472414	0.527378	0.471522	0.190822	0.482709	0.49735	0.467968	0.438578	0.839739	0.816512	0.482253	0.476181	0.467438	0.498763	0.470008	0.504454	0.50627	0.505505
1552516_a_at	1.31144	0.426346	0.753837	0.747555	0.788612	0.566747	1.06985	1.10502	0.752338	0.377359	1.41006	1.06393	1.03428	0.463506	1.20109	1.49196	0.205241	0.907425	0.846468	0.303955	0.134332	0.751769	0.824604	0.803211	0.22375	0.66923	0.653719	1.56465	1.18223	0.759773	0.83765	0.788612	0.752338	1.03428	0.205241	1.04371	0.895476	0.789059	0.890073	2.43989	1.26363	0.831023	0.972255	0.768879	0.572882	1.01624	0.932106	1.00345	0.892095
1552518_s_at	0.951824	1.24791	1.07914	0.859108	0.748647	1.18392	1.00516	0.973122	1.50857	1.12577	0.993849	0.931829	1.15439	1.29564	1.0198	0.98335	0.506202	1.14721	1.2358	0.554063	0.631173	0.929991	1.04193	0.95422	0.508651	0.718276	0.93281	0.728123	0.94524	1.01586	0.992878	0.748647	1.50857	1.15439	0.506202	0.879032	0.910158	0.813298	0.707357	0.750442	1.11962	0.989504	0.912225	0.718276	0.981861	0.846406	0.803514	0.886042	0.913952
1552519_at	0.990299	1.24903	0.456181	0.540448	1.40115	0.935009	0.985536	1.21476	1.5027	2.19966	1.45638	0.77485	0.981188	1.61099	0.747614	1.34414	0.5736	0.672937	0.492216	2.01985	1.52288	1.96225	0.774917	0.633201	0.893898	0.850317	0.832968	1.31563	0.750543	1.73923	0.482984	1.40115	1.5027	0.981188	0.5736	0.509344	2.44449	1.83797	1.13585	0.867796	0.564507	0.744042	1.09142	2.10208	0.845985	2.93389	1.28928	0.969018	0.859856
1552520_at	1.08608	0.739213	0.26495	0.526475	1.23233	0.761002	0.478968	1.2323	0.461651	0.99646	1.17383	0.96227	0.365567	0.739073	0.905604	1.40756	0.662322	0.343244	0.607956	0.888444	0.516128	2.03255	0.80816	1.16348	0.604597	0.611908	1.00792	1.96156	1.36896	1.28979	1.16085	1.23233	0.461651	0.365567	0.662322	0.828431	1.43144	1.03457	1.02969	0.65893	0.589258	1.19222	1.33395	0.646036	0.951066	1.64926	0.73887	0.94909	1.16833
1552521_a_at	0.73261	0.715847	0.501025	0.980855	1.5592	0.677609	0.804082	1.2788	0.540524	0.971721	1.09027	0.871504	0.417313	0.720724	1.03319	1.67235	1.54765	0.735082	0.602435	1.75663	1.43253	3.49022	0.858912	1.48411	0.725082	0.893539	0.903052	2.12052	1.40571	1.06757	1.34486	1.5592	0.540524	0.417313	1.54765	0.750001	1.47655	0.987925	0.793031	1.05968	0.766654	1.2592	1.73338	0.433072	0.862492	1.70897	0.55513	0.952518	1.23842
1552522_at	0.963112	1.17599	1.05746	0.803782	0.867532	1.02065	0.940695	1.00537	0.92637	0.847255	1.04402	1.08166	0.861809	1.16891	1.01031	1.13802	0.506904	1.46442	1.12565	0.503988	0.625037	0.95754	0.922349	1.07198	0.581342	0.747002	1.00999	0.81105	1.01824	1.13327	1.17673	0.867532	0.92637	0.861809	0.506904	0.932521	0.964811	0.754241	0.770824	1.14764	0.872749	0.970116	0.904386	0.712777	0.924619	0.939069	0.832967	1.03278	0.902166
1552523_a_at	0.975275	1.03583	0.980715	0.886216	0.946338	0.995596	0.953635	1.05227	1.01454	0.910781	1.0748	1.01124	0.947412	1.62774	0.973468	0.914914	0.421132	1.09849	1.14942	0.456789	0.525635	0.989155	0.960218	1.02089	0.405118	0.903493	1.09178	0.879055	1.04472	1.46226	1.28581	0.946338	1.01454	0.947412	0.421132	0.927908	1.0069	0.815629	1.23996	0.733243	0.841838	1.00215	0.800652	0.822756	0.991402	0.953704	0.929664	1.12937	0.99403
1552524_at	1.37611	0.692467	1.21308	1.17135	0.358004	0.76687	1.24661	1.36744	0.391281	0.702202	1.3043	1.49273	0.386062	0.809381	1.57793	0.685967	0.132245	1.30547	1.27041	0.138003	0.148553	0.424187	0.383298	0.39943	0.135645	0.347465	0.404294	0.377329	0.499668	0.406594	0.502795	0.358004	0.391281	0.386062	0.132245	0.373213	0.393805	0.376188	0.37293	1.09983	1.08475	0.391207	0.384387	0.376473	0.405749	0.379619	0.388552	0.476324	0.407363
1552526_at	0.416317	0.407971	0.407911	0.373099	0.353524	0.371319	0.406853	0.401943	0.379147	0.37188	0.449286	0.411993	0.355401	0.384144	0.422069	0.360483	0.184534	0.404986	0.434538	0.188788	0.256243	0.365765	0.35299	0.361707	0.186012	0.336754	0.371903	0.341952	0.38478	0.375082	0.380727	0.353524	0.379147	0.355401	0.184534	0.357491	0.362735	0.351059	0.357829	0.43506	0.403023	0.383473	0.355872	0.345658	0.372677	0.350661	0.372677	0.376218	0.373101
1552528_at	1.04125	1.07596	1.32952	0.879982	1.04712	1.02407	1.04997	0.765829	1.05987	0.978741	1.09999	0.905735	1.02614	0.997004	1.03106	0.948746	0.375336	0.906589	1.03893	0.383654	0.410187	1.02905	0.98712	1.0052	0.385622	0.962603	1.04672	1.06408	1.06811	1.03354	1.04692	1.04712	1.05987	1.02614	0.375336	1.00122	1.01552	0.988802	1.00711	1.54478	1.4428	1.09325	0.99518	0.992361	1.11834	0.988241	1.04474	1.05547	1.08296
1552531_a_at	0.495777	0.481733	0.482982	0.442508	0.416982	0.441276	0.484957	0.479784	0.447796	0.436392	0.530593	0.492523	0.425909	0.452061	0.497066	0.432295	0.18149	0.487075	0.496053	0.182531	0.194654	0.435519	0.419196	0.428818	0.180642	0.410023	0.444086	0.405781	0.451965	0.436839	0.449493	0.416982	0.447796	0.425909	0.18149	0.424461	0.433301	0.414075	0.410334	0.500028	0.484468	0.427765	0.420944	0.410489	0.44459	0.418404	0.434779	0.445347	0.442158
1552532_a_at	0.745798	0.749059	0.849642	0.69282	0.682439	0.743007	0.730739	0.772582	0.695863	0.656397	0.80785	0.764901	0.661224	0.815269	0.777717	0.685763	0.515706	0.955832	0.806353	0.558719	0.511795	1.10889	0.673465	1.01324	0.474587	0.738853	0.719957	0.583307	0.740252	0.756384	0.768931	0.682439	0.695863	0.661224	0.515706	0.685673	0.724464	0.659974	0.664483	0.986863	0.97455	0.723505	0.677553	0.586736	1.09659	0.688792	0.685414	0.714126	0.713046
1552535_at	0.497804	0.479557	0.479502	0.445773	0.420069	0.436804	0.477462	0.48205	0.451111	0.44136	0.528825	0.493731	0.423739	0.521454	0.493301	0.424297	0.176567	0.476089	0.488477	0.178479	0.194588	0.435108	0.42817	0.428656	0.175496	0.406241	0.442995	0.414624	0.45342	0.437749	0.450855	0.420069	0.451111	0.423739	0.176567	0.426473	0.43552	0.419117	0.427927	0.453897	0.451599	0.427927	0.505027	0.409868	0.44266	0.417851	0.443498	0.44695	0.4456
1552536_at	0.730921	1.33376	0.954814	1.91242	1.04423	1.37049	0.765887	0.822451	1.43203	0.643811	0.792176	0.830866	1.29301	0.949393	0.735543	1.7438	0.312588	1.55865	1.13748	0.163796	0.301694	1.25021	0.672994	0.806355	0.35667	1.23051	2.5183	1.12246	1.05136	1.08039	0.74775	1.04423	1.43203	1.29301	0.312588	1.04186	1.07083	0.816173	1.07794	2.34182	1.02607	1.25329	1.20791	0.901023	0.988692	1.52453	1.01868	0.937348	1.08942
1552538_a_at	0.814479	13.6749	0.834352	1.02322	3.06659	0.859934	0.952114	1.05974	1.1861	0.79533	0.870383	1.01439	1.88049	0.882781	0.839162	1.11712	4.31512	1.01324	0.839784	3.22466	4.23901	1.14879	1.59159	2.28013	2.8938	3.11628	1.96817	3.50394	0.681141	1.21631	1.17649	3.06659	1.1861	1.88049	4.31512	1.70791	1.91965	1.59823	3.77999	1.42041	0.868767	1.65795	1.2506	2.21343	2.28401	1.45156	1.31985	1.15489	1.32535
1552540_s_at	0.692224	0.873876	0.683804	0.596614	0.53078	0.661369	0.766691	0.608427	0.553642	0.611336	0.806653	0.622935	0.583638	0.535005	0.746074	0.559573	1.08519	0.583708	0.740698	0.655617	1.73587	0.551656	0.584742	0.569033	1.07793	0.481706	0.653269	0.558902	0.615956	0.603276	0.574657	0.53078	0.553642	0.583638	1.08519	0.569464	0.756527	0.649327	0.498009	1.45592	1.21009	0.526481	0.591415	0.62736	0.596582	0.577162	0.648223	0.590075	0.611315
1552541_at	0.903189	0.956705	0.933325	0.917	0.947374	0.977871	1.08963	1.11122	1.0602	0.842321	1.24619	1.11563	0.984078	1.01528	0.911433	0.881167	1.15057	1.23658	1.00612	1.17379	1.46563	1.05241	1.06967	1.06522	1.10013	0.898175	0.999835	0.931562	1.18377	1.44625	1.05201	0.947374	1.0602	0.984078	1.15057	1.02782	1.0604	0.99305	0.902602	0.519692	0.464329	1.13446	0.948628	1.0004	1.061	1.01067	1.12847	1.09712	1.05201
1552542_s_at	0.442261	0.463022	0.444975	0.403081	0.399159	0.461105	0.442424	0.433507	0.43028	0.416761	0.485227	0.447289	0.404402	0.443195	0.452715	0.498842	0.316666	0.429926	0.451709	0.193018	0.207099	0.417219	0.400444	0.412902	0.187797	0.411266	0.419672	0.403256	0.431992	0.419831	0.428089	0.399159	0.43028	0.404402	0.316666	0.407858	0.41298	0.428656	0.420467	0.420697	0.406085	0.408012	0.402951	0.400596	0.426957	0.394954	0.42214	0.424783	0.420785
1552543_a_at	0.439807	0.543345	0.568276	1.196	0.799023	0.801091	1.09518	0.969443	0.424622	0.585932	0.535635	1.65658	0.725973	0.734783	1.52093	0.663494	0.432002	0.601697	0.444645	0.539084	0.391464	0.432401	0.562082	1.22556	0.219625	1.06875	0.406241	0.835334	0.413762	1.05569	0.450344	0.799023	0.424622	0.725973	0.432002	0.699689	0.869668	0.710758	0.507037	1.5739	1.87085	0.800233	0.61794	0.3552	0.48831	0.710355	0.404631	0.546672	0.51389
1552544_at	1.05456	1.02984	1.06222	0.865664	0.871481	1.02191	1.01617	1.07301	1.06089	0.782501	1.15895	1.03234	0.857909	1.16507	1.08854	0.9259	0.320363	1.1013	1.02849	0.339872	0.385224	0.962444	0.891146	1.02403	0.32398	0.779622	0.998221	0.829982	1.00751	1.36093	1.0527	0.871481	1.06089	0.857909	0.320363	0.905244	0.903534	0.863116	0.790758	1.15689	0.827208	0.96792	0.910223	0.728863	0.941561	0.899953	0.84855	0.938895	0.925497
1552546_a_at	0.842894	1.27752	0.785107	0.816766	0.610737	0.71119	0.767118	1.03323	0.623575	0.654296	0.834186	0.950979	1.54301	0.836298	0.912349	0.621453	0.569994	0.979547	0.828022	0.623463	0.517059	0.86901	0.630332	0.701411	0.440928	0.746013	0.672828	0.548951	0.671176	0.709013	0.684119	0.610737	0.623575	1.54301	0.569994	0.620047	0.646143	0.613051	0.538769	0.84997	0.845215	0.63572	0.625228	0.744041	0.660474	0.617122	0.649696	0.678964	0.655992
1552548_at	0.672611	0.559256	0.766549	0.510773	0.480251	0.529783	0.679254	0.562533	0.523008	0.507958	0.74345	0.573131	0.492483	0.557571	0.707407	0.497902	0.558597	0.706938	0.72252	0.567085	0.862723	0.509921	0.487019	0.51195	0.530379	0.449833	0.862135	0.440239	0.5338	0.521625	0.530278	0.480251	0.523008	0.492483	0.558597	0.498951	0.505983	0.483166	0.467969	0.582061	0.529493	0.506845	0.493602	0.496598	0.534709	0.486374	0.506941	0.514961	0.517694
1552549_a_at	0.564495	0.571737	0.662952	0.537851	0.481251	0.563492	0.583871	0.585913	0.651665	0.554006	0.636097	0.600337	0.567851	0.521651	0.598783	0.523722	0.928445	0.612108	0.614645	1.07514	1.31973	0.569249	0.572921	0.682955	0.980052	0.588626	0.540197	0.495379	0.56528	0.533094	0.549678	0.481251	0.651665	0.567851	0.928445	0.519951	0.52668	0.503215	0.520837	0.935438	0.833258	0.55848	0.51701	1.00751	0.540913	0.63308	0.539075	0.544299	0.548328
1552552_s_at	0.966511	0.886496	0.9766	0.764036	0.869832	0.831892	0.94349	0.824036	0.933757	0.779034	1.0446	0.81492	0.878428	0.989742	0.976419	0.795369	0.388575	0.856829	0.991195	0.392761	0.453187	0.900121	0.874285	0.949067	0.391687	0.794804	0.981929	0.938537	0.952663	1.03885	0.980074	0.869832	0.933757	0.878428	0.388575	0.88778	0.939958	0.846464	0.973241	0.993741	0.734351	0.902507	0.850637	0.832653	0.926019	0.84919	0.894014	0.913151	0.918346
1552553_a_at	0.518436	0.518022	0.50995	0.480689	0.567207	0.496308	0.507591	0.516584	0.545845	0.456087	0.561884	0.636108	0.519362	0.491741	0.529316	0.456518	0.277212	0.542024	0.536231	0.201678	0.287815	0.519853	0.513988	0.519361	0.867232	0.481615	0.545536	0.826847	0.981743	0.540095	0.551344	0.567207	0.545845	0.519362	0.277212	0.521329	0.543682	0.51137	0.50274	0.548595	0.50486	0.526481	0.514376	0.514668	0.541117	0.511757	0.525387	0.539993	0.539483
1552554_a_at	0.80875	1.00479	0.790659	0.690473	0.711834	0.750756	0.746213	0.825746	0.761551	0.735754	0.863941	0.84051	0.719685	0.860625	0.806055	0.720237	0.281656	0.957816	0.858034	0.299519	0.334632	0.738993	0.715342	0.8019	0.308235	0.678964	0.770386	0.682956	0.777852	0.755526	0.820305	0.711834	0.761551	0.719685	0.281656	0.730241	0.740952	0.710086	0.760975	0.734482	0.69596	0.749833	0.719548	0.598051	0.752389	0.711834	0.737875	0.753386	0.753386
1552555_at	1.26915	1.20722	0.940007	0.887818	0.618263	1.1365	0.944024	1.21979	0.738541	1.10437	1.17058	1.49354	0.661569	1.18287	0.904776	1.08006	0.501366	1.0339	1.13847	0.546459	0.571668	0.738401	0.690848	0.703239	0.704569	0.635691	0.735891	0.640154	0.816399	0.830571	0.757638	0.618263	0.738541	0.661569	0.501366	0.753209	0.724157	0.667349	0.696884	0.643087	0.634498	0.757208	0.683312	0.676242	0.732975	0.68811	0.76166	0.736866	0.721696
1552557_a_at	0.868922	2.16653	0.87005	0.668569	0.723779	0.842633	1.09234	1.49004	0.779915	1.09319	0.99414	0.797443	1.21128	1.04579	1.34948	0.855769	0.459226	0.794891	0.84791	0.523771	0.568518	0.835491	1.20374	0.773452	0.516921	0.709415	0.798268	1.20442	1.13649	1.1628	0.772429	0.723779	0.779915	1.21128	0.459226	0.732592	0.790009	0.871973	0.683085	0.758071	0.718312	0.761119	0.801747	1.38063	1.119	0.739552	0.875442	1.18253	2.30661
1552558_a_at	0.948187	0.798003	1.01196	1.40717	0.899514	0.861685	0.981461	1.63223	0.98741	0.715028	1.35746	1.72233	0.902581	0.827592	0.967188	0.742521	0.226259	1.62885	0.95171	0.219271	0.247856	0.989839	0.816966	0.978857	0.180807	0.862368	1.00322	0.802875	1.29966	1.09047	1.34009	0.899514	0.98741	0.902581	0.226259	0.963977	0.977747	0.868752	0.846854	0.529852	0.532738	1.05	0.959068	1.00076	1.00988	0.863348	1.23217	1.20316	1.12036
1552559_a_at	0.751211	0.735061	0.72736	0.687875	0.63081	0.700934	0.724801	0.884734	0.670415	0.667133	0.794774	0.910797	0.631168	0.744972	0.749124	0.65294	0.275497	0.800455	0.772399	0.276393	0.298272	0.667758	0.646021	0.655373	0.273878	0.61619	0.689705	0.630452	0.705535	0.81059	0.73107	0.63081	0.670415	0.631168	0.275497	0.650434	0.66486	0.625701	0.63584	0.69658	0.616306	0.659351	0.645654	0.720911	0.684248	0.636441	0.665489	0.785837	0.672701
1552562_at	1.45456	1.81865	1.08013	0.99493	1.3911	0.788371	1.12531	0.939158	1.22833	1.02608	1.78699	0.76111	1.60489	0.768983	1.14467	0.775978	0.399104	0.766005	1.10361	0.309536	0.153444	0.757663	1.04792	1.15577	0.343109	1.41792	1.31363	1.04298	1.10302	1.05787	1.07766	1.3911	1.22833	1.60489	0.399104	1.1024	1.03865	0.941548	2.05295	1.1384	1.04709	1.22092	1.02615	1.03551	1.16388	1.02363	1.18229	1.02809	1.0914
1552563_a_at	0.770667	0.708256	1.43807	2.50718	0.857981	1.60845	1.40408	1.58812	1.74399	0.948268	1.10229	1.24199	0.876513	1.18469	1.0594	1.37923	0.790384	1.84908	2.21525	0.457095	0.609269	0.908407	0.97314	0.992469	0.758359	0.894768	1.01679	0.835722	1.14306	0.890885	1.17817	0.857981	1.74399	0.876513	0.790384	0.843024	1.32925	0.781902	0.734737	0.717184	0.603777	0.859118	1.1244	0.577103	0.807753	0.850389	0.735154	0.833828	0.807142
1552564_at	0.99022	1.16937	1.69574	1.28964	0.798691	0.917299	0.861332	0.840325	0.948492	0.888014	0.994452	1.56396	0.804451	1.02201	0.910437	0.912812	1.06351	0.995527	1.10348	0.960264	1.11983	1.11537	1.04354	1.29681	0.744776	0.829791	0.790277	0.762242	0.900937	1.01148	1.20803	0.798691	0.948492	0.804451	1.06351	0.853666	0.854474	0.843715	0.763396	0.603966	0.541936	0.85966	0.845312	0.802476	0.740363	0.842759	0.818104	1.34934	1.09655
1552566_at	0.464795	4.26303	0.464019	0.433426	0.404249	0.416132	0.456424	0.459165	0.894521	0.419047	0.504495	0.46544	0.5475	0.427995	0.472529	0.406511	0.238093	0.473226	0.471566	0.260541	0.189265	0.411188	0.401354	0.419752	0.172426	1.01095	0.4239	0.388951	0.431829	0.415959	0.436591	0.404249	0.894521	0.5475	0.238093	0.43445	0.411733	0.399839	3.37138	0.533753	0.524192	0.412278	0.399235	0.413527	0.525785	0.392275	0.427846	0.420149	0.417535
1552568_at	0.544246	0.534904	0.544851	0.498219	0.472325	0.498936	0.537526	0.629546	0.504454	0.4936	0.601565	0.608656	0.476362	0.577482	0.559493	0.477391	0.238324	0.573131	0.559285	0.211822	0.251601	0.495285	0.491367	0.489049	0.202604	0.454365	0.497915	0.450941	0.512919	0.582976	0.529677	0.472325	0.504454	0.476362	0.238324	0.482527	0.506557	0.467084	0.459549	0.688256	0.688072	0.522909	0.473219	0.465233	0.503977	0.473667	0.488772	0.503978	0.505983
1552569_a_at	0.406703	0.393162	0.398861	0.366062	0.341047	0.358313	0.397826	0.412693	0.367429	0.358381	0.438341	0.403309	0.345135	0.373074	0.408214	0.347791	0.147696	0.452974	0.407684	0.146433	0.155275	0.362117	0.340532	0.349866	0.144504	0.327521	0.360751	0.330633	0.372255	0.432401	0.369659	0.341047	0.367429	0.345135	0.147696	0.346377	0.353324	0.336881	0.343572	0.390447	0.377154	0.349338	0.368891	0.336435	0.361023	0.339953	0.360887	0.362735	0.36246
1552570_at	0.984053	0.953815	0.991195	0.953313	0.837865	0.890182	0.968484	1.53828	0.908845	0.899128	1.14779	1.03674	0.849833	0.980635	0.986245	0.86095	0.395878	1.23868	0.970821	0.423667	0.465662	0.902166	0.861972	0.952664	0.428263	0.793452	0.93907	0.763281	0.973608	1.03925	1.30152	0.837865	0.908845	0.849833	0.395878	0.873624	1.02986	0.86132	0.826065	1.05389	0.823888	0.913324	0.877598	0.814432	0.910048	0.855962	0.871479	0.919042	0.879924
1552572_a_at	0.984053	0.924758	0.963468	0.976965	0.804026	1.04579	0.86876	1.22498	0.863604	0.793421	1.00043	0.930233	0.783314	0.966311	0.913364	0.79387	0.329064	1.20596	1.1015	0.35913	0.405476	0.885935	0.853537	0.979888	0.370963	0.885935	0.94477	0.731623	1.24801	1.00068	0.993134	0.804026	0.863604	0.783314	0.329064	0.856934	0.879591	0.79857	0.711296	0.961449	0.724156	0.917826	0.835966	0.674357	0.859368	0.860343	0.737875	0.864911	0.840086
1552573_s_at	0.983484	1.04464	1.05274	0.876151	0.92002	1.02126	0.963447	1.09135	0.938826	0.836483	1.20848	0.939094	0.881861	1.10547	0.929576	0.800815	0.390689	1.15007	1.0976	0.346453	0.424118	0.95476	1.02202	0.95458	0.449301	0.747656	1.02376	0.945239	1.01375	1.03251	1.24134	0.92002	0.938826	0.881861	0.390689	0.931398	0.908608	0.824134	0.705752	1.04856	0.740853	0.943631	0.93087	0.729224	0.898017	0.90878	0.877536	0.955844	0.884868
1552575_a_at	2.40288	0.999883	0.988501	0.985453	0.726185	0.910914	0.99919	1.22034	0.749485	0.896763	2.56733	1.25133	0.707613	0.937765	0.954103	0.884331	0.352565	1.94518	1.52413	0.337541	0.370622	0.705208	1.23546	0.8139	0.344111	0.670105	0.724813	0.670739	1.89785	1.18691	1.04804	0.726185	0.749485	0.707613	0.352565	0.691866	0.707747	0.554643	0.700026	0.765048	0.704056	0.707747	1.05022	0.688603	0.719215	0.643771	0.688213	0.93757	0.77573
1552576_at	0.374876	1.16556	0.44684	2.01341	1.14912	0.617218	0.450083	1.82127	0.993777	1.02022	0.476538	1.49898	0.895608	1.1106	0.447255	1.21403	0.679589	1.57815	0.455203	0.499283	0.51119	1.155	0.942525	1.2116	0.503648	1.13037	0.968178	0.935069	1.02838	1.10417	1.02663	1.14912	0.993777	0.895608	0.679589	0.859924	0.89324	0.908401	0.982194	2.03726	1.78587	0.866126	1.03423	0.760029	0.982936	1.1383	1.01716	0.970929	0.960882
1552578_a_at	0.543943	0.567011	0.576983	0.480689	0.484905	0.530283	0.557525	0.570114	0.521231	0.49687	0.616929	0.573347	0.48748	0.570444	0.579234	0.50376	0.217658	0.648459	0.578054	0.226449	0.253199	0.563998	0.486835	0.583748	0.228124	0.48979	0.520935	0.465321	0.565707	0.554061	0.590968	0.484905	0.521231	0.48748	0.217658	0.496692	0.661975	0.476812	0.495285	0.638483	0.606183	0.51789	0.500842	0.748133	0.507036	0.483989	0.485547	0.515838	0.51496
1552579_a_at	0.833877	0.374273	0.514987	0.664673	0.50018	0.401027	0.524528	0.725708	0.827942	0.435159	0.569542	0.868211	0.490068	0.398012	0.600117	0.374061	0.313077	0.647725	0.530003	0.316481	0.327472	0.514279	0.494256	0.522514	0.532182	0.624165	0.52499	0.476092	0.534002	0.570435	0.622514	0.50018	0.827942	0.490068	0.313077	0.453935	0.507708	0.498763	0.531885	0.466642	0.463371	0.504359	0.493322	0.56528	0.522316	0.490902	0.534204	0.605906	0.526979
1552580_at	1.00526	1.02974	0.966869	0.888244	0.84295	0.940238	0.952809	0.961979	0.938715	0.940061	1.07646	0.981581	0.888116	1.01834	1.009	0.909533	0.335835	1.28144	0.994509	0.353943	0.59326	0.906441	0.866712	0.890302	0.311344	0.851764	0.900461	0.781834	0.955911	0.907127	0.975083	0.84295	0.938715	0.888116	0.335835	0.881423	0.897571	0.888284	0.892156	0.862473	0.739667	0.886606	0.86786	0.763859	1.11162	0.867368	0.967551	0.927071	0.925494
1552582_at	1.04363	0.750332	1.01595	0.649192	0.627834	0.769685	0.893596	0.844958	0.952303	0.752174	1.11114	0.866249	0.722139	0.864204	1.02941	0.960315	0.262672	1.00897	1.19713	0.264103	0.284954	0.737039	0.710758	0.782426	0.337942	0.575854	0.750826	0.687101	0.767478	0.815356	0.757958	0.627834	0.952303	0.722139	0.262672	0.722002	0.731347	0.712777	0.662851	0.669756	0.589941	0.730103	0.712507	0.681794	0.769367	0.709147	0.885935	0.764147	0.669528
1552583_s_at	0.450204	0.439283	0.747321	0.406209	0.386458	0.41968	0.445553	0.441841	0.41588	0.402543	0.491384	0.453231	0.385801	0.457207	0.456424	0.39331	0.145965	0.440427	0.456848	0.150435	0.15924	0.401582	0.385217	0.413058	0.146267	0.363421	0.415409	0.375011	0.4239	0.421103	0.433875	0.386458	0.41588	0.385801	0.145965	0.397051	0.415408	0.381015	0.394656	0.387296	0.385335	0.396151	0.386531	0.396976	0.406779	0.383038	0.400672	0.414624	0.442828
1552584_at	0.560116	0.663118	0.573889	0.516681	0.539177	0.544988	0.640952	0.584589	0.592423	0.55694	0.735224	0.606595	0.558585	0.589702	0.574101	0.531786	3.1978	0.58957	0.585063	2.84689	4.78873	0.571622	0.550094	0.752105	3.15812	0.685414	0.559854	0.513211	0.578145	0.59433	0.565601	0.539177	0.592423	0.558585	3.1978	0.646387	0.575854	0.747284	0.532791	0.691943	0.688808	0.549782	0.451026	0.537955	0.717781	0.554585	0.76516	0.569788	0.552596
1552585_s_at	0.600674	0.61469	0.616129	0.563489	0.536938	0.582845	0.602235	0.62364	0.561657	0.552545	0.652222	0.62517	0.539993	0.838509	0.627312	0.554111	0.360771	0.657444	0.638342	0.367837	0.398923	0.563359	0.538362	0.606364	0.388396	0.51079	0.574983	0.515545	0.584632	0.655373	0.599522	0.536938	0.561657	0.539993	0.360771	0.546775	0.568603	0.519656	0.541118	0.904153	0.808553	0.557952	0.542655	0.528077	0.55996	0.536329	0.538565	0.572271	0.569895
1552586_at	0.963295	1.59858	0.96813	0.669122	2.44155	0.906525	0.854386	0.722893	1.78442	0.943336	1.03343	0.827521	1.32653	1.28198	0.967412	0.855194	0.209363	0.904702	0.752749	0.238078	0.242177	1.03584	1.09527	0.967302	0.21726	1.33863	2.00791	1.21486	1.40689	1.39365	1.79253	2.44155	1.78442	1.32653	0.209363	1.42537	1.7424	1.70847	5.61198	2.02321	1.35681	0.835276	1.54378	3.4892	1.61241	1.43158	2.22211	0.984279	1.27368
1552587_at	0.875878	0.744972	0.668384	0.789663	0.752673	0.728572	0.647522	0.980656	0.778441	0.749907	0.732231	0.884568	0.719276	0.830951	0.67938	0.664872	0.25509	1.29993	0.72682	0.272256	0.319194	0.833597	0.765014	0.955008	0.274836	0.735925	1.13821	0.724464	0.821858	0.960624	0.821236	0.752673	0.778441	0.719276	0.25509	0.775796	0.783166	0.710489	0.721729	1.17076	1.04697	0.803417	0.752389	0.689444	0.775062	0.764725	0.704069	0.8019	0.760975
1552588_a_at	0.578805	0.562536	0.576128	0.502938	0.486927	0.527788	0.559804	0.567647	0.527079	0.504901	0.6167	0.581512	0.486191	0.57672	0.578375	0.499784	0.169068	0.594144	0.607281	0.177564	0.189292	0.514376	0.493229	0.544917	0.174563	0.466114	0.944055	0.476542	0.539177	0.545433	0.562826	0.486927	0.527079	0.486191	0.169068	0.501221	0.510307	0.483806	0.486927	0.530437	0.512378	0.521527	0.497068	0.452478	0.52281	0.493695	0.514571	0.525785	0.519853
1552590_a_at	0.438667	0.403607	0.427901	0.372396	0.347295	0.375829	0.417012	0.405979	0.373313	0.367556	0.464019	0.418018	0.35219	0.374555	0.434296	0.358584	0.147696	0.403766	0.433009	0.150111	0.162159	0.37303	0.346508	0.360137	0.156121	0.3372	0.367151	0.334153	0.375507	0.366874	0.395178	0.347295	0.373313	0.35219	0.147696	0.352856	0.357423	0.345135	0.35239	0.42719	0.419239	0.357897	0.350794	0.349734	0.366665	0.346902	0.36349	0.432156	0.373101
1552592_at	0.820837	0.831892	0.882399	0.732443	0.725835	0.789539	0.803518	0.88074	0.794203	0.759445	0.904264	0.867393	0.759968	0.938289	0.854224	0.719829	0.310597	0.974574	0.932878	0.321509	0.342479	0.772721	0.771699	0.892156	0.333296	0.648224	0.869832	0.678578	0.871314	0.837865	0.845025	0.725835	0.794203	0.759968	0.310597	0.755526	0.780357	0.709817	0.88159	0.900858	0.848457	0.816436	0.763714	0.622161	0.765594	0.812893	0.777705	0.784797	0.783314
1552594_at	0.551356	0.640254	0.52912	0.576925	0.483349	0.63953	0.53148	0.574754	0.542347	0.59115	0.579234	0.587683	0.479072	0.67371	0.549927	0.567118	0.602655	0.546539	0.539423	0.772009	1.07467	0.48016	0.503501	0.510211	0.765467	0.468766	0.543374	0.496035	0.543271	0.524891	0.532791	0.483349	0.542347	0.479072	0.602655	0.422539	0.644313	0.503215	0.419434	0.839215	0.617735	0.619344	0.539993	0.518184	0.40143	0.503882	0.714801	0.542655	0.618174
1552596_at	1.0109	0.923493	0.973738	0.962117	1.25757	0.852182	0.991228	1.03845	1.33754	0.85154	1.07231	1.06462	1.27288	0.877799	1.00381	0.831852	0.976693	1.21138	0.993988	0.996402	1.09703	1.29915	1.25164	1.28449	0.97105	1.21342	1.31746	1.17214	1.36979	1.30703	1.34108	1.25757	1.33754	1.27288	0.976693	1.23541	1.30407	1.24668	1.26712	0.535038	0.537473	1.27843	1.25947	1.26019	1.32595	1.25093	1.31522	1.33299	1.33123
1552598_at	0.448039	0.667259	0.470867	0.494104	0.356815	0.608001	0.48361	0.5309	0.370499	0.613995	0.500395	0.546848	0.341758	0.622039	0.467734	0.593944	0.460118	0.552444	0.461959	0.300552	0.310733	0.370779	0.356883	0.363696	0.290134	0.346836	0.376218	0.326223	0.385217	0.448559	0.429061	0.356815	0.370499	0.341758	0.460118	0.362049	0.367082	0.417061	0.362529	0.479532	0.449793	0.346705	0.356074	0.466996	0.369939	0.337072	0.378645	0.380583	0.380008
1552599_at	0.476489	0.415191	0.466176	0.433507	0.400672	0.384869	0.468776	0.465001	0.436097	0.378962	0.512319	0.477258	0.413762	0.386251	0.481373	0.366932	0.171388	0.454086	0.481105	0.174889	0.182744	0.42214	0.405014	0.414937	0.170762	0.39391	0.427442	0.391756	0.44266	0.433056	0.442326	0.400672	0.436097	0.413762	0.171388	0.411188	0.418325	0.399386	0.397577	0.497363	0.481887	0.41793	0.407087	0.405014	0.42615	0.403943	0.428656	0.432401	0.431421
1552602_at	0.952313	1.13127	0.929458	1.05765	0.820225	1.02983	0.933084	1.15979	0.779397	1.03861	0.970316	1.19081	0.878841	1.32501	0.909172	0.999023	1.50641	1.26653	0.969237	1.62345	1.79932	0.897144	0.854908	0.938267	1.62743	0.846062	0.932078	0.792026	0.808063	0.963805	0.986486	0.820225	0.779397	0.878841	1.50641	0.84239	0.879839	0.85831	0.886184	0.480362	0.469828	0.884342	0.965264	0.869583	0.909443	0.847664	0.907553	0.925404	0.766678
1552604_at	0.608296	0.601726	0.623601	0.557466	0.530981	0.582295	0.595682	0.6227	0.570866	0.544371	0.655617	0.651031	0.533396	0.625333	0.625105	0.551504	0.221003	0.647848	0.63386	0.23094	0.255387	0.560172	0.539075	0.578692	0.229929	0.528576	0.576944	0.500842	0.593319	0.601908	0.599863	0.530981	0.570866	0.533396	0.221003	0.551448	0.56528	0.532489	0.518871	0.61521	0.598193	0.560278	0.543579	0.490068	0.565066	0.53704	0.536431	0.570003	0.566564
1552605_s_at	0.575167	0.588701	0.576341	0.567968	0.514279	0.907305	0.623369	0.604539	0.552283	0.528385	0.720914	0.619072	0.514571	0.658133	0.608522	0.533192	0.217094	0.63014	0.571658	0.224459	0.24678	0.543168	0.52281	0.548639	0.226016	0.512823	0.557214	0.49081	0.572812	0.568819	0.581654	0.514279	0.552283	0.514571	0.217094	0.53078	0.544505	0.512531	0.500085	0.669338	0.597075	0.54122	0.521724	0.476001	0.544917	0.513016	0.520148	0.670288	0.548847
1552607_at	0.756383	1.43956	0.85692	0.696356	0.740252	0.81866	1.19624	0.762884	0.742215	0.792224	0.935129	0.761161	0.685414	0.849335	0.882726	0.790881	0.613268	0.752599	0.891609	0.680395	0.955162	0.704202	0.698235	0.701676	0.736555	0.650188	1.19016	0.675889	0.743057	0.715208	0.740952	0.740252	0.742215	0.685414	0.613268	0.697047	0.707272	0.667758	0.679863	1.17202	0.68088	0.732592	0.768204	0.67143	0.724327	0.681021	0.704335	0.724875	0.716697
1552608_at	0.743313	0.806702	0.809951	0.750899	0.660849	0.72816	0.810702	0.810325	0.76835	1.42335	0.922898	0.83451	0.728586	1.19816	0.819468	0.655655	0.322617	0.941347	0.831407	0.303849	0.32592	0.739132	0.712373	0.805852	0.301084	0.686322	0.782574	0.642002	0.783462	0.742214	0.781243	0.660849	0.76835	0.728586	0.322617	0.721865	0.735368	0.646754	0.731485	0.805319	0.648684	0.755955	0.713181	0.720638	0.750541	0.70861	0.708342	0.754812	0.754526
1552609_s_at	0.580202	0.569369	0.571234	0.529301	0.54245	0.525106	0.566908	0.575296	0.583527	0.517339	0.621868	0.589792	0.54864	0.558307	0.589528	0.504806	0.251443	0.607968	0.589528	0.241184	0.279209	0.568711	0.539585	0.576834	0.233842	0.517401	0.582315	0.521527	0.59568	0.589071	0.596469	0.54245	0.583527	0.54864	0.251443	0.551761	0.564319	0.54122	0.519656	0.687338	0.645975	0.617589	0.546879	0.524196	0.573354	0.540197	0.56049	0.577053	0.576071
1552610_a_at	1.20525	0.59947	0.549971	0.793062	0.891834	0.865524	0.822122	1.03046	0.568828	0.966146	0.973966	1.59461	0.92219	1.35448	1.19037	0.603897	0.28596	0.537524	0.41504	0.719442	0.290095	0.65588	1.03182	0.572064	0.242019	0.606259	0.673986	1.23419	1.52736	1.77951	0.500093	0.891834	0.568828	0.92219	0.28596	0.892677	1.31565	1.46124	0.95142	0.378371	0.628285	0.697059	0.60226	2.04487	1.00943	0.95647	1.06372	1.13029	1.24262
1552611_a_at	0.882327	0.378617	0.660322	1.75342	1.31995	1.19955	0.77334	1.35227	0.556619	1.05355	0.760399	1.83251	1.72656	1.26868	0.89253	0.782595	0.253865	2.19897	0.385592	0.261817	0.151242	0.697621	0.957422	0.986834	0.383711	0.562544	0.583786	0.985528	1.02934	1.32998	0.493635	1.31995	0.556619	1.72656	0.253865	0.561057	0.848284	0.953267	1.09459	0.944908	0.868184	0.486315	0.715119	1.43503	0.555672	0.72602	0.802711	0.78827	0.814331
1552612_at	1.32319	0.83334	0.242472	0.624966	1.21653	1.02378	0.779292	1.01801	0.855947	0.816072	1.72595	1.30024	1.06509	0.993524	1.44878	0.487237	0.188561	0.408611	0.618982	0.372119	0.0817506	0.572369	0.465841	0.737026	0.192912	0.813955	0.476533	0.957523	0.892309	1.98236	0.501686	1.21653	0.855947	1.06509	0.188561	1.3099	1.04376	1.52962	2.66007	0.318142	0.535856	1.05867	0.136064	1.08092	1.92947	0.763556	2.04287	2.36264	2.32849
1552613_s_at	1.16752	0.701545	0.287258	0.685154	1.13694	0.94497	0.931486	1.04873	0.948005	0.906384	1.81592	1.50812	1.0081	1.22181	1.56963	0.421792	0.250875	0.45417	0.491653	0.461423	0.161632	0.765894	0.591758	0.670424	0.401853	0.715894	0.313526	0.905598	0.799337	1.93757	0.49026	1.13694	0.948005	1.0081	0.250875	1.38614	0.998043	1.22604	2.46915	0.296319	0.631366	1.0573	0.183174	0.960456	1.89589	0.821869	1.76376	2.63961	2.00352
1552615_at	0.972706	0.93358	1.12596	1.05822	1.00575	0.993732	1.04044	0.79142	0.840045	0.585747	0.9199	1.1648	1.18449	0.9327	1.31282	1.27183	1.03686	1.1381	1.11805	0.850264	1.00637	0.724839	0.785055	0.831824	0.979127	0.939734	0.823062	1.06991	0.626973	1.55936	0.880713	1.00575	0.840045	1.18449	1.03686	1.05763	0.979655	1.21053	0.884719	1.4653	1.30711	0.948482	0.975034	0.926324	1.03039	0.923875	1.00119	0.764688	0.888072
1552616_a_at	0.958457	0.851711	1.24533	1.05782	1.66707	1.29519	0.997626	0.764577	0.463558	0.714527	0.98075	1.09805	1.00959	0.982822	1.05842	0.95001	1.13618	1.07856	1.10167	0.866451	0.731303	0.656604	0.845812	0.998203	1.24636	1.55265	1.01227	1.44663	0.493502	1.02673	1.01534	1.66707	0.463558	1.00959	1.13618	1.42087	1.01803	1.37462	1.64017	3.36261	2.48445	1.0018	0.988249	1.02343	0.799918	1.13304	0.819363	0.559846	0.498944
1552617_a_at	1.87304	0.828951	0.49513	0.645293	0.877584	0.667161	0.679375	1.23659	0.986381	1.11028	1.48387	1.14181	0.898917	1.03445	1.2038	0.540098	0.768409	0.229009	0.715846	1.12373	0.464008	0.969735	0.81766	0.594321	0.864781	0.49071	0.619452	1.00673	2.06345	1.42814	0.732858	0.877584	0.986381	0.898917	0.768409	1.11708	1.03472	1.1619	0.78005	0.322596	0.556876	0.705258	0.393979	0.883914	1.18162	0.92129	1.06268	1.69986	1.53861
1552618_at	1.61977	1.09961	0.495091	0.615182	0.793113	0.778595	0.974524	1.3677	1.09157	1.24071	1.53696	0.921083	0.700846	0.927381	0.891201	0.731604	0.454003	0.652575	0.684505	0.661576	0.40216	0.715983	0.748803	0.43781	0.714622	0.91778	1.39526	1.07966	1.39922	1.22643	0.715171	0.793113	1.09157	0.700846	0.454003	1.03684	0.912933	1.15245	2.07669	0.522299	0.696169	0.809324	0.666211	0.96203	1.12787	0.707638	1.69851	1.18113	1.18561
1552619_a_at	0.125854	8.70738	1.25476	1.00747	3.35463	1.14273	0.433857	0.228278	3.48658	1.93246	0.188097	0.183299	2.94482	0.393972	0.209456	2.17715	0.960083	0.594042	0.12974	0.903835	0.426006	1.06123	3.67686	0.953144	0.642353	3.40384	6.53727	4.31315	0.288581	0.635199	1.41892	3.35463	3.48658	2.94482	0.960083	3.51637	2.24833	2.04664	7.6671	2.14307	2.0492	2.79717	2.90444	4.95257	4.74087	1.95139	5.45711	0.704158	1.80752
1552620_at	0.917825	0.789583	0.985015	1.06598	1.06248	0.875741	1.02451	1.38194	0.85676	0.825686	1.18746	1.15186	1.03199	1.17251	1.01788	0.810561	0.413236	1.37804	1.00755	0.434211	0.624278	1.04554	0.988436	1.16124	0.350569	0.821846	1.05727	0.981173	1.084	1.70662	1.07583	1.06248	0.85676	1.03199	0.413236	0.955717	1.03805	1.00807	0.979504	0.509258	0.510575	1.03355	0.717907	0.905229	1.06449	1.00293	1.1354	1.074	0.912275
1552621_at	0.862603	0.40551	0.960907	1.27766	1.24326	1.04814	1.21247	1.15988	0.591955	1.20471	1.04202	0.816971	0.69808	1.37659	1.84535	0.936861	0.960578	0.663462	0.738591	0.938204	1.25188	1.62871	1.31882	1.17558	0.867974	1.04968	0.618855	1.12342	0.680483	1.13323	1.03784	1.24326	0.591955	0.69808	0.960578	1.04928	0.626628	1.16827	1.16716	1.39141	1.79577	1.6743	1.27976	0.620495	0.750375	1.54471	1.09345	1.29118	1.30864
1552622_s_at	0.806319	0.415007	1.08282	1.39349	1.21339	0.999244	1.32611	1.34471	0.517031	1.08839	1.00076	0.828187	0.793335	1.44218	1.65814	0.996421	0.911623	0.752408	0.712378	0.848674	1.23949	1.47265	1.44179	1.1799	0.766988	1.07406	0.660501	1.20038	0.534125	1.0956	1.00242	1.21339	0.517031	0.793335	0.911623	1.02059	0.58776	0.855835	1.15038	1.88855	2.51769	1.33802	1.2925	0.681951	0.722578	1.54161	1.04086	1.21546	1.23702
1552623_at	0.687746	0.701993	0.705311	0.627414	0.692711	0.733675	0.678499	0.709608	0.652652	0.61958	0.756663	0.768659	0.590298	0.698163	0.713731	0.624155	0.258678	0.778283	0.736452	0.293922	2.5551	0.640425	0.625938	0.662851	0.274237	0.575418	0.667127	0.574983	0.686841	0.677937	0.709147	0.692711	0.652652	0.590298	0.258678	0.633439	0.64896	0.603504	0.561976	1.11223	0.994627	0.646265	0.628072	0.581985	0.650065	0.604761	0.613979	0.651789	0.647979
1552625_a_at	0.977454	1.27819	0.46262	1.18541	0.945473	0.986718	1.32831	1.03964	0.933393	1.03067	0.997226	1.00533	1.21838	1.00912	0.706844	0.747193	0.437891	0.668923	0.708025	0.762928	0.339009	1.04713	1.0647	0.505021	0.278013	1.05867	0.996132	1.12344	1.17583	1.10972	0.752949	0.945473	0.933393	1.21838	0.437891	1.3767	0.932687	1.38558	1.30249	0.532863	0.709113	0.936398	0.827932	1.89692	1.57126	1.13863	1.45459	2.00272	1.20395
1552626_a_at	1.50855	0.737816	0.43582	0.589233	0.634421	0.747482	0.846323	1.12343	0.827346	1.15028	1.28236	1.53133	0.793781	1.14336	0.966133	0.631478	1.03908	1.17123	1.17577	1.55928	0.958694	1.72292	0.83837	1.38068	1.49193	0.525506	0.468959	0.49718	0.99505	1.60892	1.08816	0.634421	0.827346	0.793781	1.03908	1.4239	0.816774	0.860374	0.405335	0.442466	0.632066	0.799959	0.520659	5.02001	1.39696	0.76403	0.728474	1.16658	1.55419
1552627_a_at	1.03267	0.696926	0.563561	1.54249	1.6411	1.55843	0.998033	1.13141	0.613272	0.857157	1.05846	0.945708	1.38505	1.02096	0.888815	1.02539	0.263817	0.767141	0.26584	0.297488	0.141995	0.74459	1.04198	0.994808	0.195607	0.816885	1.13669	1.69279	0.897385	1.60975	0.921286	1.6411	0.613272	1.38505	0.263817	1.03511	1.22949	1.34478	1.2076	0.85786	1.01537	0.93374	0.981911	1.31735	0.842776	1.00293	0.727883	1.17738	0.806599
1552628_a_at	0.927814	1.14736	1.01871	1.15405	1.19513	1.2692	1.42976	1.02616	0.959361	1.05617	1.22785	0.762682	0.863938	0.919425	0.933508	1.11535	1.20615	1.1168	1.04938	0.959903	1.02251	1.0144	0.898598	1.08156	0.859577	1.65736	0.66361	0.913677	0.55522	0.963543	0.994834	1.19513	0.959361	0.863938	1.20615	0.898088	0.697977	0.877605	1.13093	1.4967	0.88829	1.04044	0.883601	0.914887	0.840093	0.988832	0.786735	0.894022	0.955017
1552629_a_at	0.719045	0.574982	0.800543	0.756725	0.732177	1.02528	0.810701	1.32667	0.782574	1.0309	1.26655	0.900213	0.738993	1.04362	0.915738	1.05809	0.179816	0.892776	0.817343	0.185566	0.189761	0.758245	0.732176	0.738713	0.183886	0.695073	4.90256	0.713586	1.16963	0.817363	0.773891	0.732177	0.782574	0.738993	0.179816	0.739692	0.746719	0.989759	1.59976	0.849213	0.849894	0.739552	0.736342	0.950864	0.829352	0.730379	0.911598	0.779915	1.37594
1552630_a_at	1.35882	0.694103	0.595262	0.576599	0.764408	0.931073	0.516152	0.514833	0.495829	0.918167	1.1404	0.920983	0.410706	0.931776	0.75333	1.56122	1.05554	0.659182	0.647305	0.696239	0.942311	0.777235	0.880058	0.708048	1.71189	0.77357	0.632458	1.0471	1.56588	1.11389	0.544588	0.764408	0.495829	0.410706	1.05554	1.10613	0.967516	0.622608	1.26987	1.0872	1.22009	1.01839	0.942771	1.66608	0.581302	1.0345	0.735897	0.969897	1.35164
1552631_a_at	0.881009	1.03868	1.34411	0.993683	0.582994	0.985428	1.0255	1.00518	0.835676	1.00401	1.11703	1.10787	0.814612	1.00609	1.03314	0.96592	1.69253	0.966705	1.03161	3.43485	2.11632	0.667526	0.786159	0.792278	1.96179	0.785119	0.845052	0.775967	0.841862	0.846012	0.826247	0.582994	0.835676	0.814612	1.69253	0.591434	0.805878	0.787498	0.599882	0.637111	0.628042	0.687643	0.784377	0.80664	0.825935	0.782155	0.653537	0.839954	0.831106
1552632_a_at	1.06478	0.693842	1.08975	1.1514	0.438947	1.02009	1.88777	1.39501	0.403062	1.38733	1.99132	1.80442	0.417018	1.55946	1.28196	0.516373	1.31902	0.805972	1.21214	1.30253	0.892382	0.322265	0.356306	0.366073	0.653064	0.324528	0.344642	0.306861	0.352753	0.539121	0.385396	0.438947	0.403062	0.417018	1.31902	0.388763	0.398137	0.492525	0.391049	0.375382	0.57164	0.328231	0.37018	0.653325	0.367252	0.350624	0.371021	0.481383	0.600368
1552633_at	1.00823	0.854463	0.788888	1.68191	0.914926	0.987301	1.00879	1.18936	0.913026	0.95272	0.944524	1.25928	0.835851	1.01736	0.884185	1.02449	0.88907	1.15598	0.990444	0.874575	1.13817	1.1161	0.899316	1.12756	0.793372	0.925192	0.977163	0.983466	1.19428	0.766213	1.12097	0.914926	0.913026	0.835851	0.88907	0.843153	0.861528	0.773491	0.775103	1.6762	1.67306	0.951093	0.973659	0.747323	0.875156	0.854389	1.11399	0.902725	0.875653
1552634_a_at	0.922738	1.26132	0.777581	0.737842	0.954035	0.921504	1.25116	0.975853	0.937581	0.782763	0.855025	1.51068	1.39206	1.43883	1.38859	0.927434	0.719267	1.29283	0.901261	0.728852	0.600081	1.30143	1.18289	1.27488	0.560625	1.08332	0.990061	1.05881	1.63018	1.24816	1.4259	0.954035	0.937581	1.39206	0.719267	1.05441	1.04686	0.91689	1.05302	1.13156	1.72901	1.08352	1.06463	1.01913	1.05083	0.990247	1.17021	1.24415	1.11449
1552637_at	0.458035	0.421743	0.452128	0.384524	0.363696	0.387931	0.448371	0.420151	0.389761	0.380036	0.49257	0.430413	0.368473	0.404675	0.553199	0.383782	0.154921	0.42461	0.572507	0.158731	0.174043	0.378645	0.36349	0.378215	0.160531	0.348809	0.386531	0.357153	0.397201	0.385874	0.392126	0.363696	0.389761	0.368473	0.154921	0.371411	0.378216	0.362323	0.360478	0.439225	0.422011	0.378359	0.367151	0.354663	0.386458	0.36294	0.376574	0.387116	0.387043
1552639_at	0.570387	0.562112	0.560219	0.529101	0.490253	0.492112	0.535734	0.561156	0.479344	0.650481	0.61773	0.630378	0.503501	0.662493	0.571552	0.629001	1.70831	0.551819	0.573995	1.76515	2.48086	0.514474	0.447458	0.679477	1.84573	0.4788	0.507804	0.486099	0.531181	0.512144	0.557424	0.490253	0.479344	0.503501	1.70831	0.499801	0.506557	0.489049	0.486007	0.459673	0.684711	0.511467	0.497915	0.473935	0.56155	0.491088	0.505696	0.5238	0.523899
1552641_s_at	1.37645	1.94649	0.704751	0.687614	0.578124	0.521285	0.74853	0.822791	1.2603	0.887714	0.896536	1.18679	0.501962	0.65433	1.02993	0.886041	0.788429	0.459597	1.25783	1.24105	0.560497	0.581633	0.774301	0.532268	1.23712	1.19485	1.64138	0.581963	1.13109	0.744577	0.747398	0.578124	1.2603	0.501962	0.788429	1.42595	0.734647	0.813939	1.70949	0.501231	0.81484	0.811481	0.512028	1.23086	1.09365	0.936552	1.23552	1.08643	1.11917
1552643_at	0.757746	1.42241	0.773935	0.955484	1.41891	0.858431	0.867265	1.41105	1.13534	1.0554	1.39056	0.766932	1.02183	1.12255	1.38387	0.746164	1.3705	1.36551	0.879574	0.798432	0.498627	0.892095	1.24064	0.982233	0.400707	1.26815	1.02998	1.10254	1.0331	1.02164	0.551932	1.41891	1.13534	1.02183	1.3705	1.01855	1.00668	1.18267	2.34383	0.693364	0.556915	0.848812	0.959469	1.49014	1.1636	0.649652	1.8655	1.0333	1.06585
1552644_a_at	0.952548	0.787748	1.11351	1.75604	1.03364	0.977858	1.03756	1.46837	0.672118	0.637238	1.00966	1.61656	1.12546	1.03401	1.23995	0.775803	0.882272	1.96006	0.905358	0.416458	0.228779	0.947526	1.11719	0.800749	0.325029	1.1325	1.94798	1.14955	1.28426	0.955805	0.94092	1.03364	0.672118	1.12546	0.882272	1.0498	0.860898	0.905483	1.32673	1.00827	1.09562	0.784116	0.794114	0.951477	0.610668	0.810653	0.862691	0.968542	0.914431
1552646_at	0.89732	1.45168	1.22349	0.751603	1.09865	1.11347	1.05207	0.801358	0.907976	0.889753	1.20034	0.992181	1.11751	1.0544	1.17175	1.51376	1.07763	0.850548	1.27183	1.6009	1.22298	0.703529	0.99106	1.07685	1.24478	1.39505	1.28003	1.1339	0.866867	1.21724	1.26535	1.09865	0.907976	1.11751	1.07763	1.01861	1.3211	1.23602	1.03983	0.823689	0.689624	1.13305	0.920945	1.37853	1.23953	1.04298	0.961886	1.06269	1.00351
1552648_a_at	0.635036	0.495372	0.621753	0.504362	0.603846	0.485932	0.665045	0.657073	0.575636	0.485932	0.682157	0.545818	0.543168	0.490259	0.645604	0.554424	0.588047	0.697801	0.640239	0.466521	0.48854	0.555005	0.535822	0.544402	0.50672	0.797212	0.718461	0.54286	0.720365	0.555215	0.573246	0.603846	0.575636	0.543168	0.588047	0.569034	0.548847	0.562401	0.537548	1.04865	1.05963	0.544402	0.532993	0.526183	0.564105	0.531583	0.560172	0.566993	0.569787
1552649_a_at	0.77861	3.39434	0.782083	0.94798	3.1799	1.03383	0.473335	0.298979	1.51033	0.970706	0.636119	0.928524	2.18137	0.812973	0.733616	1.44229	0.672441	0.446467	0.59163	0.677777	0.277579	0.741344	1.9276	0.928262	0.660531	2.09486	1.49103	1.98419	1.10696	0.821516	1.38974	3.1799	1.51033	2.18137	0.672441	2.64246	1.4518	1.81682	7.13968	1.0526	1.68069	1.53045	1.4518	4.43484	3.08804	1.63549	2.27619	0.697416	1.5319
1552651_a_at	0.551083	3.48013	0.856654	0.83274	2.40828	1.16811	0.781523	0.749306	1.68678	1.32049	0.741567	0.836517	1.64426	1.1202	0.899802	1.2781	0.823098	0.742277	0.525144	0.789554	0.906442	0.754109	1.69862	1.26442	0.853316	1.72647	1.41903	1.72745	1.31167	1.40887	1.18389	2.40828	1.68678	1.64426	0.823098	1.9686	1.38536	1.4393	5.51564	0.957039	1.34636	1.40329	1.34534	2.65111	2.34314	1.4009	1.39166	0.695346	1.45958
1552652_at	1.03002	0.995337	1.06597	1.15726	0.998865	0.9959	1.2505	0.942294	1.05617	0.818333	1.18152	1.22853	0.795921	0.846118	1.09157	1.09689	1.34337	1.01859	1.00679	1.33473	1.25459	0.945381	0.865145	0.938435	1.26224	0.961428	1.11403	0.875845	0.803482	1.01371	1.06399	0.998865	1.05617	0.795921	1.34337	0.957074	0.793967	0.844295	1.00113	1.08488	1.09585	0.945024	0.926269	0.875348	0.94735	0.823791	1.10479	0.79082	0.91081
1552656_s_at	1.42194	0.346502	0.453393	0.889834	0.650425	0.67834	1.19227	2.31341	1.12068	0.437407	2.05504	1.43395	0.946545	0.874257	1.11156	0.685028	0.0502683	0.596331	0.535045	0.0590477	0.0542975	1.22763	0.884751	0.49819	0.127121	0.482065	0.899769	1.08133	1.88904	2.10325	0.458155	0.650425	1.12068	0.946545	0.0502683	1.36323	0.917466	0.937637	0.856113	0.394658	0.528572	0.66548	0.481973	1.22231	1.05248	1.00123	1.5158	2.15193	1.31686
1552657_a_at	0.74968	0.6746	0.720781	0.566364	0.853537	0.714687	0.653554	0.615	0.756241	0.603772	0.794922	0.628361	0.851281	0.812659	0.736589	0.609724	2.01129	0.620474	0.735497	2.04741	2.21517	0.889124	0.852247	0.888956	2.0222	0.829195	0.907985	0.809059	0.92865	0.902849	0.933933	0.853537	0.756241	0.851281	2.01129	0.865893	0.884596	0.841517	0.847907	2.12776	2.06265	0.878926	0.8558	0.78971	0.802506	0.857096	0.844067	0.900802	0.914706
1552658_a_at	1.54613	0.810945	0.170492	0.558369	0.895614	0.73545	0.610398	1.43047	1.09565	1.33791	1.37057	1.08587	0.61601	0.767917	1.04143	0.549718	0.508937	0.4936	0.932637	0.886344	0.44185	0.996983	0.83588	0.82958	0.286826	0.72741	0.384159	0.821929	1.20112	1.65436	1.12101	0.895614	1.09565	0.61601	0.508937	1.83847	1.1941	0.965441	0.965807	0.276887	0.574001	0.883836	0.676203	1.04763	1.66345	1.01852	1.86051	1.74597	1.82704
1552660_a_at	1.94699	0.616534	0.185232	0.435735	0.554136	0.643629	0.660715	2.12673	0.771074	1.39278	2.36638	1.28633	1.03078	1.61569	1.48989	0.304187	0.0528762	0.109849	0.364201	0.225369	0.0625783	0.837187	0.521992	0.416487	0.0325668	0.437725	0.388489	0.651138	1.67775	2.03393	0.388562	0.554136	0.771074	1.03078	0.0528762	0.851557	0.890255	1.29728	1.22087	0.0888327	0.426597	0.67292	0.38396	1.49694	1.42755	0.562583	1.38946	2.74999	2.0814
1552661_at	0.965108	0.991116	1.07849	0.849363	0.84301	1.02496	0.943519	1.10383	0.967803	0.823983	1.04832	1.01692	0.857156	1.26657	0.98591	0.971495	0.352692	1.44021	1.2189	0.403984	0.432594	1.00834	1.01427	1.22983	0.436947	0.8108	1.21067	0.810647	1.0804	1.35588	1.22657	0.84301	0.967803	0.857156	0.352692	0.966887	0.990952	0.86138	0.847806	1.13419	0.745327	1.07307	0.93294	0.689884	0.955798	0.971286	0.798626	0.938248	0.92661
1552662_a_at	0.963329	0.824566	0.774151	0.930338	1.30697	0.819294	0.792452	1.13742	0.563688	0.734383	0.995656	4.37194	1.58593	0.971999	2.20473	1.37457	1.27925	0.681498	0.497455	1.63279	0.738491	0.890821	1.3087	1.27982	0.811416	1.19176	1.04005	4.37759	1.35069	1.6668	0.984362	1.30697	0.563688	1.58593	1.27925	1.8699	3.11932	1.30574	1.03691	1.44844	1.47591	0.841849	1.24945	0.882605	0.909202	1.24803	1.1087	1.32064	1.23769
1552663_a_at	1.61805	0.585906	0.845208	0.924626	0.998657	0.836103	1.03051	2.17283	0.940727	1.24887	1.98343	1.23867	0.929411	0.709685	0.775526	0.681606	0.262542	0.821543	0.697996	1.62171	0.382996	1.61506	0.67542	0.921186	0.259146	0.602971	0.866438	1.16441	1.61414	2.05	0.682739	0.998657	0.940727	0.929411	0.262542	1.05615	0.989259	0.762894	0.728355	0.888152	0.606748	0.931698	0.535248	1.32495	1.02506	1.78904	1.12821	1.36256	1.50563
1552664_at	0.775525	1.45786	1.2107	1.05975	0.945887	0.93422	1.67452	0.802937	0.983277	0.881819	0.998718	0.6376	0.652313	1.17576	1.19309	1.94858	1.0565	0.68289	1.66399	0.847031	0.973466	0.975499	1.0956	0.780099	1.00439	0.952169	1.90134	1.21019	1.01042	0.966319	0.943029	0.945887	0.983277	0.652313	1.0565	0.865935	0.994309	0.875154	0.875485	0.756477	1.0166	0.707841	1.02427	0.701578	0.556503	0.973103	0.92887	0.867902	0.69445
1552665_at	0.602794	0.592601	0.655253	0.531701	0.505505	0.543653	0.611689	0.585913	0.534103	0.536724	0.688001	0.58857	0.517401	0.618762	0.599783	0.509879	0.20729	0.582938	0.588982	0.22307	0.239727	0.564959	0.499518	0.5016	0.177645	0.456259	0.528576	0.493509	0.551865	0.637164	0.55197	0.505505	0.534103	0.517401	0.20729	0.509632	0.519853	0.504931	0.487572	0.582632	0.577107	0.516716	0.50274	0.492018	0.532086	0.50217	0.591303	0.528177	0.536837
1552666_a_at	1.84107	0.321206	0.226445	0.656815	0.747394	0.800708	0.509868	2.19092	0.509321	1.41251	1.73371	1.9912	0.396884	0.929387	0.938801	0.52953	0.205402	0.737281	0.520182	0.30545	0.0962975	1.65446	0.606797	0.602338	0.206401	0.30781	0.459617	0.454088	2.43608	2.11675	1.15333	0.747394	0.509321	0.396884	0.205402	1.04808	1.09613	1.52121	0.85044	0.216824	0.410241	0.669246	0.300278	3.06882	1.11431	0.913457	1.34552	2.55644	1.65133
1552667_a_at	1.956	0.459628	0.852434	0.835143	0.417156	0.910219	0.608374	0.960352	0.658129	0.875857	0.993714	1.66284	0.478546	0.939174	0.978174	0.76896	1.04813	0.659185	0.946415	1.22999	1.07292	0.69615	0.696941	0.57937	1.04945	0.606386	0.706896	0.625132	1.60376	1.35507	0.822665	0.417156	0.658129	0.478546	1.04813	1.03223	0.53645	0.625014	0.511099	1.09163	1.21074	0.90596	0.635863	0.804968	0.608568	0.697468	0.963387	1.50531	1.61685
1552669_at	0.523848	0.515488	0.521715	0.484328	0.447881	0.502431	0.537526	0.520102	0.481706	0.463722	0.568803	0.532303	0.451367	0.497432	0.570705	0.458157	0.201062	0.546333	0.530298	0.204643	0.217168	0.468588	0.458594	0.473398	0.201732	0.424381	0.487664	0.429792	0.505027	0.49267	0.507516	0.447881	0.481706	0.451367	0.201062	0.459984	0.471076	0.460593	0.449578	0.528268	0.486154	0.481069	0.456863	0.455828	0.479888	0.44459	0.475372	0.477083	0.475641
1552670_a_at	0.870314	6.07315	2.7008	1.59971	0.948535	1.00593	1.54327	0.963016	0.747713	1.04343	1.28492	0.99438	1.34202	1.03597	1.03816	0.950225	0.634952	2.25622	1.73323	1.80975	0.722723	0.730936	1.6297	0.970489	0.73074	1.16214	0.673724	1.34762	1.21312	0.712647	1.00466	0.948535	0.747713	1.34202	0.634952	0.957908	0.95285	2.73356	1.03925	0.493253	1.73229	0.927778	0.737601	0.664739	0.741517	0.842796	0.829828	0.744187	0.896898
1552671_a_at	0.893479	0.632459	0.712712	1.40959	0.549248	0.683833	0.989046	3.11149	0.674977	0.709993	1.28008	2.87029	0.645516	0.831275	1.17629	0.626167	0.285944	1.43804	0.639206	0.266012	0.244346	1.18407	0.701923	0.676766	0.796559	0.60269	0.632465	0.605889	0.923022	1.20713	0.675232	0.549248	0.674977	0.645516	0.285944	0.558464	0.646982	0.624738	0.465221	0.750947	0.903025	0.640651	0.601551	0.753509	0.803548	0.628055	0.686693	1.27181	0.973398
1552672_a_at	0.633625	0.472642	0.483879	0.442508	0.418959	0.44529	0.476135	0.477348	0.448305	0.433766	0.699709	0.491873	0.419672	0.51812	0.498081	0.418652	0.17649	0.462902	0.486668	0.179242	0.187811	0.430606	0.395104	0.424702	0.177413	0.397953	0.437501	0.397051	0.431094	0.436179	0.417772	0.418959	0.448305	0.419672	0.17649	0.413058	0.447627	0.39272	0.417456	0.453493	0.452001	0.421103	0.415094	0.452735	0.440739	0.415094	0.679606	0.489882	0.543887
1552673_at	0.505806	0.499973	0.581063	0.455543	0.434122	0.472196	0.495869	0.503412	0.464354	0.455228	0.549213	0.514834	0.444758	0.488045	0.515369	0.44086	0.172104	0.516194	0.519687	0.175611	0.195013	0.458508	0.437583	0.457209	0.178068	0.419038	0.465145	0.410955	0.474384	0.472772	0.481251	0.434122	0.464354	0.444758	0.172104	0.444254	0.455053	0.430117	0.46453	0.51256	0.451478	0.452649	0.438992	0.413371	0.459462	0.433547	0.44417	0.460681	0.459462
1552674_at	0.961684	0.971246	1.12274	0.963976	0.865075	0.973815	0.94314	1.03537	0.92988	0.884992	1.07287	1.05031	0.819685	1.10168	1.02351	0.8875	0.385787	1.2206	1.10908	0.408209	0.461291	0.933051	0.889124	1.03005	0.423021	0.820305	0.961532	0.821236	0.990695	1.23744	1.04161	0.865075	0.92988	0.819685	0.385787	0.895706	0.941203	0.862461	0.785688	1.31036	1.0242	1.05909	1.16544	0.765305	0.906269	0.882424	0.847105	0.923921	0.885935
1552675_at	0.729791	0.716037	0.734543	0.663046	0.612472	0.694092	0.681904	0.740635	0.683731	0.62616	0.770539	0.744134	0.631765	0.731602	0.721716	0.649377	0.257139	0.878916	0.766407	0.26989	0.305237	0.669528	0.643339	0.732038	0.274157	0.602136	0.692187	0.598277	0.704335	0.702075	0.707272	0.612472	0.683731	0.631765	0.257139	0.64651	0.669655	0.661474	0.744323	0.741843	0.638711	0.664106	0.640668	0.671557	0.681665	0.638611	0.624164	0.663855	0.668769
1552676_at	1.26961	0.701728	0.726281	0.561051	0.565601	0.579446	0.73291	0.80454	0.632243	0.632213	1.23731	0.621059	0.4685	0.665499	0.696215	0.708913	0.499826	0.637068	0.689789	0.507618	0.99794	0.663227	0.524891	0.564318	0.444093	0.514085	0.90747	0.568496	0.62938	0.58896	0.684896	0.565601	0.632243	0.4685	0.499826	0.581544	0.590968	0.525586	0.523206	1.34691	1.27105	0.540811	0.573138	0.539177	0.612124	0.559854	0.627241	0.652281	0.606479
1552677_a_at	0.761872	1.19942	0.728169	1.24728	1.24128	0.92573	0.698154	1.22491	1.14737	1.29294	0.681524	0.905609	1.03422	1.00566	0.655374	0.715035	0.490352	1.43889	0.872797	0.524264	0.462094	1.12907	0.988895	1.00207	0.377558	0.973127	1.19521	1.17548	1.05218	0.993206	1.1096	1.24128	1.14737	1.03422	0.490352	1.65809	0.789916	1.27121	2.5093	0.743688	0.820147	1.25497	0.840464	1.24269	1.43639	1.03913	1.96054	1.02236	1.29083
1552678_a_at	1.38674	0.522624	0.686327	1.16896	0.86932	1.05627	1.26535	2.11534	0.732577	1.57834	1.38109	0.508918	0.496212	0.991587	0.872289	0.63411	0.233057	0.731987	1.60731	0.446082	0.257803	0.917111	0.986374	0.844527	0.27243	0.9253	0.670274	1.19149	1.73525	1.24163	1.23858	0.86932	0.732577	0.496212	0.233057	0.861953	0.735214	1.28268	1.48374	0.366125	0.613389	0.851584	0.921981	0.881071	0.889105	1.05447	0.860976	0.897382	1.50693
1552680_a_at	0.535337	0.528186	0.527846	0.487075	0.454622	0.488874	0.525794	0.535827	0.486927	0.475683	0.574208	0.546436	0.460158	0.5258	0.540324	0.468293	0.199025	0.548087	0.539523	0.204712	0.216474	0.475461	0.459549	0.484722	0.203984	0.461378	0.482071	0.437832	0.504645	0.555846	0.510983	0.454622	0.486927	0.460158	0.199025	0.467173	0.480251	0.450429	0.455483	0.57138	0.556665	0.467792	0.602592	0.427199	0.481069	0.455741	0.474294	0.486283	0.483897
1552682_a_at	0.485227	0.477481	0.494309	0.456489	0.406702	0.440195	0.523459	0.467286	0.509921	0.440112	0.519976	0.479693	0.408784	0.455915	0.494492	0.50911	0.171829	0.537648	0.508817	0.175526	0.18855	0.51946	0.405857	0.416667	0.171775	0.392794	0.449068	0.391163	0.437997	0.424863	0.466819	0.406702	0.509921	0.408784	0.171829	0.411421	0.429874	0.399612	0.400672	0.66441	0.641789	0.44822	0.408244	0.39999	0.434121	0.404402	0.419276	0.426473	0.425506
1552684_a_at	0.787878	0.8145	0.548806	0.759011	0.731208	0.756157	0.613962	0.754588	0.78971	1.05929	0.704004	0.909767	1.41392	1.10982	0.654767	0.711996	0.559343	0.741473	0.580417	0.584777	0.622406	0.767333	0.760831	0.75624	0.578698	0.684119	0.750967	0.814123	0.803417	1.1258	0.80753	0.731208	0.78971	1.41392	0.559343	0.745731	0.766173	0.727347	0.920607	0.638938	0.853763	0.76487	0.737457	0.694679	0.781686	0.725698	0.804634	0.932522	0.884428
1552685_a_at	0.926156	0.795969	0.622445	0.536939	0.455225	0.73326	0.621638	0.780193	0.532993	0.71052	1.36965	0.568718	0.480524	0.907305	0.666033	0.704115	0.396416	0.541309	0.63163	0.472623	0.43207	0.549678	0.485089	0.508765	0.395639	0.447289	0.503596	0.465937	0.525288	1.05929	0.540095	0.455225	0.532993	0.480524	0.396416	0.493695	0.513016	0.475192	0.466202	0.478253	0.533089	0.504931	0.485456	0.466819	0.515058	0.481251	0.949965	1.20238	0.654877
1552686_at	0.974471	1.08912	2.05702	0.954408	0.860578	1.07604	0.92912	1.08946	0.866621	0.999533	0.874779	1.09007	0.85733	1.41484	0.983548	0.965981	0.497984	1.4895	1.09604	0.553135	0.625215	1.0415	0.983498	1.17661	0.519884	0.786794	0.915821	0.853286	0.940036	1.30459	1.43831	0.860578	0.866621	0.85733	0.497984	0.881997	0.926272	0.822859	0.804549	1.40102	1.1082	1.00114	0.880663	0.775714	0.956353	0.877505	0.865147	0.836984	0.85814
1552687_a_at	0.494309	0.486941	0.56796	0.439432	0.428656	0.447058	0.48057	0.485608	0.458855	0.440445	0.535436	0.496625	0.435602	0.464948	0.4944	0.432948	0.173327	0.486983	0.499839	0.179712	0.194211	0.449153	0.431421	0.445347	0.177611	0.405321	0.458681	0.413527	0.469298	0.456345	0.469298	0.428656	0.458855	0.435602	0.173327	0.523503	0.446781	0.417614	0.500937	0.464197	0.441578	0.443079	0.431911	0.418721	0.457901	0.429061	0.446359	0.45695	0.457815
1552689_at	1.44445	0.0893488	1.13841	1.02384	0.467733	0.999434	0.864059	0.958103	0.608701	0.789935	1.13251	0.788115	0.348568	0.73543	0.841448	1.02909	0.988909	0.822574	1.00057	1.00469	1.02462	1.03031	0.64083	1.00872	1.21265	0.650107	0.327604	0.536567	0.829562	0.732501	1.15498	0.467733	0.608701	0.348568	0.988909	0.466849	0.631925	0.371927	0.183564	1.62694	1.5766	0.769126	1.20998	0.712284	0.644232	0.788269	0.472176	0.914592	1.05276
1552690_a_at	0.398787	0.467498	0.396427	0.40782	0.470275	0.50376	0.395546	0.43968	0.505887	0.422859	0.431486	0.453401	0.477986	0.443279	0.404822	0.414956	0.209889	0.440012	0.400491	0.223081	0.318668	0.487111	0.470898	0.483623	0.211683	0.466026	0.497538	0.455139	0.506653	0.492018	0.496129	0.470275	0.505887	0.477986	0.209889	0.479525	0.485089	0.472146	0.469653	0.470942	0.456288	0.480887	0.472593	0.469742	0.49688	0.467173	0.490902	0.499518	0.50179
1552691_at	0.724533	0.85949	0.780751	0.775354	0.795255	0.869601	0.743588	0.869521	0.900632	0.75573	0.804561	0.883567	0.835334	0.91022	0.743588	0.748494	0.669268	1.04735	0.828022	0.770999	0.825721	0.906612	0.938714	0.965541	0.957689	0.701013	1.10158	1.05449	0.951763	1.01631	0.976005	0.795255	0.900632	0.835334	0.669268	0.874285	0.853537	0.835807	0.793453	0.988887	0.820594	0.97085	0.793902	0.777411	0.866548	1.07198	0.832023	0.8991	0.789561
1552693_at	0.690814	0.759732	0.683043	0.641165	0.666244	0.708245	0.667393	0.701759	0.716697	0.683438	0.74111	0.711886	0.678579	0.766642	0.696086	0.670414	0.277198	0.756868	0.69945	0.285161	0.298924	0.695731	0.672192	0.696916	0.29112	0.581105	0.710758	0.638611	0.724053	0.709415	0.734673	0.666244	0.716697	0.678579	0.277198	0.682697	0.689835	0.663604	0.604075	0.478253	0.447555	0.690488	0.67372	0.632961	0.706336	0.668137	0.680763	0.703936	0.713451
1552694_at	1.86299	0.269871	0.47932	0.681161	0.558742	0.80645	0.783499	2.22759	1.10355	0.916137	1.26022	1.57912	1.1984	1.05358	0.867946	0.758207	0.364878	0.756294	0.842104	0.370432	0.255839	0.736967	0.755452	0.955095	0.386142	0.365315	0.725627	0.449109	2.93082	2.56016	0.698034	0.558742	1.10355	1.1984	0.364878	1.34722	0.743125	1.23966	0.919125	0.782346	1.15956	0.683406	0.555476	4.76498	0.773376	0.700547	1.16488	2.81299	1.89496
1552695_a_at	1.45538	0.0588552	0.828394	0.778597	0.251661	0.579519	1.25963	1.96296	1.12448	0.961341	2.30046	1.6448	0.895672	0.828395	0.922115	0.45357	0.223937	0.660567	0.78546	0.142448	0.0546053	0.443901	0.455638	0.730075	0.231843	0.146808	0.269952	0.201938	1.92105	2.38278	0.554564	0.251661	1.12448	0.895672	0.223937	0.827128	0.346037	0.559409	0.242229	0.488868	0.794459	0.374996	0.543558	1.72899	0.351444	0.208142	0.785064	1.70175	1.13387
1552696_at	1.06753	2.11809	0.430214	0.871669	1.22662	0.612159	0.56377	1.48446	1.13447	1.14969	1.24238	1.06188	1.73974	0.703999	0.824662	0.562975	0.673304	0.361541	0.273186	0.705355	0.25923	1.22848	1.24886	0.589357	0.402508	0.699103	1.41354	1.28893	0.929101	1.17686	0.653215	1.22662	1.13447	1.73974	0.673304	0.988556	0.789645	0.849763	4.50651	0.676912	1.97254	1.69013	0.812673	3.71313	1.70909	0.835265	3.66153	1.81296	2.14042
1552698_at	0.772439	0.647245	0.963161	1.36996	1.01131	1.01576	1.1419	1.05873	0.611537	0.906206	1.12134	1.09362	0.532682	0.983705	0.92483	1.13556	0.889986	1.2512	1.47874	0.766548	1.05523	1.25723	0.937813	1.30372	0.925775	0.976544	0.714115	0.771103	1.0244	0.947618	1.25961	1.01131	0.611537	0.532682	0.889986	0.783598	0.97433	0.788354	0.58584	0.936042	0.846514	0.843415	1.25676	0.66397	0.961335	1.33769	0.79224	0.997071	0.997825
1552701_a_at	0.950843	3.29927	3.29552	1.19361	1.03974	1.00545	0.715967	1.25192	1.11763	0.866892	0.896893	1.24744	1.04249	0.792592	0.526366	0.970048	2.60815	2.56659	0.912494	1.66204	2.64246	0.714732	2.49139	1.17129	9.70155	2.67296	1.80097	1.33152	1.16312	0.940756	1.17662	1.03974	1.11763	1.04249	2.60815	1.07859	0.749759	1.39836	1.08637	1.08268	0.965796	1.10627	1.29649	0.845582	1.40765	0.683923	1.35745	1.44897	0.958171
1552703_s_at	0.987927	1.24613	2.14146	0.70239	1.10492	1.26317	1.93777	0.909727	1.2769	1.03365	1.4768	0.917305	1.24495	1.04996	1.04386	1.14687	2.89215	1.54431	1.28434	5.02356	3.5983	0.834703	2.40097	1.0836	6.31562	1.33291	2.43021	2.10566	1.04161	0.993888	0.951585	1.10492	1.2769	1.24495	2.89215	0.925146	1.19264	2.55751	1.13028	0.968662	0.6967	0.991822	0.767044	1.05549	1.10868	0.825129	1.20192	1.06069	1.05669
1552705_at	0.879315	0.470873	0.844478	0.906304	0.982339	1.13869	0.861081	1.77618	0.843302	0.919389	1.79722	0.846836	0.563807	1.12121	0.783525	2.95994	2.18133	1.24519	1.41014	2.5707	4.3458	1.54657	1.01501	1.11926	3.54965	0.86888	0.659252	0.949643	0.894556	1.44233	1.34054	0.982339	0.843302	0.563807	2.18133	0.992234	1.17145	0.845858	0.514007	0.969551	0.792885	1.06053	1.21868	0.528897	0.902713	1.82419	0.589539	1.21132	0.911461
1552708_a_at	1.79508	1.11442	0.653033	0.543112	1.24286	1.04283	0.730427	2.00919	1.22791	1.26075	1.40794	1.10508	0.653653	1.17731	0.92765	1.03499	0.219885	0.864394	0.651581	0.309192	0.228196	0.935189	0.941399	0.845202	0.291042	0.685039	0.807393	0.656999	1.00164	1.83662	0.807699	1.24286	1.22791	0.653653	0.219885	1.07668	1.12369	0.860035	0.938733	1.14648	1.19176	0.787339	0.897249	0.857599	0.922542	1.26467	0.656006	1.98656	0.94229
1552711_a_at	1.28428	0.605628	0.862649	0.740159	1.04516	0.920974	0.977675	0.902863	0.814429	1.21323	1.19423	0.826305	0.948526	1.40422	1.0673	1.09057	0.894476	0.601197	1.08687	1.20557	1.05042	0.908841	0.983227	1.06995	1.04996	0.721454	0.446358	1.21955	0.931109	1.32687	0.736479	1.04516	0.814429	0.948526	0.894476	0.910562	1.09513	0.984901	0.628545	1.23169	1.45084	0.848545	1.11815	0.693626	0.926016	1.19038	0.668767	0.754382	1.00598
1552712_a_at	2.27153	0.0483284	0.530217	0.87346	0.551228	0.933177	0.867823	2.00327	0.38144	1.24918	1.45586	1.19667	0.375074	1.125	1.21191	0.54561	0.242963	0.665046	1.04154	0.516397	0.293339	1.0844	0.449569	0.931446	0.50041	0.278935	0.257735	0.311742	1.09491	1.23228	1.03648	0.551228	0.38144	0.375074	0.242963	0.571719	0.488855	0.591962	0.293048	0.637742	0.647988	0.540698	0.605206	0.581423	0.514366	0.645031	0.583295	0.880407	1.41952
1552713_a_at	0.480571	0.483554	0.651134	0.48781	0.412824	0.454884	0.468689	0.538764	0.443499	0.425419	0.53643	0.546848	0.417298	0.478473	0.508911	0.421266	0.204266	0.583818	0.504869	0.197315	0.209615	0.431747	0.440406	0.441406	0.193698	0.387116	0.439823	0.398104	0.457641	0.445685	0.460071	0.412824	0.443499	0.417298	0.204266	0.426957	0.432319	0.410566	0.418879	0.478807	0.476129	0.433383	0.42206	0.398405	0.650434	0.405781	0.426795	0.437335	0.443331
1552714_at	1.75304	0.0199234	0.0943162	0.658096	0.946907	0.775181	1.27573	2.19809	0.590963	1.11922	1.80885	1.63957	0.346374	0.915163	1.10803	0.543111	0.345098	0.239212	0.839604	0.555507	0.433174	1.69987	0.460851	0.973968	0.506477	0.138636	0.136374	0.444082	0.950316	1.12856	0.860498	0.946907	0.590963	0.346374	0.345098	1.00845	1.02131	0.947624	0.351521	0.181245	0.512949	0.55301	0.159641	0.0979503	0.847257	1.11119	1.39584	2.3761	1.54679
1552715_a_at	2.3106	0.0690376	0.110751	0.998775	0.0839198	1.02597	0.771846	2.82175	1.16818	2.33129	3.1875	1.0677	0.0542697	1.28782	1.79989	0.0604746	0.0655562	0.111454	0.621768	0.0440186	0.0190339	0.0662401	0.649751	0.21186	0.0201329	0.0610207	0.0867599	0.0523642	3.43343	2.88843	1.17594	0.0839198	1.16818	0.0542697	0.0655562	1.84823	0.0451743	0.0582029	0.896797	0.04458	0.795311	0.582363	0.0431944	0.147076	0.831935	0.0608593	2.87644	3.56712	3.56106
1552716_at	1.30906	0.798736	0.903261	1.05273	0.781949	1.06679	0.918121	1.7928	0.895838	1.06619	1.90599	1.10104	0.708447	1.09163	0.935479	0.806154	0.168526	1.05233	0.943492	0.176257	0.183159	0.882053	0.858195	0.737008	0.17169	0.68254	0.710325	0.821358	0.790274	1.35881	0.667225	0.781949	0.895838	0.708447	0.168526	0.909322	0.898553	0.834193	0.78062	0.290232	0.478936	0.830416	0.929841	0.84499	0.809943	0.848352	0.890433	2.11315	1.03313
1552717_s_at	1.00689	1.976	0.482959	0.641976	1.02273	0.711463	0.807511	1.31589	1.14866	1.18044	1.06825	1.24423	1.43773	1.01815	0.839733	0.551924	0.0854049	0.336586	0.397807	0.102793	0.0436421	0.79515	1.26185	0.632758	0.0239774	0.801491	1.45331	1.00833	1.10164	1.35741	0.68753	1.02273	1.14866	1.43773	0.0854049	1.37888	0.929934	1.18461	2.18406	0.315465	0.592533	0.88448	0.708518	1.72589	1.6462	0.755141	2.07221	1.4269	1.64994
1552718_at	0.536928	0.51949	0.525112	0.490484	0.455655	0.472552	0.529218	0.523249	0.48007	0.477481	0.575487	0.534818	0.503978	0.50595	0.535734	0.459629	0.189788	0.505695	0.528041	0.190055	0.198264	0.472236	0.478438	0.475012	0.185561	0.450174	0.477263	0.443582	0.489882	0.51389	0.499612	0.455655	0.48007	0.503978	0.189788	0.460071	0.471254	0.455569	0.44266	0.482273	0.496965	0.463828	0.456863	0.461029	0.479343	0.459028	0.461116	0.483258	0.478438
1552719_at	0.864576	0.973855	1.0968	1.41324	1.09557	1.04781	1.08386	0.956066	1.12539	1.09139	0.822964	0.666844	0.7253	0.89544	1.00843	0.950981	1.15024	1.51477	2.12909	1.12375	1.24054	1.02018	0.982691	1.20741	1.55878	1.52131	2.16588	1.03202	0.995974	0.905602	1.35146	1.09557	1.12539	0.7253	1.15024	1.05272	1.02134	0.907488	1.09993	2.27062	1.20437	1.16921	1.52131	0.942468	0.987534	1.21245	0.973075	0.882441	0.933068
1552721_a_at	0.463814	3.445	1.11436	1.21802	2.796	1.12576	0.59047	0.537015	2.10266	1.50129	0.410994	0.724444	2.86613	0.795457	0.681475	1.28929	0.916829	1.56689	0.369839	1.17604	0.94791	1.06299	2.24526	1.48474	0.487152	2.11462	2.35441	2.5972	0.738915	0.716215	1.21138	2.796	2.10266	2.86613	0.916829	2.0067	2.10226	1.70647	3.48379	1.14973	0.999459	2.3055	2.03844	2.8135	2.59475	1.42451	2.86992	0.910297	1.11066
1552722_at	4.96442	0.191384	0.307859	0.537143	0.160254	0.584343	0.584894	2.95064	0.72285	1.72165	4.46895	3.7263	0.656142	1.20578	2.17075	0.263993	0.0654981	0.698462	1.50144	0.825754	0.172136	0.231061	0.350144	0.322921	0.22746	0.131517	0.0974744	0.176747	4.39926	2.22277	0.543908	0.160254	0.72285	0.656142	0.0654981	0.798903	0.242936	0.989422	0.202412	0.130991	0.227453	0.43496	0.100127	0.137468	0.812616	0.23789	0.963206	4.04496	3.77946
1552724_at	1.21891	0.97612	1.12195	0.96103	0.914053	1.30198	1.128	0.91196	1.27262	1.65976	1.12821	1.04081	1.05354	1.37675	1.13914	0.970063	0.702046	1.06965	1.14826	0.586594	0.622919	0.952884	0.914053	1.04639	0.59362	0.945167	0.96394	0.917691	0.991487	0.773777	0.932737	0.914053	1.27262	1.05354	0.702046	0.758134	1.4293	0.877966	0.978634	0.635116	0.633027	0.943024	0.917343	0.975677	1.25517	0.914572	1.09208	1.23026	0.936272
1552725_s_at	1.11233	0.933952	1.06115	1.00495	0.792246	0.925883	1.1454	0.996648	0.636436	1.04627	1.6046	1.0479	0.805693	0.8531	1.09819	0.792291	0.37252	1.35365	1.03838	0.450839	0.729955	0.831386	0.76212	0.720086	0.446325	0.789852	0.813501	0.730235	1.02344	0.821385	1.09637	0.792246	0.636436	0.805693	0.37252	0.802044	0.810737	0.997454	0.795399	1.29619	1.01566	0.810583	0.808593	0.799168	1.05448	0.860499	0.83296	0.936756	0.843421
1552726_at	1.59025	0.822077	1.79829	1.08813	0.561522	1.33143	1.48756	0.910219	0.50148	1.10566	1.46674	0.58864	0.511344	0.786429	0.916304	0.853203	1.36626	0.781906	0.562961	1.07911	0.827711	0.985973	0.514447	0.752066	0.559822	0.886393	0.735748	0.724701	0.878882	0.758924	0.972639	0.561522	0.50148	0.511344	1.36626	0.561204	0.599266	0.657574	0.614065	1.14918	1.1984	0.999112	1.88362	0.592504	0.524467	0.50874	0.486074	0.881545	0.710587
1552727_s_at	1.21721	0.606806	1.39469	1.3743	0.684537	1.47184	1.06094	0.988472	0.770858	1.3948	0.883988	0.998775	0.445367	1.32904	0.713957	1.13364	2.30087	1.08414	0.917728	1.41499	1.34465	0.876309	0.693921	0.762016	1.41633	1.16571	0.57577	0.862499	0.800722	0.748732	1.14929	0.684537	0.770858	0.445367	2.30087	0.717949	0.740004	0.737211	0.759571	1.61683	1.84311	0.774511	2.29931	0.626557	0.745623	0.714563	0.318616	0.973652	0.886142
1552729_at	0.943615	0.999354	1.08341	1.03479	1.07087	0.939038	1.05057	0.908232	0.804862	0.842511	1.179	1.04913	0.607224	0.887037	1.12497	1.26607	1.94658	1.26871	1.41685	1.66517	2.1296	0.971309	0.913064	0.95564	1.96322	1.35643	1.24224	0.893084	1.01756	0.994167	1.02548	1.07087	0.804862	0.607224	1.94658	0.843986	0.91065	0.925581	0.746366	2.36657	1.09812	1.09296	1.28867	0.830371	0.827706	1.19501	0.845584	0.760902	0.914792
1552730_at	0.563658	0.543243	0.555049	0.503412	0.477624	0.496495	0.551868	0.553695	0.517205	0.534501	0.599227	0.565084	0.493509	0.544166	0.574527	0.490259	0.209432	0.540086	0.65319	0.213027	0.232333	0.500937	0.480433	0.498951	0.205503	0.444842	0.51137	0.46912	0.546465	0.643948	0.517107	0.477624	0.517205	0.493509	0.209432	0.48979	0.503121	0.477805	0.482253	0.577518	0.561544	0.489327	0.480705	0.445769	0.521921	0.479616	0.509343	0.514279	0.511563
1552731_at	0.554226	0.542117	0.541829	0.492059	0.459028	0.498654	0.537725	0.538155	0.501506	0.491092	0.594909	0.549639	0.473667	0.536218	0.556698	0.473266	0.196275	0.553486	0.555461	0.201472	0.217168	0.488495	0.469298	0.487387	0.199378	0.448051	0.497444	0.454794	0.508188	0.495848	0.509825	0.459028	0.501506	0.473667	0.196275	0.477715	0.484264	0.467614	0.466467	0.605589	0.584035	0.481433	0.468323	0.458248	0.496692	0.468411	0.489234	0.499046	0.496974
1552732_at	0.981138	0.779034	0.798912	0.682836	0.694548	0.746378	0.77815	0.814767	0.746437	0.693307	0.84854	0.825124	0.695468	0.801544	0.79242	0.741607	0.285161	0.913721	0.826794	0.303797	0.34544	0.735507	0.712642	0.793752	0.317211	0.645655	0.772137	0.658105	0.786282	0.826534	0.811204	0.694548	0.746437	0.695468	0.285161	0.717103	0.739412	0.676784	0.746719	0.83452	0.638711	0.737039	0.712507	0.66637	0.732453	0.701013	0.662475	0.766173	0.719005
1552733_at	0.816709	2.60543	0.952423	1.03679	1.35483	1.21017	1.73361	0.981258	1.49088	1.10249	0.966836	1.05155	1.6615	1.29326	1.22199	0.520362	0.925275	0.791937	1.00934	0.832796	0.800506	0.964855	1.64307	1.17168	0.346286	1.67634	0.951268	1.30602	0.311644	0.854385	1.17768	1.35483	1.49088	1.6615	0.925275	1.34665	1.12011	1.12947	2.68094	0.564502	1.04362	1.27768	0.93858	1.44071	1.59289	0.728344	1.79172	1.45853	1.2616
1552734_at	0.675174	1.10354	0.798247	1.60516	1.64989	0.999481	0.723795	1.16106	1.23935	0.906264	0.728913	1.08181	1.29518	1.08332	1.04296	1.31268	0.609499	1.24143	0.746421	0.6023	0.553646	1.03204	1.45135	1.50331	0.391153	1.35583	1.73305	1.26445	1.28154	1.31592	1.77685	1.64989	1.23935	1.29518	0.609499	1.43308	1.42282	1.73534	3.15258	1.05366	0.844798	1.30477	1.23678	1.72357	1.90311	1.48158	1.21752	1.1495	1.04105
1552735_at	0.573786	2.71512	1.60825	1.06024	1.24588	1.18545	1.03747	0.962141	1.55324	1.43318	0.892939	0.948812	1.27183	0.928688	1.05571	3.59701	0.922251	1.35879	1.12566	1.30123	1.3801	1.27617	1.3109	1.46869	1.33761	1.42276	1.76172	1.03004	1.0165	1.01343	0.950495	1.24588	1.55324	1.27183	0.922251	1.29219	1.1683	1.13734	0.614787	2.05876	1.00145	1.02363	1.27931	0.528572	0.702732	0.903694	0.800377	0.658846	0.802347
1552736_a_at	1.08943	0.477966	0.199118	0.641072	0.440256	0.814252	0.667344	2.49826	0.972909	1.49361	1.85047	1.33854	0.47692	1.18208	0.647474	0.460356	0.381269	0.435327	0.708142	0.547975	0.573532	0.967771	0.631669	0.500955	0.587067	0.227033	0.566157	0.555026	2.19935	1.46959	0.740839	0.440256	0.972909	0.47692	0.381269	0.587757	0.774798	0.645922	0.612726	0.261131	0.543755	0.644581	0.698658	0.464723	0.736091	1.02349	1.32216	1.92084	1.45411
1552737_s_at	1.86345	3.38262	1.25983	0.892617	0.861482	0.734189	0.925176	0.823423	0.734394	0.892657	1.18066	0.694266	0.666748	0.331689	0.890005	0.810473	1.19035	0.373032	0.504335	1.57064	1.1328	0.844385	0.912459	0.381952	1.28162	0.934992	0.999917	0.841038	1.32587	0.520935	0.656239	0.861482	0.734394	0.666748	1.19035	0.973239	1.12686	0.655371	1.63586	0.677662	0.669803	0.797814	0.819064	2.38422	1.80285	0.747849	1.55325	1.19897	1.99782
1552738_a_at	1.35341	1.74464	0.892716	0.974435	1.07107	1.13136	0.746031	0.792085	0.930145	1.03011	0.882184	0.954615	2.25124	1.44716	1.40533	0.914683	1.41588	0.954435	1.01796	0.90424	0.593239	0.7576	0.731831	0.933845	0.481198	1.9999	1.61084	0.946111	0.849913	1.31974	0.922262	1.07107	0.930145	2.25124	1.41588	0.878013	0.740322	0.846225	3.17792	1.16248	0.596079	0.853457	1.22753	1.43263	1.45007	0.896977	0.704535	1.22939	0.681086
1552739_s_at	1.25164	2.16128	0.745536	1.20952	0.975257	0.9647	1.20786	0.97671	0.715606	0.700558	1.03613	1.65958	1.82238	1.19098	1.50052	0.431493	1.05643	0.933151	0.765854	1.19688	0.710545	0.674477	1.00427	0.821694	0.480239	1.11857	0.818747	1.23112	0.561439	1.54679	1.19941	0.975257	0.715606	1.82238	1.05643	1.19466	0.849342	1.79807	2.48784	0.484676	0.673033	1.26846	1.30373	1.9088	0.912796	0.498946	1.06752	1.39347	0.776815
1552740_at	1.24133	1.08236	0.990734	0.859002	0.735388	1.09965	0.892186	0.936115	0.864607	0.889379	1.05072	1.06476	0.788388	1.36041	1.17503	1.18494	0.256171	0.957354	1.06979	0.301891	0.412261	1.04045	0.856147	1.28517	0.225864	1.01385	0.936966	0.720112	0.691551	1.26971	0.989598	0.735388	0.864607	0.788388	0.256171	0.840108	0.875632	0.961194	0.931313	1.79734	1.17691	0.759845	0.964471	0.981584	1.0989	0.904239	0.777285	0.786006	0.876626
1552742_at	0.137398	4.96596	1.03071	2.16615	4.05701	1.56181	0.781595	0.313962	4.16507	1.42257	0.175081	0.521537	1.65544	0.519497	0.254021	0.31949	2.31942	0.662623	0.234944	1.69831	0.707187	1.3226	1.99213	1.35834	0.584053	4.87476	1.48319	1.82237	0.739681	0.403327	1.56266	4.05701	4.16507	1.65544	2.31942	1.08564	2.19384	1.16014	10.0105	0.901903	1.48513	2.82816	1.59551	3.35797	2.99268	1.58199	6.13162	1.01246	1.19262
1552743_at	0.63046	0.610415	0.59712	0.409438	0.521231	0.562536	0.596898	0.446194	0.559643	0.552128	0.660621	0.456403	0.528377	0.559256	0.61237	0.537231	0.185134	0.45161	0.611349	0.18664	0.19864	0.541527	0.543065	0.529376	0.182943	0.513696	0.547914	0.511177	0.568496	0.583748	0.551344	0.521231	0.559643	0.528377	0.185134	0.523206	0.53481	0.51838	0.664734	0.417748	0.404245	0.531282	0.523701	0.529978	0.552387	0.520443	0.55553	0.54864	0.549886
1552745_at	0.42466	0.409204	0.416394	0.457006	0.357356	0.377108	0.41895	0.499442	0.386385	0.373427	0.45846	0.50751	0.361981	0.406741	0.430049	0.366172	0.150486	0.497844	0.429013	0.153389	0.165812	0.37303	0.358235	0.415408	0.152126	0.342858	0.38217	0.344613	0.387555	0.375224	0.384417	0.357356	0.386385	0.361981	0.150486	0.364384	0.369729	0.356883	0.357694	0.514985	0.492779	0.370359	0.360273	0.349536	0.378287	0.357694	0.372819	0.381737	0.379649
1552747_a_at	0.681399	0.751606	0.710562	0.688004	0.668769	0.686021	0.692096	0.748637	0.685284	0.645104	0.754002	0.768514	0.622514	0.78449	0.706358	0.684342	0.260971	0.792646	0.738641	0.279439	0.302849	0.669781	0.63837	0.713316	0.277017	0.597598	0.698367	0.605676	0.709952	0.743901	1.01248	0.668769	0.685284	0.622514	0.260971	0.649942	0.67525	0.619812	0.63608	0.693053	0.583359	0.679991	0.674739	0.605218	0.672065	0.637887	0.620047	0.676017	0.674867
1552749_a_at	0.902113	0.770138	1.68961	1.31454	0.784751	0.976779	1.01259	1.26423	0.637729	0.650004	0.738114	1.5703	0.796713	1.21503	1.16454	1.11383	0.476819	2.40857	1.32497	0.365122	0.539555	1.14831	0.90382	0.972631	0.380146	0.602899	0.906388	0.757771	1.02591	1.11114	1.07253	0.784751	0.637729	0.796713	0.476819	0.781493	1.04648	0.939192	0.719507	0.77507	0.71087	1.03938	1.47084	0.90126	1.00631	0.777218	0.909822	0.966581	0.798071
1552750_at	0.713864	0.711459	0.730468	0.65054	0.623692	0.663869	0.696473	0.729411	0.65985	0.62498	0.777717	0.734794	0.631168	0.81021	0.728169	0.638325	0.264462	0.812313	0.727494	0.270663	0.302233	0.654506	0.622396	0.658478	0.271353	0.591527	0.667001	0.599069	0.683731	0.797363	0.731208	0.623692	0.65985	0.631168	0.264462	0.637164	0.651542	0.625109	0.632961	0.533658	0.531241	0.672828	0.63572	0.568818	0.657234	0.622279	0.641516	0.660099	0.654877
1552751_a_at	1.10226	1.06313	1.13167	0.929789	0.964219	0.981775	1.05467	0.983149	0.982813	0.955104	1.17923	1.08769	0.924752	1.01779	1.10656	0.952046	1.08168	1.32704	1.09047	1.09207	1.40535	0.954603	0.913454	1.1034	0.860832	0.844667	0.970622	0.877226	0.994027	0.974116	1.05704	0.964219	0.982813	0.924752	1.08168	0.936189	0.967324	0.90863	0.76498	1.95439	1.96573	0.981698	1.01358	0.89753	0.972091	0.90059	0.919173	0.983743	0.972643
1552752_a_at	1.23196	0.508712	0.557903	0.892805	0.948593	0.970854	0.899523	1.52619	0.611356	1.37996	1.93255	1.81798	1.09459	1.17286	1.10552	0.432692	0.283463	0.537766	0.442642	0.34866	0.225276	0.950749	0.844603	0.66252	0.220317	0.441604	0.543102	1.01792	0.845083	1.4547	0.766515	0.948593	0.611356	1.09459	0.283463	0.751445	0.935765	1.04444	0.66566	0.430375	0.781053	0.708659	0.704517	1.26617	1.30556	0.886163	1.10019	1.86506	1.29866
1552754_a_at	1.17837	0.610023	0.61565	0.778501	0.868089	0.90775	1.06293	1.73472	0.774241	1.37469	1.86156	1.40611	1.02624	0.987056	1.07442	0.537899	0.730516	0.686642	0.621961	0.734709	0.784949	1.08491	0.903599	0.802566	0.690408	0.521763	0.495791	0.95743	0.764204	1.22867	0.760312	0.868089	0.774241	1.02624	0.730516	0.749463	0.990395	1.0409	0.489456	0.48616	0.69436	0.680557	0.754583	1.00759	1.12375	0.902062	0.864158	1.6872	1.13593
1552755_at	0.537526	0.542833	0.526282	0.514348	0.495472	0.493879	0.674484	0.55915	0.535823	0.49584	0.580201	0.573455	0.51108	0.530083	0.54364	0.449595	0.190979	0.54479	0.536629	0.197133	0.371891	0.519951	0.498103	0.511853	0.194593	0.453078	0.527478	0.501506	0.538463	0.53259	0.531583	0.495472	0.535823	0.51108	0.190979	0.505122	0.51166	0.497068	0.507516	0.556318	0.523026	0.51789	0.500274	0.491646	0.528876	0.512435	0.521724	0.529477	0.529176
1552757_s_at	0.514605	0.511999	0.5169	0.460205	0.4506	0.480372	0.50328	0.520298	0.479072	0.464685	0.562822	0.5304	0.448814	0.495185	0.523071	0.457466	0.203278	0.537445	0.533652	0.205135	0.224661	0.466908	0.449153	0.466996	0.204306	0.432156	0.478891	0.426795	0.486651	0.485548	0.493229	0.4506	0.479072	0.448814	0.203278	0.452906	0.467438	0.463564	0.474025	0.559797	0.516179	0.46374	0.452136	0.462339	0.473666	0.444926	0.461814	0.473936	0.474204
1552758_at	1.48498	0.894222	0.920335	0.894462	0.776236	0.935284	0.873606	1.14849	0.853376	0.935638	1.02294	1.05926	0.803722	0.986014	0.958835	0.912627	0.276688	0.99013	0.948577	0.28167	0.308003	0.861157	0.902336	0.846465	0.278729	0.787771	1.28029	0.795406	0.884596	0.855801	0.904044	0.776236	0.853376	0.803722	0.276688	0.82669	0.858394	0.814585	0.787027	0.734024	0.735922	0.838499	0.820926	1.2563	0.866057	0.800839	0.874615	0.902337	0.871314
1552760_at	6.24701	0.648974	0.699804	0.656818	0.580851	0.790985	1.40769	3.97366	2.83392	2.32127	4.52422	0.883891	0.743716	0.787561	1.56288	0.307292	0.252273	0.567534	0.837244	0.28079	0.281704	0.703362	0.66734	1.40903	0.274044	0.559715	1.27225	0.627679	1.6036	0.752915	0.769322	0.580851	2.83392	0.743716	0.252273	0.700574	0.685244	0.645128	1.78883	0.601546	0.578484	0.689143	0.571805	5.54661	1.78578	0.58151	2.84143	1.66447	2.04163
1552761_at	0.772321	1.16393	0.841091	0.929335	1.05709	1.10196	0.852871	1.09271	1.1241	0.805387	1.22827	1.4346	1.06693	0.961466	1.0074	0.712312	4.25051	0.970884	0.835805	2.21049	3.69452	1.09348	1.05929	1.08422	2.03118	1.01612	1.03181	1.03064	0.953926	1.10785	1.11731	1.05709	1.1241	1.06693	4.25051	0.830138	1.11562	1.165	0.486927	1.23455	1.2133	0.906613	1.61374	0.798269	1.01689	0.853054	1.10283	1.12282	1.00504
1552763_at	0.662707	0.673075	0.685581	0.598078	0.576835	0.648643	0.648243	0.690083	0.627241	0.601385	0.729791	0.689043	0.581324	0.6979	0.684946	0.603089	0.246218	0.762885	0.719712	0.256392	0.281807	0.623339	0.600998	0.652281	0.258258	0.531383	0.852408	0.573788	0.660224	0.664609	0.681407	0.576835	0.627241	0.581324	0.246218	0.607511	0.627004	0.581324	0.553642	0.858566	0.729788	0.642123	0.59839	0.528576	0.655125	0.594442	0.579897	0.620399	0.622867
1552765_x_at	1.00526	0.660746	0.688384	0.613264	0.664483	0.642311	1.17754	0.862176	0.701146	0.59946	0.71625	0.713902	0.634398	0.71915	0.691198	0.603203	0.592024	0.736736	0.736043	0.625128	0.691706	0.708878	0.692056	0.732177	0.629646	0.574766	0.722958	0.631645	0.757529	1.00637	0.779767	0.664483	0.701146	0.634398	0.592024	0.681536	0.713991	0.657483	0.589182	0.634855	0.58144	0.718597	0.681408	0.576835	0.701411	0.67704	0.70367	0.713317	0.705535
1552766_at	1.68493	0.233298	0.338379	0.455097	0.427146	0.753221	0.539242	1.94112	0.885824	2.3089	2.17548	2.41334	0.947514	2.03822	0.545478	0.788107	0.29305	0.78031	0.349151	0.495548	0.113839	2.09547	0.89678	0.604913	0.193588	0.24998	0.479374	0.358665	2.39704	6.38174	0.521067	0.427146	0.885824	0.947514	0.29305	0.62326	0.928358	1.3197	0.624204	0.487388	0.497694	0.479374	0.390892	5.40031	1.62271	0.475132	0.480463	2.97936	2.26697
1552767_a_at	0.861112	0.0886942	0.405747	0.609483	0.684163	0.73849	0.978106	1.05611	1.07591	1.2981	1.54461	1.41641	1.25235	1.39404	0.589234	0.773131	2.30715	1.30169	0.778194	1.50869	1.4703	2.46274	0.859911	2.05583	1.24812	0.237896	0.203801	0.705847	2.82304	3.17602	0.93647	0.684163	1.07591	1.25235	2.30715	0.841094	0.838554	1.08306	0.330904	0.182663	0.545238	0.749173	0.600356	2.6144	1.15717	0.572741	0.555356	1.16133	1.16662
1552768_at	1.32134	1.03715	1.27418	0.941195	0.541872	1.10626	1.31133	0.917543	0.581035	1.05212	1.41597	0.826236	0.535455	1.07317	1.91532	1.00935	0.731524	0.781097	1.30793	0.956142	1.8655	0.720688	0.538399	0.54847	0.880888	0.528114	0.335252	0.526717	0.582796	0.568536	0.648514	0.541872	0.581035	0.535455	0.731524	0.544852	0.555779	0.538297	0.524332	0.765875	0.766626	0.55034	0.541667	0.547848	0.425857	0.631808	0.571013	0.575349	0.576875
1552769_at	1.03026	1.04913	1.00498	0.949509	0.877801	0.95776	0.978135	1.19235	0.953786	1.05329	1.27421	1.06925	0.895405	1.1658	1.01981	0.917786	0.332768	1.07633	1.01905	0.390119	0.423643	0.942668	0.904767	0.939287	0.399394	0.900159	0.960119	0.833791	0.973097	1.10371	0.99468	0.877801	0.953786	0.895405	0.332768	0.97697	0.938577	0.897609	0.897609	1.24854	1.06316	0.932561	0.906651	1.08406	1.00128	0.903399	0.953244	1.13032	0.973097
1552770_s_at	0.935693	1.12141	0.900957	0.887851	1.39354	1.28044	0.987388	0.902023	1.01463	1.16739	1.1147	0.789612	0.916133	1.3352	0.953559	1.98125	1.1677	1.39955	1.87001	1.5091	1.5359	1.4788	1.02699	1.31868	1.16711	1.47043	1.19518	0.804062	0.875152	1.51704	1.14431	1.39354	1.01463	0.916133	1.1677	1.03127	0.978452	1.01271	0.760003	2.00899	1.12528	1.17367	1.17901	0.626796	0.938047	1.30924	0.866588	0.979748	0.602163
1552771_a_at	0.534246	0.531785	0.538124	0.48873	0.459897	0.490167	0.528433	0.535726	0.493322	0.478834	0.583114	0.548294	0.465233	0.510745	0.547485	0.471573	0.19284	0.54479	0.55474	0.199625	0.218266	0.481706	0.462514	0.479706	0.199243	0.441073	0.497726	0.442075	0.511757	0.499707	0.505313	0.459897	0.493322	0.465233	0.19284	0.470542	0.478528	0.457728	0.457988	0.528222	0.505444	0.476181	0.464969	0.445684	0.489049	0.461989	0.50236	0.491925	0.490995
1552772_at	0.562822	0.560629	0.604921	0.512703	0.48748	0.521651	0.559181	0.564871	0.519067	0.503285	0.609086	0.579979	0.517108	0.562536	0.577839	0.499596	0.203663	0.595715	0.576127	0.211996	0.22989	0.507804	0.488864	0.507996	0.210813	0.459984	0.527179	0.465233	0.536735	0.53078	0.544814	0.48748	0.519067	0.517108	0.203663	0.498103	0.508573	0.479706	0.471344	0.535372	0.503154	0.50236	0.493136	0.484355	0.51535	0.485823	0.750258	0.516228	0.516619
1552773_at	0.576876	0.560418	0.571658	0.521771	0.517792	0.523524	0.562614	0.567968	0.55291	0.509494	0.618992	0.57976	0.518086	0.543756	0.583655	0.502905	0.381147	0.599998	0.581386	0.387916	0.424511	0.549574	0.518086	0.532086	0.388151	0.489327	0.550406	0.497444	0.566564	0.549366	0.564212	0.517792	0.55291	0.518086	0.381147	0.528476	0.531383	0.510114	0.511176	0.536135	0.512104	0.527877	0.521823	0.496786	0.548017	0.51137	0.532791	0.550719	0.553433
1552774_a_at	1.75657	1.22667	0.396557	0.684345	0.980006	0.780457	0.732064	1.52032	1.16337	1.64051	1.86362	1.04021	0.756331	0.827303	0.946955	0.391657	0.385509	0.38632	0.546244	0.663362	0.275927	0.73019	1.06948	0.80245	0.226108	1.03134	1.29898	0.613588	0.708293	2.14247	0.576249	0.980006	1.16337	0.756331	0.385509	0.81038	0.932457	0.775595	1.79457	0.397199	0.782942	0.840027	0.493567	2.59337	1.14266	0.522873	1.6376	2.53806	1.50914
1552775_at	0.541528	0.546326	0.529022	0.795491	0.700218	0.517144	0.537526	0.899195	0.750968	0.477841	0.583871	0.859093	0.603847	0.557992	0.548399	0.475952	0.189549	0.888076	0.555564	0.193327	0.218647	0.572812	0.696916	0.769076	0.198924	0.681794	1.38063	0.731347	0.760256	0.784352	0.757242	0.700218	0.750968	0.603847	0.189549	0.706737	0.711161	0.68115	0.681794	0.447516	0.443746	0.720229	0.704868	0.662851	0.732038	0.697707	0.945127	0.735786	0.72831
1552777_a_at	0.677367	0.690566	0.694281	0.729824	0.597711	0.669655	0.698024	0.717816	0.63596	0.645469	0.764703	0.73521	0.687361	0.707176	0.70872	0.612954	0.27044	0.702553	0.709508	0.261047	0.28913	0.632601	0.614096	0.644678	0.267201	0.596469	0.64091	0.593656	0.655497	0.643217	0.654629	0.597711	0.63596	0.687361	0.27044	0.617239	0.634159	0.59478	0.624047	0.673463	0.57829	0.629975	0.610506	0.613051	0.633799	0.623339	0.647856	0.63572	0.652899
1552779_a_at	1.79221	0.925969	0.706497	0.869698	0.754239	1.01315	0.920516	1.67892	0.528175	1.19746	1.35025	1.60465	0.511368	1.47918	1.51954	0.75872	0.112642	1.22662	1.17995	0.121806	0.137739	0.790454	0.515836	0.627832	0.118782	0.385799	0.56785	0.465848	0.566776	0.711967	0.891647	0.754239	0.528175	0.511368	0.112642	0.517399	0.553745	0.575743	0.388288	0.744154	0.597391	0.686839	0.526679	0.663602	0.752814	0.521624	0.70901	0.798719	1.16786
1552782_at	1.09746	0.85269	0.782667	0.939636	0.666196	1.11	0.882433	1.41565	0.950796	1.76482	1.23437	1.41966	0.613239	1.4447	1.23873	0.965928	0.181266	1.06133	0.989948	0.189274	0.259043	1.06463	0.634593	1.16646	0.179343	0.563105	0.66771	0.541283	0.421471	0.700168	1.45891	0.666196	0.950796	0.613239	0.181266	0.618597	0.654706	0.579746	0.654211	0.566267	0.484859	0.664686	0.632915	1.50971	0.863541	0.79806	0.613935	1.27103	2.12551
1552783_at	0.844254	0.873034	1.00241	1.14963	0.891844	0.967568	0.842533	1.24718	0.982143	0.918134	0.897363	1.03211	0.935728	1.17308	0.875341	1.10208	0.402486	1.57029	1.27095	0.423151	0.474953	1.0708	1.10808	1.46902	0.527963	1.03888	1.11861	0.858581	1.1348	1.16393	1.15559	0.891844	0.982143	0.935728	0.402486	1.17944	0.967396	0.877125	0.849858	1.56195	0.776062	1.22374	0.996361	0.806485	0.955036	1.04223	0.874972	0.958474	1.07039
1552785_at	0.825953	1.2225	1.04703	0.648921	0.923987	0.832146	1.01022	1.17118	0.988148	0.943724	1.20459	0.792614	0.960148	1.32031	0.833492	0.835923	0.981828	1.19437	1.17677	0.696159	1.70102	1.08552	1.39675	1.05876	0.790548	0.917544	1.1439	0.864156	0.810342	1.53033	1.15915	0.923987	0.988148	0.960148	0.981828	1.30334	0.96927	0.840305	0.986281	0.913289	0.936264	1.27868	1.31971	0.915119	0.92015	1.29916	1.00207	1.01408	1.23612
1552787_at	0.766834	1.13866	0.852641	0.780781	1.04299	0.928079	0.751072	1.01183	1.17829	0.791627	0.864902	0.949009	1.10638	1.17843	0.819164	0.872724	0.390161	2.06853	0.90796	0.421536	0.486058	1.15142	1.98352	1.11837	0.445895	1.2433	1.20625	1.08033	1.21541	1.36118	1.22626	1.04299	1.17829	1.10638	0.390161	1.00789	1.04952	1.01267	1.07808	1.62445	1.01593	1.15622	1.51582	0.912116	1.12665	1.10387	1.08033	1.10763	1.08586
1552788_a_at	0.852167	0.889511	0.851693	1.1035	0.739832	0.823461	0.832641	0.874453	0.692057	1.0012	1.05374	0.907883	0.750968	0.858193	0.869889	0.788646	0.4838	0.954392	0.981683	0.484999	0.56644	0.78213	0.794203	0.740672	0.529762	0.754527	0.796459	0.711834	0.902336	0.772721	0.961168	0.739832	0.692057	0.750968	0.4838	0.66398	0.75524	0.777705	1.14037	2.97233	2.14163	0.891481	0.940136	0.713856	0.778883	0.804025	0.769367	0.799175	0.795706
1552789_at	0.913736	0.841953	0.551069	0.823274	0.858936	0.691051	1.43549	1.20031	1.31373	1.47077	1.66412	1.10831	0.949667	1.37421	1.01466	0.745777	1.96667	0.409137	0.577217	2.80106	2.36347	1.09645	0.907014	0.856989	1.72561	0.438855	0.725059	0.74058	0.84668	0.988702	0.575238	0.858936	1.31373	0.949667	1.96667	0.714037	0.997528	0.728632	0.819893	0.525073	0.711301	0.838395	0.546707	1.19181	0.943224	0.805295	0.685458	1.30926	0.910796
1552790_a_at	1.27852	0.713545	1.02023	0.882827	0.83204	1.22756	1.43589	0.91796	1.26037	1.33179	1.55017	0.844568	0.909206	1.61863	1.11541	1.0812	1.14531	0.285392	1.04726	1.14448	1.17319	1.21084	0.842808	0.901502	0.990125	0.53553	0.594454	0.916976	0.912996	0.759122	0.997294	0.83204	1.26037	0.909206	1.14531	0.615852	1.00107	0.615386	0.692463	0.782316	1.10508	0.931131	0.765175	0.992967	0.807699	0.921844	0.828428	0.864438	0.906116
1552791_a_at	0.781041	0.716712	0.729656	0.658065	0.637284	0.699613	0.707931	0.739519	0.673338	0.644496	0.781041	0.741474	0.642852	0.764188	0.734271	0.648521	0.261871	0.799249	0.762296	0.273885	0.308167	0.669528	0.656737	0.714801	0.282347	0.579459	0.70234	0.648101	0.708744	0.744323	0.724738	0.637284	0.673338	0.642852	0.261871	0.651542	0.677681	0.632362	0.587402	0.780608	0.61735	0.675633	0.646143	0.554061	0.68115	0.641274	0.631884	0.669782	0.663855
1552792_at	0.961329	1.21326	0.95777	0.682592	1.50173	1.17453	0.84697	1.42496	1.01049	1.25186	1.2558	0.436304	2.08057	1.00848	0.748015	1.60643	0.231894	1.03891	0.552073	0.237712	0.256306	0.690306	1.11977	0.453473	0.239965	0.681873	1.506	2.66143	4.14047	1.2814	0.731292	1.50173	1.01049	2.08057	0.231894	1.58549	1.16734	2.08254	3.20999	0.923543	1.07477	0.686012	0.947921	2.36117	1.53678	0.762503	0.991747	0.897675	1.40343
1552793_at	0.958513	1.43086	0.923958	0.966034	0.878282	1.17508	0.898112	0.944069	0.983624	1.03458	0.947731	0.91619	0.750275	1.24256	0.933776	0.901826	0.989732	1.17684	1.28983	0.936684	1.41615	0.879611	0.830312	0.719973	1.3959	1.29738	0.924116	0.8001	0.771278	0.848568	0.93838	0.878282	0.983624	0.750275	0.989732	0.845683	0.85955	0.832198	0.822343	1.38872	2.06013	0.899971	0.843607	4.16995	0.894541	1.56095	0.897421	0.881443	1.02735
1552794_a_at	1.00188	1.09767	1.02404	0.698527	0.962264	1.05524	0.967195	1.2555	1.54857	1.63927	0.946788	0.841701	0.767918	1.19583	0.927844	1.25168	0.891347	0.768733	1.06077	0.514136	1.01476	1.04972	1.24897	1.17296	0.874967	0.858723	1.32563	0.993139	0.719416	1.06492	1.01248	0.962264	1.54857	0.767918	0.891347	0.929358	0.91731	0.786435	0.734399	0.860679	0.695254	1.02772	0.977118	0.729417	0.839137	1.47483	0.605679	0.864752	1.22766
1552796_a_at	0.565123	0.581856	0.63716	0.52246	0.489142	0.523919	0.564495	0.574104	0.5338	0.513837	0.667393	0.588792	0.490439	0.569906	0.584738	0.504235	0.205538	0.58195	0.59117	0.21247	0.235213	0.519361	0.498857	0.521034	0.210956	0.472683	0.532187	0.475821	0.545742	0.53088	0.545536	0.489142	0.5338	0.490439	0.205538	0.510404	0.519951	0.495379	0.493415	0.551485	0.497851	0.516716	0.503882	0.478529	0.528876	0.497726	0.512531	0.530278	0.529176
1552797_s_at	0.901983	3.40127	1.34284	1.07852	0.900788	1.03947	0.766603	1.09491	2.1349	0.855423	1.0912	1.04175	1.63028	0.982275	1.00907	0.964647	1.31073	1.38692	1.18397	0.897389	0.988424	0.79329	1.07807	1.05787	1.24165	1.08954	1.38453	0.860819	0.934803	0.880744	1.00826	0.900788	2.1349	1.63028	1.31073	0.85417	0.980986	0.859843	2.10842	3.11473	1.7618	0.91868	0.954272	1.3339	1.2608	0.855302	1.76304	0.955898	0.929866
1552798_a_at	0.951439	0.459059	1.62902	2.22163	3.59312	1.78072	1.21575	0.420925	0.406613	0.495787	0.645992	0.780158	2.54489	0.492152	0.654068	1.89904	2.48475	0.78829	0.46138	0.810068	0.708471	0.69125	1.91454	2.00003	0.651698	1.86558	0.853672	5.08946	0.84468	1.71988	0.683968	3.59312	0.406613	2.54489	2.48475	4.13283	2.70876	4.25657	1.18541	1.10982	1.84089	0.838315	0.57247	1.54471	0.806285	1.71825	0.403168	0.555934	0.272828
1552799_at	0.530495	0.550153	0.53148	0.48993	0.490253	0.499973	0.546065	0.522263	0.523206	0.508726	0.58333	0.527408	0.492763	0.528784	0.553302	0.487309	0.235144	0.525027	0.552687	0.25019	0.263272	0.522316	0.481251	0.57119	0.198433	0.464793	0.520049	0.470987	0.515642	0.505887	0.512047	0.490253	0.523206	0.492763	0.235144	0.486927	0.501506	0.485272	0.494069	0.50083	0.47787	0.492669	0.492669	0.496598	0.51496	0.46912	0.509439	0.565173	0.513405
1552800_at	1.03509	0.974516	0.81306	1.21843	0.862511	0.904881	1.15433	1.20768	0.928704	0.893685	1.20597	1.19951	0.838389	0.89757	1.05095	0.860596	0.379972	1.11912	1.00222	0.361022	0.429279	0.909756	0.956871	0.905466	0.334954	0.847155	0.952899	0.882475	0.95002	1.06176	0.993192	0.862511	0.928704	0.838389	0.379972	0.88331	0.896606	0.873179	0.914587	0.830929	0.787349	0.902559	0.877151	0.932752	0.925023	0.867911	1.03793	1.00472	1.10081
1552801_at	0.799357	0.462499	0.781911	0.645045	0.639941	0.456345	0.639053	0.682192	0.662977	0.440611	0.828175	0.896826	0.540198	0.466617	0.77154	0.437216	0.183134	0.705606	0.791685	0.201824	0.200478	0.631645	0.638249	0.660224	0.186789	1.11057	1.04753	0.601112	0.683989	0.661724	1.31887	0.639941	0.662977	0.540198	0.183134	0.646509	0.612819	0.623456	0.64896	1.28379	1.18947	0.653764	0.777852	0.87793	0.663855	0.628309	0.643947	0.718325	0.667505
1552803_a_at	1.84529	1.14595	0.789995	0.893056	0.696029	1.13669	1.20615	1.12676	1.44344	1.02004	1.12575	1.54079	0.99978	2.21983	2.70824	0.773299	0.754543	0.941819	1.61885	2.06512	0.497797	0.726833	1.10853	0.972921	0.312238	1.02195	0.71039	0.529003	0.761589	0.903919	1.27841	0.696029	1.44344	0.99978	0.754543	0.706104	0.73624	0.677074	1.07997	0.691586	0.768004	0.719312	0.704904	0.647399	1.03635	0.673244	0.847148	0.945174	0.768679
1552804_a_at	1.25225	0.992937	1.06667	0.727718	0.734632	1.13868	1.16294	0.819492	0.79101	1.15338	1.69041	0.947699	0.743296	1.1549	1.26064	1.05971	0.732383	0.788127	1.11894	0.817885	0.771688	0.758919	0.732689	0.742453	0.796148	0.725245	0.622597	0.922297	0.785643	0.817163	0.770925	0.734632	0.79101	0.743296	0.732383	0.817162	0.747101	0.696086	0.668226	0.920273	0.924133	0.854943	0.730752	0.754056	0.770925	0.770343	0.779133	0.824926	0.780903
1552806_a_at	0.871212	0.864779	0.939334	1.1226	1.17701	0.809373	0.949844	1.01089	0.838698	0.609785	1.05652	1.34051	1.07854	1.09599	1.38579	1.49421	1.41927	3.11235	0.999907	4.1581	3.90426	0.944458	1.39487	0.938405	7.41211	0.774514	1.15278	1.23797	2.31766	1.15169	0.746897	1.17701	0.838698	1.07854	1.41927	1.61993	1.12564	3.44371	1.05175	1.95358	1.87701	1.11927	0.75542	0.834901	1.13934	1.07244	0.775834	1.04501	0.879801
1552807_a_at	0.690744	1.23077	0.987609	1.25365	2.67654	1.08833	0.936423	0.591541	0.84944	0.769446	0.694339	1.86363	1.51627	1.3979	2.84728	2.30497	2.20504	2.91398	2.36405	4.54285	6.39598	0.86141	3.11193	1.01239	10.8516	3.33054	1.89033	2.95591	3.99883	0.503554	0.733084	2.67654	0.84944	1.51627	2.20504	3.45499	2.4346	3.95895	1.94583	1.22229	2.67341	1.14221	0.704542	1.42131	1.85492	2.16401	0.675704	0.670739	0.854433
1552808_at	0.767972	0.752032	0.768399	0.700966	0.624046	0.716171	0.757225	0.788919	0.669275	0.633287	0.788901	0.811547	0.618876	0.76462	0.766123	0.673202	0.349967	0.876434	0.819012	0.343793	0.383688	0.691925	0.692711	0.738434	0.34945	0.652158	0.740252	0.630571	0.730932	0.769804	0.761119	0.624046	0.669275	0.618876	0.349967	0.669149	0.796007	0.657358	0.607742	0.788713	0.743629	0.698896	0.661099	0.632123	0.696125	0.659101	0.655869	0.702739	0.688922
1552809_at	0.840086	0.622744	0.813412	0.956193	0.985464	0.567867	0.821751	1.07475	0.939425	0.603317	0.954754	1.09996	1.35195	0.579665	0.841489	0.550153	0.683437	1.0517	0.833413	0.973444	0.777608	1.01862	0.984532	1.39823	0.725776	0.983602	1.03552	0.920781	1.06531	1.01978	0.874119	0.985464	0.939425	1.35195	0.683437	0.864094	1.21403	0.983415	0.741793	1.0004	0.925413	1.00618	0.984346	0.733701	0.927948	0.982858	0.848548	1.03493	0.961169
1552811_at	1.3517	0.987999	1.32908	0.682852	0.636754	1.00795	1.32048	0.837683	0.717456	0.960252	1.47972	0.768968	0.549844	1.00151	1.3527	1.51382	1.05443	0.837999	1.07982	1.07963	1.84981	0.69739	0.673669	0.627312	1.04849	0.637357	0.719358	0.64171	1.54786	0.709093	0.633391	0.636754	0.717456	0.549844	1.05443	0.715829	0.692397	0.665438	0.666194	2.62723	2.45684	0.683809	0.673796	0.584919	0.66393	0.667455	0.691219	0.722221	0.94327
1552812_a_at	1.37517	1.36876	0.915515	0.851909	1.19886	1.18549	0.90993	0.865018	0.483215	1.32082	0.996112	1.46234	2.05823	1.67238	1.23105	0.918964	0.234384	0.865834	0.681232	0.299508	0.249484	0.52963	1.03054	0.74285	0.291944	0.943079	0.677749	0.779993	0.729762	0.830377	0.579846	1.19886	0.483215	2.05823	0.234384	1.09442	1.25382	1.19796	2.59087	1.69227	1.40677	0.923489	0.395667	1.72629	0.866635	0.747642	1.54784	1.35695	1.10565
1552813_at	0.872797	0.530383	1.16797	0.576925	0.53259	0.757013	0.823886	0.613726	0.572704	0.590369	0.42403	0.649927	0.551448	0.590926	0.852483	0.572169	0.411159	0.63491	0.858351	0.415669	0.439274	0.551344	0.563572	0.543271	0.410153	0.521921	0.559008	0.520935	0.569356	0.55051	0.559008	0.53259	0.572704	0.551448	0.411159	0.536228	0.541118	0.506174	0.540811	0.380697	0.367147	0.552596	0.846464	0.504264	0.55774	0.532892	0.5656	0.564959	0.543065
1552814_a_at	0.564181	0.569369	0.571552	0.522362	0.488218	0.525007	0.551458	0.572159	0.52202	0.51142	0.622907	0.583378	0.505601	0.598104	0.58528	0.504425	0.206027	0.583818	0.582681	0.21095	0.236367	0.515447	0.495285	0.512047	0.20896	0.459463	0.537955	0.461989	0.543374	0.534507	0.565066	0.488218	0.52202	0.505601	0.206027	0.503692	0.510983	0.484081	0.48016	0.478253	0.447555	0.51079	0.501885	0.465321	0.522316	0.492669	0.52202	0.522316	0.526282
1552816_at	0.726797	1.02085	0.808724	0.985955	1.72089	0.976586	0.767805	1.1867	1.73363	0.90766	0.859599	1.14732	1.68164	1.17756	0.804834	0.995747	0.664169	1.35181	0.949955	0.733624	0.7786	1.88869	1.7923	2.1333	0.712949	1.61311	1.9434	1.61617	1.96594	2.04753	1.91349	1.72089	1.73363	1.68164	0.664169	1.79637	1.84771	1.70695	1.38663	1.63978	1.3075	1.99101	1.77275	1.53166	1.8498	1.85471	1.5553	1.86491	1.52011
1552818_a_at	0.397826	0.386033	0.388927	0.352982	0.333269	0.352414	0.390517	0.3838	0.3581	0.35175	0.428854	0.393026	0.338669	0.362597	0.401383	0.34213	0.140711	0.380199	0.398417	0.143345	0.151717	0.346639	0.333584	0.341693	0.142062	0.320112	0.35259	0.322847	0.361844	0.350131	0.36116	0.333269	0.3581	0.338669	0.140711	0.338926	0.3452	0.332451	0.334405	0.388021	0.379512	0.340339	0.335673	0.331384	0.352523	0.332011	0.349734	0.353859	0.354461
1552819_at	0.446546	0.507384	0.533454	0.493638	0.464003	0.46962	0.613166	0.5302	0.497821	0.462935	0.577625	0.542945	0.473756	0.483463	0.546673	0.455056	0.19637	0.583378	0.540223	0.197095	0.217168	0.483531	0.464266	0.478438	0.194895	0.485089	0.518478	0.440739	0.498291	0.498669	0.515058	0.464003	0.497821	0.473756	0.19637	0.472772	0.479525	0.456345	0.476001	0.49936	0.489716	0.475372	0.466819	0.454193	0.491831	0.559325	0.552492	0.491088	0.493229
1552822_at	1.00676	1.07763	0.995432	0.784027	0.805547	1.12309	0.964899	0.963249	0.947453	1.1501	0.975333	0.964158	0.881257	1.36833	1.29987	0.85319	0.50306	0.96343	1.28049	0.835994	0.531473	0.920607	1.04141	0.995767	0.558273	0.840722	0.917132	1.00561	0.950683	0.933581	0.963716	0.805547	0.947453	0.881257	0.50306	0.895029	0.894859	0.904557	1.08853	1.13494	0.856199	0.911943	0.887277	0.824504	0.910048	0.880923	0.814277	0.939247	0.895537
1552825_at	0.924783	1.462	0.970822	0.91286	0.787027	0.971429	0.93617	1.28313	0.847426	0.821599	0.979138	1.17366	0.765305	1.07763	0.967587	0.875197	0.325667	0.978256	0.921018	0.358121	0.85751	0.84104	0.815973	0.94835	0.483836	0.764003	0.858556	0.779767	0.891313	0.956093	0.939958	0.787027	0.847426	0.765305	0.325667	1.14989	0.843908	0.807989	1.15098	0.99711	0.84529	0.86181	0.81474	0.686971	0.846305	0.803114	0.754812	0.842791	0.905584
1552826_at	0.876365	0.876187	0.898581	0.742173	0.744604	0.830481	1.31587	0.911484	0.821547	0.789092	0.933916	0.838768	0.739412	0.918153	0.874093	0.76131	0.401972	1.10474	0.963469	0.427485	0.463207	0.815664	0.791653	0.911598	0.427973	0.66839	0.89927	0.742074	0.865238	0.931993	0.908157	0.744604	0.821547	0.739412	0.401972	0.799023	0.828568	0.737039	0.695336	0.867866	0.71812	0.822635	0.764581	0.650557	0.827941	0.779177	0.771407	0.816128	0.827628
1552827_s_at	0.5302	0.527987	0.533158	0.512027	0.455397	0.495092	0.517571	0.537547	0.493136	0.472552	0.575487	0.542229	0.459897	0.519098	0.542834	0.470507	0.202835	0.588459	0.559389	0.210991	0.22979	0.48463	0.467968	0.485547	0.206402	0.428818	0.499329	0.43519	0.502265	0.495379	0.537853	0.455397	0.493136	0.459897	0.202835	0.457209	0.482983	0.45445	0.470008	0.571126	0.529635	0.475102	0.465849	0.451538	0.486742	0.460593	0.471343	0.488033	0.48463
1552828_at	0.479236	0.729672	0.46213	0.498219	0.671176	0.662243	0.462216	0.545407	0.725012	0.669655	0.504495	0.760587	0.689966	0.673455	0.478614	0.644496	0.192532	0.52473	0.364757	0.193271	0.158855	0.625582	0.671557	0.683214	0.192883	0.660724	0.713451	0.657981	0.724464	0.700881	0.712372	0.671176	0.725012	0.689966	0.192532	0.79857	0.510404	0.66235	0.88862	0.590834	0.58544	0.681021	0.674229	0.710086	0.707807	0.666875	0.714396	0.712104	0.706069
1552829_at	0.554131	3.63064	1.22046	1.8079	1.91025	0.882792	0.740434	1.14388	2.44818	1.15484	0.302014	0.361104	1.23043	0.323965	0.548102	1.05427	0.633449	2.27457	0.564294	0.425534	0.412991	1.09492	1.74779	1.1976	1.20559	2.14382	6.01227	1.15994	1.14793	1.04082	1.86845	1.91025	2.44818	1.23043	0.633449	1.30078	1.5832	0.636558	6.22869	3.49772	1.76123	1.37697	1.68611	1.02888	1.10303	1.62199	1.51181	0.463913	1.12281
1552830_at	0.828092	1.59304	0.868029	0.886422	1.10984	1.05114	0.834257	0.974227	1.21805	1.02509	0.94357	0.972942	1.00418	1.22907	0.886081	1.04777	0.569299	1.08067	0.905683	0.54761	0.586221	1.18555	1.14047	1.39177	0.546138	1.00532	1.21208	1.08473	1.25239	1.32199	1.24225	1.10984	1.21805	1.00418	0.569299	1.10627	1.18556	1.02432	1.13274	1.14898	1.06551	1.2075	1.03249	1.0792	1.20499	1.13724	1.16555	1.4178	1.01315
1552833_at	0.428854	0.429937	0.418795	0.389559	0.364522	0.378176	0.42403	0.417073	0.390498	0.383131	0.463675	0.429602	0.37296	0.383565	0.434538	0.368111	0.154614	0.410443	0.428536	0.155652	0.162493	0.376147	0.362529	0.368194	0.151993	0.360001	0.381087	0.35473	0.391237	0.37929	0.38697	0.364522	0.390498	0.37296	0.154614	0.367568	0.373383	0.359661	0.376645	0.410886	0.391422	0.369101	0.363627	0.374515	0.38369	0.361707	0.386677	0.385509	0.385509
1552834_at	1.39251	0.93668	1.57439	0.72344	1.15899	1.00819	1.53376	0.861753	1.04826	0.827494	1.79927	1.00109	0.962562	1.04557	2.11898	0.88983	0.424166	1.03019	1.49834	0.405678	0.505365	1.02746	0.987638	1.2197	0.399829	0.89514	1.07252	0.972257	1.17199	1.01203	1.42807	1.15899	1.04826	0.962562	0.424166	0.988199	0.998909	0.938831	0.913438	1.04259	0.760901	1.01433	1.10652	0.862569	1.04292	1.21648	1.05163	1.03487	1.03506
1552835_at	0.623138	0.59372	0.58931	0.61257	0.533396	0.656645	0.625221	0.737292	0.5549	0.557676	0.625917	0.754731	0.512047	0.580869	0.573356	0.483281	0.897806	0.713902	0.577304	0.771934	0.561463	0.867532	0.531684	0.543168	0.692596	0.506174	0.541732	0.528277	0.554271	0.584632	0.568818	0.533396	0.5549	0.512047	0.897806	0.5403	0.558585	0.645654	0.481889	0.549475	0.497363	0.567422	0.533194	0.498386	0.877432	0.508573	0.566243	0.550094	0.541425
1552836_at	0.410719	1.00252	0.399897	0.406745	0.480342	0.45807	0.399082	0.43155	0.41298	0.470951	0.443739	0.436624	0.646143	0.467234	0.404147	0.390059	0.381591	0.408821	0.411329	0.186179	0.210859	0.385363	0.381159	0.443834	0.308309	0.529978	0.368891	0.355065	0.301714	0.392052	0.387043	0.480342	0.41298	0.646143	0.381591	0.39848	0.400975	0.421581	1.25274	0.346654	0.597341	0.450344	0.380223	0.448644	0.59692	0.357829	0.831393	0.477625	0.393836
1552837_at	0.749541	0.750898	0.77154	0.682836	0.646143	0.704912	0.735497	0.785654	0.699425	0.672948	0.810701	0.783436	0.667884	0.803967	0.761025	0.675492	0.267596	0.923767	0.815073	0.28602	0.312645	0.697443	0.670922	0.759393	0.291318	0.587069	0.733424	0.631168	0.738294	0.765449	0.763281	0.646143	0.699425	0.667884	0.267596	0.682568	0.691533	0.658976	0.606593	0.831775	0.784929	0.727622	0.673592	0.574766	0.697707	0.66486	0.667001	0.69718	0.705402
1552839_at	0.657443	0.677405	0.669004	0.689433	0.816128	0.759732	0.672486	0.748214	0.962806	0.61527	0.86186	0.812006	0.82015	0.640133	0.669624	0.601045	0.497782	0.911828	0.673609	0.519635	0.662633	0.872303	0.842154	0.88376	0.500918	0.806767	1.41579	0.773452	0.889124	0.947991	0.891818	0.816128	0.962806	0.82015	0.497782	0.803418	0.866713	0.807683	0.853054	0.821837	0.653089	0.861972	0.820771	0.771407	0.859368	0.822635	0.908844	0.889797	0.865075
1552841_s_at	0.400937	0.387492	0.442507	0.350991	0.337136	0.356493	0.392914	0.388093	0.362597	0.354816	0.431326	0.396599	0.34234	0.370549	0.403697	0.344526	0.142642	0.429521	0.404371	0.144613	0.157337	0.376716	0.336244	0.349007	0.144637	0.326408	0.354529	0.333206	0.366665	0.355267	0.364522	0.337136	0.362597	0.34234	0.142642	0.342469	0.353926	0.334152	0.337582	0.455679	0.42378	0.344092	0.458334	0.336563	0.354931	0.334279	0.354394	0.358168	0.358032
1552842_at	8.01941	0.459209	0.453692	0.54411	0.268589	0.614361	1.27212	3.94115	0.381234	1.80634	5.73187	3.09791	0.532695	0.689806	1.50651	0.696738	0.110464	0.39573	0.575553	0.251818	0.26099	1.49533	0.433223	0.348416	0.219595	0.26024	0.302688	0.30905	2.40416	2.06506	0.355068	0.268589	0.381234	0.532695	0.110464	0.2781	0.580231	0.811363	0.427445	0.452373	0.612599	0.44258	0.27068	1.81415	0.4467	0.565177	0.788671	3.42409	3.37651
1552843_at	0.811153	0.76896	1.06929	0.646871	0.633679	0.68447	0.763711	0.724614	1.42196	0.620633	0.920676	0.725708	0.603847	0.684599	0.843989	1.0643	0.96211	0.793095	0.877503	1.00845	1.05656	0.667505	0.53562	0.674867	1.22708	1.12622	0.686452	0.580226	0.689574	0.688532	0.709281	0.633679	1.42196	0.603847	0.96211	0.640547	0.660974	0.602022	0.619578	1.06152	0.971172	0.658852	0.689966	0.574874	0.662976	0.636441	0.646876	0.65364	0.905071
1552845_at	0.311682	1.36627	0.302066	0.275114	0.637285	0.268127	0.305672	0.29305	0.658852	0.272976	0.329634	0.298683	0.290296	0.266967	0.309895	1.4363	1.07897	0.285632	0.306751	0.670243	0.70106	0.298197	0.287129	0.291782	2.03178	0.56272	9.46922	0.526382	0.293553	0.283836	0.298987	0.637285	0.658852	0.290296	1.07897	0.368891	0.30366	0.319144	0.777264	6.28594	0.906814	0.317459	0.375081	0.367082	0.36931	0.54947	0.574439	0.291837	0.29322
1552846_s_at	0.700358	0.770702	0.73782	0.78255	1.01478	0.684987	0.74414	0.861201	1.10554	0.668015	0.805009	0.937981	1.08689	0.787605	0.744692	0.647543	0.984528	1.19713	0.80486	1.36887	1.07206	1.00599	1.00124	1.00428	1.23057	0.944591	1.02384	1.07686	1.06955	1.06673	1.0219	1.01478	1.10554	1.08689	0.984528	0.981187	1.00181	1.2518	0.866713	1.51073	1.28162	1.03984	0.95537	0.948708	1.01785	0.95754	0.981558	1.04023	0.987703
1552848_a_at	0.802659	0.413795	0.808036	1.01462	0.752561	1.1229	0.879496	1.62736	1.26997	1.40366	1.70126	1.04195	1.35021	0.588606	1.00568	0.822706	0.847894	0.891701	1.8707	1.29874	0.531356	0.411671	1.23866	1.01885	0.814269	1.21155	0.812771	0.633584	1.8788	1.26589	1.33978	0.752561	1.26997	1.35021	0.847894	0.769106	0.701041	0.496993	0.414718	1.32209	1.05456	0.756842	0.406488	1.06858	0.592893	0.626436	0.968688	1.45769	1.19992
1552849_at	1.03063	1.02606	1.02169	0.915091	0.87449	0.988624	0.985587	1.06949	0.964125	0.899299	1.06977	1.07962	0.870695	1.16254	1.03101	1.02142	0.408065	1.88848	1.08717	0.449156	1.20668	0.938047	0.919604	1.21454	0.503469	0.929571	0.974389	0.824074	1.01004	1.42769	0.99074	0.87449	0.964125	0.870695	0.408065	0.91302	0.944455	0.896255	0.859407	1.08397	1.04539	0.936275	0.923613	0.79169	0.940711	0.902036	0.933093	0.941068	0.950188
1552851_at	0.497804	0.490815	0.497066	0.446194	0.425506	0.459108	0.486578	0.49457	0.458248	0.441027	0.539423	0.502938	0.429955	0.479828	0.505525	0.438869	0.178409	0.506172	0.511845	0.184717	0.199872	0.445853	0.429224	0.448898	0.183179	0.401658	0.457122	0.407164	0.466731	0.456604	0.47295	0.425506	0.458248	0.429955	0.178409	0.437087	0.446528	0.423099	0.419196	0.478253	0.447555	0.443163	0.431992	0.406395	0.452735	0.426634	0.438246	0.452992	0.453849
1552852_a_at	0.928901	1.02219	1.01424	0.862007	0.863302	1.00992	0.913019	1.07657	1.35916	0.916941	1.08145	1.09066	0.858093	1.02373	1.02597	0.911595	0.361009	1.15718	1.04459	0.401672	0.42729	0.962287	0.954493	1.14299	0.387974	0.838205	1.04598	0.910935	1.01404	1.00222	1.03301	0.863302	1.35916	0.858093	0.361009	0.937853	0.953231	0.913176	0.760133	0.947501	0.839207	0.989974	0.934666	0.850661	0.980843	0.918372	0.973268	0.980473	0.980101
1552853_at	0.461617	0.621218	0.524042	0.585361	0.548639	0.596077	0.45846	0.627532	0.581874	0.552962	0.50778	0.638632	0.560808	0.637723	0.475077	0.548805	0.265104	0.716194	0.461702	0.266315	0.347448	0.568066	0.547499	0.555425	0.264109	0.53562	0.588292	0.53269	0.59433	0.566136	0.593993	0.548639	0.581874	0.560808	0.265104	0.55774	0.583196	0.539483	0.539891	0.486977	0.456857	0.577053	0.555425	0.553014	0.576071	0.546465	0.562294	0.582425	0.575309
1552854_a_at	0.654646	0.648765	0.638579	0.599206	0.566243	0.599346	0.64012	0.646262	0.59568	0.584607	0.698283	0.662546	0.575745	0.605483	0.656834	0.576068	0.249875	0.65386	0.654767	0.254509	0.290493	0.59175	0.564318	0.581104	0.247914	0.550615	0.612356	0.552596	0.624401	0.593544	0.611199	0.566243	0.59568	0.575745	0.249875	0.578473	0.585628	0.558691	0.574983	0.593101	0.587163	0.581434	0.571406	0.564212	0.598163	0.562401	0.600998	0.603961	0.60602
1552856_at	0.71043	0.709582	0.726281	0.692951	0.632961	0.676511	0.722252	0.761161	0.679735	0.637603	1.20247	0.773748	0.668011	0.711593	0.759616	0.634124	0.263208	1.03167	0.762438	0.271808	0.30153	0.667632	0.639699	0.670415	0.311389	0.622044	0.669655	0.612819	0.700748	0.682181	0.716561	0.632961	0.679735	0.668011	0.263208	0.652652	0.657981	0.630094	0.626767	1.15677	1.06342	0.651542	0.64541	0.591527	0.749407	0.63332	0.643339	0.677809	0.675378
1552857_a_at	0.594028	0.596639	0.574527	0.563595	0.484264	0.54953	0.559181	0.563914	0.505887	0.496495	0.640833	0.577143	0.50742	0.547771	0.590075	0.530083	0.210307	0.563276	0.597452	0.232423	0.234188	0.508381	0.483989	0.504836	0.215484	0.462864	0.512047	0.471433	0.533396	0.516228	0.52688	0.484264	0.505887	0.50742	0.210307	0.472682	0.507804	0.481433	0.483989	0.850954	0.812812	0.50274	0.491925	0.472951	0.509536	0.482436	0.503882	0.588403	0.915399
1552858_at	0.994423	0.998442	1.05835	0.865288	0.874205	0.972969	0.907208	1.06409	0.929971	0.864432	1.3332	1.03286	0.815436	1.14219	1.02039	0.889578	0.371954	1.27953	1.19858	0.404367	0.433466	0.94272	0.930499	1.14134	0.453715	0.714466	1.08186	0.817752	1.00494	1.18623	1.03935	0.874205	0.929971	0.815436	0.371954	0.908589	0.949878	0.85459	0.836522	1.23358	0.993647	1.0526	0.884181	0.737111	0.899017	0.902254	0.946471	0.914104	0.963082
1552860_at	0.869889	0.898957	0.869244	0.817074	0.773452	0.815884	0.866508	0.899874	0.824193	0.821134	0.956348	1.14936	0.781835	0.844861	0.896084	0.798225	0.369697	0.955832	0.983323	0.383762	0.532247	0.806157	0.757099	0.787473	0.37981	0.70754	0.813508	0.722822	0.828412	0.842632	1.40619	0.773452	0.824193	0.781835	0.369697	0.780948	0.793152	0.76357	0.744182	0.830961	0.78766	0.810897	0.773598	0.761407	0.814893	0.764003	0.73676	0.81953	0.81984
1552862_at	0.606719	0.822219	0.644408	0.608427	1.05989	0.567546	0.759052	0.522165	0.480524	0.549945	0.567749	0.668695	0.835176	0.565195	0.623832	0.535207	1.61918	0.646993	0.612711	2.01451	1.72596	0.850315	0.82466	0.912461	1.70554	1.08278	0.87049	1.00637	0.789561	0.858069	0.781538	1.05989	0.480524	0.835176	1.61918	0.822013	0.940847	0.822791	0.932875	0.701685	0.693794	0.844546	1.04299	0.817209	0.830607	0.823258	0.838657	0.889124	0.873128
1552863_a_at	0.791756	0.875804	1.04431	0.997968	0.98093	1.02116	1.06919	1.07959	0.915678	0.799382	1.41784	1.14241	0.991561	1.06665	1.00312	0.871027	0.683445	1.31939	1.00684	0.689972	0.880955	1.06665	1.03115	1.21923	0.619208	1.00022	0.962008	0.918801	1.16205	1.4259	1.219	0.98093	0.915678	0.991561	0.683445	1.00174	1.13942	0.929636	0.891079	0.726629	0.716924	1.04587	1.02978	0.97317	1.0827	0.975749	1.07698	1.04075	1.05461
1552865_a_at	0.333014	0.418257	0.388495	0.462117	0.33082	0.428884	0.377768	0.295602	0.347164	0.378676	0.388279	0.313511	0.34021	0.384579	0.331412	0.433602	0.250275	0.295658	0.327077	0.356233	0.588304	0.329073	0.329945	0.337263	0.295967	0.35299	0.345723	0.638008	0.358371	0.36041	0.344352	0.33082	0.347164	0.34021	0.250275	0.255507	0.388436	0.332262	0.3287	0.372614	0.375044	0.329883	0.3339	0.318783	0.341176	0.340274	0.33308	0.337008	0.342923
1552867_at	1.01942	0.152451	0.510938	1.93061	1.29784	1.23254	1.4313	1.05747	0.173594	1.21224	1.12554	0.171333	0.130942	1.20631	1.64792	0.977858	1.64789	0.840033	1.38303	1.51952	1.76378	1.43223	0.82124	1.58891	1.65262	1.40301	0.263408	0.960445	0.824507	0.848391	1.73628	1.29784	0.173594	0.130942	1.64789	0.23101	0.310631	0.882762	0.455916	1.7389	1.46706	1.48294	1.03572	0.341436	0.41018	1.2258	0.173791	0.350663	0.570221
1552868_at	1.11168	1.06815	1.08219	0.804253	0.856318	0.981036	1.07041	1.10623	0.790337	1.13141	1.16551	1.00804	0.810315	1.12058	1.05406	0.959621	1.1965	0.976984	1.58769	1.18558	1.34803	0.9022	0.859888	0.897435	1.20538	0.834102	1.17566	0.827034	0.944984	1.20561	0.830011	0.856318	0.790337	0.810315	1.1965	0.875807	1.08262	0.983081	1.03909	0.920501	1.23372	0.878129	0.858264	0.842664	0.941773	0.864781	0.985128	0.937863	0.976411
1552870_s_at	0.780752	0.796871	0.803965	0.705739	0.682052	0.757299	0.754282	0.805907	0.728173	0.703054	0.860423	0.817845	0.671049	0.830481	0.802475	0.704913	0.282943	0.903273	0.846026	0.298287	0.330119	0.728999	0.701013	0.785391	0.300822	0.642366	0.757672	0.633799	0.769804	0.793753	0.796157	0.682052	0.728173	0.671049	0.282943	0.709013	0.734395	0.670922	0.654258	0.814768	0.732653	0.737457	0.705802	0.622279	0.734534	0.694285	0.680892	0.741513	0.734395
1552872_at	1.16725	1.04346	1.20418	0.934834	0.8631	1.00615	1.12893	1.02802	0.866043	0.937083	1.28445	1.11419	0.8631	0.98252	1.20552	1.23795	0.32077	1.69709	1.19839	0.330384	0.440246	0.906769	0.958974	0.934801	0.309787	0.763701	0.988247	0.816577	0.941543	1.38348	0.994997	0.8631	0.866043	0.8631	0.32077	0.896708	0.921811	0.864897	0.828868	0.519651	0.500263	0.867026	0.999902	0.742904	0.917984	0.867518	0.868667	0.997824	0.90181
1552873_s_at	0.533059	0.596414	0.574101	0.45323	0.512144	0.578572	0.546065	0.538866	0.55532	0.546635	0.592487	0.502654	0.522119	0.548598	0.554432	0.526694	0.303922	0.474029	0.544548	0.305326	0.361928	0.531181	0.514863	0.522514	0.299004	0.527578	0.697575	0.497256	0.552492	0.532489	0.54399	0.512144	0.55532	0.522119	0.303922	0.51887	0.526282	0.511273	0.533195	0.44668	0.521585	0.523503	0.513696	0.527977	0.542142	0.497444	0.551552	0.547396	0.548225
1552875_a_at	0.83884	0.917633	0.864422	0.812006	0.729689	0.866816	0.859148	0.891263	0.809824	0.811739	0.958301	0.920637	0.77697	0.931762	0.933051	0.900315	0.306141	0.973656	0.963469	0.3157	0.338714	0.835807	0.747001	0.804634	0.335388	0.704868	0.949426	0.707673	0.84088	1.04259	0.843588	0.729689	0.809824	0.77697	0.306141	0.774037	0.828881	0.750683	0.735786	0.760572	0.704816	0.81059	0.776236	0.740812	0.797966	0.767043	0.732177	0.973241	0.78287
1552876_at	0.54475	0.527589	0.531874	0.479422	0.459723	0.497808	0.52961	0.531501	0.491274	0.486849	0.581386	0.543662	0.463565	0.535813	0.544145	0.472731	0.191369	0.548811	0.576876	0.198563	0.215793	0.499801	0.461989	0.499046	0.197396	0.449323	0.496692	0.446697	0.508381	0.659351	0.513405	0.459723	0.491274	0.463565	0.191369	0.47304	0.481524	0.457555	0.451623	0.501901	0.487237	0.478438	0.464793	0.452649	0.488587	0.459723	0.470898	0.490068	0.490624
1552877_s_at	0.578054	0.556205	0.553302	0.569147	0.532892	0.518707	0.556182	0.67924	0.580995	0.507192	0.604809	0.620708	0.5105	0.551191	0.567118	0.462499	0.31114	0.639957	0.563553	0.315027	0.340955	0.564639	0.544608	0.551448	0.313647	0.519165	0.57173	0.524196	0.585406	0.565387	0.579239	0.532892	0.580995	0.5105	0.31114	0.552074	0.565066	0.545536	0.553433	0.581751	0.586693	0.553433	0.544608	0.543476	0.574005	0.53704	0.581874	0.577927	0.593656
1552878_at	2.26576	0.54992	0.229546	0.954788	0.596216	0.849777	1.04314	1.61592	0.796272	0.643738	2.94611	1.10604	0.584937	0.770086	0.983408	0.513911	1.81047	0.288348	1.07995	1.39253	1.26529	0.803836	0.746402	1.10424	1.16254	0.467593	0.213563	0.504813	1.79291	2.7573	0.94294	0.596216	0.796272	0.584937	1.81047	0.90657	0.72443	0.654104	0.669371	0.485383	0.441231	2.15308	0.702042	0.441386	5.25963	0.888075	3.1583	5.2666	1.73127
1552879_a_at	1.67663	0.291969	0.567599	1.02295	0.698013	0.578525	0.818795	1.67132	0.795303	0.507151	2.05753	0.908224	0.621493	0.538099	1.1239	0.454847	1.6034	0.648946	1.08761	0.982812	1.17876	2.55621	0.739037	1.59804	1.06812	0.457323	0.346595	0.403052	1.37446	2.44649	1.51505	0.698013	0.795303	0.621493	1.6034	0.660264	0.564139	0.72	0.590445	0.19677	0.294882	1.10707	0.865782	0.33178	3.08601	0.716469	1.23331	4.50885	2.32031
1552880_at	1.50516	0.941245	0.895385	0.653423	1.00301	1.39141	0.830296	1.75875	0.698411	1.0481	1.50293	0.684183	0.544848	1.15155	1.38364	0.657225	0.701321	0.711813	1.17858	1.09381	0.681358	0.978653	0.607779	0.58114	0.47041	0.504676	0.601149	0.56585	0.601604	0.677082	0.644109	1.00301	0.698411	0.544848	0.701321	0.558408	0.583453	0.665656	0.525519	0.470919	0.615289	0.57209	0.552004	0.543202	1.32345	0.544024	1.14758	0.946438	1.33047
1552882_a_at	1.56081	1.05736	1.19926	0.856921	0.966989	0.993352	1.50092	0.933144	1.05967	0.803861	1.66054	1.20997	1.03277	1.01552	1.56342	0.937458	0.307102	0.90082	1.24688	0.327323	0.367492	1.01495	0.882411	1.05827	0.332773	0.92811	1.04673	0.93057	1.09823	1.09844	1.35577	0.966989	1.05967	1.03277	0.307102	0.991243	1.12684	0.97249	0.888943	0.689106	0.684764	0.998203	0.975253	0.986382	1.03238	0.965892	1.10031	1.04258	1.18857
1552884_at	0.536132	0.516949	0.512605	0.473672	0.438826	0.472374	0.524625	0.607395	0.474474	0.46794	0.622214	0.522263	0.452222	0.48529	0.532664	0.458676	0.20116	0.566898	0.525307	0.203742	0.214645	0.456345	0.431502	0.442075	0.184673	0.404402	0.461465	0.425989	0.473756	0.455828	0.476542	0.438826	0.474474	0.452222	0.20116	0.44417	0.449663	0.439906	0.423019	0.497895	0.469268	0.450514	0.438909	0.439325	0.462776	0.438578	0.477624	0.486283	0.467968
1552885_a_at	1.01478	0.718716	1.46823	0.994166	0.650962	1.02157	1.21273	1.11428	0.872846	1.06889	1.59719	1.26454	0.929052	1.19902	1.1503	0.850587	0.718978	1.48515	0.835707	0.969978	1.40005	1.19587	1.03303	0.999973	0.946307	0.809869	0.883808	0.696164	0.863814	1.12906	1.0397	0.650962	0.872846	0.929052	0.718978	0.929755	0.848274	0.599555	0.619027	1.1095	1.21662	0.872186	0.691571	0.844752	0.661635	0.830967	1.32695	0.957774	1.13119
1552887_at	0.887166	1.23993	0.884702	1.32598	0.921324	1.03278	0.868608	1.22619	0.965745	1.02289	0.962407	1.25875	1.05991	1.07007	0.899257	0.998491	0.20172	1.32672	1.00434	0.16158	0.296532	0.958105	0.920279	1.01576	0.18648	0.8589	0.982322	0.884114	1.00696	0.977874	1.11818	0.921324	0.965745	1.05991	0.20172	0.936961	0.951964	0.853879	0.838359	0.891228	0.846141	0.93219	1.1318	0.926391	0.94158	0.89946	0.951784	0.862481	1.00639
1552889_a_at	0.929031	1.0427	1.17377	1.07001	1.06787	1.13294	0.968253	1.14991	0.893115	0.938346	0.992798	1.3253	1.0201	1.22775	0.937684	0.919769	0.616974	1.90226	1.24668	0.622443	0.821298	1.11872	0.972814	1.279	0.618187	0.79026	1.03605	0.969325	1.09611	1.23924	1.01779	1.06787	0.893115	1.0201	0.616974	0.993262	1.09445	0.83639	0.818551	1.34428	1.2697	1.15768	1.34549	0.897178	1.11092	1.11197	0.871756	1.05283	1.05184
1552890_a_at	0.531184	0.511902	0.534445	0.498501	0.456777	0.492112	0.518917	0.527806	0.487295	0.470773	0.576127	0.542127	0.459289	0.502715	0.542834	0.471306	0.178834	0.544175	0.546673	0.189264	0.231153	0.475372	0.457295	0.470453	0.230286	0.430036	0.480614	0.436757	0.498197	0.484814	0.500179	0.456777	0.487295	0.459289	0.178834	0.465849	0.475282	0.452136	0.447373	0.80403	0.7373	0.471522	0.460071	0.434532	0.483349	0.458421	0.468234	0.488033	0.483806
1552892_at	0.53079	0.512579	0.517571	0.480327	0.457382	0.479919	0.509856	0.522953	0.508093	0.468912	0.573144	0.532203	0.459115	0.508054	0.613279	0.453086	1.18595	0.539272	0.538623	1.24966	1.26533	0.473398	0.478347	0.475731	1.18777	0.437501	0.485364	0.434697	0.486374	0.483623	0.498386	0.457382	0.508093	0.459115	1.18595	0.457382	0.474115	0.462164	0.607627	0.444102	0.422462	0.471165	0.404249	0.426715	0.478076	0.45669	0.480251	0.479344	0.478347
1552893_at	2.42171	0.254471	0.880016	0.649092	0.474917	0.771122	0.652031	1.10291	0.679214	1.04893	1.27798	1.82279	0.645892	0.803647	0.874972	0.923519	0.704328	1.06792	0.950588	0.82716	0.662936	0.676266	0.667246	0.713174	0.687974	0.523993	0.342919	0.540907	0.904377	1.07665	0.67947	0.474917	0.679214	0.645892	0.704328	0.636916	0.642724	0.569243	0.375504	1.03666	1.03196	0.743471	0.631161	6.08429	0.66322	0.478705	0.674733	1.16081	2.05256
1552895_a_at	1.03438	0.985005	0.773686	0.891862	0.891901	0.931511	1.2831	1.00434	1.39836	0.835442	1.12711	1.65488	0.865319	0.991156	1.16991	0.85312	1.92371	0.982425	0.967941	2.5941	2.48489	0.924181	1.18982	1.74367	1.4193	0.624222	0.902932	0.737665	1.10085	2.12225	0.943607	0.891901	1.39836	0.865319	1.92371	0.885347	0.895112	0.911165	0.763496	0.607923	0.479413	0.872879	0.833202	1.24224	1.07716	0.931727	0.86909	1.12867	1.21529
1552897_a_at	2.90507	0.408683	0.531854	0.650237	0.489496	0.513764	0.854192	1.17688	0.607262	0.513764	2.25877	3.2567	0.571387	0.540916	1.61925	1.30044	1.16405	0.554272	1.43273	2.07555	2.51899	2.45182	0.618387	0.988791	2.70399	0.421249	0.360534	0.597127	2.17233	2.97288	0.687728	0.489496	0.607262	0.571387	1.16405	1.25555	1.87087	0.781956	0.204321	0.276847	0.407852	0.6327	0.632939	0.265398	0.586051	1.85186	0.394792	1.86381	1.06166
1552898_a_at	0.427267	0.407971	0.407458	0.376774	0.355401	0.373779	0.437773	0.410443	0.385217	0.369084	0.531479	0.427421	0.357018	0.384797	0.425606	0.358179	0.149642	0.399375	0.42348	0.153993	0.161574	0.370079	0.351059	0.363765	0.151302	0.337966	0.371903	0.339118	0.489882	0.538565	0.37886	0.355401	0.385217	0.357018	0.149642	0.358777	0.363078	0.35033	0.35239	0.407498	0.392994	0.36116	0.354528	0.343832	0.373453	0.350728	0.366527	0.440489	0.398631
1552899_at	0.896071	0.840453	1.24165	0.937883	1.11737	0.953323	0.903413	1.03898	0.917524	0.687481	0.983855	1.10651	0.965772	1.34841	1.0006	0.922714	0.333208	2.22947	1.22906	0.34307	0.698755	0.970899	1.15956	1.05474	0.347626	0.712274	0.999401	0.908889	1.15496	1.37991	1.09872	1.11737	0.917524	0.965772	0.333208	0.852451	1.1233	1.14583	0.724911	1.03436	0.854821	1.03714	1.34157	0.713622	0.99037	1.10874	0.967417	0.865118	0.858112
1552900_a_at	0.559908	0.545194	0.564076	0.486157	0.474833	0.512675	0.53217	0.553904	0.635359	0.495653	0.607507	0.568075	0.477896	0.557571	0.562405	0.490352	0.203633	0.594368	0.634801	0.213037	0.228003	0.500558	0.48198	0.524097	0.213871	0.443331	0.546568	0.474025	0.53481	0.51166	0.552701	0.474833	0.635359	0.477896	0.203633	0.489327	0.495754	0.46788	0.470008	0.587739	0.572807	0.51137	0.488218	0.438909	0.507804	0.480614	0.495941	0.513308	0.510211
1552902_a_at	1.32027	0.797171	0.925298	0.689693	0.569572	1.08048	0.860902	1.53249	0.61794	2.08159	1.44452	0.766922	0.579568	0.836929	1.12419	0.689525	0.265631	1.00045	0.874417	0.271808	0.29331	0.596018	0.574657	0.616889	0.270539	0.558268	0.605791	0.554166	0.625582	0.857096	0.627478	0.569572	0.61794	0.579568	0.265631	0.582425	0.589851	0.570758	0.658977	0.972643	0.902946	0.620751	0.570866	2.3919	0.673719	0.5656	1.42654	1.60522	2.33073
1552903_at	0.641903	0.667007	0.63433	0.711081	0.490902	0.671046	0.626614	0.788473	0.518576	0.603886	0.682284	0.807579	0.48831	0.645469	0.640002	0.619814	0.296168	1.18679	0.637041	0.305607	0.358	0.505027	0.491088	0.51137	0.303783	0.460942	0.546465	0.4717	0.535316	0.529177	0.536735	0.490902	0.518576	0.48831	0.296168	0.50293	0.509825	0.488772	0.487664	0.7843	0.676228	0.508092	0.495754	0.468234	0.52202	0.483349	0.511176	0.522712	0.514668
1552904_at	1.11282	0.791479	0.846055	0.891757	0.57914	0.836458	1.04832	1.33393	0.875955	1.03578	2.10172	1.13235	0.691937	0.958688	0.867823	0.872232	0.70255	1.13428	1.40702	0.822814	1.04835	1.11923	1.23046	1.08875	0.728201	0.587634	0.786147	0.77142	2.66167	1.35658	2.81331	0.57914	0.875955	0.691937	0.70255	0.828582	0.989963	1.40355	0.66613	0.664581	1.13402	1.00791	1.18233	0.526092	0.815832	1.40329	0.948365	2.13214	1.22581
1552906_at	0.917269	0.970148	1.00564	0.836084	0.829195	0.963763	0.896916	1.02798	0.914707	0.832992	1.05199	1.01546	0.835018	0.956157	0.961684	0.876684	0.341782	1.24407	1.07347	0.37144	0.407645	0.917305	0.888788	1.11795	0.397254	0.826534	0.942628	0.806462	1.32412	1.05829	1.03435	0.829195	0.914707	0.835018	0.341782	0.891987	0.919911	0.833282	0.822014	1.10345	0.782556	0.948708	0.874781	0.825284	0.926194	0.867532	0.86132	0.890302	0.946379
1552908_at	0.65029	0.657761	0.662584	0.621293	0.580995	0.635801	0.636451	0.663421	0.624873	0.595066	0.721984	0.679625	0.569788	0.675746	0.677367	0.67371	0.298518	0.77011	0.826181	0.309815	0.335412	0.613863	0.587624	0.730932	0.304107	0.557319	0.6332	0.559643	0.648591	0.679478	0.691664	0.580995	0.624873	0.569788	0.298518	0.595568	0.614677	0.589739	0.580885	0.685504	0.595483	0.618641	0.5843	0.526183	0.613167	0.585738	0.580336	0.61794	0.616189
1552910_at	0.705834	0.710654	0.722654	0.80697	0.620634	0.682279	0.690813	0.981026	0.827316	0.644982	0.780896	0.926732	0.623929	0.677917	0.716649	0.655037	0.537225	0.94117	0.712013	0.609857	0.876513	0.646754	0.63081	0.688662	0.729588	0.553224	0.657359	0.607397	0.649451	0.672574	0.700615	0.620634	0.827316	0.623929	0.537225	0.598843	0.61016	0.657234	0.525785	1.05296	0.823008	0.663227	0.632721	0.585849	0.715342	0.585074	0.634398	0.663228	0.607167
1552911_at	0.909156	0.998789	0.92223	1.03816	0.996727	0.939748	0.901266	1.12603	1.16062	0.920275	1.00453	1.1337	1.03554	0.966719	0.940886	0.922709	0.520234	1.07076	0.943856	0.495392	0.981088	1.08362	1.05811	1.06171	0.632746	1.02832	1.1569	1.01403	1.15471	1.10745	1.13501	0.996727	1.16062	1.03554	0.520234	1.06212	1.10035	1.04815	1.04716	1.09343	0.897543	1.26133	1.06493	1.01941	1.12051	1.01826	1.08979	1.10431	1.0718
1552912_a_at	0.583547	0.586263	0.588873	0.534918	0.507132	0.555576	0.57081	0.595603	0.547707	0.52234	0.637987	0.767212	0.51389	0.595627	0.593367	0.524908	0.25337	0.650418	0.619107	0.238734	0.25935	0.536329	0.516521	0.531181	0.237568	0.477624	0.557846	0.480705	0.565707	0.551761	0.578473	0.507132	0.547707	0.51389	0.25337	0.524891	0.540606	0.503406	0.491367	0.580147	0.557012	0.526083	0.519754	0.471879	0.542347	0.507037	0.516521	0.543065	0.5403
1552913_at	0.738778	0.774346	0.81462	0.663671	0.667758	0.767076	0.745383	0.793843	0.718053	0.68654	0.84102	0.798948	0.665741	0.824394	0.786564	0.690957	0.279608	0.896487	0.826948	0.296721	0.329033	0.713451	0.699821	0.762703	0.297254	0.610044	0.773598	0.629856	0.755383	0.778589	0.812431	0.667758	0.718053	0.665741	0.279608	0.694941	0.718733	0.661474	0.634879	1.10916	0.961106	0.721729	0.726659	0.597146	0.715883	0.693104	0.665866	0.717375	0.712238
1552914_a_at	1.73606	1.036	1.39307	0.993424	0.370504	0.981767	1.39281	0.927189	0.341116	0.986223	1.5797	1.43129	0.402956	0.98325	1.78371	0.955818	0.944857	0.586534	1.07216	1.00531	1.20446	0.382536	0.368129	0.35507	1.31009	0.361643	0.374731	0.375867	0.687109	0.38822	0.396156	0.370504	0.341116	0.402956	0.944857	0.373953	0.36577	0.568933	0.345858	1.11565	1.23474	0.380516	0.354935	0.459207	0.39466	0.368965	0.393319	0.395183	0.401587
1552915_at	0.532367	0.529683	0.531578	0.503412	0.457988	0.60846	0.533257	0.531801	0.508862	0.475773	0.580847	0.544175	0.466643	0.515196	0.544447	0.472999	0.214697	0.564339	0.547688	0.223764	0.243122	0.539075	0.47072	0.492204	0.222126	0.434204	0.49566	0.436922	0.506653	0.582095	0.505122	0.457988	0.508862	0.466643	0.214697	0.469742	0.48344	0.455397	0.45342	0.625707	0.621321	0.481251	0.631645	0.444254	0.486099	0.459028	0.472236	0.500464	0.488218
1552917_at	0.722386	0.979526	0.710957	0.873464	0.794804	1.03168	0.729385	0.949904	0.863114	0.866163	0.749541	0.974942	0.830294	1.1178	0.729521	0.891864	0.364959	2.07947	0.745383	0.359409	0.416396	1.03905	0.971953	0.867368	0.376363	0.732177	0.879259	0.744041	0.907298	0.885601	0.892831	0.794804	0.863114	0.830294	0.364959	0.886773	0.863767	0.823414	0.740252	0.63226	0.538959	0.852409	0.966271	0.768059	1.0637	0.827472	0.876768	0.863114	0.866548
1552919_at	0.846811	0.945753	0.857874	0.680394	0.687621	0.767221	0.751211	0.800153	0.761407	0.703717	0.86314	0.819079	0.742495	0.828447	0.827561	0.723641	0.366466	0.835454	0.830636	0.392952	0.389745	0.739412	0.729689	0.783758	0.355328	0.674229	0.983788	0.647733	1.01612	0.793452	0.875112	0.687621	0.761407	0.742495	0.366466	0.719004	0.744041	0.695073	0.724464	1.23568	0.983529	0.822169	0.722685	1.25251	0.791054	0.700351	0.726796	0.841836	0.75624
1552921_a_at	1.09988	1.56989	0.540433	0.966502	0.889813	0.771931	0.676751	1.29355	1.00963	1.0765	1.00715	1.38674	0.869683	1.14889	0.889313	0.618114	0.25141	0.541094	0.997112	0.571858	0.205746	0.86722	0.915761	0.799945	0.176421	0.59976	0.900648	0.739985	0.738308	1.29835	0.602717	0.889813	1.00963	0.869683	0.25141	1.26109	1.14125	0.84536	1.75977	0.358257	0.67171	0.912649	0.500662	1.26587	1.14579	0.73761	1.24568	1.26563	1.79846
1552922_at	1.62058	0.515611	1.03289	1.68224	0.815837	1.16084	0.795986	1.03861	1.27043	0.969099	0.917134	0.920904	0.708358	1.19438	0.913909	0.83382	0.327668	1.20654	1.0811	0.366313	0.414791	1.53286	0.89861	1.85547	0.408394	0.621352	0.719021	0.629632	0.859712	0.988098	1.4869	0.815837	1.27043	0.708358	0.327668	0.743354	0.832041	0.696931	0.634533	1.41821	1.63202	0.757259	0.730395	0.766625	0.787937	1.17254	0.694826	0.768948	1.18659
1552923_a_at	3.29478	0.105085	0.396034	0.45661	0.317915	0.630137	0.65218	1.53088	0.329795	0.926254	1.7683	1.4972	0.354367	0.692989	1.40819	0.997158	0.537604	0.624865	1.22854	1.20547	0.754067	0.599815	0.512007	0.543947	1.11083	0.349244	0.287106	0.431632	1.18378	1.64317	0.389877	0.317915	0.329795	0.354367	0.537604	0.707483	0.363324	0.611266	0.26264	0.667938	0.73073	0.664556	0.301234	0.79399	0.433021	0.710702	0.828659	2.1461	2.27782
1552924_a_at	2.98162	0.166579	0.311628	0.675145	0.400451	0.717896	0.563979	1.45641	0.519862	0.906921	2.09157	1.23983	0.358038	0.775479	1.11198	1.00456	0.605538	0.541301	1.39168	1.35947	1.02802	0.62123	0.61457	0.587856	1.10467	0.467445	0.248695	0.576517	0.849365	1.06896	0.638018	0.400451	0.519862	0.358038	0.605538	0.845199	0.571523	0.691544	0.23334	0.752548	0.833621	0.551457	0.231362	0.641769	0.474571	0.659985	0.744053	1.85897	1.81383
1552925_at	2.5114	0.806988	0.606441	0.927903	1.16027	0.707561	0.650716	0.993065	0.679924	0.991214	2.25113	2.67041	0.782645	1.57506	2.22293	0.384643	5.38351	1.0624	0.786496	1.51708	0.480302	0.641332	0.71015	1.02975	0.978548	0.941288	0.579949	0.550456	0.577105	0.656052	1.21713	1.16027	0.679924	0.782645	5.38351	1.19749	0.571242	0.858633	3.14383	0.589851	1.26984	1.0911	0.781018	1.19207	1.62829	0.702802	4.21861	1.46495	1.70358
1552927_at	1.6421	0.577736	0.99827	0.684207	0.707473	0.711369	0.687026	1.53325	0.705469	0.93147	1.17391	1.32234	1.03015	1.16744	1.29082	0.660663	0.12344	1.05342	0.912746	0.122771	0.121274	0.949158	0.86614	0.897657	0.125775	0.62081	0.845106	0.861077	1.24389	1.21667	0.897656	0.707473	0.705469	1.03015	0.12344	0.861402	0.929442	0.886019	1.12144	0.679403	0.626577	0.822558	0.836836	0.947902	0.96017	0.802887	1.49236	1.34952	1.26023
1552928_s_at	2.14197	0.759054	0.64746	0.652901	0.689728	0.879046	1.01171	1.65946	0.523421	1.64007	1.55905	1.40737	1.00983	1.65405	1.03755	0.658042	0.0931379	0.420168	0.655068	0.108435	0.105318	0.753696	0.990167	0.374102	0.0972551	0.540624	0.448574	0.857935	1.1532	2.12333	0.43909	0.689728	0.523421	1.00983	0.0931379	0.732063	0.717534	0.879953	1.21223	0.297793	0.730622	0.73581	0.526897	1.82349	0.960655	0.599202	1.21959	2.60002	1.90095
1552929_at	0.503	0.488137	0.491111	0.451695	0.427522	0.458329	0.482982	0.491595	0.62831	0.446552	0.536132	0.515125	0.432974	0.467058	0.506088	0.43557	0.177813	0.491966	0.503653	0.184982	0.198669	0.436756	0.426957	0.446866	0.179969	0.415723	0.456345	0.412356	0.467349	0.452906	0.461727	0.427522	0.62831	0.432974	0.177813	0.433957	0.44266	0.426231	0.435437	0.433706	0.402198	0.440906	0.43281	0.419831	0.45282	0.427361	0.448474	0.454021	0.453678
1552930_at	0.80839	1.42837	0.981246	1.04667	0.878885	1.05543	1.7884	1.0443	0.916222	0.875635	1.0422	1.07143	0.897699	0.983722	1.06033	1.42326	1.33108	1.05419	1.04394	1.32637	1.88874	0.915009	0.815009	0.912935	1.34421	0.867984	0.781945	0.840682	0.947587	0.795819	0.860954	0.878885	0.916222	0.897699	1.33108	0.727862	0.821819	0.870614	0.869956	0.778794	0.768393	0.753065	0.627211	0.826338	0.80902	0.627211	0.868969	0.9011	0.932125
1552931_a_at	0.402941	4.41924	0.978574	1.57464	3.22857	1.37707	0.811287	0.597957	2.25662	1.42948	0.398926	0.723512	1.62819	0.863514	0.60133	0.847537	0.802749	1.00478	0.44778	0.867156	0.406327	1.38066	2.17739	1.56983	0.299181	3.07135	3.77727	2.63116	0.736221	0.871665	1.78054	3.22857	2.25662	1.62819	0.802749	2.57407	1.92263	1.73894	8.05267	0.984722	1.20156	2.85676	2.64513	3.0859	2.71455	1.62112	5.11289	0.941226	1.51758
1552932_at	0.420741	0.398388	0.414238	0.371625	0.365765	0.364518	0.418019	0.403842	0.394208	0.360347	0.454313	0.413784	0.36945	0.37782	0.426317	0.35288	0.144123	0.409902	0.423245	0.148198	0.159078	0.379792	0.362735	0.374231	0.146672	0.348875	0.385509	0.349139	0.395627	0.382387	0.394581	0.365765	0.394208	0.36945	0.144123	0.371622	0.377073	0.360682	0.373312	0.525735	0.507835	0.373666	0.367012	0.357491	0.385436	0.363146	0.37929	0.386312	0.389392
1552933_at	0.563763	0.574331	0.57859	0.510004	0.497726	0.542833	0.5757	0.575513	0.54204	0.522537	0.631162	0.589125	0.529076	0.591819	0.59139	0.505187	0.205897	0.685415	0.615672	0.210899	0.23266	0.576943	0.504836	0.542655	0.208252	0.483258	0.531885	0.466114	0.539381	0.55291	0.531583	0.497726	0.54204	0.529076	0.205897	0.506462	0.513016	0.496222	0.472414	0.614881	0.497851	0.551552	0.50198	0.419672	0.528376	0.500842	0.525188	0.529777	0.525487
1552935_at	0.426871	0.583725	0.424739	0.523643	0.447966	0.642674	0.608634	0.519024	0.400975	0.435405	0.467994	0.525919	0.431013	0.470862	0.485857	0.428399	0.255202	0.545921	0.433813	0.266082	0.293993	0.446528	0.421422	0.45205	0.261155	0.422779	0.447542	0.408089	0.574114	0.476903	0.458421	0.447966	0.400975	0.431013	0.255202	0.432646	0.451623	0.425747	0.439907	0.681305	0.663523	0.477986	0.427927	0.404708	0.450599	0.428575	0.445937	0.457642	0.463564
1552937_s_at	1.50616	2.2812	0.594065	0.952658	0.733476	0.813027	1.28438	0.878478	1.2811	0.847639	1.3206	0.899256	0.73417	0.522577	1.33562	0.910976	1.10594	0.85109	1.42995	0.821824	1.19737	0.767677	0.71607	0.657281	1.33175	1.71259	0.77585	0.587444	0.720552	0.774092	0.764346	0.733476	1.2811	0.73417	1.10594	0.761604	1.0948	0.729464	1.57615	0.660866	0.684768	0.907363	0.800592	0.720962	0.826435	0.741986	1.32046	0.778791	1.05756
1552938_at	0.828944	0.79627	0.83682	0.892608	0.696916	0.742026	1.59962	0.80454	0.794954	0.714552	0.878806	0.820779	0.766608	0.780652	0.820076	0.814962	0.302203	1.2236	0.846654	0.302658	0.322586	0.776676	0.717374	0.763858	0.271459	0.735646	0.787473	0.707539	0.807377	0.778294	0.796459	0.696916	0.794954	0.766608	0.302203	0.780357	1.01843	0.747991	0.790158	0.710677	0.658344	0.763281	0.755097	0.762848	0.780504	0.746296	0.685803	0.917305	0.755954
1552939_at	0.741386	0.764909	0.794038	0.686838	0.661849	0.747365	0.729927	0.786395	0.711296	0.675874	0.817192	0.785062	0.657483	0.802603	0.766407	0.68641	0.274869	0.89345	0.796545	0.290662	0.332014	0.703803	0.678065	0.768349	0.292692	0.613283	0.74559	0.625583	0.752674	0.748416	0.760543	0.661849	0.711296	0.657483	0.274869	0.689053	0.708209	0.653392	0.638008	0.736971	0.652508	0.723779	0.682697	0.609814	0.70861	0.675633	0.658603	0.706737	0.702606
1552940_at	0.409351	0.40498	0.406326	0.378412	0.349734	0.407971	0.423402	0.405903	0.379577	0.371039	0.455072	0.412927	0.347296	0.38342	0.415084	0.363282	0.149149	0.3993	0.46583	0.152255	0.162029	0.367151	0.348941	0.363971	0.149421	0.581764	0.370149	0.340983	0.377572	0.411421	0.378788	0.349734	0.379577	0.347296	0.149149	0.356546	0.36404	0.350727	0.359457	0.609267	0.503333	0.361639	0.420626	0.349404	0.373807	0.351192	0.371552	0.37494	0.374585
1552942_at	0.834729	1.15295	0.842973	1.15633	1.10449	0.999517	0.837519	1.38914	0.968647	0.940256	0.973436	1.26013	1.01978	1.73387	0.857477	0.946306	0.201571	1.79141	0.851298	0.192458	0.266833	1.06612	0.922172	1.07706	0.163899	1.0001	1.07442	1.01554	1.14101	1.07971	1.1047	1.10449	0.968647	1.01978	0.201571	1.0365	1.07726	1.01554	1.04753	0.886911	0.735449	1.0641	1.18768	1.00067	1.18052	0.994823	1.0734	1.21288	1.09369
1552943_at	1.0162	0.125614	0.481228	1.87949	1.37674	2.08023	1.57997	1.64402	0.685684	0.888759	1.71843	1.56244	1.66051	1.0898	1.73476	1.00527	0.247008	0.765139	0.190266	0.230292	0.242762	0.399694	1.14189	1.27162	0.0628705	0.797074	0.213092	2.25575	0.395857	2.1041	1.0575	1.37674	0.685684	1.66051	0.247008	1.19175	1.78322	1.70023	0.317824	0.603229	0.607055	0.880104	0.7524	0.129785	0.496794	1.22581	0.224382	1.01383	0.318125
1552944_a_at	1.34673	1.02743	0.983321	0.789117	0.65297	1.05095	0.838372	0.832048	0.76322	1.31819	1.30059	1.4568	0.665813	1.20271	0.980771	0.741763	0.969769	0.849643	0.904094	1.07274	1.04821	0.703081	0.675068	0.709492	1.00235	0.623643	0.667578	0.606545	0.740192	0.831327	0.720444	0.65297	0.76322	0.665813	0.969769	0.690693	0.682643	0.666443	0.540256	1.12575	1.16005	0.648908	0.679423	0.706146	0.811905	0.674175	0.717724	0.767127	1.04547
1552946_at	1.52206	0.782717	1.56412	0.668569	0.891987	0.732845	0.608183	0.777403	0.941203	0.683696	0.624178	0.796842	0.9049	0.7783	0.695441	0.82876	1.92009	1.30312	0.67511	4.71201	2.22324	0.906441	0.905071	1.03161	3.57417	0.815356	0.957178	0.82248	1.00885	0.919042	1.0424	0.891987	0.941203	0.9049	1.92009	0.931816	0.949067	0.890975	0.848388	1.44598	0.722288	0.92988	1.02287	0.860019	0.964446	0.916091	0.889461	0.908673	0.950863
1552947_x_at	1.088	0.629581	1.31552	1.0949	1.25137	0.630294	0.815305	1.10423	1.34537	0.697753	0.898503	1.13462	1.21338	0.669767	1.04277	0.60319	0.852807	1.22718	1.57242	0.947554	0.779103	1.33674	1.34232	1.39643	0.93709	1.32291	1.38932	1.14581	1.00071	1.42229	1.64865	1.25137	1.34537	1.21338	0.852807	1.27743	1.35098	1.20995	1.17989	1.51209	0.49595	1.28884	3.77517	1.1389	1.32793	1.27695	1.04936	1.31543	1.33195
1552948_at	1.20009	1.01835	1.28914	0.946813	0.96125	1.09465	0.873336	1.07631	0.953105	0.927915	1.23006	1.50322	1.07879	0.953467	1.2106	1.16628	0.870586	1.01025	1.08796	0.860471	1.16912	1.16048	0.853772	0.906518	0.736951	0.695264	0.911676	0.820996	0.942173	0.952385	1.26787	0.96125	0.953105	1.07879	0.870586	0.901731	0.912366	0.879999	1.12143	1.00186	0.935724	0.907033	0.861394	0.820375	0.949866	0.852481	0.988534	1.00874	1.18667
1552950_at	0.960434	0.934287	1.01049	0.761348	1.1157	0.869985	0.999869	1.43337	1.00359	0.766113	1.04015	1.01094	1.12673	0.926389	0.9692	0.823048	0.586377	1.14532	1.38934	0.607183	1.47755	1.16949	1.0802	1.17171	0.553592	1.05896	1.17038	1.09356	1.16332	1.19475	2.17625	1.1157	1.00359	1.12673	0.586377	1.14628	1.15215	1.11191	1.09542	0.977289	0.802922	1.137	1.66626	1.39253	1.08409	1.0482	1.14911	1.06077	1.10228
1552952_at	0.682031	0.659127	0.664183	0.598416	0.545639	0.661244	0.650049	0.668947	0.584743	0.57585	0.722118	0.679625	0.552492	0.745675	0.677996	0.588591	0.240332	0.712692	0.688256	0.242544	0.268585	0.572055	0.549782	0.592534	0.235847	0.495566	0.573463	0.507996	0.60339	0.590075	0.639336	0.545639	0.584743	0.552492	0.240332	0.553224	0.573354	0.539789	0.516326	0.634855	0.592943	0.585849	0.552701	0.523899	0.575091	0.543271	0.557003	0.582976	0.572379
1552953_a_at	0.909258	0.120467	0.469794	0.75898	1.0152	1.17084	0.75648	0.94754	0.425361	0.792184	1.07321	0.800272	0.0675271	0.693533	0.966456	2.79476	0.851939	0.641502	0.96395	1.01159	1.84645	1.60771	0.475659	0.660498	2.78506	0.458178	0.311641	1.03048	1.75283	0.969236	1.49425	1.0152	0.425361	0.0675271	0.851939	0.829697	1.71739	0.59796	0.161013	0.704718	1.24656	1.03988	1.71577	0.0262917	0.612031	2.30234	0.788844	1.41077	1.51932
1552954_at	0.450705	0.4392	0.445718	0.40255	0.381376	0.407663	0.442507	0.434735	0.409017	0.399743	0.563553	0.449063	0.398782	0.422061	0.459141	0.390796	0.160745	0.435555	0.458885	0.164387	0.178929	0.395926	0.380008	0.394357	0.162836	0.363009	0.404402	0.366527	0.413997	1.67309	0.415094	0.381376	0.409017	0.398782	0.160745	0.390794	0.571947	0.379505	0.380799	0.793786	0.706575	0.396151	1.25607	0.374019	0.406011	0.380295	0.507132	0.406626	0.404249
1552955_at	0.534544	0.760305	0.519013	0.452974	0.474025	0.475324	0.526965	0.508084	0.46374	0.558202	0.646203	0.527806	0.46374	0.480916	0.577518	0.441443	0.260023	0.570006	0.554329	0.263284	0.400824	0.466025	0.451794	0.460593	0.260068	0.404096	0.481069	0.436014	0.485364	0.466908	0.513696	0.474025	0.46374	0.46374	0.260023	0.456431	0.464969	0.450514	0.46374	0.997465	0.990473	0.480251	0.49566	0.43281	0.488864	0.433383	0.507804	0.463477	0.458421
1552957_at	1.59707	0.94343	0.952348	0.912247	0.77933	0.950038	0.938847	1.08768	0.836288	0.775218	2.13282	2.18495	0.857913	0.950038	1.60836	0.802296	0.360131	1.01861	1.1432	0.343966	0.496814	0.907991	0.719553	0.760548	0.239969	0.722964	0.769955	1.2419	0.693109	1.22233	1.76375	0.77933	0.836288	0.857913	0.360131	0.690492	1.00638	1.00561	1.23488	0.624825	0.671617	1.00523	0.85694	0.767484	0.820311	0.713456	1.03827	0.917832	0.849839
1552960_at	0.801137	0.717389	0.829251	0.856829	0.852892	0.653555	0.984783	0.892945	0.914015	0.652447	0.913025	0.911656	0.859368	0.678045	0.856126	0.737422	0.189908	0.871819	0.84634	0.194928	0.247848	0.888116	0.847105	0.871314	0.193276	0.815202	0.897571	0.820305	0.915398	0.889966	0.916438	0.852892	0.914015	0.859368	0.189908	1.14512	0.877266	0.845825	0.862625	0.582321	0.571482	0.866549	0.85112	0.845985	0.89859	0.850637	0.894859	0.906442	0.906612
1552961_at	1.13892	0.879027	1.14061	0.642662	0.79197	1.05096	1.13998	0.935397	0.811681	0.962337	1.21462	1.11046	0.788086	1.29015	1.20341	0.974578	0.601789	1.16669	1.32941	0.641787	1.05629	0.842331	0.788384	0.841217	0.613889	0.656503	0.919235	0.687246	0.921671	1.14147	0.915418	0.79197	0.811681	0.788086	0.601789	0.824366	0.839945	0.786894	0.75941	1.90246	1.39316	0.895217	0.801462	0.724616	0.946041	1.03124	0.796325	0.801614	0.845523
1552964_at	0.392769	0.375333	0.379171	0.287523	0.270576	0.342905	0.378118	0.313275	0.29239	0.344591	0.418639	0.321411	0.275012	0.346286	0.392696	0.332208	0.115025	0.303565	0.386913	0.115352	0.12108	0.281058	0.270269	0.275741	0.113292	0.264405	0.285829	0.261768	0.295056	0.287184	0.296847	0.270576	0.29239	0.275012	0.115025	0.275064	0.278203	0.269249	0.275689	0.418828	0.403202	0.279257	0.272064	0.270167	0.286262	0.270064	0.283568	0.287564	0.288599
1552965_a_at	0.437205	0.445458	0.469734	0.380486	0.39488	0.411681	0.42695	0.41936	0.425667	0.406818	0.474109	0.430575	0.409249	0.41802	0.44547	0.401936	0.188349	0.415974	0.448953	0.189218	0.205229	0.413293	0.394357	0.395702	0.182447	0.374231	0.426795	0.38217	0.428575	0.412512	0.504549	0.39488	0.425667	0.409249	0.188349	0.399234	0.453163	0.398631	0.411655	0.456247	0.434866	0.413997	0.39931	0.389319	0.479888	0.39272	0.41259	0.42406	0.425586
1552967_at	0.466176	0.45138	0.452464	0.418727	0.391015	0.417784	0.456086	0.452547	0.414467	0.414878	0.498635	0.462815	0.396601	0.433357	0.467387	0.438952	0.150013	0.455887	0.480303	0.15628	0.167145	0.40578	0.395477	0.401658	0.158712	0.375934	0.413293	0.37693	0.423419	0.415251	0.4219	0.391015	0.414467	0.396601	0.150013	0.398254	0.404172	0.38873	0.391978	0.523026	0.512469	0.40257	0.440906	0.384562	0.414075	0.392349	0.412512	0.415016	0.415723
1552969_a_at	0.912049	0.998045	1.03385	0.991092	0.913099	0.827554	0.947387	1.21673	0.924393	0.882539	1.02412	1.29728	2.02165	1.3832	1.70032	0.812396	0.2871	1.46336	1.12591	0.468125	0.325774	0.886891	0.862412	1.05543	0.282611	0.742593	0.925442	1.01606	0.945788	1.18672	0.921774	0.913099	0.924393	2.02165	0.2871	1.30416	0.981502	0.844817	0.991389	0.772305	0.695459	0.853489	1.03958	0.786386	0.879541	0.846257	0.874731	0.906561	0.850106
1552970_s_at	0.903091	0.869109	0.823887	1.02992	1.35118	1.01011	0.812959	0.884234	0.796459	0.902355	0.903091	2.3697	1.57247	1.3204	2.32084	0.725966	0.26955	0.899534	0.83682	0.274071	0.263732	0.79993	0.787771	0.930408	0.276266	0.711834	0.785094	0.781095	0.850959	0.867861	0.925144	1.35118	0.796459	1.57247	0.26955	0.757672	0.776089	1.22348	0.982301	0.892236	0.873449	0.829666	0.747708	1.0422	0.847426	0.717375	0.704335	0.753101	0.797212
1552971_at	0.623138	0.481733	0.49257	0.447457	0.425345	0.442777	0.49725	0.490669	0.458508	0.518805	0.540424	0.504648	0.431911	0.453856	0.506369	0.432295	0.18141	0.49963	0.510612	0.183703	0.197573	0.445516	0.43445	0.468234	0.180704	0.409326	0.453249	0.433465	0.466908	0.455914	0.481251	0.425345	0.458508	0.431911	0.18141	0.437087	0.445684	0.422379	0.427522	0.478253	0.447555	0.441406	0.436426	0.429061	0.452992	0.425265	0.444674	0.453592	0.453763
1552972_at	0.91523	0.968867	1.01387	0.828865	0.801748	1.0549	0.9046	1.02103	0.887948	0.831108	1.0317	0.989198	0.809824	1.09629	0.962219	0.873053	0.348215	1.23868	1.11134	0.37877	0.422262	0.89808	0.878428	1.00827	0.398498	0.745027	0.985277	0.753386	0.96026	1.02171	1.13563	0.801748	0.887948	0.809824	0.348215	0.875443	0.893507	0.809364	0.734257	1.09943	0.800672	0.928826	0.863277	0.72132	0.869174	0.850315	0.790756	0.88862	0.867204
1552973_at	0.461531	0.454284	0.45364	0.420389	0.39324	0.411681	0.449703	0.447373	0.419593	0.409513	0.497804	0.460465	0.405244	0.430505	0.466781	0.400271	0.167932	0.446194	0.460334	0.178038	0.197938	0.410023	0.392869	0.406856	0.162418	0.370359	0.413606	0.381015	0.424461	0.4122	0.420308	0.39324	0.419593	0.405244	0.167932	0.398782	0.404325	0.388362	0.391016	0.430628	0.425255	0.40143	0.394208	0.383328	0.415565	0.389466	0.401734	0.418721	0.415173
1552974_at	0.963413	0.947858	1.02668	0.781145	0.811652	0.979671	0.892881	1.10776	0.979318	0.842599	1.02288	0.953398	0.824024	1.23203	0.924558	0.868255	0.365859	1.39449	1.2446	0.402915	0.426446	1.01591	0.997825	1.40324	0.521474	0.6823	1.07481	0.854171	1.03394	1.29831	1.08338	0.811652	0.979318	0.824024	0.365859	0.969551	1.00807	0.8339	0.701135	1.57045	0.882154	1.07664	0.900618	0.671928	0.90557	1.00217	0.75809	0.937813	0.884248
1552975_x_at	1.05506	1.0736	1.02555	0.767174	0.790818	0.988269	0.818822	1.1272	1.03501	0.809309	0.978184	1.04277	0.87485	1.35525	0.879253	0.93143	0.402002	1.34448	1.12936	0.464885	0.492765	0.99924	0.956891	1.18039	0.572962	0.725206	1.04071	0.7816	1.00417	1.37111	1.04781	0.790818	1.03501	0.87485	0.402002	0.928196	0.999619	0.794716	0.925392	1.55459	0.879019	1.00398	0.990773	0.726167	0.888017	0.960154	0.854897	0.993776	0.863508
1552976_at	0.936695	1.11229	0.928911	1.2974	0.86562	1.02138	0.925472	1.42941	1.0091	1.00875	1.21008	1.45552	0.872688	1.06788	0.956352	0.982823	0.562554	1.79262	0.943318	0.577172	0.620871	0.901881	0.860723	1.01235	0.543344	0.820357	0.91511	0.822998	0.947692	1.34897	0.947154	0.86562	1.0091	0.872688	0.562554	0.814637	0.885321	0.849244	0.730149	0.40844	0.478463	0.879481	0.873679	0.836493	0.919273	0.855692	0.903076	1.08798	1.02448
1552977_a_at	1.00028	1.5021	0.733479	0.580398	0.976348	0.717989	0.850617	0.857448	0.649433	1.02808	1.14974	0.874426	0.62853	0.506851	0.991229	1.14241	1.73564	0.790532	0.583458	1.94953	1.66685	0.631508	0.922499	0.633782	2.46968	0.974873	1.18049	1.67495	0.982646	1.05247	0.455212	0.976348	0.649433	0.62853	1.73564	1.21583	1.01994	1.35166	1.27421	0.851355	1.08458	1.04414	0.55457	1.22275	1.18451	0.933202	1.00844	1.06207	0.912263
1552978_a_at	1.50398	0.360386	0.335839	0.745892	0.660532	0.784871	0.924707	1.83083	0.65308	1.48579	1.96541	1.65736	1.08719	1.19671	1.05698	0.37052	0.16352	0.310366	0.333543	0.301324	0.0845967	0.813118	0.786946	0.385761	0.151735	0.360169	0.548169	0.655058	1.01391	1.31824	0.54703	0.660532	0.65308	1.08719	0.16352	0.756163	0.859281	1.00228	1.05299	0.186587	0.510134	0.655802	0.427075	1.88887	1.15851	0.649999	1.58784	2.11623	1.67577
1552979_at	0.631045	0.623331	0.653917	0.574429	0.517401	0.574115	0.617502	0.660177	0.574874	0.549323	0.665786	0.651277	0.527079	0.70001	0.638224	0.554111	0.404651	0.663671	0.631748	0.449662	0.482536	0.575092	0.582645	0.67922	0.591565	0.811971	0.558585	0.538362	0.590521	0.677169	0.644922	0.517401	0.574874	0.527079	0.404651	0.548743	0.568388	0.531885	0.567315	0.676951	0.605374	0.553433	0.541322	0.487941	0.568066	0.533093	0.557846	0.570974	0.571298
1552980_at	0.997723	0.991806	0.833321	0.62991	0.882365	0.998941	1.51908	1.05628	0.885877	1.04284	1.11081	0.779909	1.02068	1.32966	0.82793	1.53377	0.752108	1.01165	0.984126	0.937195	1.07375	1.6563	1.03761	1.58041	0.964093	0.975571	1.04925	0.757765	1.02765	1.61669	0.84753	0.882365	0.885877	1.02068	0.752108	1.00725	0.760493	1.35724	1.02183	0.569199	0.350317	1.21993	0.867967	0.813916	1.01625	0.994008	1.05582	1.56524	1.11724
1552982_a_at	0.334189	0.317743	0.323638	0.293437	0.276054	0.288816	0.324299	0.316421	0.297577	0.290839	0.357657	0.324394	0.281591	0.293484	0.33252	0.280599	0.146086	0.306729	0.330798	0.148579	0.156849	0.286316	0.275533	0.281271	0.146068	0.268943	0.290625	0.265808	0.314174	0.290241	0.293942	0.276054	0.297577	0.281591	0.146086	0.279733	0.283675	0.272012	0.276054	0.345391	0.333988	0.28074	0.276681	0.277888	0.289528	0.319326	0.289857	0.293553	0.293386
1552985_at	0.438504	0.434749	0.42957	0.39945	0.359865	0.396289	0.427584	0.435884	0.38697	0.391386	0.471391	0.444347	0.364729	0.413862	0.440868	0.385451	0.150661	0.47879	0.439155	0.154711	0.203278	0.37303	0.360887	0.370709	0.148641	0.345788	0.381737	0.347164	0.388069	0.382821	0.387629	0.359865	0.38697	0.364729	0.150661	0.368194	0.370359	0.356276	0.361229	0.43634	0.420435	0.368473	0.363215	0.374869	0.380223	0.359321	0.37572	0.382676	0.381159
1552986_at	1.14837	0.978721	1.01703	1.31039	1.13843	1.01501	0.946603	1.01383	0.889967	0.924696	1.01364	0.553434	0.58807	1.00681	1.04669	1.11752	0.888184	1.05876	1.02479	1.531	1.1841	1.0617	1.02229	0.968651	1.12048	2.22605	0.959899	1.18388	3.16443	0.893339	1.12622	1.13843	0.889967	0.58807	0.888184	0.899952	0.995016	0.929705	1.61313	6.41322	1.94667	2.28577	0.913325	0.899272	0.934818	1.08606	0.495942	0.973979	1.06049
1552987_a_at	0.851535	0.876849	0.90914	0.763316	0.765594	0.869273	0.863941	0.904125	0.824661	0.765197	0.954046	0.891095	0.756384	1.06169	0.894093	0.786862	0.323809	1.07963	0.96472	0.334908	0.38063	0.823413	0.796911	0.914533	0.333344	0.732592	0.878262	0.705135	0.874781	0.932346	0.925319	0.765594	0.824661	0.756384	0.323809	0.796157	0.830765	0.753528	0.687621	1.10887	0.851713	0.850637	0.788069	0.705936	0.813508	0.787026	0.727484	0.813354	0.809824
1552988_at	0.629293	0.773178	0.6236	0.525919	0.754669	0.600705	0.609651	0.588237	0.812278	0.586374	0.682537	0.601357	0.772575	0.669276	0.639646	0.575308	0.42846	0.681164	0.641427	0.439978	0.474806	0.791654	0.757242	0.875608	0.438009	0.726659	0.810743	0.728448	0.821858	0.82998	0.888788	0.754669	0.812278	0.772575	0.42846	0.788367	0.793903	0.752389	0.745027	1.07178	0.893986	0.797967	0.762704	0.696652	0.80753	0.754241	0.788069	0.809059	0.802051
1552990_at	0.398565	0.384144	0.386196	0.354382	0.331008	0.34904	0.387559	0.381348	0.357153	0.350293	0.426001	0.391547	0.338221	0.356762	0.399453	0.338918	0.140248	0.38106	0.39474	0.142725	0.149787	0.343897	0.330195	0.338733	0.140183	0.322298	0.353792	0.319265	0.360682	0.347558	0.354193	0.331008	0.357153	0.338221	0.140248	0.336499	0.341758	0.330945	0.338094	0.405038	0.387572	0.338285	0.332325	0.332514	0.349866	0.329821	0.349271	0.352323	0.352456
1552991_at	0.3246	0.310807	0.312145	0.284128	0.264755	0.280281	0.31476	0.303966	0.285883	0.280229	0.345724	0.311273	0.270627	0.284758	0.321962	0.270771	0.0978989	0.297167	0.319228	0.0981984	0.104138	0.274648	0.262412	0.268181	0.0965576	0.258766	0.278993	0.255459	0.285721	0.275116	0.28207	0.264755	0.285883	0.270627	0.0978989	0.26808	0.272064	0.263656	0.271293	0.318564	0.314869	0.268689	0.265859	0.264555	0.279099	0.263108	0.279363	0.280581	0.281378
1552993_at	0.798172	0.840569	0.857079	0.731201	0.734118	0.82067	0.788316	0.858931	0.787622	0.717795	0.868921	0.846393	0.735925	0.921623	0.815678	0.743288	0.298648	1.00973	0.897581	0.31924	0.362542	0.77903	0.761119	0.841199	0.333199	0.637887	0.841676	0.683085	0.876437	0.917132	0.869832	0.734118	0.787622	0.735925	0.298648	0.762127	0.787473	0.720501	0.709684	0.956325	0.694474	0.842632	0.750826	0.701411	0.78658	0.7439	0.694022	0.784797	0.760975
1552995_at	0.98449	0.975814	0.948119	1.22806	0.997035	0.886139	1.22962	1.21952	1.33309	0.891842	1.05148	1.25049	1.02456	0.886808	0.983942	0.85333	0.295082	1.31207	0.970532	0.297021	0.304946	1.03449	0.994586	1.01262	0.292866	0.971535	1.04609	0.907939	1.07193	1.04254	1.05484	0.997035	1.33309	1.02456	0.295082	1.01242	1.02398	1.00006	1.01761	0.453625	0.449483	1.02069	0.996846	1.0107	1.05344	0.995527	1.05543	1.06566	1.06184
1552997_a_at	0.416472	0.399366	0.405197	0.37324	0.347953	0.362324	0.412551	0.400733	0.375507	0.364724	0.448371	0.409052	0.357221	0.366034	0.420195	0.352481	0.151438	0.417624	0.4137	0.149722	0.16087	0.360273	0.345592	0.35219	0.149885	0.341693	0.370079	0.342793	0.374302	0.359933	0.369589	0.347953	0.375507	0.357221	0.151438	0.351258	0.359117	0.347164	0.357694	0.383726	0.38376	0.353524	0.348611	0.35695	0.365973	0.346377	0.367916	0.368403	0.368264
1552998_at	0.431566	0.419047	0.425448	0.389853	0.363421	0.387638	0.421444	0.418964	0.390572	0.381976	0.465571	0.429521	0.373101	0.402619	0.434376	0.375192	0.152336	0.432936	0.431967	0.156219	0.170278	0.380439	0.364178	0.382459	0.153795	0.354596	0.387116	0.352323	0.396076	0.379792	0.396526	0.363421	0.390572	0.373101	0.152336	0.370499	0.378359	0.361844	0.367638	0.414008	0.393064	0.376147	0.36729	0.365351	0.384999	0.363146	0.381736	0.387263	0.387556
1552999_a_at	0.391896	0.365689	0.372965	0.359225	0.334216	0.332334	0.365367	0.399978	0.477263	0.334157	0.412398	0.411683	0.346639	0.341034	0.380439	0.324099	0.175918	0.410211	0.381852	0.177305	0.188057	0.35199	0.338541	0.353457	0.187088	0.327955	0.358032	0.335102	0.366527	0.364316	0.372396	0.334216	0.477263	0.346639	0.175918	0.344157	0.349536	0.338285	0.342793	0.397392	0.396085	0.34723	0.339824	0.340596	0.357829	0.337391	0.357761	0.36116	0.35695
1553002_at	0.504214	0.478202	0.495502	0.482141	0.461902	0.448324	0.483969	0.514931	0.498292	0.427833	0.563031	0.522165	0.472236	0.455915	0.509478	0.423897	0.191675	0.518828	0.495593	0.195183	0.288625	0.490346	0.514182	0.473487	0.192976	0.443331	0.490346	0.444674	0.502075	0.487111	0.516716	0.461902	0.498292	0.472236	0.191675	0.436426	0.481889	0.449493	0.462951	0.600114	0.589783	0.441741	0.491181	0.454451	0.490624	0.462776	0.487848	0.487111	0.491646
1553003_at	0.72682	0.7492	0.746766	0.708672	0.654135	0.682923	0.753443	0.760443	0.703537	0.689785	0.823275	0.77843	0.662977	0.787308	0.771254	0.662243	0.300479	0.742173	0.761449	0.307898	0.333579	0.678065	0.650311	0.66398	0.302753	0.629975	0.686711	0.639699	0.728448	0.742355	0.745449	0.654135	0.703537	0.662977	0.300479	0.661849	0.669528	0.651172	0.658728	0.645802	0.650361	0.665111	0.655001	0.649574	0.689704	0.652775	0.684507	0.697311	0.695994
1553004_at	0.537426	0.593048	0.53643	0.497656	0.453592	0.500822	0.514414	0.541412	0.494537	0.58859	0.575593	0.554322	0.465409	0.526296	0.538523	0.475414	0.200799	0.550054	0.656469	0.202648	0.213037	0.4788	0.461465	0.492111	0.198442	0.439159	0.495004	0.442577	0.502075	0.486743	0.557741	0.453592	0.494537	0.465409	0.200799	0.479162	0.478167	0.461727	0.460332	0.765669	0.888668	0.480614	0.464793	0.447966	0.483531	0.459549	0.516325	0.493882	0.489697
1553006_at	0.448621	0.51949	0.45104	0.479603	0.442326	0.486207	0.454061	0.509331	0.474025	0.46962	0.496237	0.518829	0.454794	0.482552	0.466262	0.459629	0.135298	0.50751	0.468602	0.135863	0.145654	0.458334	0.444002	0.458768	0.135111	0.434943	0.470631	0.432892	0.480887	0.464442	0.476271	0.442326	0.474025	0.454794	0.135298	0.456518	0.459463	0.434614	0.454537	0.562145	0.559299	0.456345	0.448899	0.458421	0.522909	0.43974	0.672192	0.467438	0.466026
1553007_a_at	0.59845	0.606855	0.511371	0.708005	0.403409	0.548288	0.537027	0.769239	0.432647	0.545811	0.697119	0.82047	0.478619	0.590369	0.583438	0.536825	0.205707	0.740914	0.594799	0.200449	0.230269	0.497256	0.605333	0.495754	0.201976	0.435931	0.483257	0.441991	0.746155	1.49363	0.522514	0.403409	0.432647	0.478619	0.205707	0.478528	0.499424	0.478528	0.491181	0.590834	0.569805	0.488587	0.473846	0.784055	0.50742	0.475102	0.486283	0.685285	0.850959
1553009_s_at	0.457272	0.448663	0.455748	0.41083	0.389392	0.414956	0.449037	0.450505	0.418484	0.405821	0.495501	0.460899	0.394134	0.43631	0.463589	0.398839	0.163711	0.462292	0.464019	0.168185	0.180647	0.406241	0.389908	0.404019	0.165969	0.37085	0.41651	0.37494	0.427765	0.4122	0.427927	0.389392	0.418484	0.394134	0.163711	0.396976	0.410256	0.388583	0.387556	0.444102	0.417376	0.401658	0.393315	0.379147	0.414153	0.388803	0.402266	0.415644	0.41431
1553011_at	1.02992	1.01567	1.00037	0.962888	0.848589	1.00974	0.848492	1.32842	0.925889	0.901175	1.08703	1.34101	0.806653	1.08663	1.00875	0.73938	0.593977	1.08718	1.03778	0.665512	0.639475	0.81833	0.888494	1.2801	0.633441	0.82548	1.30134	0.807264	0.970713	1.16682	0.940892	0.848589	0.925889	0.806653	0.593977	0.86234	1.02176	0.867902	0.819105	1.27148	1.18987	0.883468	0.861199	0.723814	0.887487	0.838063	0.892874	0.995438	0.90597
1553013_at	2.15625	0.113939	0.271682	0.702676	0.550465	0.54216	0.605965	1.83339	1.11659	1.34084	1.70951	2.64846	0.745952	0.643939	0.991801	0.467977	0.393276	0.503975	1.15276	0.709612	0.198342	2.79606	0.698838	1.2739	0.668524	0.25728	0.61544	0.309666	0.730042	1.33507	1.42589	0.550465	1.11659	0.745952	0.393276	0.76756	0.52346	0.83954	0.412322	0.416173	0.644686	0.869596	0.211705	2.76451	1.4683	0.855082	1.13704	1.73711	2.04467
1553015_a_at	1.19179	1.34096	1.10168	0.838358	0.574481	0.939867	1.14755	0.944797	0.607785	0.814333	0.942072	1.22993	1.03599	0.9556	1.0334	1.12774	0.978095	0.945688	1.15931	1.09207	1.29471	0.760885	0.637812	0.981071	1.52585	0.889356	1.62273	0.675682	1.162	1.01006	0.959966	0.574481	0.607785	1.03599	0.978095	0.741285	0.865137	1.10813	0.491216	1.40595	1.10973	0.998479	0.896278	0.816649	1.04721	0.711885	0.766808	0.953273	0.907021
1553016_at	0.783943	0.526594	0.870857	0.592132	0.577926	0.5258	1.04228	0.674901	0.623339	0.526197	0.883217	0.64797	0.589182	0.587148	0.782926	0.509686	0.614012	0.756868	0.773115	0.528235	0.716527	0.625346	0.57738	0.590968	0.606187	0.575201	0.721047	0.561976	0.622632	0.600204	0.611893	0.577926	0.623339	0.589182	0.614012	0.586071	0.732454	0.576071	0.590409	0.667493	0.664114	0.591191	0.776677	0.596131	0.611083	0.578036	0.634759	0.614444	0.614793
1553019_at	0.750654	1.14232	0.737273	0.984732	0.610622	1.04008	0.743451	1.12853	0.656613	1.03754	0.819012	1.08862	0.622044	1.06571	0.761308	1.01049	0.552978	1.04577	0.750932	0.559913	0.592111	0.634398	0.608546	0.625582	0.549064	0.595005	0.645044	0.565815	0.658852	0.636081	0.652405	0.610622	0.656613	0.622044	0.552978	0.620751	0.625819	0.608201	0.619461	0.798535	0.79676	0.621221	0.613283	0.613747	0.646143	0.618407	0.649942	0.650557	0.650803
1553020_at	0.616815	1.96669	0.875066	0.796541	0.670922	0.807158	0.603241	0.669704	0.867205	0.779917	0.633625	0.66643	0.651912	0.831892	0.630227	0.769976	0.427609	0.70123	0.778294	0.405338	0.447639	0.676145	0.650311	0.683214	0.411907	0.98416	0.777117	0.62653	0.70861	0.685414	0.723642	0.670922	0.867205	0.651912	0.427609	0.663227	0.675889	0.562082	1.40088	2.84721	1.66472	0.867697	0.657607	0.747567	0.679092	0.725561	0.640304	0.688402	0.688141
1553021_s_at	1.05519	1.5815	0.653722	0.78337	1.12819	1.06701	0.69704	0.83224	1.0204	1.20053	0.781386	0.823345	1.23305	1.06883	0.711272	1.04747	0.757265	0.760523	0.673283	1.06509	1.05284	1.06033	1.12776	0.675151	0.811858	1.25541	2.58925	1.39038	1.70768	1.62575	1.12733	1.12819	1.0204	1.23305	0.757265	1.79884	1.29789	1.50219	2.94791	0.422505	0.435376	1.21179	1.15343	1.42149	1.25873	1.08611	2.49456	1.26685	1.58867
1553022_at	0.72871	0.728847	0.723727	0.666304	0.627478	0.677533	0.712277	0.748637	0.678066	0.636281	0.852641	0.800455	0.652775	0.774638	0.746074	0.748212	0.263629	0.823259	0.781475	0.277521	0.309268	0.6764	0.651665	0.719004	0.275771	0.577599	0.713586	0.590409	0.714126	0.729275	0.744041	0.627478	0.678066	0.652775	0.263629	0.6596	0.674357	0.62169	0.604989	0.731089	0.639507	0.690227	0.650803	0.621103	0.685803	0.644556	0.680249	0.676528	0.686971
1553023_a_at	0.813714	0.552336	0.634801	0.61084	0.509728	0.49856	0.629759	0.651768	0.637405	0.554738	0.668755	0.662172	0.594218	0.509109	0.649687	0.515585	0.229667	0.704808	0.606494	0.250226	0.267558	0.613515	0.586403	0.604189	0.245664	0.580007	0.622279	0.584521	0.637164	0.618993	0.63332	0.509728	0.637405	0.594218	0.229667	0.599749	0.620164	0.585517	0.586736	0.49608	0.492954	0.602592	0.592198	0.597147	0.620399	0.588737	0.613167	0.620986	0.585406
1553024_at	0.539823	0.530483	0.534643	0.490484	0.464969	0.496682	0.528727	0.536029	0.500748	0.48137	0.584413	0.547364	0.46453	0.526793	0.547282	0.470507	0.194791	0.560416	0.565752	0.199562	0.215359	0.48463	0.466202	0.493789	0.198245	0.433056	0.501032	0.446781	0.510211	0.501885	0.518772	0.464969	0.500748	0.46453	0.194791	0.475821	0.486835	0.463039	0.463915	0.527657	0.472875	0.485915	0.468588	0.435684	0.492204	0.464266	0.482892	0.49435	0.493789
1553025_at	0.601789	0.575307	0.586693	0.543047	0.515545	0.53299	0.573569	0.59774	0.561445	0.532589	0.641427	0.611647	0.532691	0.554947	0.602124	0.522143	0.216968	0.599545	0.592817	0.217864	0.296111	0.538158	0.513502	0.541527	0.215516	0.503216	0.544608	0.510693	0.55595	0.538871	0.63584	0.515545	0.561445	0.532691	0.216968	0.517596	0.566243	0.513696	0.528377	0.649956	0.654195	0.526979	0.519263	0.520541	0.546878	0.516228	0.546362	0.548121	0.544196
1553027_a_at	0.73095	5.42597	0.893687	1.13346	1.54777	0.50697	0.75632	1.0561	3.17959	1.65044	0.782425	0.47619	1.49965	0.668353	0.746289	0.535377	0.353449	0.627073	0.374875	0.51014	0.29725	0.854715	1.33601	0.461578	0.0845119	1.74294	2.48706	1.65368	0.295239	0.740153	0.903411	1.54777	3.17959	1.49965	0.353449	2.76332	0.593577	1.07998	5.7491	0.47953	1.09171	1.45248	1.09086	3.04657	2.93016	0.801337	4.42102	1.23938	1.73145
1553028_at	0.8095	0.80655	0.794627	0.744836	0.708611	0.752883	0.791099	0.823725	0.762704	0.887165	0.873606	0.872642	0.728035	0.752883	0.81962	0.707844	0.306736	0.829803	0.810551	0.313244	0.435457	0.739132	0.731346	0.729965	0.309358	0.689966	0.751252	0.68386	0.766898	0.741092	0.807377	0.708611	0.762704	0.728035	0.306736	0.722275	0.732592	0.783018	0.715478	0.762132	0.741051	0.772137	0.773745	0.698631	0.749124	0.707272	0.744323	0.753101	0.889292
1553030_a_at	1.56274	0.952339	0.676891	0.652718	0.730697	0.687159	0.880308	0.942364	0.920312	0.984116	1.13198	0.973789	1.00986	0.858645	1.19607	0.413611	1.10714	0.618573	0.799091	1.24476	0.794087	0.929581	0.860881	0.628108	1.09324	0.779369	1.06356	0.788561	0.983658	1.08715	0.951098	0.730697	0.920312	1.00986	1.10714	1.33223	1.15716	0.916317	0.867911	0.631421	0.967726	0.9231	0.837596	1.02855	1.05296	0.901024	0.939834	1.34032	1.25542
1553031_at	0.368155	0.38925	0.357989	0.365166	0.338157	0.361641	0.361793	0.400355	0.359593	0.401633	0.393789	0.400204	0.341887	0.387858	0.368838	0.343618	0.138968	0.383945	0.369728	0.140588	0.149846	0.517792	0.336562	0.358371	0.139478	0.378144	0.357558	0.342081	0.368961	0.367777	0.362392	0.338157	0.359593	0.341887	0.138968	0.342016	0.349271	0.336881	0.54533	0.39401	0.388747	0.347295	0.368961	0.332388	0.3581	0.348809	0.357085	0.358913	0.358371
1553032_at	0.532565	0.524413	0.535437	0.486432	0.45695	0.488505	0.520362	0.5309	0.490903	0.474518	0.580201	0.543764	0.463302	0.520373	0.541527	0.468912	0.193046	0.543662	0.551458	0.198601	0.215699	0.480251	0.460419	0.487111	0.195264	0.435931	0.498668	0.436014	0.500653	0.496317	0.507516	0.45695	0.490903	0.463302	0.193046	0.468234	0.477534	0.455655	0.448559	0.54175	0.497851	0.475102	0.467084	0.458508	0.487111	0.457901	0.465937	0.489234	0.488033
1553033_at	0.615901	0.570014	0.595241	0.716869	0.761695	0.701728	0.601231	0.929706	0.746155	0.538042	0.759756	0.840668	1.34608	0.583175	0.600117	0.719693	0.227936	0.821708	0.608973	0.776176	0.375169	2.88765	0.714937	0.754812	0.360317	0.659101	0.744041	1.17807	0.765738	1.08935	0.831079	0.761695	0.746155	1.34608	0.227936	0.876934	1.03964	1.93352	0.685544	0.61499	0.562645	0.915745	0.827629	0.499896	0.871478	0.769949	0.743197	1.19196	0.865239
1553034_at	0.699042	1.37075	0.925444	1.47617	1.34874	1.12126	0.999473	0.925232	0.950223	0.956224	0.797114	1.32128	1.27291	1.26204	0.978385	0.616592	1.17207	1.40821	0.700599	1.40207	1.11307	1.0247	1.0036	1.07451	1.11369	0.676328	1.17106	1.27918	0.899344	1.43098	0.568112	1.34874	0.950223	1.27291	1.17207	0.969279	1.01313	0.955628	1.42154	0.753794	1.23683	0.829263	1.05657	0.800753	1.2717	1.00474	0.98741	0.812037	1.0411
1553036_at	0.424266	0.41355	0.416626	0.381348	0.35668	0.379892	0.417012	0.411605	0.386239	0.371529	0.456593	0.420547	0.363009	0.388517	0.429093	0.3702	0.156454	0.411528	0.426396	0.16137	0.171637	0.373171	0.359933	0.368682	0.158351	0.343962	0.379649	0.343637	0.388289	0.375721	0.387262	0.35668	0.386239	0.363009	0.156454	0.364384	0.37494	0.354663	0.360546	0.419724	0.392294	0.367916	0.364867	0.356748	0.379433	0.357761	0.37409	0.379075	0.37929
1553037_a_at	2.02782	0.0670946	0.154205	0.577853	0.296466	0.424474	0.771419	1.65456	0.653791	0.718908	1.75279	1.4857	0.365159	0.559384	0.916274	0.220829	0.455118	0.391512	1.0833	2.09062	1.06077	0.569596	0.929567	0.84187	0.938184	0.130231	0.247856	0.223372	4.543	3.38622	0.687779	0.296466	0.653791	0.365159	0.455118	1.09622	0.886978	0.359676	0.366889	0.147649	0.592426	0.662002	0.204762	0.778473	0.728891	1.49708	1.66433	4.04115	2.0978
1553039_a_at	0.260565	0.299129	0.255351	0.255902	0.236177	0.271128	0.254312	0.272842	0.243203	0.272976	0.280627	0.280456	0.238872	0.276031	0.2627	0.459802	0.140568	0.270843	0.261049	0.14108	0.150574	0.244725	0.221931	0.239959	0.1384	0.23066	0.249633	0.229355	0.253534	0.244078	0.250579	0.236177	0.243203	0.238872	0.140568	0.237521	0.240413	0.234885	0.239234	0.3526	0.345791	0.240368	0.236848	0.234265	0.250058	0.235686	0.249775	0.248832	0.230529
1553041_at	0.447126	0.62746	0.447873	0.599885	0.553852	0.566049	0.433491	0.647603	0.605333	0.565196	0.476312	0.659679	0.566886	0.654543	0.447126	0.548288	0.237885	0.714979	0.451877	0.241465	0.253832	0.593656	0.561126	0.615607	0.239721	0.540402	0.880257	0.54399	0.651912	0.575963	0.60225	0.553852	0.605333	0.566886	0.237885	0.559854	0.573463	0.55553	0.589182	0.334286	0.329293	0.56968	0.575092	0.635599	0.585295	0.551448	0.589182	0.612125	0.594105
1553042_a_at	0.920165	0.82098	0.830483	0.752174	0.627004	0.762172	0.739052	0.885902	0.675761	0.764909	0.934436	0.7755	0.638249	0.793271	0.858352	0.763612	2.86177	0.804236	0.901251	0.649226	0.879856	0.718596	0.690357	0.699689	0.664257	0.655497	0.84088	0.613051	1.70729	0.833125	0.721319	0.627004	0.675761	0.638249	2.86177	0.674484	0.706871	0.693628	0.580336	0.888194	1.02083	0.707807	0.666623	0.63332	0.7319	0.662977	0.69916	0.7369	0.840404
1553043_a_at	0.410049	1.45016	0.784261	1.3247	1.92549	1.01717	0.799977	1.34686	1.13584	0.83802	0.852828	1.37379	1.33442	0.870898	0.804738	0.983582	2.31308	2.49021	0.834524	1.00735	5.04009	0.91713	1.44993	1.45956	2.2091	1.36582	1.45598	1.30868	1.40326	1.94231	1.54388	1.92549	1.13584	1.33442	2.31308	1.39401	1.42089	1.35579	1.27401	0.671732	1.05494	1.06693	1.12558	1.21403	1.10659	1.09991	1.41125	1.43059	1.3856
1553044_at	0.414392	0.403684	0.408138	0.370435	0.350131	0.37202	0.405047	0.407974	0.375863	0.369991	0.449203	0.412926	0.353859	0.383492	0.420741	0.358449	0.145902	0.407436	0.418795	0.150377	0.163402	0.363284	0.350661	0.359185	0.147234	0.340017	0.373171	0.337008	0.381015	0.371903	0.383545	0.350131	0.375863	0.353859	0.145902	0.354797	0.364247	0.348414	0.350529	0.407897	0.399308	0.360546	0.35299	0.34234	0.401658	0.349271	0.364453	0.371974	0.37303
1553045_at	0.656226	0.626396	0.627312	0.576382	0.539483	0.563173	0.634095	0.763748	0.550719	0.573249	0.688128	0.636108	0.551657	0.573682	0.642737	0.535006	0.405476	0.627769	0.63339	0.394958	0.723545	0.560172	0.53088	0.551552	0.370514	0.48942	0.563892	0.524395	0.577162	0.561445	0.5843	0.539483	0.550719	0.551657	0.405476	0.524593	0.55511	0.538463	0.550094	0.621929	0.623982	0.494162	0.535114	0.748699	0.589516	0.532489	0.575527	0.610506	0.640547
1553046_s_at	0.627079	0.722141	0.627428	0.595153	0.650065	0.701596	0.638461	0.525622	0.806615	0.703982	0.658297	0.57649	1.04674	0.675491	0.700488	0.623684	0.832515	0.552965	0.631982	0.948744	1.02008	0.734812	0.706069	0.698763	0.687143	0.691141	0.803418	0.688792	0.842791	0.74785	0.747284	0.650065	0.806615	1.04674	0.832515	0.873789	0.72776	0.705268	0.967186	0.879223	0.835487	0.632961	0.854991	0.683602	0.748699	0.693891	0.748699	0.775796	0.75182
1553047_at	0.771346	1.07924	0.952038	1.54479	0.825036	0.9808	1.21607	1.22254	0.946094	1.06971	1.05055	1.43637	0.89866	1.83545	1.40714	0.886979	0.869734	1.33027	0.97328	0.758057	1.78867	0.908914	0.876339	0.896792	0.845224	0.771321	0.924342	0.789025	0.839039	1.13873	1.20954	0.825036	0.946094	0.89866	0.869734	0.894083	0.904115	0.876836	0.893069	0.652616	0.673815	0.899	0.870228	0.961062	0.933123	0.818509	0.943236	1.0743	0.915469
1553048_a_at	2.28249	0.284718	0.468265	0.586096	0.776945	0.713911	0.776726	2.07152	0.568155	0.65297	2.32219	1.14799	0.803696	0.86506	1.07429	0.497362	0.570218	0.408025	0.29455	1.48241	0.495858	0.782992	0.945454	0.715184	0.724936	0.622847	0.394419	0.843561	1.14249	2.61514	0.613379	0.776945	0.568155	0.803696	0.570218	1.02129	0.755787	0.79794	1.66169	0.722186	0.865968	0.761382	0.500921	1.58136	1.04138	0.629836	1.36656	2.43979	2.62356
1553051_s_at	0.662707	0.650481	0.65198	0.616161	0.562826	0.614226	0.620026	0.658685	0.59568	0.566797	0.707537	0.683866	0.570758	0.613069	0.663321	0.577156	0.242556	0.691124	0.654403	0.242568	0.268402	0.586181	0.56049	0.574005	0.242374	0.550198	0.592086	0.548847	0.605447	0.617356	0.63608	0.562826	0.59568	0.570758	0.242556	0.57368	0.588181	0.559325	0.530178	0.596332	0.59958	0.577817	0.565387	0.570542	0.596582	0.56272	0.586958	0.597147	0.599183
1553052_at	0.755822	0.724324	0.812357	0.576599	0.651419	0.73965	0.694023	0.657941	0.716155	0.685892	0.780172	0.665174	0.651788	0.791626	0.739052	0.696716	0.307436	0.718764	0.846497	0.315348	0.34873	0.690096	0.73107	0.710086	0.32035	0.577599	0.75667	0.642002	0.720774	0.704869	0.737318	0.651419	0.716155	0.651788	0.307436	0.67525	0.694942	0.654506	0.666623	1.12869	1.22211	0.737736	0.669402	0.601567	0.707807	0.687101	0.667884	0.709147	0.689705
1553053_at	0.610669	0.629001	0.656712	0.574646	0.549158	0.590592	0.651134	0.639716	0.582755	0.566583	0.710166	0.648092	0.533699	0.61713	0.651497	0.723505	0.262889	0.708005	0.672237	0.267013	0.295308	0.566993	0.546982	0.579349	0.263189	0.51574	0.818291	0.525984	0.587958	0.589517	0.617589	0.549158	0.582755	0.533699	0.262889	0.553642	0.569895	0.530278	0.513114	0.675085	0.594635	0.569787	0.569141	0.490068	0.58818	0.54286	0.560278	0.573138	0.569141
1553055_a_at	0.917439	1.16166	0.813412	0.796541	0.957903	0.711996	0.811003	0.84911	0.873789	0.879002	0.861062	1.26083	2.33956	1.12967	0.766265	0.778006	0.25952	0.962341	0.832024	0.273885	0.306721	0.91852	0.917999	0.950684	0.27699	1.14685	0.915399	0.882925	0.927071	0.951764	0.965724	0.957903	0.873789	2.33956	0.25952	2.14627	1.10575	0.912633	3.92574	0.765396	0.674184	0.978592	1.2466	0.891819	0.995578	0.784056	0.835492	1.28295	0.978407
1553057_at	0.609425	0.59754	0.611123	0.550988	0.528376	0.567439	0.770397	0.611878	0.560278	0.542833	0.663936	0.614189	0.536025	0.694878	0.620486	0.630665	0.225572	0.637308	0.629176	0.236276	0.252898	0.553956	0.657856	0.671684	0.231361	0.611315	0.611083	0.504931	0.580445	0.895029	0.585295	0.528376	0.560278	0.536025	0.225572	0.539585	0.532892	0.583086	0.521625	0.679185	0.628499	0.551135	0.534608	0.506557	0.553223	0.498103	0.561126	0.558797	0.562826
1553058_at	0.582465	0.593384	0.579556	0.579542	0.491274	0.548598	0.56933	0.625406	0.716426	0.522045	0.650289	0.586135	0.528876	0.56445	0.581602	0.52729	0.355509	0.935156	0.587128	0.365774	0.408358	0.545432	0.537345	0.565814	0.32558	0.494443	0.556582	0.486375	0.565494	0.546775	0.57065	0.491274	0.716426	0.528876	0.355509	0.530178	0.542245	0.516326	0.503882	0.604727	0.561394	0.512047	0.5238	0.51946	0.540913	0.559854	0.807072	0.606594	0.536025
1553059_at	0.537326	0.533896	0.526477	0.481687	0.460681	0.487493	0.530987	0.527607	0.490253	0.542424	0.573356	0.537547	0.463126	0.513159	0.543439	0.466794	0.206427	0.546024	0.555976	0.211094	0.234916	0.480614	0.459289	0.480069	0.210761	0.425587	0.489142	0.433465	0.509343	0.490068	0.506461	0.460681	0.490253	0.463126	0.206427	0.466908	0.478348	0.45981	0.462426	0.500785	0.483735	0.483257	0.461727	0.452222	0.488587	0.459462	0.480069	0.484905	0.490068
1553060_at	0.558974	0.609609	0.534445	0.496625	0.458508	0.585268	0.546369	0.5313	0.493976	0.627342	0.609086	0.549847	0.450685	0.57585	0.547383	0.545502	0.220799	0.604653	0.565018	0.230414	0.256741	0.476091	0.458681	0.491088	0.226498	0.4456	0.485272	0.446359	0.498197	0.480524	0.493229	0.458508	0.493976	0.450685	0.220799	0.468766	0.4788	0.450003	0.467349	0.613623	0.61019	0.471254	0.463039	0.527877	0.529376	0.458941	0.490624	0.488125	0.603961
1553061_at	0.578697	0.563492	0.558871	0.521574	0.485272	0.523326	0.554638	0.565191	0.523404	0.525304	0.612597	0.57976	0.486191	0.531484	0.578805	0.505378	0.169306	0.554008	0.57007	0.162241	0.172037	0.499707	0.480796	0.490995	0.160531	0.477624	0.508189	0.463214	0.521527	0.675889	0.517107	0.485272	0.523404	0.486191	0.169306	0.537243	0.49566	0.476992	0.49688	0.50779	0.511102	0.492576	0.482618	0.491274	0.51166	0.479162	0.509054	0.515155	0.517107
1553062_at	0.725743	0.841362	0.655861	0.516389	0.486283	0.802603	0.642737	0.540596	0.522811	0.739372	0.512605	0.553069	0.4788	0.820825	0.571658	0.407279	0.242968	0.553382	0.565647	0.237045	0.422642	0.505791	0.625583	0.583306	0.235584	0.674867	0.505792	0.455225	0.518871	0.516131	0.534709	0.486283	0.522811	0.4788	0.242968	0.496129	0.493229	0.471254	0.487941	1.55164	1.46659	0.565601	0.504073	0.482344	0.516325	0.487941	0.761119	0.503692	0.503692
1553063_at	0.418562	0.446215	0.423166	0.64468	0.435437	0.393904	0.470605	0.560099	0.615258	0.40498	0.601788	0.581621	0.535721	0.421266	0.436557	0.388444	0.235521	0.553173	0.436962	0.241149	0.32857	0.452564	0.537345	0.534709	0.239059	0.558797	0.562188	0.572813	0.663102	0.704602	0.556581	0.435437	0.615258	0.535721	0.235521	0.529076	0.537142	0.521231	0.54533	0.497319	0.482789	0.532388	0.527478	0.521921	0.558585	0.524097	0.550094	0.582315	0.560808
1553064_at	0.91873	1.00169	0.960185	0.734221	1.3487	1.04689	0.951147	0.801038	1.44754	0.984453	1.02362	0.993657	1.37731	1.10743	0.95097	0.976684	0.652936	0.872618	1.02343	0.678731	0.751382	1.42365	1.2952	1.45083	0.67409	1.28156	1.47016	1.28059	1.54017	1.40679	1.55128	1.3487	1.44754	1.37731	0.652936	1.35125	1.45385	1.30233	1.23073	1.35867	1.21913	1.38252	1.34005	1.16638	1.95864	1.34869	1.36744	1.43745	1.38671
1553066_at	0.340507	0.322453	0.334189	0.298177	0.280103	0.295261	0.332458	0.322321	0.302285	0.294316	0.365705	0.329013	0.284696	0.301281	0.342915	0.286753	0.117224	0.315052	0.341836	0.119694	0.129464	0.290735	0.280103	0.284804	0.117831	0.271447	0.295614	0.269147	0.303373	0.295447	0.299837	0.280103	0.302285	0.284696	0.117224	0.28389	0.289036	0.279151	0.283997	0.327305	0.316499	0.286912	0.28207	0.27794	0.29595	0.278571	0.292224	0.297521	0.29814
1553067_a_at	0.606157	0.811433	0.639408	0.590683	0.434368	0.840093	0.59845	0.551611	0.451367	0.789092	0.673609	0.563595	0.561126	0.697768	0.62499	0.660995	0.337304	0.625878	0.617387	0.30983	0.340393	0.535822	0.469564	0.471343	0.307518	0.463828	0.475462	0.459463	0.510017	0.504455	0.477083	0.434368	0.451367	0.561126	0.337304	0.447119	0.464266	0.434696	0.438163	0.98178	0.857267	0.452393	0.476091	0.483898	0.469919	0.436591	0.483349	0.488125	0.463126
1553069_at	0.371653	0.354214	0.361458	0.326849	0.306487	0.330645	0.36233	0.353715	0.33082	0.324099	0.397236	0.362354	0.311394	0.32996	0.370209	0.313456	0.184417	0.348289	0.365163	0.186097	0.196961	0.319688	0.307125	0.31632	0.184673	0.299553	0.329821	0.297859	0.333584	0.335927	0.328265	0.306487	0.33082	0.311394	0.184417	0.311689	0.315425	0.306719	0.313107	0.473338	0.462959	0.315842	0.308289	0.307998	0.325483	0.306893	0.327955	0.327088	0.323153
1553070_a_at	0.463504	0.449595	0.451374	0.414955	0.389834	0.411682	0.448537	0.449487	0.421342	0.412226	0.496513	0.46116	0.395777	0.42079	0.465657	0.399743	0.164371	0.446278	0.460249	0.167209	0.180901	0.404555	0.390277	0.399915	0.164782	0.370429	0.412824	0.37793	0.423339	0.577599	0.411888	0.389834	0.421342	0.395777	0.164371	0.396601	0.399612	0.387995	0.392349	0.437391	0.42378	0.393836	0.390498	0.427927	0.412512	0.389098	0.410955	0.415173	0.415251
1553071_a_at	1.10047	0.840569	1.07986	0.764756	0.759824	0.792224	0.917949	0.826057	0.827003	0.792224	1.15397	1.36215	0.787175	0.866326	0.984235	0.733952	0.757142	0.868375	0.97479	0.697567	0.764077	0.799477	0.831865	0.807225	0.694479	0.579787	0.727484	0.750826	1.0834	0.992946	0.859205	0.759824	0.827003	0.787175	0.757142	0.781686	0.770386	0.755668	1.02132	0.662755	0.676047	0.792552	0.771699	0.781539	1.10116	0.66839	0.796308	1.00181	0.92637
1553072_at	0.582465	0.564343	0.576341	0.516876	0.492483	0.513837	0.557525	0.561686	0.528377	0.509879	0.621407	0.575404	0.500558	0.540993	0.575914	0.498936	0.224416	0.718357	0.588873	0.226735	0.24672	0.51079	0.494723	0.507037	0.22823	0.459202	0.516423	0.47072	0.534406	0.518086	0.54399	0.492483	0.528377	0.500558	0.224416	0.50293	0.501506	0.484355	0.506366	0.549915	0.471278	0.500842	0.508477	0.498009	0.519558	0.500747	0.514085	0.523107	0.525089
1553074_at	0.506276	0.557992	0.569014	0.459944	0.439823	0.519784	0.494584	0.509811	0.471879	0.496308	0.557421	0.522165	0.429874	0.545091	0.522877	0.494719	0.184775	0.527011	0.528237	0.190166	0.206808	0.46164	0.441573	0.463214	0.188902	0.418879	0.473577	0.427361	0.4788	0.473667	0.487019	0.439823	0.471879	0.429874	0.184775	0.450089	0.460506	0.437666	0.432401	0.555378	0.539151	0.457296	0.44375	0.438661	0.468588	0.440906	0.451026	0.46992	0.468854
1553075_a_at	0.784088	0.794769	0.793449	0.718764	0.687231	0.754305	0.786126	0.811394	0.754241	0.718066	0.856126	0.824346	0.688011	0.801393	0.806503	0.713071	0.28436	0.900383	0.834495	0.299838	0.329991	0.732315	0.703271	0.762559	0.298946	0.594218	0.754384	0.651296	0.768931	0.79978	0.798117	0.687231	0.754241	0.688011	0.28436	0.711834	0.726934	0.682052	0.667758	0.856504	0.764034	0.740532	0.706336	0.636923	0.740952	0.700086	0.692318	0.771553	0.732592
1553076_at	0.742211	0.686281	0.6852	0.639113	0.596808	0.642432	0.662092	0.71001	0.662601	0.622391	0.750793	0.709742	0.602934	0.655655	0.710957	0.610876	0.247547	0.789366	0.706882	0.253156	0.293395	0.640546	0.606364	0.672065	0.255989	0.569249	0.657483	0.56272	0.678322	0.646388	0.711699	0.596808	0.662601	0.602934	0.247547	0.612587	0.644922	0.591974	0.565708	0.756385	0.61856	0.648346	0.61143	0.590298	0.642852	0.609698	0.619109	0.644557	0.635359
1553077_at	0.452883	0.433439	0.441114	0.399978	0.368194	0.404369	0.436557	0.443594	0.395852	0.395766	0.48343	0.447373	0.375436	0.412459	0.451039	0.386908	0.156348	0.431144	0.449037	0.161707	0.179486	0.384344	0.372748	0.383038	0.161931	0.35033	0.390203	0.357288	0.476902	0.387189	0.398028	0.368194	0.395852	0.375436	0.156348	0.37572	0.382748	0.367429	0.371692	0.626934	0.604619	0.37843	0.371552	0.357153	0.390424	0.367916	0.38369	0.394059	0.391459
1553078_at	0.457272	0.432622	0.441605	0.407974	0.383328	0.400724	0.447043	0.436871	0.413684	0.404217	0.543439	0.446952	0.391682	0.426061	0.455325	0.390943	0.180375	0.423331	0.450371	0.181024	0.196351	0.397803	0.377858	0.391311	0.180161	0.374515	0.403561	0.372889	0.422859	0.397427	0.40701	0.383328	0.413684	0.391682	0.180375	0.38976	0.391978	0.375436	0.392275	0.454018	0.451478	0.390942	0.393091	0.386897	0.406933	0.381448	0.405244	0.407472	0.407704
1553079_at	0.566277	0.630427	0.564704	0.516876	0.491367	0.51539	0.559078	0.564339	0.527279	0.508726	0.618189	0.576925	0.494443	0.532287	0.579234	0.529184	0.204395	0.595715	0.575273	0.210869	0.240495	0.510018	0.49016	0.51789	0.207707	0.4685	0.519361	0.469653	0.539891	0.52064	0.533497	0.491367	0.527279	0.494443	0.204395	0.498763	0.506079	0.487479	0.489234	0.535563	0.507474	0.503501	0.491739	0.453592	0.517792	0.488402	0.515838	0.518871	0.518478
1553080_at	0.612711	0.613532	0.617158	0.558412	0.535114	0.585268	0.606044	0.624346	0.573029	0.547358	0.668755	0.637309	0.539585	0.62439	0.626614	0.547564	0.224416	0.663171	0.64226	0.23222	0.253315	0.560914	0.540811	0.575092	0.230498	0.50455	0.579678	0.51195	0.591415	0.584411	0.594892	0.535114	0.573029	0.539585	0.224416	0.550094	0.565173	0.532288	0.514961	0.680274	0.621597	0.561976	0.545639	0.505314	0.571406	0.536329	0.549782	0.571298	0.56635
1553081_at	1.05104	0.906421	1.18348	0.942744	1.0415	0.887638	1.35277	1.28649	1.08451	1.18285	1.28266	1.16548	1.02238	0.919336	1.55982	0.843241	0.22869	1.06124	1.14675	0.270822	0.346456	0.909954	0.731686	0.931016	0.257659	0.824888	1.34315	0.761328	0.977012	1.09897	1.0841	1.0415	1.08451	1.02238	0.22869	0.802575	1.06118	0.872873	0.778509	1.0926	0.993925	0.919468	0.894598	0.831623	0.936844	0.853934	0.898328	1.02936	0.8805
1553082_at	1.38138	0.626751	2.89925	0.550157	0.504836	0.581307	1.40541	0.603173	0.632362	0.56328	1.49854	0.66731	0.498292	0.601839	1.40776	0.559573	0.692847	0.632998	1.40073	0.720918	0.792531	0.775796	0.51389	0.538464	1.10728	0.493042	0.553224	0.491739	2.26469	0.570974	0.564746	0.504836	0.632362	0.498292	0.692847	0.51789	0.617006	0.604303	0.483258	0.623538	0.538672	0.546672	0.522316	0.502645	0.54999	0.516326	0.535924	0.545433	0.541732
1553083_at	0.382561	0.443948	0.372481	0.415503	0.373101	0.39028	0.460761	0.486616	0.416195	0.391238	0.412169	0.444012	0.376717	0.408279	0.386698	0.377393	0.13117	0.428308	0.384909	0.135363	0.145895	0.390203	0.376218	0.394805	0.130925	0.360137	0.627953	0.364936	0.410722	0.399386	0.411266	0.373101	0.416195	0.376717	0.13117	0.384562	0.409481	0.371411	0.379362	0.425255	0.456207	0.384271	0.379505	0.399461	0.358981	0.374514	1.165	0.399612	0.581984
1553084_at	0.643333	0.614111	0.639527	0.5538	0.525089	0.626987	0.597452	0.640319	0.569249	0.550568	0.668631	0.628361	0.538464	0.629476	0.618304	0.540993	0.251065	0.926208	0.651497	0.262736	0.289536	0.56635	0.5338	0.585295	0.276346	0.492949	0.585406	0.510114	0.59839	0.587625	0.612935	0.525089	0.569249	0.538464	0.251065	0.563572	0.570326	0.529977	0.512629	0.949537	0.752153	0.569572	0.572921	0.512822	0.572055	0.531583	0.52499	0.564532	0.566886
1553086_at	0.412475	0.400498	0.404072	0.368763	0.345723	0.368597	0.403099	0.400204	0.372325	0.361846	0.442096	0.409824	0.352723	0.376965	0.414545	0.355352	0.144119	0.398548	0.412322	0.148068	0.157964	0.359661	0.345592	0.358235	0.146547	0.332765	0.365834	0.335229	0.374373	0.364798	0.375365	0.345723	0.372325	0.352723	0.144119	0.351923	0.357018	0.344222	0.349007	0.396932	0.385335	0.355468	0.348216	0.344157	0.366527	0.344743	0.359117	0.367707	0.367916
1553087_at	0.8686	0.942724	0.905607	0.804692	0.835807	0.876022	0.866829	0.985475	0.887277	0.868126	1.02503	0.984175	1.11964	1.22953	0.963647	0.837719	0.293167	1.14871	0.963469	0.302276	0.326078	0.872303	0.842154	0.92672	0.298902	0.705268	0.897401	0.808753	0.91991	1.14968	0.952303	0.835807	0.887277	1.11964	0.293167	0.841676	0.867204	0.840721	0.827942	1.10227	1.03815	0.897232	0.832967	0.85483	0.889124	0.835807	0.892831	1.3856	0.896723
1553088_a_at	1.2386	0.853802	1.1935	1.11182	0.808806	0.98171	1.06585	1.30235	0.780113	0.876652	1.44522	1.44873	0.747758	1.13497	1.58327	0.847224	0.669092	1.29232	1.26717	0.706951	0.9251	0.884988	0.858125	0.989637	0.605469	0.714443	0.851819	0.74002	0.901543	1.28547	1.0212	0.808806	0.780113	0.747758	0.669092	0.823623	0.832392	0.804078	0.800891	1.34832	1.5373	0.903078	0.845081	0.67965	0.862028	0.753863	1.07815	0.831448	0.892721
1553089_a_at	0.626382	0.484285	0.459908	0.405673	0.394059	0.422221	0.463332	0.437118	0.497821	0.426544	0.628476	0.448471	0.460419	0.430018	0.476665	0.403988	0.172957	0.45025	0.469908	0.188175	0.201463	0.464793	0.444086	0.455569	0.188545	0.486375	0.541118	0.437252	0.481797	0.468854	0.482253	0.394059	0.497821	0.460419	0.172957	0.453506	0.460594	0.44805	0.454365	0.422913	0.404605	0.455311	0.445937	0.484172	0.689835	0.550198	0.478891	0.500464	0.476902
1553093_a_at	0.494675	0.487493	0.488386	0.44712	0.422939	0.453513	0.481998	0.488638	0.451538	0.439698	0.535635	0.500479	0.42414	0.468205	0.501417	0.432214	0.186377	0.493638	0.505525	0.192019	0.209067	0.442075	0.42422	0.440906	0.189581	0.402266	0.475192	0.403409	0.477263	0.452136	0.504168	0.422939	0.451538	0.42414	0.186377	0.433137	0.442158	0.414702	0.420149	0.475281	0.450354	0.439906	0.427603	0.41111	0.447542	0.422299	0.438412	0.449748	0.450344
1553094_at	0.903929	0.971429	0.905775	0.806362	0.744745	0.845817	0.874579	1.07273	0.77433	0.802604	0.956703	0.896995	0.752532	1.57629	0.895752	0.798677	0.374769	0.905148	0.908634	0.844509	1.83319	1.19219	0.766028	0.788069	0.661701	0.691795	0.827316	0.730655	0.84088	0.844227	1.02791	0.744745	0.77433	0.752532	0.374769	0.777117	0.800687	0.744745	0.709147	0.831405	0.785279	0.776236	0.753528	0.67372	0.803873	0.757386	0.848709	0.80433	0.937295
1553096_s_at	0.835985	1.37556	0.865964	1.51552	1.24025	0.860615	1.13564	1.89382	1.3324	0.872714	1.1369	1.76123	1.20078	0.929821	0.796192	1.10354	0.713159	1.84831	0.870794	0.467696	0.49184	1.10533	1.23557	1.28611	0.412905	1.23673	1.83518	1.27883	1.31364	1.37385	1.32286	1.24025	1.3324	1.20078	0.713159	1.15141	1.10721	1.21793	1.61251	0.931998	0.874664	1.18342	1.2473	1.21334	1.31339	0.973974	1.25487	1.16522	0.962622
1553099_at	0.715944	1.94241	1.10635	1.0114	1.38479	1.28796	1.02383	0.86165	1.44964	1.08214	0.658504	0.715218	1.23485	0.632946	0.64461	0.823173	1.12011	1.48017	1.09309	0.937275	0.97112	1.30101	1.01919	1.69536	1.09833	1.59883	0.768629	1.09099	0.661964	0.987314	1.05069	1.38479	1.44964	1.23485	1.12011	1.06853	1.01919	1.07766	1.7173	0.572351	0.614118	1.04891	1.78992	1.0357	1.27302	1.21723	1.34989	1.00673	1.02015
1553101_a_at	1.26109	1.04785	0.549996	0.671868	0.898664	0.763528	0.795169	1.02936	1.01948	1.16219	1.41238	1.29092	0.596857	0.68272	1.04531	0.700991	1.08079	0.523951	0.733818	1.24767	0.61375	0.61287	0.723428	0.697764	1.46161	0.764355	1.07146	0.845095	2.00253	1.08021	0.653199	0.898664	1.01948	0.596857	1.08079	0.990777	0.963068	1.02722	1.36646	0.714176	1.12219	0.918422	0.497673	1.36078	0.987971	0.826914	1.07126	1.14847	1.37319
1553102_a_at	0.961687	0.583505	1.81258	0.544403	0.567059	1.01508	1.25534	0.46969	0.29857	0.902185	0.617732	0.652533	1.03271	1.01853	0.698415	1.489	1.3441	0.953173	0.829254	0.995134	3.05597	0.60632	1.31255	0.575594	2.16703	1.26097	1.19458	2.18047	1.23969	0.694629	0.460038	0.567059	0.29857	1.03271	1.3441	0.765393	1.09713	0.769602	0.480398	2.93293	2.56416	0.990624	1.1592	0.938824	0.547667	1.01913	0.55939	1.2458	0.579636
1553103_at	1.05571	1.66451	0.991209	0.898376	0.919134	0.913087	1.13552	0.694411	1.54492	0.800588	0.797295	0.964915	1.23944	1.23666	1.30326	0.853458	1.3799	1.19739	1.23206	1.4371	1.68339	1.13467	1.10775	1.35644	1.50737	1.18198	0.97518	0.90842	0.840965	1.0284	1.061	0.919134	1.54492	1.23944	1.3799	1.0628	1.00952	0.932968	1.12761	0.980412	1.16021	1.11933	0.928919	0.909795	0.908763	0.894272	0.941832	1.03975	0.95042
1553105_s_at	0.479236	0.468381	1.27433	0.427099	0.416116	0.428965	3.26579	0.47038	0.451453	0.42566	0.516517	0.484785	0.413762	0.446552	0.481284	0.416368	0.173041	0.47897	0.481105	0.179268	0.235121	0.428737	0.407395	0.419593	0.17617	0.393315	0.435437	0.536228	0.443247	0.426957	0.440906	0.416116	0.451453	0.413762	0.173041	0.414467	0.422779	0.411888	0.410256	0.456207	0.439969	0.419355	2.11045	0.401582	0.449408	0.407395	0.42414	0.43404	0.433711
1553106_at	0.799971	0.686017	0.788484	1.51561	1.03045	1.21293	0.578177	2.57186	0.857432	1.87998	1.25374	0.887615	0.885445	0.900818	1.10623	0.457549	0.619677	0.753911	0.337123	0.3215	0.340995	1.09868	1.08772	0.822491	0.497527	0.899282	0.882436	1.0022	1.31739	1.50328	0.820627	1.03045	0.857432	0.885445	0.619677	1.15952	0.633927	0.893856	1.60463	0.944021	0.974166	0.74546	0.760841	1.17719	0.859542	0.880602	0.827953	1.11458	0.985477
1553107_s_at	1.02412	0.51076	1.50529	2.33145	1.03668	1.15318	1.28316	1.27654	0.693752	0.839642	0.711384	0.741571	0.739543	0.509316	1.22458	0.929333	1.08282	2.217	1.18834	0.417385	0.336225	1.0037	0.849341	1.0943	1.38799	1.18341	0.907975	0.999717	1.0505	0.508183	1.07929	1.03668	0.693752	0.739543	1.08282	0.640902	0.455822	0.559424	1.04258	2.14654	1.76765	0.748266	0.981546	0.746287	0.576828	1.02809	0.551129	0.412585	0.673839
1553108_at	0.992501	1.25736	0.657821	0.637289	0.826742	0.844806	1.04094	1.53302	1.0032	1.13109	1.42724	1.02196	1.1952	0.908274	0.691338	0.677745	0.187456	0.800732	0.833737	0.252757	0.207134	0.876326	1.17214	0.51509	0.18389	0.788268	1.07347	1.14411	0.922059	1.3182	0.812637	0.826742	1.0032	1.1952	0.187456	0.859422	0.881312	0.956877	1.55747	0.639437	0.59235	0.84428	0.734164	2.16106	1.1576	0.667422	1.46159	1.52801	1.5122
1553111_a_at	1.05029	0.623436	0.511207	0.936372	0.993841	0.851724	0.96013	1.33316	1.03665	1.06629	1.52214	1.41286	1.12298	1.00193	0.862864	1.0521	0.409003	0.858751	0.954803	0.668656	0.568231	1.56942	0.821044	1.29459	0.571784	0.922831	0.589824	0.711802	0.996475	1.72539	1.03098	0.993841	1.03665	1.12298	0.409003	1.03861	0.825403	0.823843	0.994405	0.555208	0.58667	0.95172	0.815782	1.48118	1.17046	1.43107	1.25862	1.99207	1.29068
1553112_s_at	1.61399	1.00195	0.539248	0.674172	0.764712	0.781238	0.558482	1.41057	0.730505	1.09546	1.25865	1.3502	0.832481	1.08661	0.694957	0.642914	0.308216	0.521208	0.587155	0.553831	0.529948	1.12876	0.772854	0.490523	0.330348	0.523989	0.87064	0.757802	5.62182	1.73361	0.872288	0.764712	0.730505	0.832481	0.308216	1.41283	1.03101	0.991615	0.944932	0.410022	0.517437	0.797953	0.645643	1.09698	1.2608	0.816731	1.24281	1.66423	1.63151
1553113_s_at	0.784384	1.11622	0.452803	0.599157	0.943738	0.884571	0.74194	1.24772	1.11272	1.06399	1.12149	1.05499	0.93521	1.18836	0.824044	0.875275	1.41022	0.579931	0.859791	1.4035	1.32512	1.78968	0.967593	1.00984	0.94329	0.788699	1.06074	0.833003	3.78019	1.36279	1.31643	0.943738	1.11272	0.93521	1.41022	1.16109	1.16461	0.857294	1.09374	0.392615	0.498214	0.874157	0.683243	1.30849	1.28836	1.02156	0.968508	1.45137	1.29912
1553114_a_at	0.824939	0.869352	1.14734	0.986744	0.986511	0.976294	0.961128	1.14521	0.99025	0.955162	1.16686	1.01313	0.876871	1.09598	0.989337	0.913916	0.721509	1.59403	1.04593	0.763554	0.860005	1.02842	1.01202	1.09444	0.775289	1.11007	1.04667	0.898355	1.06081	1.22756	1.10046	0.986511	0.99025	0.876871	0.721509	0.999468	1.00858	0.948102	0.900226	0.804692	0.573126	1.11154	0.968031	1.01682	1.03056	0.928232	0.985393	1.05841	1.03408
1553115_at	0.672736	0.849015	0.954223	0.628124	0.596244	0.606626	0.661356	0.666178	0.655125	0.626987	0.706751	0.681935	0.632961	0.617014	0.661847	0.603317	0.252567	0.652013	0.658175	0.253327	0.307302	0.638008	0.804481	0.621808	0.248527	0.573463	0.632243	0.592198	0.658727	0.630571	0.704069	0.596244	0.655125	0.632961	0.252567	0.690096	0.81953	0.675122	0.636321	0.776586	0.737037	0.624637	0.927246	0.863441	0.825908	0.606249	0.656489	0.714261	0.599182
1553117_a_at	0.997527	1.2901	1.1398	1.18315	1.17811	1.27006	1.16934	0.465502	0.795885	0.743979	0.610708	0.991571	0.697599	0.594609	1.04408	1.52077	0.672803	0.621259	1.80196	0.81002	0.592244	0.866578	1.04027	1.2263	1.06678	1.1819	2.12213	1.23889	1.12456	1.36149	0.696018	1.17811	0.795885	0.697599	0.672803	1.28203	1.56156	1.58656	1.54979	1.01095	0.924899	0.967585	1.23141	0.846494	1.01022	1.73896	0.871344	0.938392	0.942838
1553118_at	1.19017	0.683219	1.30895	1.34574	0.861939	1.15648	1.21245	1.14109	0.829164	0.947056	1.16549	0.642458	0.772399	0.960007	0.964818	0.699786	0.876236	0.726486	0.746703	0.915769	0.767549	0.745421	1.05705	1.2829	0.739293	1.02109	0.595432	0.77094	0.616748	0.850765	1.06045	0.861939	0.829164	0.772399	0.876236	1.05645	0.778117	0.40149	0.587491	2.17364	0.895467	0.923536	1.11516	1.46227	1.0953	1.09696	1.04868	1.02186	0.80964
1553120_at	0.657078	0.566797	0.646682	0.545407	0.7808	0.529183	0.642856	0.596502	0.634399	0.515002	0.706096	0.613379	0.582535	0.621452	0.661479	0.508342	0.209635	0.622466	0.686217	0.210869	0.230974	0.629737	0.59175	0.626648	0.227677	0.566564	0.632243	0.571298	0.642366	0.628785	0.648959	0.7808	0.634399	0.582535	0.209635	0.60476	0.615025	0.588403	0.589071	0.629956	0.59437	0.617006	0.599976	0.573463	0.624755	0.598164	0.611199	0.628904	0.63069
1553122_s_at	0.847305	0.534324	0.526784	1.35223	0.899052	1.17849	0.716668	1.61258	0.635565	1.62314	0.897272	1.59114	1.39051	0.807348	1.01428	0.669561	0.306097	1.13712	0.358796	0.254775	0.186559	1.05344	0.873908	0.866338	0.26638	0.651877	1.30688	1.08088	1.02747	0.888405	0.921777	0.899052	0.635565	1.39051	0.306097	0.881209	0.779431	0.545919	1.06385	0.880711	0.757463	0.841472	0.746256	1.08395	0.709645	1.00308	0.550481	0.977245	1.15157
1553123_at	0.908205	1.34664	1.44383	0.589917	0.781363	1.3165	0.874004	0.750633	1.11601	1.05	1.12283	0.893302	0.901622	1.02379	0.986144	0.92516	1.06963	1.89246	1.30335	1.20031	1.34291	0.969531	1.00329	1.40348	1.22587	0.958412	1.7774	1.14205	1.30394	1.12831	1.15661	0.781363	1.11601	0.901622	1.06963	0.941525	1.16034	0.908811	0.821829	1.50199	1.4814	1.0681	0.975417	0.744578	1.16341	0.976155	0.920052	0.994603	0.981708
1553125_x_at	0.714557	1.10323	1.39716	1.44857	0.794182	0.888576	1.1566	1.10418	0.889101	0.91098	1.05516	1.49378	0.788346	0.952633	1.33832	0.732766	1.48915	1.9708	1.38863	1.79316	2.95488	1.06549	0.873436	0.906589	2.02345	0.697161	0.954442	0.868823	0.952999	1.06589	1.26079	0.794182	0.889101	0.788346	1.48915	0.849811	0.915202	0.831686	1.05886	1.05242	0.769583	0.862276	0.906074	0.655232	0.913127	0.829487	0.892133	0.991232	0.886079
1553126_a_at	1.03326	0.724453	1.27792	1.46968	1.6384	1.92592	1.76585	0.911316	0.499822	0.678677	0.982805	0.969813	1.22306	0.789083	1.22433	1.4664	2.22564	0.696096	0.506572	1.23417	5.72422	0.754128	1.01655	0.945521	1.0194	1.11841	0.344041	1.7772	0.31502	0.935385	1.02194	1.6384	0.499822	1.22306	2.22564	0.573485	1.29617	1.27816	0.341319	1.87314	2.02024	0.832527	6.12268	0.2513	0.509459	1.05853	0.124006	0.746749	0.245894
1553127_a_at	0.69667	1.04336	0.683617	1.03019	1.16444	0.956997	0.598508	1.74551	1.25499	0.987999	0.753516	1.34566	1.20499	1.12132	0.710894	0.91896	0.252739	1.32902	0.684377	0.269799	0.305593	1.22498	1.31625	1.31849	0.276293	1.1338	1.2512	1.09131	1.2821	1.60506	1.37398	1.16444	1.25499	1.20499	0.252739	1.18108	1.22128	1.15501	1.10001	0.869946	0.791942	1.24295	1.18443	1.11278	1.24624	1.23032	1.18847	1.25333	1.23896
1553129_at	1.08507	1.04955	1.05355	0.904637	0.622397	0.715361	1.061	0.689173	1.21196	0.675109	1.13361	0.738822	5.00372	1.78899	1.27504	0.537332	0.387869	0.687485	1.08769	1.46486	0.699278	1.56327	0.824972	0.871314	0.744581	3.70572	0.743057	2.55461	0.698367	0.802203	0.97453	0.622397	1.21196	5.00372	0.387869	0.779472	1.05389	0.841994	12.6155	0.938692	2.1712	0.931288	0.651542	1.87164	0.868024	1.63617	2.31273	0.661099	0.660974
1553130_at	1.0512	0.98326	0.847904	1.08081	0.843414	1.51425	0.79124	1.73515	0.832324	1.0362	1.05256	1.16832	0.72281	1.09282	0.932871	0.890883	0.334725	1.18876	0.872791	0.409155	0.402611	0.802644	0.837375	0.881241	0.368341	0.749962	0.883577	0.788801	0.956619	0.868996	1.16718	0.843414	0.832324	0.72281	0.334725	0.886758	0.875097	1.05527	0.73926	0.953585	0.878501	0.87991	0.845011	0.844372	0.857567	0.868667	1.08072	1.14988	1.05527
1553131_a_at	0.496974	0.491741	0.492753	0.45161	0.456259	0.457293	0.888803	0.540596	0.49016	0.464773	0.754281	0.539578	0.454021	0.438124	0.509194	0.438703	0.269315	0.486249	0.503467	0.17579	0.229022	0.474922	0.453335	0.465761	0.167652	0.452735	0.483349	0.444002	0.493509	0.477805	0.489234	0.456259	0.49016	0.454021	0.269315	0.463389	0.468234	0.447881	0.455742	0.732848	0.713721	0.469475	0.61224	0.433301	0.480614	0.453163	0.627122	0.48116	0.483075
1553132_a_at	1.12819	0.951171	1.07449	0.757722	0.657165	0.973315	0.949657	1.25419	1.35744	1.96791	2.58013	0.891261	0.628599	1.87442	1.05945	0.998986	0.343308	1.03303	1.05123	0.358588	0.383313	0.690806	0.687418	0.774248	0.352733	0.569835	0.721789	0.602186	0.730716	0.782935	0.884837	0.657165	1.35744	0.628599	0.343308	0.654312	0.705861	0.624689	0.590458	0.96323	0.764904	0.808973	0.653447	0.550556	0.71662	0.644366	0.735151	1.41752	0.891893
1553133_at	1.49083	1.35777	0.581406	0.533398	0.853562	0.780348	0.988475	0.777243	1.22028	0.989543	0.950193	2.08218	2.65969	2.50615	2.79431	0.265057	1.75998	0.504068	1.10747	1.39146	0.554347	0.768808	0.825464	0.928853	0.517899	0.908699	0.344363	1.37156	0.973636	0.815534	1.044	0.853562	1.22028	2.65969	1.75998	0.54052	1.02755	2.54167	1.42901	0.393008	1.09732	0.622768	0.667272	2.01953	1.15232	0.421195	1.31368	1.61562	1.96825
1553134_s_at	1.21367	0.750473	0.702961	0.612455	0.580007	0.598894	0.710957	0.859093	0.628547	0.591261	0.802326	0.930759	1.20625	1.02123	0.757225	0.575525	0.768237	0.760443	0.788901	0.7387	0.273613	0.629023	0.580445	0.618524	0.248702	0.549055	0.64896	0.673465	0.661474	0.607857	0.682955	0.580007	0.628547	1.20625	0.768237	0.618641	0.613631	1.7183	1.24967	0.855208	0.940282	0.632004	0.576071	2.08545	0.666622	0.55051	0.72611	1.68229	0.845984
1553136_at	0.716663	0.988444	0.732653	0.900572	1.07535	1.15141	0.701022	0.963996	1.09422	1.05054	0.749416	1.00066	1.07129	1.55856	0.749139	1.00917	0.953966	1.12601	0.859324	1.03278	1.5685	1.28212	1.11933	1.3113	0.991582	1.12379	1.17976	1.01489	1.14915	1.26478	1.31478	1.07535	1.09422	1.07129	0.953966	1.11321	1.17197	0.930332	1.30709	1.70335	1.43835	1.12698	1.09298	1.13855	1.14135	1.28285	1.08741	1.15985	1.15963
1553137_s_at	0.704396	1.57629	0.819316	0.758439	0.852731	1.80527	0.794922	0.808798	0.922873	1.60813	1.28596	0.850392	0.708209	1.55532	0.845869	1.35063	0.396628	0.792347	0.845869	0.391203	0.429522	0.754098	0.776236	0.697311	0.398701	0.670035	1.06149	0.754955	0.853215	0.811357	0.771698	0.852731	0.922873	0.708209	0.396628	0.637766	0.864911	0.780357	0.89944	2.7967	2.38061	0.967551	0.789262	0.810284	0.751393	0.772721	0.923396	0.822014	0.769949
1553138_a_at	1.18088	0.697684	1.19166	1.64671	0.971676	1.16987	1.10935	1.24625	0.719752	0.784545	1.60922	0.977574	0.729343	0.962194	1.21396	0.910626	0.457458	1.07969	2.11585	0.615606	1.15704	0.790979	0.782795	0.9043	0.701944	1.49716	1.38704	0.703736	0.794427	1.2674	0.896128	0.971676	0.719752	0.729343	0.457458	0.849591	0.871231	0.820226	0.624341	0.985783	1.20844	0.782499	0.752886	0.747496	0.772063	0.947721	0.721523	1.08719	0.723847
1553139_s_at	0.65295	3.0482	0.469125	1.05658	1.35194	1.21612	0.864584	0.732655	0.702333	0.314456	0.55608	1.13762	0.44182	0.290668	0.720248	1.59992	2.56387	0.915883	0.855494	2.55457	1.31027	0.719813	0.550297	1.12238	3.19181	2.20299	1.94744	1.99177	0.953194	1.03277	0.482522	1.35194	0.702333	0.44182	2.56387	2.35062	2.18722	2.61915	2.87944	0.783789	1.20833	1.08503	1.02907	1.25321	1.3848	1.01573	1.45734	0.819677	1.25131
1553140_at	1.05818	1.0607	1.45436	1.12258	1.21933	0.971802	0.939935	1.11373	0.985843	0.951844	0.950803	0.962516	0.825133	0.884163	0.910598	0.937411	0.559529	0.839236	0.937845	0.431963	0.481738	0.981749	1.11774	1.1723	0.807794	0.845031	1.27522	1.19603	1.06492	0.884267	1.0549	1.21933	0.985843	0.825133	0.559529	0.736765	0.833445	0.906618	1.25086	1.21876	0.595917	0.978228	0.898256	0.930766	0.873464	0.971224	1.08854	0.983236	0.874455
1553141_at	0.483826	5.26989	0.54956	1.22745	2.70816	1.31592	0.33471	0.430062	1.95287	1.26099	0.370992	0.718043	2.98406	0.962847	0.488061	0.836292	0.161355	4.57263	1.41336	0.120463	0.125568	1.5009	1.24511	1.99619	0.135813	4.57443	5.16394	2.93647	0.512693	0.699249	2.28433	2.70816	1.95287	2.98406	0.161355	3.86144	3.30301	3.01013	14.1518	1.76266	1.61522	1.49325	2.4536	4.86347	7.00179	1.55316	4.67853	0.715027	1.85076
1553142_at	0.713451	6.36992	0.868741	0.797587	2.57949	1.04577	0.735344	0.939744	1.92486	0.957767	0.448029	0.819999	2.9923	0.793857	0.747166	0.753156	1.06842	3.15186	0.825704	0.960442	0.597844	1.53001	1.49624	2.02799	0.5027	4.92603	5.54615	2.97481	1.24477	1.29129	1.91723	2.57949	1.92486	2.9923	1.06842	2.99173	2.83476	1.60469	12.0449	0.889726	0.751843	1.4223	1.20928	4.79733	5.68311	1.29741	2.34056	1.47573	1.39065
1553145_at	0.648411	2.2495	0.974319	1.3094	1.50667	1.21849	0.965148	0.850151	1.41552	1.29676	1.15899	0.570275	0.802048	0.645494	0.754337	1.53991	1.04884	0.744064	1.37688	1.26855	1.26868	1.11015	1.35016	1.37906	1.44146	3.40984	1.85157	1.60066	0.524591	1.13048	1.30522	1.50667	1.41552	0.802048	1.04884	1.75873	1.28052	0.885764	2.26725	2.08343	1.08171	1.31463	1.50326	1.30349	0.880087	1.24589	1.83692	0.879422	0.927418
1553146_at	0.631162	0.639168	0.637514	0.608083	0.575963	0.608231	0.610669	0.680907	0.732038	0.563705	0.682157	0.683608	0.581434	0.665122	0.640952	0.570229	0.241828	0.746523	0.646203	0.248968	0.272613	0.604075	0.634039	0.603276	0.246571	0.565387	0.625228	0.542552	0.641638	0.65068	0.647121	0.575963	0.732038	0.581434	0.241828	0.590968	0.600771	0.568711	0.544505	0.614881	0.538144	0.595793	0.583748	0.555845	0.610968	0.575745	0.582094	0.61143	0.613283
1553147_at	1.48717	0.107784	0.814461	2.06128	1.67934	2.14985	1.82808	0.995817	0.399441	0.550986	1.18453	1.31234	1.14441	1.07967	1.12314	1.92522	0.16697	0.866474	0.108109	0.2562	0.175607	1.08375	1.26386	0.994962	0.145394	0.678543	0.254771	3.34011	0.218835	2.33811	1.1388	1.67934	0.399441	1.14441	0.16697	0.827899	1.29434	1.27828	0.317263	0.919966	1.9119	1.33663	0.704565	0.214776	0.725934	1.09136	0.199771	1.19461	0.379629
1553148_a_at	1.30526	0.331643	0.381877	0.543857	0.680416	0.892025	0.726193	1.94556	0.857794	1.35624	2.02978	1.39014	1.45304	1.10939	0.999379	0.665872	0.0455151	0.405207	0.47971	0.169743	0.120043	1.23471	0.980501	0.520669	0.0701357	0.34509	0.779222	0.97643	1.0032	1.46518	0.624791	0.680416	0.857794	1.45304	0.0455151	1.10101	1.05236	1.04009	0.960134	0.375631	0.491663	0.770431	0.483011	1.05895	1.20883	0.977909	1.11295	1.69164	1.70513
1553150_at	0.82671	1.84365	0.900323	1.19474	0.999433	1.33029	0.891518	1.24581	0.680048	0.846702	0.897489	1.78109	0.772346	0.623042	0.645657	0.944601	0.468736	0.512839	0.57671	1.36236	0.729593	0.864328	0.972952	0.880162	0.46218	0.8732	1.36465	1.18756	1.89638	1.62244	0.820372	0.999433	0.680048	0.772346	0.468736	1.23567	1.26642	1.26045	1.58244	0.50608	0.870816	0.796072	0.466593	0.961611	1.00057	0.909606	1.05258	2.05004	1.06823
1553151_at	0.455579	0.459889	0.443904	0.398848	0.384417	0.427349	0.439888	0.442925	0.418167	0.413394	0.490473	0.451185	0.387043	0.44571	0.459141	0.408048	0.164842	0.441009	0.454988	0.17556	0.199915	0.451026	0.383328	0.422299	0.179212	0.37636	0.412512	0.375507	0.41991	0.430118	0.428818	0.384417	0.418167	0.387043	0.164842	0.392868	0.400672	0.387775	0.380727	0.527751	0.524799	0.408707	0.380223	0.386385	0.410178	0.385728	0.407549	0.413215	0.413293
1553153_at	0.84406	1.20589	0.626318	0.901558	1.37587	0.950597	0.955897	0.986017	2.11074	0.980836	1.00665	0.941332	1.17401	1.0928	0.935728	0.827992	0.321396	0.93779	1.02189	0.357718	0.39832	1.29728	1.28921	1.50433	0.299639	1.22573	1.54206	1.11283	1.40638	1.91053	1.48735	1.37587	2.11074	1.17401	0.321396	1.3384	1.57865	1.38344	1.8299	0.984268	0.781611	1.36783	1.22157	1.1901	1.3238	1.38239	1.30763	1.37093	1.26411
1553155_x_at	0.904264	1.17643	1.01068	1.03089	0.921652	1.10731	0.891279	1.34912	0.964994	1.19432	1.49133	1.07678	0.808141	1.11822	1.01331	0.944683	0.407961	1.11879	1.03228	0.411717	0.473955	0.907985	0.887277	1.04358	0.419527	0.923746	0.971769	0.761407	0.954647	1.78724	1.02345	0.921652	0.964994	0.808141	0.407961	0.97582	0.964811	0.866712	1.12601	0.995602	1.01088	0.935702	0.858231	0.794804	0.97232	0.933581	1.32813	1.04181	0.866549
1553156_at	0.946327	1.09871	1.0532	1.11251	0.938491	1.01444	0.941601	1.19829	1.00822	1.00133	1.02582	1.22941	0.953879	1.0112	0.960649	0.977806	0.323977	1.16181	0.953903	0.336384	0.359718	0.973744	0.933887	0.9492	0.330603	0.894308	0.98728	0.904171	1.01396	0.971722	1.01896	0.938491	1.00822	0.953879	0.323977	0.954419	0.961121	0.933181	0.936009	0.752632	0.708222	0.966955	0.939556	0.94508	0.994024	0.935301	0.997791	0.997603	0.998546
1553157_at	0.558767	0.543961	0.548297	0.483324	0.460419	0.506045	0.687873	0.523545	0.493602	0.55673	0.5892	0.542025	0.474563	0.540789	0.564076	0.478112	0.210552	0.535221	0.561467	0.268891	0.622391	0.485823	0.476091	0.488218	0.251059	0.426957	0.485823	0.44266	0.508573	0.506558	0.518674	0.460419	0.493602	0.474563	0.210552	0.480887	0.476542	0.456345	0.588292	0.553946	0.533278	0.483257	0.470809	0.451538	0.558374	0.459723	0.49081	0.492576	0.489419
1553158_at	1.56652	0.469804	0.20096	0.672999	0.598464	0.597323	0.569463	1.38625	0.924209	1.44966	1.83056	1.05389	0.594403	0.571745	0.976103	0.770569	0.480663	0.552551	0.799098	0.93626	0.261109	1.32278	0.656694	0.923335	1.33552	0.515024	0.452534	0.8282	1.41865	1.62373	0.694633	0.598464	0.924209	0.594403	0.480663	0.94739	0.859149	0.652238	0.478135	0.662092	0.998422	0.570612	0.502327	0.65831	0.750918	0.959108	1.27296	1.57802	1.08455
1553159_at	1.15282	0.994175	1.16767	0.931393	0.796005	0.96407	1.19594	1.00038	0.907125	0.852174	1.29664	1.05799	0.845343	1.03221	1.1681	1.47326	1.5456	0.971018	1.18864	1.49532	2.14487	0.857742	0.832335	0.964625	1.37676	0.698497	0.819993	1.41472	0.889794	0.85677	0.880587	0.796005	0.907125	0.845343	1.5456	0.790454	0.975818	0.787173	0.774182	2.02373	1.49044	0.807681	3.09458	0.771551	0.848545	0.74151	0.777409	0.848225	0.898587
1553162_x_at	1.3091	0.891299	1.52267	1.09316	0.889882	1.00719	0.953544	0.855069	0.795481	0.800584	1.3631	0.933763	0.78889	1.29589	1.24956	1.02231	1.30702	1.09481	1.63081	1.00859	1.66008	0.927335	1.09732	0.956003	1.15161	0.947544	0.376041	0.725767	0.786655	0.877848	0.816205	0.889882	0.795481	0.78889	1.30702	0.911513	0.880009	1.01988	0.757888	0.690392	0.625027	0.827551	0.955822	0.74369	0.924183	0.745944	0.787995	0.990416	0.811281
1553163_at	1.17124	0.725469	1.12234	0.787989	0.540162	1.19937	1.14759	0.958673	0.616965	0.994304	1.26634	1.17671	0.487079	1.1861	1.14802	1.05121	0.35388	0.788286	1.05689	0.381319	0.512672	0.589032	0.569211	0.578872	0.299211	0.555809	0.599143	0.527842	0.67393	0.705889	0.618016	0.540162	0.616965	0.487079	0.35388	0.575162	0.630649	0.500714	0.556229	0.511414	0.515299	0.566205	0.625186	0.54933	0.601982	0.53599	0.600845	0.690051	0.609543
1553165_at	0.844858	1.35208	1.46381	0.656498	1.02586	0.76241	1.02304	0.740406	0.909266	0.960072	0.703814	0.693258	1.05338	1.00057	0.950787	1.15677	1.18989	1.63374	1.29591	1.10615	1.25156	1.44513	1.21413	1.30287	1.61988	3.06515	2.01583	1.64873	0.92908	1.10564	0.967268	1.02586	0.909266	1.05338	1.18989	0.685732	1.17372	0.974428	1.91114	1.62034	0.896024	1.16598	1.25879	1.32473	0.641449	1.63291	0.940038	0.596295	0.680307
1553166_at	0.751908	0.829855	0.727629	0.723249	0.557003	0.587481	0.736453	0.751465	0.596357	0.593272	0.806802	0.77011	0.564425	0.644374	0.755261	0.573141	0.373065	0.891935	0.74345	0.376445	0.395418	0.573788	0.553852	0.622514	0.366618	0.462164	0.754384	0.494443	0.595005	0.572271	0.627716	0.557003	0.596357	0.564425	0.373065	0.559219	0.568496	0.462951	0.580117	0.606723	0.613186	0.561338	0.560914	0.570327	0.582645	0.548121	0.584079	0.586736	0.587069
1553167_a_at	0.82326	4.81511	0.66738	0.987766	1.40707	1.41493	0.843504	0.813281	1.06277	1.21536	0.728425	1.59809	4.91122	2.55899	1.89467	0.989284	0.529037	0.824396	0.774823	0.340521	0.267185	0.843322	2.36909	1.13871	0.258606	2.6065	1.01946	2.31637	1.04187	1.01273	0.643501	1.40707	1.06277	4.91122	0.529037	2.06556	1.69774	1.46574	5.12373	0.662206	1.01202	1.11569	1.02623	4.30147	3.67315	0.952363	3.23114	1.45112	1.07774
1553168_at	0.385839	0.389177	0.375672	0.343205	0.32352	0.360687	0.377978	0.367375	0.34769	0.354615	0.415392	0.377557	0.33176	0.358584	0.386698	0.337897	0.12572	0.355654	0.382207	0.126964	0.134617	0.339246	0.326902	0.331572	0.125717	0.317699	0.380367	0.314293	0.411577	0.381015	0.362872	0.32352	0.34769	0.33176	0.12572	0.329821	0.334279	0.327459	0.330195	0.447595	0.407171	0.331634	0.338157	0.361024	0.343832	0.32536	0.36075	0.343962	0.348282
1553169_at	0.382065	0.374132	0.378679	0.339152	0.318602	0.343294	0.367814	0.36551	0.342728	0.342001	0.41194	0.374508	0.322237	0.351419	0.38384	0.355687	0.142655	0.364135	0.379593	0.14406	0.154546	0.330945	0.317759	0.326902	0.139742	0.306024	0.336817	0.307706	0.344352	0.332451	0.342081	0.318602	0.342728	0.322237	0.142655	0.324193	0.328576	0.31656	0.319084	0.370926	0.357087	0.32647	0.31993	0.315305	0.336371	0.317159	0.333458	0.338797	0.339054
1553171_x_at	0.39146	0.378533	0.382703	0.344566	0.324193	0.348054	0.378679	0.373591	0.351524	0.343877	0.421131	0.384887	0.331509	0.356762	0.389433	0.33599	0.148839	0.384452	0.391605	0.151416	0.168463	0.33976	0.327397	0.336626	0.149523	0.313996	0.343962	0.312456	0.405167	0.344548	0.353926	0.324193	0.351524	0.331509	0.148839	0.330133	0.336372	0.323397	0.327645	0.383965	0.37215	0.336817	0.329447	0.332074	0.345527	0.326717	0.342988	0.34507	0.360478
1553172_at	1.12823	1.24947	1.23143	1.07281	0.65738	0.947771	2.00396	0.938409	0.716449	0.814548	1.28986	0.983882	0.611682	0.913541	1.17936	0.820562	1.74057	1.11614	1.2124	1.38187	2.10106	1.01366	0.70356	0.637787	1.60001	0.955401	0.855505	0.88949	0.875471	0.848095	0.784822	0.65738	0.716449	0.611682	1.74057	0.76244	0.676551	0.575981	0.73776	1.01273	0.962185	0.616793	0.952154	0.604666	0.668917	0.703826	0.651933	0.884625	0.711184
1553174_at	0.402725	0.385451	0.388639	0.359496	0.335482	0.34707	0.393716	0.384235	0.359253	0.349765	0.427187	0.448386	0.444254	0.362734	0.406476	0.339046	0.139956	0.377343	0.396574	0.142289	0.188971	0.357829	0.334216	0.337455	0.122926	0.32169	0.35179	0.323214	0.3581	0.348809	0.358032	0.335482	0.359253	0.444254	0.139956	0.337327	0.343637	0.330133	0.341306	0.377692	0.370068	0.345723	0.335355	0.345004	0.353591	0.331384	0.413997	0.356276	0.355536
1553175_s_at	0.616015	0.637482	0.706489	0.58481	0.530078	0.673836	0.972263	0.607625	0.568173	0.61053	0.66764	0.586134	0.536025	0.663243	0.607394	0.616665	0.364481	0.60923	0.62233	0.367587	0.398866	0.536532	0.517596	0.547499	0.356156	0.47871	0.549886	0.609583	0.576725	0.772867	0.575636	0.530078	0.568173	0.536025	0.364481	0.51574	0.530579	0.523107	0.570326	1.04651	0.977418	0.546052	0.578473	0.852569	0.561232	0.514279	0.549366	0.528576	0.564105
1553176_at	0.569436	0.570444	0.573144	0.508563	0.494817	0.535308	0.577304	0.801814	0.536938	0.677022	0.740423	0.697801	0.500463	0.758014	0.588218	0.516949	0.208783	0.571836	0.585606	0.214125	0.229935	0.52202	0.50217	0.527578	0.211304	0.472593	0.537344	0.483715	0.550927	0.686582	0.532388	0.494817	0.536938	0.500463	0.208783	0.49016	0.501885	0.497444	0.492763	0.567577	0.557807	0.66637	0.485915	0.474833	0.525586	0.498668	0.504168	0.53078	0.605218
1553177_at	1.10048	1.03656	1.12149	0.93498	0.438826	0.969049	1.32371	2.81532	0.938005	1.26172	1.94094	0.978809	0.440406	1.30406	1.356	0.67715	0.290211	0.489007	1.58662	0.382462	0.321088	0.640062	0.441573	0.485364	0.418451	0.431339	0.471789	0.430036	0.484264	0.464706	0.521034	0.438826	0.938005	0.440406	0.290211	0.4506	0.454193	0.437832	0.46788	1.00263	2.35153	0.470987	0.444338	0.417614	0.467968	0.440489	0.84295	0.472415	0.565173
1553178_a_at	1.21502	1.05212	0.915229	0.603742	0.612704	1.04579	1.04286	0.741054	0.662977	0.971979	1.75567	0.662047	0.62736	0.977495	1.04286	0.845499	1.16537	0.631448	0.970462	1.25033	1.35166	0.635359	0.618057	0.627478	1.12656	0.862951	0.651912	0.596131	0.667127	0.653269	0.661724	0.612704	0.662977	0.62736	1.16537	0.620633	0.636803	0.613399	0.656614	0.811582	0.759489	0.651788	0.613631	1.77578	0.679477	0.616539	0.657607	0.668896	0.920955
1553179_at	1.34655	1.27489	0.872677	0.855965	0.620798	0.887006	1.06776	1.02888	1.36232	0.905946	1.17302	0.952891	0.679144	0.880005	1.10872	0.504906	0.682041	0.838081	1.48836	0.716382	0.741585	1.04228	0.642536	1.1925	0.690009	0.606869	0.656912	0.675813	3.71442	0.657285	1.12248	0.620798	1.36232	0.679144	0.682041	1.75356	0.640111	0.640595	0.514124	0.537646	0.714586	1.06218	0.63241	0.822076	1.20179	0.62907	0.999049	1.41537	2.13671
1553180_at	1.27277	1.66711	0.980296	1.11142	0.84965	0.9663	0.99957	1.51409	1.05167	0.990851	0.99957	1.02198	0.738414	1.11148	1.02149	1.02914	0.402591	1.16242	1.25379	0.442883	0.45822	1.47646	1.29633	1.09263	0.422196	0.777832	0.938157	0.949401	4.78338	1.06408	1.34147	0.84965	1.05167	0.738414	0.402591	1.51521	0.941178	0.806287	0.810262	0.975862	0.80175	1.01188	0.876911	0.845322	0.937447	0.931791	2.22178	1.23858	1.07826
1553181_at	0.431967	0.436969	0.428298	0.400279	0.372185	0.388663	0.435991	0.573023	0.392201	0.3872	0.485677	0.439184	0.379075	0.459975	0.441605	0.37498	0.16699	0.415738	0.43826	0.170484	0.187401	0.386238	0.369031	0.379649	0.166034	0.361024	0.391608	0.356209	0.398254	0.392201	0.413762	0.372185	0.392201	0.379075	0.16699	0.37409	0.381881	0.371411	0.377715	0.422086	0.415189	0.376218	0.371973	0.377144	0.392126	0.366042	0.387336	0.394656	0.389318
1553183_at	0.53653	0.515002	0.532367	0.482687	0.444254	0.473355	0.526477	0.5297	0.480887	0.622744	0.580524	0.537142	0.455483	0.539668	0.546369	0.455915	0.235053	0.619422	0.545863	0.247391	0.276407	0.470809	0.457468	0.489975	0.238318	0.4239	0.488402	0.423419	0.480069	0.639095	0.486558	0.444254	0.480887	0.455483	0.235053	0.454536	0.458768	0.440156	0.442744	0.643678	0.55518	0.456259	0.454794	1.91605	1.01075	0.444842	0.446781	0.484997	0.474473
1553185_at	0.8422	0.664761	1.3332	1.74576	1.31016	1.33824	1.25966	1.03365	0.780499	1.05076	0.663636	1.03228	0.915564	1.05473	1.12619	1.21755	0.459033	1.33499	1.36143	0.528538	0.579325	1.2302	1.35912	1.33593	0.456215	1.6655	1.68037	1.30053	0.71129	0.779171	1.72872	1.31016	0.780499	0.915564	0.459033	1.24989	1.03473	0.887773	1.25772	2.01166	1.41653	1.24541	1.57841	0.708203	0.85353	1.45129	1.15905	0.901989	0.763131
1553186_x_at	0.818591	0.673962	1.37965	1.91436	1.27528	1.35139	1.46399	1.14874	0.727661	1.04008	0.71482	1.01415	0.827516	0.930705	1.17062	1.1073	0.463716	1.52217	1.29223	0.512258	0.539121	1.19835	1.28326	1.29252	0.479297	1.59622	1.42743	1.22563	0.725051	0.820038	1.68206	1.27528	0.727661	0.827516	0.463716	1.15891	0.967237	0.819728	1.14151	2.01251	1.28972	1.22331	1.38829	0.711871	0.791695	1.33727	1.09024	0.886485	0.767809
1553188_s_at	0.907119	0.781979	0.901752	1.43761	0.864911	0.644617	0.910996	1.1537	0.928299	0.654419	0.990093	1.20369	0.885098	0.722822	0.928735	0.627224	0.633981	1.15218	0.911503	0.636044	0.672294	0.894352	0.858393	1.0058	0.631328	1.12963	0.89944	0.845505	0.923571	1.00999	0.921303	0.864911	0.928299	0.885098	0.633981	0.870984	0.902337	0.896722	0.866221	0.998887	0.88236	0.839133	0.863114	0.846945	0.829195	0.859368	0.775796	0.86704	0.844865
1553190_s_at	0.954411	0.935738	1.06851	1.236	1.64759	0.869202	0.824201	1.34214	1.82576	0.824949	0.632692	1.3796	1.81235	1.1018	0.993967	1.11098	0.849053	1.59453	0.687371	0.990473	1.08496	1.87971	1.68763	2.1	0.948106	1.65633	1.89721	1.77068	1.85956	1.88755	1.9737	1.64759	1.82576	1.81235	0.849053	1.70818	1.936	1.9062	1.06466	1.95796	1.8913	1.84032	1.94407	1.56557	1.62285	1.88827	1.86097	1.90081	1.79971
1553191_at	0.780183	0.582203	2.82394	3.60773	1.87225	1.21963	1.3445	1.65799	0.468211	0.801872	0.792429	2.02321	2.95266	1.92672	2.48064	3.82999	0.180284	1.46125	0.592495	0.189435	0.211581	0.857215	1.21397	1.95845	0.192589	1.01838	0.849309	3.71536	0.92335	0.816241	0.807795	1.87225	0.468211	2.95266	0.180284	1.72245	2.00415	0.93424	0.980767	6.10957	9.66694	0.864214	1.09757	0.765845	0.466884	2.33989	0.512506	0.697936	0.491993
1553192_at	1.48129	0.796578	0.924877	0.762321	0.821025	1.0961	1.20796	1.48362	0.759055	0.986583	1.30072	1.33673	1.44573	1.88818	1.55676	0.610882	0.274019	1.06188	0.97056	0.605543	0.329537	0.946493	0.816226	0.82398	0.317175	0.568995	0.559922	0.568672	1.8532	1.62312	0.90023	0.821025	0.759055	1.44573	0.274019	1.13169	1.08128	0.736571	0.861099	0.51133	0.560895	0.797761	0.659056	1.21211	0.605177	1.11829	0.88103	1.20389	1.28287
1553193_at	0.765427	1.05872	0.784685	0.849242	1.01425	1.02049	0.772127	1.06003	0.838541	0.909561	0.994527	1.32588	1.37185	1.48455	1.3011	0.799153	1.24321	1.19551	1.29965	1.66305	1.56926	1.00585	0.835059	1.07285	0.919386	0.764764	0.871522	0.620899	1.17146	1.276	1.05136	1.01425	0.838541	1.37185	1.24321	1.21984	0.971266	0.737912	0.884139	1.08134	0.695444	0.864627	0.753851	0.862504	0.70557	0.964129	0.711196	1.01579	0.855681
1553194_at	2.59953	0.342005	0.103089	0.658732	0.228437	0.665632	0.789712	3.1367	0.931078	1.8414	3.17888	1.47895	0.718434	0.993869	1.5768	0.196152	0.140107	0.280635	0.363443	0.324119	0.0821464	0.877068	0.864552	0.249765	0.270175	0.125151	0.127564	0.335089	1.13045	3.45582	0.58616	0.228437	0.931078	0.718434	0.140107	0.628286	0.669124	0.87194	0.865862	0.194047	0.369574	0.62155	0.210557	0.460489	1.28121	0.464776	2.31395	3.62312	2.50145
1553196_a_at	0.620946	0.616432	0.606606	0.54479	0.44839	0.565942	0.608183	0.590905	0.480524	0.561264	0.66764	0.605452	0.460332	0.596864	0.625569	0.548391	0.228733	0.645288	0.620946	0.233791	0.248895	0.465585	0.447796	0.479434	0.230912	0.431013	0.473219	0.433383	0.484997	0.477083	0.506845	0.44839	0.480524	0.460332	0.228733	0.455397	0.463039	0.445684	0.448899	0.511193	0.47002	0.45981	0.451111	0.442075	0.475012	0.44695	0.466908	0.475102	0.472414
1553197_at	0.556802	0.591819	0.554124	0.574862	0.517792	0.544577	0.549927	0.624817	0.550615	0.55652	0.607169	0.646506	0.524097	0.586484	0.584738	0.521553	0.21701	0.613263	0.56817	0.222498	0.244221	0.538463	0.520344	0.551031	0.219897	0.489142	0.558163	0.487849	0.561232	0.543991	0.559854	0.517792	0.550615	0.524097	0.21701	0.524891	0.53068	0.512047	0.51195	0.535849	0.505669	0.534608	0.518772	0.505314	0.551865	0.51613	0.531583	0.545846	0.54999
1553199_at	0.832846	1.04402	0.974487	0.918942	0.787489	1.05292	0.792761	1.07075	0.907489	0.868296	0.957293	1.03757	0.873641	1.41187	0.885073	0.881333	0.514775	1.40578	1.1726	0.581123	0.571261	0.959372	0.986975	1.25609	0.657535	0.840103	1.03105	0.833457	0.976394	1.23606	1.01135	0.787489	0.907489	0.873641	0.514775	0.892174	0.896741	0.897249	0.903721	1.2825	0.748122	1.00867	0.926388	0.602034	0.867221	0.92902	0.983993	0.868699	0.855979
1553202_at	1.02831	0.322002	1.84657	1.7854	1.20976	1.40219	1.28102	1.18215	0.749885	0.849589	1.55551	0.829214	1.01389	0.843361	0.825143	0.940342	1.61156	1.37589	0.494695	1.02764	0.984899	1.21251	1.29474	1.1004	0.733623	1.68719	0.186469	1.18485	0.194906	0.958333	0.790961	1.20976	0.749885	1.01389	1.61156	0.785446	0.702124	0.487422	0.40199	1.52726	1.46167	1.00682	1.62365	0.245763	0.639623	1.40283	0.313781	0.833184	0.623736
1553204_at	0.997406	1.48034	1.00483	0.655431	0.599322	1.67851	1.31824	1.17804	0.506101	1.54715	1.12705	0.766738	0.440508	1.70467	0.898695	1.51938	1.34099	0.659894	1.06015	1.04375	1.13956	0.539608	0.466046	0.501622	1.36411	0.442429	0.511005	0.449683	0.510425	0.509076	0.517717	0.599322	0.506101	0.440508	1.34099	0.486212	0.492598	0.458007	0.45096	1.29265	1.01795	0.495306	0.457229	0.501053	0.738885	0.666903	0.536048	0.447985	0.614819
1553205_at	0.913307	1.13271	0.907566	0.984753	0.96091	1.03837	1.00111	1.04619	1.03329	0.96399	0.963943	1.08373	1.00686	1.11134	0.919253	0.959454	0.129375	1.04757	0.910263	0.129683	0.146319	1.01681	0.976111	0.99343	0.128534	0.931918	1.02143	0.930685	1.0556	1.01489	1.17508	0.96091	1.03329	1.00686	0.129375	0.972427	1.00439	0.977035	0.908256	0.349453	0.304266	1.02841	0.982779	0.998893	1.1522	0.968023	1.04508	1.05461	1.03956
1553207_at	0.780908	0.847719	1.00696	0.951627	0.903161	1.06508	1.13321	1.07711	1.00996	0.785661	1.16777	1.07569	0.937266	0.818953	1.01427	0.772289	0.858772	1.37288	1.02809	0.74225	0.932614	1.00558	0.952453	1.05048	0.912682	0.773281	1.1899	0.865539	1.66798	1.28729	1.14552	0.903161	1.00996	0.937266	0.858772	0.980598	0.998942	0.933021	0.887248	0.755689	0.647049	0.986738	0.928621	0.85448	0.957148	1.05605	0.929851	1.18294	0.988792
1553208_s_at	0.57134	1.15576	0.687236	0.700438	0.717239	1.43143	0.819164	1.2443	1.04595	1.09774	0.894922	0.814	0.684507	1.08436	0.855016	1.02528	0.518741	0.836873	0.83527	0.588489	0.625659	0.606478	0.714666	0.693235	0.581441	0.656241	1.33796	0.689705	0.772721	1.07077	0.767188	0.717239	1.04595	0.684507	0.518741	0.556792	0.737039	0.685414	0.739832	1.59137	2.12189	0.727347	0.603504	0.700483	0.76328	0.713046	0.887108	0.757529	0.605447
1553209_at	0.677368	0.624273	0.655861	0.567219	0.539381	0.572492	0.649808	0.695831	0.579459	0.577591	0.726281	0.643951	0.553642	0.586484	0.678876	0.55192	0.22679	0.719848	0.672112	0.235155	0.247884	0.561551	0.576944	0.553747	0.229294	0.521823	0.569141	0.520246	0.584853	0.564852	0.590409	0.539381	0.579459	0.553642	0.22679	0.547499	0.557003	0.541527	0.543888	0.91346	0.876409	0.550094	0.54122	0.534002	0.573788	0.539177	0.572704	0.716561	0.577489
1553211_at	0.861222	0.558624	0.708982	0.807275	2.16174	0.566904	1.28859	0.855537	1.29759	0.521848	0.784088	0.846712	1.66678	0.525304	0.737546	2.62968	0.941206	0.824657	0.777861	1.33414	0.849027	1.32361	1.19354	1.64455	0.662376	2.3676	1.16875	2.15318	1.10659	1.29808	1.56327	2.16174	1.29759	1.66678	0.941206	1.29637	3.49604	1.39453	1.2351	1.01169	0.630686	1.3499	2.5609	1.10033	1.22487	1.84284	1.16434	1.27569	1.27088
1553212_at	0.903761	1.06691	0.903091	0.758439	0.769076	0.846137	1.04112	1.03537	0.864748	0.784195	1.00136	0.935157	0.748133	1.07155	0.936865	0.787902	0.370217	1.0703	0.945592	0.375378	0.472109	0.833597	0.802506	0.919563	0.397408	0.774623	0.848388	0.719821	0.873293	0.939425	0.931816	0.769076	0.864748	0.748133	0.370217	0.754241	0.850637	0.739552	0.8086	0.986424	0.95914	0.843269	0.83281	0.721592	0.818136	0.778883	0.765304	0.867696	0.851925
1553213_a_at	0.35872	0.343682	0.349592	0.316779	0.298253	0.314226	0.350631	0.341977	0.320596	0.313397	0.385195	0.350594	0.303316	0.321906	0.36032	0.304999	0.125422	0.335844	0.357061	0.126909	0.135023	0.309457	0.297465	0.306023	0.12562	0.287564	0.314948	0.287455	0.32242	0.311453	0.319326	0.298253	0.320596	0.303316	0.125422	0.302399	0.307241	0.29679	0.300973	0.422311	0.389128	0.304811	0.298592	0.294888	0.31465	0.297071	0.31364	0.316919	0.31638
1553214_a_at	0.805472	1.42658	0.938621	2.79425	1.02657	1.45183	0.841348	1.71317	0.922014	0.827667	0.732108	1.46088	0.856622	1.39019	0.841036	0.735616	0.839754	2.14161	1.04967	0.419142	0.469234	0.965737	0.985851	1.36662	0.4329	1.0585	0.965738	0.684	0.928488	1.18681	0.6217	1.02657	0.922014	0.856622	0.839754	0.878773	0.947109	0.772878	1.39825	1.7763	1.39557	1.08259	0.852905	0.703015	0.887121	0.802063	1.0432	0.960093	0.834872
1553215_s_at	1.01928	0.754873	1.21856	2.17737	1.14741	0.877839	0.742163	1.85323	0.999266	0.608688	0.957706	1.75993	1.15918	1.01584	0.74492	0.754019	0.382253	2.27172	0.983624	0.437897	0.598773	0.886194	0.932618	1.18871	0.540839	0.70228	1.03387	0.832266	1.00135	1.09712	1.04566	1.14741	0.999266	1.15918	0.382253	0.652966	0.932089	0.640007	0.928219	3.99797	3.34665	1.09235	0.910486	0.612072	0.92489	0.903625	0.744822	0.922619	0.6093
1553216_at	1.76598	1.11333	0.436764	0.471732	0.821301	0.67763	0.767624	1.34816	1.19476	1.67904	2.02234	0.922588	0.596516	0.96864	1.05503	0.662213	0.439177	0.359919	0.600179	0.819217	0.426211	0.837613	1.07349	0.534548	0.581129	0.361394	1.2867	0.567144	1.80027	0.498708	0.825817	0.821301	1.19476	0.596516	0.439177	1.18173	0.907026	0.844133	1.48558	0.683071	0.964885	0.783227	0.429176	1.69104	1.00265	0.964156	0.828476	1.30879	1.4755
1553217_s_at	1.35959	1.09397	0.512913	0.811339	0.838801	1.05009	0.819657	1.12167	0.952467	1.46995	1.814	0.98615	0.796294	1.29542	0.964227	1.13517	0.660268	0.655419	0.856006	0.853105	0.784875	1.01572	0.970834	0.736747	0.832366	0.596685	0.773877	0.833899	1.13669	0.84613	0.89569	0.838801	0.952467	0.796294	0.660268	0.980057	0.76732	0.73466	1.11603	0.47153	0.599526	0.766884	0.711418	1.58828	0.978945	0.953007	0.931448	0.961334	1.77542
1553218_a_at	1.42143	1.28857	0.692368	0.771331	0.813867	0.796662	0.79435	1.22185	0.946976	1.07127	1.44107	1.15837	1.13035	0.897029	1.07808	0.449308	0.71569	0.716384	0.735377	1.01428	0.559667	0.637807	1.05755	0.721911	0.643848	0.77849	0.808498	0.939484	1.11485	1.15979	0.798771	0.813867	0.946976	1.13035	0.71569	1.01025	0.964689	1.12672	1.23121	0.453158	0.55571	0.905984	0.839344	1.12778	1.19474	0.652076	1.33375	1.14087	1.51019
1553219_a_at	0.458971	0.470507	0.440623	0.38496	0.364936	0.425098	0.489293	0.501518	0.390572	0.430262	0.489383	0.429278	0.37071	0.461018	0.461873	0.414644	0.141313	0.422534	0.450956	0.144346	0.154307	0.377001	0.378573	0.370499	0.142638	0.353057	0.393687	0.35219	0.400066	0.377715	0.387409	0.364936	0.390572	0.37071	0.141313	0.370289	0.37409	0.363352	0.518478	0.432318	0.426924	0.37092	0.366804	0.654506	0.385582	0.363834	0.410644	0.395777	0.685025
1553220_at	1.03727	0.890014	0.595903	0.76779	0.668769	0.742867	0.612711	1.67858	0.67321	2.05196	1.43198	0.827148	0.504454	1.24001	0.729926	0.795819	0.286644	0.581621	0.633625	0.297449	0.316313	0.561126	0.581654	0.612009	0.342837	0.603961	0.546052	0.460245	0.537243	3.46642	0.514376	0.668769	0.67321	0.504454	0.286644	0.519361	0.533598	0.648101	1.02908	0.59527	0.588786	0.480796	0.399386	0.636321	0.55469	0.494723	0.869668	1.06391	0.549055
1553221_at	1.89114	1.22225	0.909782	0.799931	1.09264	0.852149	0.548482	0.971002	0.779317	0.925375	1.4685	1.11532	1.12408	1.10075	1.10146	0.827125	0.651961	0.39949	0.691815	0.549921	0.582675	1.01189	0.723498	1.09326	0.72138	0.637881	0.764428	0.939948	1.59914	1.19037	1.01362	1.09264	0.779317	1.12408	0.651961	0.676649	0.61922	0.893835	0.846296	0.683382	0.720053	1.02209	1.04396	1.01515	0.920422	0.884754	0.764862	0.676777	1.14208
1553222_at	1.11317	0.887123	1.11441	1.06567	1.08648	1.10018	1.10925	1.09067	1.05231	1.11585	1.34869	1.19939	0.938366	0.961176	1.26206	0.841164	0.636994	1.08411	1.01742	0.717527	0.829685	1.0079	0.916444	0.889298	0.61194	0.878434	0.970306	0.89639	1.21887	1.30006	1.2575	1.08648	1.05231	0.938366	0.636994	0.808299	1.03396	0.941921	0.933234	0.865272	0.871071	0.947818	0.936415	1.01921	0.966643	0.921658	1.04754	1.12623	1.05091
1553224_at	2.19201	0.600932	0.888803	0.890088	0.538158	1.1896	0.87215	0.698459	0.531383	0.657265	0.833413	0.64956	0.496317	1.36138	0.899247	1.35472	0.41571	0.732305	0.976599	0.296139	0.832455	0.785242	0.547706	0.55774	1.2343	0.558163	0.664483	0.469653	0.591303	0.570327	1.03826	0.538158	0.531383	0.496317	0.41571	0.556897	0.58896	0.583748	0.495847	1.52628	1.32798	0.633799	0.680892	0.512144	0.558585	0.550614	0.585295	0.57618	1.16214
1553225_s_at	1.22966	1.11178	0.956451	0.574222	0.725004	0.983849	0.844236	0.892455	0.690742	1.16393	1.23996	1.08741	0.920597	1.17097	1.19018	0.632135	0.24854	0.748791	0.797961	0.409976	0.244625	0.720358	0.683077	0.773882	0.24156	0.60031	0.578905	1.08154	0.996132	0.927236	0.688394	0.725004	0.690742	0.920597	0.24854	1.12068	0.790747	0.935691	1.26918	0.55105	0.456294	0.858709	0.772566	1.87304	1.07929	0.771107	1.42734	1.17694	1.27062
1553226_at	0.663937	0.551399	0.663567	0.539272	0.525984	0.522931	0.643095	0.579214	0.565173	0.497714	0.719445	0.593249	0.527677	0.57444	0.67875	0.489335	0.243145	0.654723	0.676489	0.250263	0.275096	0.55448	0.531181	0.599069	0.247853	0.497538	0.569572	0.493136	0.581764	0.587958	0.593095	0.525984	0.565173	0.527677	0.243145	0.541834	0.556582	0.520049	0.521132	0.527329	0.496655	0.549055	0.536837	0.507132	0.558691	0.528476	0.534204	0.563146	0.559431
1553227_s_at	0.856707	2.238	1.05114	1.10438	1.62406	0.990125	1.05192	0.787617	1.46225	1.10398	0.680093	0.787024	1.19619	0.893556	0.891718	1.22676	1.27813	0.993354	0.894865	1.32701	1.04748	0.929653	1.3173	1.08395	0.567595	1.69049	2.3572	1.45342	0.9593	1.11746	0.972451	1.62406	1.46225	1.19619	1.27813	1.18717	1.44985	1.00157	2.29778	0.999926	0.959539	0.908451	1.15375	1.23878	1.24512	1.31158	1.45342	0.902628	1.001
1553228_at	0.966511	0.986015	1.05043	0.958178	0.807988	0.962309	0.903929	1.06527	0.977298	0.863553	1.37448	1.06006	0.850154	1.14232	0.975333	0.908676	0.394728	1.37091	1.10518	0.433476	0.504991	0.935878	0.922698	1.06169	0.466261	0.7369	0.978962	0.896214	0.974345	1.09887	1.03161	0.807988	0.977298	0.850154	0.394728	0.901484	1.01766	0.836282	0.81474	0.943721	0.826975	1.00808	0.897571	0.741513	0.916784	0.891481	0.804025	0.947991	0.90747
1553229_at	0.700748	0.990116	0.71043	0.640199	0.619812	0.674473	0.689917	0.815997	0.665615	0.642917	0.765838	0.851675	0.981558	0.748493	0.972624	0.623096	0.662986	0.792945	0.72319	0.662391	0.565219	0.669275	0.620986	0.682826	0.529826	0.642002	0.667758	0.581654	0.684637	0.712373	0.708744	0.619812	0.665615	0.981558	0.662986	0.722548	0.673847	0.629023	0.829196	0.944898	0.825504	0.654506	0.652158	0.642852	0.671684	0.616772	0.623103	0.650803	0.665615
1553232_at	0.889063	1.0449	0.926942	1.05484	0.889629	0.768591	0.838619	1.06463	1.14772	0.867546	1.02533	1.01122	0.885266	1.15826	0.960183	0.931668	1.68179	1.30701	1.0951	1.68138	1.9318	1.51754	1.0625	1.371	1.50499	0.869011	0.944413	0.910909	1.32788	1.15666	1.17407	0.889629	1.14772	0.885266	1.68179	1.01574	1.09348	1.01037	0.87926	1.1626	0.780083	1.08196	0.957722	0.912461	1.12622	1.11246	0.946737	1.21541	1.13199
1553234_at	0.759757	4.15897	0.766834	1.11879	3.06083	0.892536	0.805756	0.924986	1.21082	0.845499	0.869727	0.863966	1.51869	0.921797	0.815073	0.858517	0.337034	0.92883	0.819164	0.355018	0.378009	1.39374	1.71376	1.15841	0.335006	1.04635	1.46039	1.68039	0.886438	1.14751	1.1992	3.06083	1.21082	1.51869	0.337034	1.02713	2.31579	1.46177	6.0809	0.945571	1.07178	1.83901	1.08217	0.889461	1.17606	1.48911	0.869339	1.1734	1.1841
1553235_at	0.487662	0.459715	0.478082	0.548914	0.40555	0.453	0.486488	0.469937	0.434204	0.455056	0.532071	0.484145	0.41588	0.49903	0.499468	0.424057	0.171687	0.464563	0.484777	0.174889	0.195894	0.422219	0.409481	0.415723	0.173092	0.379433	0.44459	0.383618	0.438494	0.453163	0.440073	0.40555	0.434204	0.41588	0.171687	0.41431	0.439076	0.402723	0.412668	0.402736	0.399343	0.41533	0.405321	0.556582	0.427037	0.404937	0.570111	0.431829	0.425506
1553237_x_at	0.949105	0.752884	0.955463	0.758582	0.620986	0.657141	0.932705	0.841937	0.642245	0.644131	1.12128	0.841778	0.664734	0.653555	0.994509	0.622979	0.383948	1.01949	0.805009	0.392038	0.446945	0.66637	0.62122	0.631287	0.388114	0.547292	0.660599	0.607397	0.68012	0.730932	0.704069	0.620986	0.642245	0.664734	0.383948	0.620399	0.647856	0.689183	0.621221	0.933025	0.892793	0.649328	0.620868	0.729551	0.658478	0.620281	0.6596	0.829666	0.662225
1553238_a_at	1.11436	0.810838	1.1904	0.826104	0.930401	0.835684	1.31797	1.02668	0.941196	0.715511	1.434	1.24531	1.03963	0.896435	1.21832	0.757744	0.488463	1.2033	1.3046	0.461857	0.602824	1.20419	1.04239	0.990126	0.434303	0.899094	1.03199	0.882084	1.09886	1.05788	1.21127	0.930401	0.941196	1.03963	0.488463	0.970476	1.00105	0.927239	0.939951	0.746924	0.515107	0.745726	1.22973	0.913145	1.21701	0.946909	0.935694	1.00922	1.04121
1553239_at	0.550905	3.54748	0.988366	0.917485	1.44612	0.955974	1.07697	0.823229	1.56536	0.967221	1.1426	0.843972	1.5439	0.674598	0.898012	0.843425	0.994882	0.949333	0.527413	0.89908	0.911106	0.99559	1.39693	1.25703	0.878885	1.99219	2.58184	1.28783	0.912126	0.914026	1.61681	1.44612	1.56536	1.5439	0.994882	1.82655	1.32764	1.35222	3.60962	1.0783	1.35112	1.77614	1.41153	1.58923	1.69541	1.29589	1.97269	1.00562	1.26969
1553241_at	0.956553	1.03113	1.48861	1.10458	0.935495	0.98196	0.972831	1.21697	0.990102	0.913515	1.07091	1.2271	0.921797	1.07462	0.826051	0.923217	0.134411	1.28463	1.07409	0.139322	0.156564	0.972657	0.934787	1.01705	0.140943	0.898731	1.01724	0.869475	1.03373	1.03334	1.08747	0.935495	0.990102	0.921797	0.134411	0.951373	0.96132	0.930378	0.881562	0.884446	0.770217	0.956062	1.15269	0.869804	0.988044	0.932845	0.927392	0.98898	0.994418
1553243_at	1.04875	0.355405	4.38679	1.24105	1.031	1.4758	2.1479	0.759315	0.490335	0.645566	0.484811	0.499736	0.573234	0.923328	0.461306	2.17998	2.63075	0.533219	0.362221	1.59926	2.81378	0.927576	1.31088	1.05806	1.38787	0.757083	1.00141	1.21423	0.55815	0.937807	1.3281	1.031	0.490335	0.573234	2.63075	0.50492	1.10364	0.523095	1.08522	2.98782	1.14768	1.15292	2.41047	1.11118	0.709802	0.887929	0.876915	0.868334	0.764998
1553244_at	0.973085	1.24618	1.02342	0.998727	0.930959	0.952614	1.00555	1.00819	1.16195	0.930765	1.07817	1.03828	0.941583	1.03097	1.04995	0.964367	0.378905	1.15956	1.0706	0.385671	0.43342	0.969774	0.948732	1.01961	0.394495	0.864443	1.52939	0.968125	0.980655	1.00297	1.01499	0.930959	1.16195	0.941583	0.378905	0.910932	0.974739	0.801768	0.924119	0.994028	0.915922	0.970692	0.943009	0.876957	0.992971	0.929025	0.958833	0.965748	0.983255
1553246_a_at	1.23136	0.555995	0.696602	0.539476	0.417219	0.551711	0.680893	0.896656	0.684637	0.503854	1.86335	0.875113	0.435272	0.570982	0.688894	0.424217	0.246385	0.571405	0.709245	0.162643	0.173251	0.456086	0.432646	0.508285	0.164587	0.398029	0.463039	0.42607	0.79993	0.567744	0.595905	0.417219	0.684637	0.435272	0.246385	0.628666	0.404478	0.434943	0.541322	0.56874	0.660575	0.433056	0.434204	0.864911	0.45488	0.431339	0.743338	0.870162	1.04161
1553247_a_at	0.954874	1.03767	0.995188	0.765422	0.965868	0.930475	0.982718	1.01119	0.972466	0.888785	1.10614	0.899639	1.02012	1.01597	1.03855	0.894335	1.95473	1.1456	1.08803	1.84154	2.06653	1.1055	0.931603	1.24655	1.76997	0.870456	0.974491	0.895501	0.974122	1.15705	1.08438	0.965868	0.972466	1.02012	1.95473	0.871774	0.991969	0.833091	0.847873	1.16368	1.16295	1.19734	1.27011	0.796879	0.971179	0.930547	0.848996	0.981334	1.07458
1553248_at	0.688024	0.702789	1.04599	1.18992	0.520829	0.718879	0.707692	0.869676	0.773732	1.0633	0.770278	0.888235	0.578902	0.874866	0.840113	2.63316	1.39461	0.885058	0.866858	1.37144	2.36849	0.815497	0.705524	0.823089	3.56346	0.680753	0.912274	0.621093	1.21424	0.929866	0.976543	0.520829	0.773732	0.578902	1.39461	1.01957	0.876091	0.603837	0.679724	2.18517	1.71895	0.707796	0.78197	0.598607	1.58288	0.813341	0.658966	1.39847	1.36684
1553249_at	0.762438	0.765053	0.757506	0.646262	0.670415	0.698031	0.701268	0.775646	0.750542	0.693962	1.0417	0.793992	0.678066	0.801696	0.769112	0.674091	0.284374	0.838927	0.785835	0.297074	0.317142	0.721592	0.707138	0.745027	0.287431	0.661224	0.738574	0.619461	0.757815	0.802355	0.733701	0.670415	0.750542	0.678066	0.284374	0.721183	0.719412	0.680506	0.701013	1.19116	0.991267	0.742495	0.703271	0.701809	0.733285	0.691664	0.727759	0.723095	0.711969
1553252_a_at	0.97228	0.617852	1.02733	1.24411	1.34091	1.03114	1.04908	1.62508	0.82134	1.18897	0.860438	0.731364	0.836387	1.00293	0.820851	1.2123	0.853023	1.70415	0.812371	0.785027	0.724733	1.1202	1.44546	1.13106	1.29226	1.05422	1.49212	1.61089	1.47055	1.12126	1.34168	1.34091	0.82134	0.836387	0.853023	0.810692	0.645492	0.997023	0.880868	2.26942	1.28252	1.22502	1.6302	0.742869	0.42871	1.56259	0.668094	0.504232	0.515903
1553253_at	0.7218	1.00131	0.979252	1.26224	1.30328	0.901776	0.931258	1.34579	1.45601	0.986312	0.99721	1.41127	1.32565	0.978527	0.93074	0.893311	0.809355	1.33644	0.914657	0.822091	0.888546	1.3479	1.2991	1.35634	0.787729	1.23794	1.35505	1.23466	1.3234	1.38145	1.36457	1.30328	1.45601	1.32565	0.809355	1.30033	1.4041	1.29248	1.22814	1.0904	0.821575	1.30723	1.56509	1.28931	1.3204	1.27742	1.33546	1.37753	1.37701
1553254_at	1.4166	0.691894	0.643066	0.707555	0.408942	1.43391	1.34044	0.657647	0.645292	1.07645	1.12665	0.45896	0.358034	1.05355	0.775235	0.502733	0.63747	0.542498	1.8389	1.16764	1.06103	0.700885	0.430853	0.412202	1.49573	0.260535	0.402725	0.251292	0.310455	1.17741	0.644073	0.408942	0.645292	0.358034	0.63747	0.341372	0.449071	0.421504	0.197528	0.283799	0.719097	0.353192	0.313642	0.342212	0.688406	0.497729	0.357696	0.728728	0.618294
1553255_at	0.96844	1.05154	1.05155	0.965866	0.93759	1.23419	1.01007	1.15793	0.949007	0.939539	1.09472	1.06475	0.859638	1.06511	1.0403	0.9383	0.427753	1.22484	1.0933	0.440906	0.498482	0.954225	0.916726	1.0228	0.430657	0.878538	0.973546	0.771066	0.997777	1.04549	0.999476	0.93759	0.949007	0.859638	0.427753	0.925085	0.888731	0.818084	0.815458	1.32523	1.16897	0.945245	0.924735	0.86797	0.947751	0.907756	0.873899	0.942033	0.929821
1553257_at	1.86294	0.322465	0.454551	0.511777	0.601874	0.606307	0.688871	1.20788	0.626613	0.828323	1.44447	1.41995	0.605528	0.886028	1.01459	0.791509	0.829814	0.791214	0.744391	1.16182	0.573127	1.22503	0.643546	0.764538	0.935405	0.437724	0.549959	0.449553	2.84897	1.49977	1.09342	0.601874	0.626613	0.605528	0.829814	1.32956	0.936711	0.786684	0.471584	0.210579	0.474484	0.745266	0.512987	0.749365	0.854943	0.928948	0.985408	1.73946	1.76364
1553258_at	0.559804	0.557255	0.560739	0.506458	0.466996	0.521552	0.549621	0.572591	0.501601	0.506428	0.611916	0.573023	0.471611	0.527091	0.573463	0.496402	0.210562	0.574321	0.569014	0.21702	0.233882	0.488495	0.470453	0.483897	0.21585	0.449663	0.500937	0.452735	0.513016	0.499613	0.518086	0.466996	0.501601	0.471611	0.210562	0.478347	0.488957	0.465057	0.490624	0.481672	0.468349	0.487664	0.474833	0.446697	0.497256	0.468411	0.480523	0.498952	0.499518
1553260_s_at	0.636687	1.59333	0.655739	0.621996	0.597824	0.616083	0.620716	0.720528	0.659102	0.548288	0.693766	0.71714	1.32462	0.732707	0.655131	0.576829	0.231523	0.781665	0.68241	0.245479	0.261947	0.635119	0.66235	0.671176	0.247493	0.604532	0.732869	0.560702	0.656986	0.672829	0.665866	0.597824	0.659102	1.32462	0.231523	0.622867	0.635119	0.569464	1.31912	0.898055	0.69398	0.651296	0.739412	0.492949	0.640667	0.618174	0.599863	0.629975	0.546672
1553261_x_at	0.86548	0.982284	0.947452	0.960367	0.920243	0.934209	0.769625	1.1125	1.04871	0.833448	0.840023	0.918402	1.06007	1.23999	0.908398	0.819881	0.412128	1.59892	1.09856	0.449348	0.473348	1.08235	1.1951	1.35602	0.595193	0.987499	1.17805	0.905227	1.14035	1.57423	1.20099	0.920243	1.04871	1.06007	0.412128	1.17116	1.10887	0.960244	0.884749	1.11642	1.0366	1.15074	0.993118	0.819206	1.10072	1.09016	1.06812	1.05049	1.04633
1553262_a_at	1.10808	1.02745	1.06418	0.987914	0.99338	0.924621	1.08853	1.04954	1.02855	0.94865	1.17997	1.07336	0.980502	0.93815	1.09928	0.905462	0.631097	1.00652	1.08309	0.63315	0.659762	0.968523	0.945897	0.959953	0.617041	0.937173	0.996579	0.936288	1.06296	0.984776	0.998087	0.99338	1.02855	0.980502	0.631097	0.957596	0.972194	0.951998	0.979576	0.374871	0.386291	0.964867	0.950919	0.980131	1.0013	0.942683	1.01407	1.01849	1.01503
1553263_at	0.487391	0.566156	0.540224	0.546127	0.446443	0.475593	0.549723	0.65189	0.480705	0.485474	0.598117	0.543867	0.488033	0.50959	0.576662	0.472285	0.266948	0.542842	0.588	0.263297	0.284982	0.422539	0.440906	0.446528	0.262043	0.436509	0.461204	0.434039	0.649942	0.467969	0.483257	0.446443	0.480705	0.488033	0.266948	0.449833	0.454365	0.508573	0.457209	0.698257	0.704189	0.455225	0.44124	0.489882	0.465497	0.425747	0.469298	0.473936	0.474115
1553264_a_at	2.21232	0.0388129	0.14792	0.566343	0.27288	0.636126	0.751175	1.46078	0.498466	0.905547	1.76048	1.59282	0.261562	0.88461	1.24993	0.402521	0.516381	0.282302	0.888431	1.32572	0.694983	1.10509	0.537634	0.476889	0.950562	0.0969349	0.260772	0.342913	1.90263	1.68288	0.755933	0.27288	0.498466	0.261562	0.516381	0.766441	0.730497	0.51553	0.252188	0.195923	0.771696	0.560156	0.145731	0.569772	0.554989	0.743597	1.29486	2.32978	2.0925
1553265_at	1.02237	0.881327	0.92908	0.746523	0.652035	1.13651	0.869244	0.844322	0.751394	0.802301	1.03996	0.842731	0.679606	0.823461	0.877992	0.887333	0.380178	0.886738	0.895586	0.404386	0.452254	0.716155	0.681794	0.720774	0.406244	0.621103	0.875112	0.591415	0.75925	0.744745	0.769658	0.652035	0.751394	0.679606	0.380178	0.693629	0.713721	0.665237	0.647122	1.45515	0.989856	0.703537	0.667001	0.620282	0.724875	0.67922	0.687231	0.704602	0.670415
1553266_at	0.935477	0.971613	1.02465	0.845277	0.846305	0.974549	0.913364	1.03362	0.931464	0.848695	1.06139	1.00631	0.840404	1.15379	0.987526	0.879002	0.351123	1.28725	1.17427	0.386695	0.421209	0.939069	0.938537	1.02966	0.439839	0.762704	1.01901	0.805091	1.0098	1.18544	2.00691	0.846305	0.931464	0.840404	0.351123	0.912978	0.955189	0.874615	0.785391	1.20815	0.946161	0.984346	0.897741	0.735229	0.925669	0.967186	0.825284	0.92602	0.903532
1553267_a_at	0.850746	1.0631	1.03727	0.81492	0.712911	1.04028	0.831561	1.06026	0.765739	0.988995	1.02636	1.06748	0.853538	1.08069	0.83002	0.913661	0.284802	0.97054	0.877503	0.28824	0.322782	0.779325	0.838023	0.755526	0.291997	0.62653	0.987703	0.761551	1.03259	1.20306	0.775356	0.712911	0.765739	0.853538	0.284802	0.973609	0.777264	0.852086	0.890134	0.964278	0.794917	0.795556	0.762127	0.849191	0.802203	0.754812	0.873623	0.8169	0.816591
1553268_at	1.25049	0.729469	1.06537	0.859146	0.691217	0.874622	0.925152	0.941405	1.07718	1.46878	1.063	0.828448	1.00268	1.45088	0.988469	1.242	0.812749	0.622386	0.543655	1.23343	1.02745	1.03407	0.869599	0.720853	1.7898	0.825531	1.04231	0.99043	0.786071	0.627547	0.659548	0.691217	1.07718	1.00268	0.812749	0.550466	1.11786	0.923847	1.17264	1.16822	1.12184	0.94541	0.856866	1.15678	0.661671	0.968207	0.893943	0.608498	0.96656
1553269_at	0.980563	1.67836	0.613034	0.838871	0.785104	1.32729	0.986398	0.868153	0.609131	0.999045	0.903231	0.845221	0.711978	0.877112	0.825544	2.05065	2.52094	0.546812	0.52199	0.582653	1.30136	0.828109	0.866396	0.725433	1.32785	0.854518	0.49026	0.49943	0.604425	1.04202	0.763868	0.785104	0.609131	0.711978	2.52094	1.25894	0.643834	0.547093	1.22512	2.21973	2.70226	0.791365	1.49931	2.72481	1.79505	1.38247	2.04641	1.19672	0.838193
1553271_at	0.668942	2.9327	0.836278	0.972261	2.43681	1.22239	0.970192	1.01554	1.33881	2.08204	0.925383	0.7605	1.26067	1.28021	0.559026	1.23537	1.36261	0.930828	0.975062	1.02516	0.97045	0.72671	1.92854	1.45525	0.684	1.53381	2.4609	1.16905	0.8865	0.948955	1.2923	2.43681	1.33881	1.26067	1.36261	1.34745	1.26354	1.83636	3.37608	1.20525	0.904561	1.49288	1.01523	1.89635	1.6484	1.26929	1.59052	0.8694	0.844286
1553272_at	0.888664	1.50573	0.52057	0.947412	0.80918	1.32896	0.984081	1.44116	0.746126	2.46642	1.03269	1.28751	0.986731	1.35682	0.769419	1.27999	0.34524	0.879589	0.852982	0.353747	0.378139	1.00557	0.809333	0.806735	0.346843	0.741204	0.857873	0.779442	0.878394	1.10864	0.87989	0.80918	0.746126	0.986731	0.34524	0.827127	0.942413	0.807499	1.19282	0.533174	0.69837	0.80811	0.799899	1.04532	0.858847	0.929492	1.48765	1.2149	1.68892
1553274_a_at	0.352605	2.54604	1.69121	1.31714	1.53648	1.08204	1.35205	0.856141	2.24744	1.02174	0.83114	0.39412	1.27463	0.88878	0.72269	1.78483	1.30134	1.97991	1.16781	0.657837	0.782666	0.928398	1.3997	0.866805	2.06463	1.91625	4.75785	1.91046	1.33886	1.04093	0.74977	1.53648	2.24744	1.27463	1.30134	0.931035	1.04507	1.50855	2.25553	2.62339	1.09978	1.46248	1.16028	2.00599	1.52721	1.62463	2.11427	0.706145	1.22778
1553275_s_at	1.16359	1.38243	1.15542	0.966165	0.889357	1.00448	1.8688	1.15284	1.02507	1.06879	1.0002	1.00348	0.959786	0.921333	0.925942	0.881382	1.58901	1.52644	1.07641	0.530253	0.619805	1.02024	0.970738	0.982372	0.637438	2.20902	1.45774	0.922068	1.05059	0.999425	0.979961	0.889357	1.02507	0.959786	1.58901	0.925912	1.09067	0.98163	1.51107	1.12268	0.771217	0.978479	0.958697	1.16795	0.948777	1.19838	1.02566	1.07551	1.01543
1553276_at	0.526184	0.515974	0.519687	0.474745	0.449068	0.478383	0.513651	0.519416	0.48463	0.46451	0.568592	0.531902	0.454279	0.516948	0.520073	0.459542	0.182886	0.537749	0.535436	0.1939	0.209016	0.467084	0.450429	0.471789	0.192294	0.427361	0.479797	0.430932	0.491739	0.493882	0.497068	0.449068	0.48463	0.454279	0.182886	0.458941	0.468057	0.446697	0.447035	0.494933	0.469895	0.469653	0.453935	0.422459	0.474922	0.447373	0.464003	0.476182	0.478167
1553277_at	0.807252	0.797171	0.810551	0.699118	0.691272	0.764909	0.753303	0.819079	0.764147	0.781537	0.8625	0.817382	0.709013	0.887835	0.805756	0.706644	0.302035	0.9589	0.88765	0.309267	0.342504	0.750826	0.718189	0.828098	0.313807	0.63332	0.788516	0.656365	0.778294	0.843589	0.82544	0.691272	0.764147	0.709013	0.302035	0.726247	0.739832	0.692187	0.750826	0.830074	0.640305	0.769222	0.716968	0.667253	0.754669	0.705135	0.719549	0.751252	0.73384
1553279_at	0.683097	0.854717	2.7299	1.65714	1.21614	1.76969	1.55759	0.842856	0.496147	0.744337	0.866897	1.02736	0.660124	1.39057	1.01942	1.54931	0.806798	2.45648	1.92818	1.03322	1.10746	1.91974	0.943198	1.13053	0.786117	0.569162	1.0231	1.29617	0.715504	1.22561	1.2573	1.21614	0.496147	0.660124	0.806798	0.71713	1.51817	0.978998	0.808783	3.01403	1.94154	1.04461	1.38512	0.615979	0.678218	2.1692	0.706362	0.661874	0.720664
1553280_at	0.859779	1.40572	0.773109	0.787042	1.36222	1.0521	0.86972	1.09363	1.63494	1.04341	0.919133	0.954997	1.36609	1.10458	0.91709	0.973063	0.481554	0.925398	0.748979	0.491344	0.541673	1.44447	1.38116	1.37412	0.479969	1.19988	2.2707	1.58472	1.12793	1.13585	1.5064	1.36222	1.63494	1.36609	0.481554	1.4062	1.31241	1.35477	3.6667	0.783632	0.582187	1.30622	1.26585	1.46566	1.44939	1.36403	1.47288	1.60038	1.12155
1553281_at	0.435183	0.42945	0.452296	0.417309	0.396826	0.397187	0.456086	0.452718	0.426876	0.394797	0.501138	0.460639	0.405474	0.408895	0.469646	0.385887	0.185773	0.510677	0.464967	0.187829	0.198111	0.786133	0.395777	0.407164	0.185516	0.384344	0.436261	0.381376	0.42898	0.411966	0.427037	0.396826	0.426876	0.405474	0.185773	0.402038	0.40555	0.395926	0.396826	0.384787	0.377625	0.40532	0.398631	0.391311	0.408166	0.394432	0.413997	0.420546	0.421422
1553282_at	0.453388	0.446805	0.44962	0.408051	0.362049	0.409976	0.446214	0.444012	0.388216	0.40376	0.493576	0.4552	0.364316	0.424537	0.461702	0.394499	0.209087	0.447373	0.459652	0.212501	0.227903	0.37693	0.362186	0.372396	0.211171	0.343767	0.384199	0.347558	0.395029	0.391978	0.396901	0.362049	0.388216	0.364316	0.209087	0.36917	0.376574	0.360069	0.358506	0.434324	0.482746	0.373242	0.364591	0.349404	0.382676	0.38152	0.375294	0.383763	0.38529
1553284_s_at	0.855663	0.59293	0.276499	0.857238	0.845365	0.943248	1.13932	1.50345	0.943542	1.83616	1.35	1.0688	1.02	1.34224	0.872487	0.511511	0.196246	0.620302	0.751083	0.369893	0.145231	0.9464	0.752691	0.702224	0.190859	0.631421	0.210331	0.76706	1.21406	1.26635	0.755543	0.845365	0.943542	1.02	0.196246	1.15123	0.815838	0.988286	0.710506	0.277305	0.632109	1.05432	0.53462	1.17587	0.767641	0.819084	1.17542	1.30871	1.32065
1553285_s_at	0.698542	1.61268	0.737136	0.870669	0.825128	0.811127	0.698154	0.839876	0.909704	0.75331	0.791392	0.868375	0.944591	0.867143	0.715454	0.732431	0.534367	0.949188	0.764562	0.535742	0.61434	0.850797	0.912461	0.901313	0.560361	0.825909	0.904558	0.855638	0.92427	0.888116	0.947095	0.825128	0.909704	0.944591	0.534367	0.987702	0.88209	0.912288	1.60825	1.79609	1.08629	1.14816	0.92235	0.722139	0.884428	0.982114	0.858394	0.849833	0.82248
1553286_at	1.3553	1.04332	0.958513	0.964628	1.23104	0.955342	0.930492	1.16125	0.585248	1.00394	0.890649	0.759525	1.03133	0.917197	1.21913	0.867059	0.626475	1.09988	0.798199	0.669185	0.331521	1.07881	1.22014	0.981849	0.602828	1.60084	0.802593	1.48281	0.951685	1.15766	0.948093	1.23104	0.585248	1.03133	0.626475	1.02686	1.10775	1.04705	1.8616	1.04654	1.10644	1.33886	1.33003	1.13232	1.25549	1.41916	0.837955	0.796696	1.10608
1553288_a_at	0.895593	1.04045	1.00975	1.7256	0.964794	1.23205	1.75178	1.04883	7.02998	0.697355	1.01144	4.05125	1.68672	1.88883	1.65853	2.66809	2.40112	1.1227	0.931847	0.601744	0.740524	0.726647	0.64809	0.880742	0.837651	0.438487	0.494903	0.793139	0.91781	0.736888	0.779459	0.964794	7.02998	1.68672	2.40112	0.911583	0.719537	0.504446	0.446605	0.677915	0.855664	0.68644	0.901298	1.20099	1.05847	1.39689	4.88397	1.63831	0.744029
1553292_s_at	0.711877	1.92868	0.635976	1.41971	1.20977	1.72001	1.65145	0.905753	1.22427	1.17301	0.938773	0.416801	0.545474	0.978516	0.889129	0.768168	1.58223	1.00832	2.97439	1.50722	1.18681	0.740588	1.03717	0.938432	2.46826	1.31872	1.52629	0.629428	1.05059	0.686504	0.876172	1.20977	1.22427	0.545474	1.58223	1.00759	0.658902	0.831457	1.50167	0.92025	1.02723	0.832559	0.53881	1.41885	0.716751	0.997162	1.16751	0.72493	0.934182
1553293_at	0.421444	0.40851	0.414622	0.374791	0.354126	0.377179	0.412016	0.408051	0.380727	0.3702	0.454482	0.416994	0.359593	0.401481	0.424817	0.363694	0.148558	0.403233	0.422382	0.152521	0.162785	0.369729	0.355267	0.366735	0.152592	0.338541	0.380799	0.342405	0.38675	0.382821	0.385728	0.354126	0.380727	0.359593	0.148558	0.360205	0.368264	0.35033	0.354462	0.498916	0.471236	0.363009	0.357018	0.350197	0.37416	0.353324	0.367916	0.376645	0.377002
1553295_at	0.638698	0.637603	0.649928	0.570221	0.546672	0.604912	0.624642	0.645653	0.586514	0.566156	0.695698	0.658189	0.564746	0.662618	0.652343	0.569692	0.234234	0.697407	0.670494	0.243357	0.265245	0.581984	0.560596	0.602591	0.238885	0.508381	0.603162	0.521921	0.614909	0.608892	0.635239	0.546672	0.586514	0.564746	0.234234	0.562082	0.586071	0.543476	0.533699	0.627213	0.581751	0.59478	0.582315	0.50312	0.587513	0.554795	0.549574	0.58718	0.585849
1553296_at	0.477993	0.467587	0.471304	0.425411	0.405627	0.43303	0.472179	0.470114	0.434286	0.421664	0.517092	0.481505	0.413293	0.459368	0.486488	0.41574	0.170567	0.476808	0.484507	0.177005	0.189164	0.424863	0.407087	0.423819	0.173727	0.383183	0.432646	4.85826	0.448305	0.431503	0.455052	0.405627	0.434286	0.413293	0.170567	0.416116	0.423499	0.404784	0.407395	0.492954	0.457631	0.42422	0.412746	0.393166	0.430361	0.405857	0.426957	0.432892	0.432319
1553297_a_at	0.709909	1.11981	0.665915	1.0824	1.76756	1.26972	1.11362	0.655786	1.18621	0.743359	0.706233	1.09059	0.751314	0.528735	0.811912	2.21802	1.62525	4.69485	2.03683	2.23233	4.31747	0.821149	1.44786	1.28768	2.61156	2.15173	1.22613	2.81935	1.08595	1.2324	1.00019	1.76756	1.18621	0.751314	1.62525	1.38807	2.17176	2.70753	1.29427	1.51987	0.98798	1.29427	0.660529	1.66408	1.54168	1.29967	1.50965	0.596519	0.70147
1553298_at	0.864355	0.968467	1.02971	0.832719	0.869427	1.21404	0.961966	1.0662	0.915146	0.873516	1.0187	1.10821	0.862386	1.15267	0.940448	0.921765	0.373539	1.2891	1.58062	0.374754	0.411662	1.13532	1.06966	1.06683	0.410974	0.809294	1.01796	0.851206	0.991546	1.08844	1.12315	0.869427	0.915146	0.862386	0.373539	0.903965	1.01067	0.861734	0.794734	1.431	1.05128	0.989673	0.878849	0.652842	0.895966	0.95186	0.754746	0.935443	0.927867
1553299_at	0.681399	0.698822	0.686599	0.615696	0.610621	0.634722	0.693252	0.715519	0.737876	0.686539	0.770254	0.734379	0.637164	0.6783	0.721048	0.621101	0.441623	0.820624	0.981501	0.455522	0.483613	1.12155	0.63308	0.695994	0.450787	0.649574	0.684766	0.609007	0.963352	0.907814	0.737318	0.610621	0.737876	0.637164	0.441623	0.639699	0.76487	0.682697	0.685025	0.665713	0.626432	0.710086	0.676784	0.602706	0.723642	0.684507	0.70647	1.18343	0.729827
1553300_a_at	0.801732	0.610069	0.460505	0.715519	0.579897	0.669907	0.579556	2.99095	0.807683	0.758586	0.858192	3.0519	0.83486	0.70731	0.856444	0.871079	0.272996	0.939574	0.600896	0.371891	0.368856	1.83484	0.586736	0.784797	0.478876	0.698367	0.773745	0.700616	6.31649	1.38953	1.06169	0.579897	0.807683	0.83486	0.272996	0.716425	1.60886	0.747284	0.839292	0.92731	0.978986	0.729827	0.735229	6.94684	0.738155	1.30029	0.758246	1.82308	1.43168
1553301_a_at	0.829559	0.66437	0.772399	0.672995	0.658354	0.616199	0.736043	0.757153	0.70955	0.533896	0.842425	0.774916	0.715613	0.616781	0.742624	0.595178	0.302724	0.841143	0.80785	0.357436	0.372207	0.818136	0.685414	0.741513	0.312804	0.609007	0.738295	0.681794	0.827316	0.746155	0.770678	0.658354	0.70955	0.715613	0.302724	0.693891	0.712103	0.690488	0.632961	0.841685	0.740457	0.714531	0.674867	0.804786	0.757099	0.695336	0.844865	0.742776	0.744463
1553303_at	0.627079	0.688225	0.598783	0.536636	0.587069	0.65479	0.586367	0.748919	0.53826	0.523919	0.688639	0.623758	0.557952	0.643645	0.566172	0.615038	0.254732	0.63815	0.614532	0.261072	0.271544	0.558163	0.549055	0.569141	0.254985	0.560066	0.570974	0.505122	1.138	0.556687	0.605104	0.587069	0.53826	0.557952	0.254732	0.546362	0.523701	0.538871	0.560596	1.66102	1.14122	0.559325	0.545123	0.495847	0.583748	0.5403	0.534204	0.573897	0.670035
1553304_at	0.849692	1.00585	0.68868	1.26373	1.20704	0.899051	0.694837	1.37847	0.705197	1.09951	0.819516	1.3365	0.957625	1.13856	0.78968	0.83544	0.34234	1.45264	0.636134	0.345257	0.361903	0.980716	0.848302	0.996231	0.338305	0.927679	0.922779	0.908924	1.29869	0.979975	0.995289	1.20704	0.705197	0.957625	0.34234	0.950767	0.771766	0.727548	0.988163	0.896553	1.17141	0.955454	0.860582	0.839049	0.972773	0.99022	1.91223	1.02103	1.13316
1553306_at	0.939823	0.92598	0.915908	0.921679	0.836915	0.859327	0.940172	1.00593	1.16698	0.845977	1.01538	1.0048	0.846625	1.09319	1.01068	0.820515	0.35034	0.979178	0.937386	0.359688	0.385609	0.868189	1.10116	1.15425	0.3533	0.824037	0.959171	0.734812	0.901313	1.15011	0.980445	0.836915	1.16698	0.846625	0.35034	0.838023	0.862788	0.831393	0.870491	0.624705	0.392294	0.886271	0.842473	0.828569	0.854991	0.836124	0.876934	0.88862	0.888788
1553310_at	0.72871	0.721324	0.751629	0.728861	0.638853	0.677789	0.707669	0.757724	0.683731	0.634483	0.798912	0.753025	0.642488	0.763467	0.750236	0.645226	0.262558	0.803782	0.762579	0.283369	0.314859	0.679734	0.658105	0.682181	0.285749	0.599409	0.973056	0.60043	0.725698	0.740532	0.719548	0.638853	0.683731	0.642488	0.262558	0.660849	0.686062	0.628785	0.615724	0.73566	0.613623	0.692973	0.655373	0.591191	0.681278	0.641516	0.642002	0.684119	0.672192
1553311_at	0.590185	0.575199	0.583763	0.528503	0.506366	0.567225	0.560739	0.597965	0.558163	0.50338	0.625105	0.606252	0.510693	0.579009	0.589419	0.514808	0.322837	0.644801	0.610669	0.349136	1.31819	0.538973	0.524196	0.572055	0.401446	0.47313	0.557424	0.544505	0.569572	0.565601	0.585295	0.506366	0.558163	0.510693	0.322837	0.527877	0.543271	0.50274	0.498763	0.754636	0.639735	0.544814	0.523206	0.478619	0.545742	0.535215	0.521527	0.550823	0.542757
1553313_s_at	0.994453	0.36141	1.0174	0.789743	0.742147	0.724134	0.804516	0.855946	0.322087	0.579732	0.683891	0.694197	0.494772	0.939991	0.629257	2.66998	0.139001	1.42857	0.88153	0.0856346	0.146007	0.432362	0.48956	0.625525	0.242961	0.429347	6.02997	1.2619	1.24625	2.01053	0.231163	0.742147	0.322087	0.494772	0.139001	0.622458	0.432362	0.798498	0.735997	1.06265	0.942368	0.551502	1.18175	0.606309	0.627777	0.614853	0.774699	1.94618	1.51712
1553314_a_at	0.555863	4.54022	0.971704	2.39542	3.923	1.17797	0.724116	0.692593	3.23419	0.757575	0.89557	1.19967	3.65167	0.769094	1.39087	3.20327	2.31329	1.28271	0.90207	10.7679	4.0839	0.977171	1.27867	0.925024	12.3437	3.71998	2.75343	7.82477	0.977171	1.95755	1.06316	3.923	3.23419	3.65167	2.31329	1.70642	2.42667	7.75994	4.70217	8.96259	9.91754	3.60025	0.906837	0.928354	1.52482	3.69754	2.08479	0.981616	0.974587
1553315_at	0.83993	1.33367	0.950867	0.840351	0.805243	1.22582	1.04421	1.16265	0.872633	1.27343	1.0275	1.02624	0.823414	0.963036	0.976056	0.911251	0.905611	1.18077	1.30566	0.935926	1.47016	0.836598	0.847265	0.890638	1.19653	0.806767	1.32286	0.784648	0.936586	1.32462	0.912978	0.805243	0.872633	0.823414	0.905611	0.872963	0.892325	0.803265	0.748133	1.54282	1.15791	0.945127	0.960805	0.819995	0.906098	1.04615	0.877598	0.867696	0.966089
1553316_at	0.594689	0.583285	0.583438	0.540494	0.505313	0.541504	0.584196	0.58724	0.546569	0.523623	0.640714	0.599998	0.51789	0.559045	0.600897	0.51812	0.216474	0.586245	0.6019	0.215709	0.242098	0.530378	0.51108	0.52668	0.219226	0.466643	0.538667	0.476362	0.553119	0.536228	0.552701	0.505313	0.546569	0.51789	0.216474	0.515935	0.527278	0.50274	0.505314	0.531998	0.482746	0.524494	0.509728	0.498103	0.540913	0.501695	0.530078	0.54122	0.537548
1553317_s_at	0.769398	0.797473	0.823429	0.720663	0.706603	0.766932	0.747182	0.831212	0.754242	0.705578	0.870534	0.834353	0.682826	0.864041	0.804711	0.727062	0.284429	0.948473	0.852799	0.310967	0.34622	0.749549	0.728448	0.803113	0.334178	0.620282	0.790756	0.658603	0.790457	0.82466	0.815819	0.706603	0.754242	0.682826	0.284429	0.725286	0.749691	0.679606	0.635599	0.788642	0.683736	0.759106	0.717239	0.63608	0.745731	0.713856	0.707941	0.739552	0.729413
1553318_at	0.73618	0.799129	0.708457	0.709341	0.680635	0.722141	0.888639	1.10808	0.732039	0.728435	0.786126	0.804844	0.679221	0.785675	0.739463	0.699086	0.160434	0.760157	0.729656	0.163441	0.189347	0.772575	0.677553	0.691794	0.144168	0.645532	0.723779	0.846145	0.729965	0.928826	0.742214	0.680635	0.732039	0.679221	0.160434	0.690096	0.698235	0.669275	0.674612	0.642361	0.619939	0.721456	0.683214	0.68012	0.717917	0.678194	0.698367	0.765594	0.725286
1553319_at	1.49189	0.43352	0.433733	0.396524	0.375934	0.398463	0.446628	0.448302	0.406241	0.428075	0.475959	2.24404	0.386531	0.433602	0.450622	0.394871	0.170575	0.432039	0.493759	0.195904	0.174423	0.389834	0.374798	0.437583	0.164033	0.383763	0.39488	0.36404	0.405934	0.399084	0.401886	0.375934	0.406241	0.386531	0.170575	0.382314	0.385509	0.378001	0.38217	0.425293	0.401697	0.382966	0.376147	0.380511	0.396451	0.396001	0.397276	0.459897	0.400293
1553320_s_at	0.923412	0.97768	1.04073	0.853926	0.835649	0.958143	0.947523	1.50727	0.939247	0.828603	1.02598	0.995183	0.887948	1.16078	0.993035	0.875031	0.321072	1.26202	1.0966	0.353326	0.405024	0.942271	0.979148	1.06511	0.363696	0.781686	1.01401	0.809059	0.998595	1.14101	1.04555	0.835649	0.939247	0.887948	0.321072	0.908328	0.942806	0.860181	0.804786	0.941454	0.866399	0.993134	0.893676	0.71022	0.926895	0.894183	0.794804	0.927071	0.950324
1553321_a_at	1.15304	0.770358	1.21179	0.930517	1.5014	0.975768	1.20954	1.12824	0.796526	0.900252	1.9408	0.921266	1.94616	0.964968	1.93757	0.782662	1.57891	1.38354	0.91993	0.857577	0.848765	0.5006	0.840157	1.18375	0.618949	0.582474	0.315034	1.53935	0.832565	0.904121	0.5118	1.5014	0.796526	1.94616	1.57891	1.53586	1.81773	1.20909	0.857169	0.683714	0.748255	1.13187	0.768705	1.01813	0.848138	0.64048	0.49956	0.887352	0.579946
1553322_s_at	0.638745	1.04394	0.73487	1.93249	1.25852	1.03005	0.82563	1.27017	0.789312	0.944437	0.82242	1.23289	1.53845	0.991165	0.973778	0.958436	0.424547	1.18459	0.646969	0.425929	0.505329	1.22541	1.32545	1.18574	0.368378	1.27505	0.811409	1.23448	1.31945	1.59956	1.49712	1.25852	0.789312	1.53845	0.424547	1.33906	1.29694	1.48949	1.29817	1.18881	1.34749	0.970178	0.972015	1.21273	1.70385	1.2989	1.13958	1.40575	1.32295
1553323_a_at	1.08531	1.38453	0.999907	2.85508	2.42069	2.5325	0.9451	0.844066	0.679253	0.920822	1.00698	0.942306	0.959399	1.28027	0.946327	0.947072	0.751698	0.466265	0.953196	0.811674	0.599993	0.594021	1.18954	1.03792	0.845809	0.845705	0.819104	0.931509	1.27046	0.992994	1.20859	2.42069	0.679253	0.959399	0.751698	0.939292	0.685317	0.781133	1.12393	1.7593	1.67685	0.956862	0.942138	1.31893	0.906999	0.912159	1.3355	0.967415	1.22377
1553325_at	0.683804	0.673329	0.666157	0.619656	0.567207	0.660621	0.671365	0.672614	0.610737	0.613995	0.76954	0.688523	0.559431	0.650481	0.687108	0.602749	0.205608	0.699382	0.6852	0.212676	0.234188	0.588848	0.564959	0.585074	0.208267	0.522316	0.604532	0.548328	0.620985	0.611315	0.632003	0.567207	0.610737	0.559431	0.205608	0.574114	0.588737	0.566671	0.569464	0.683249	0.648684	0.584853	0.565173	0.524494	0.594667	0.559748	0.592758	0.596582	0.605104
1553326_at	0.448122	0.438455	0.443986	0.402626	0.397201	0.406128	0.440787	0.442424	0.427523	0.39614	0.485407	0.451695	0.401354	0.419996	0.454735	0.391165	0.163315	0.449826	0.455072	0.167778	0.18098	0.413371	0.398028	0.411343	0.167003	0.382893	0.422859	0.3834	0.433056	0.423099	0.436591	0.397201	0.427523	0.401354	0.163315	0.404478	0.412902	0.394581	0.39488	0.438912	0.416708	0.410799	0.400369	0.38152	0.421741	0.395328	0.414075	0.42206	0.423179
1553327_a_at	0.500488	0.492391	0.496329	0.470202	0.443666	0.461279	0.492113	0.511351	0.478619	0.443112	0.540925	0.523347	0.4506	0.481915	0.505525	0.437794	0.193768	0.517754	0.506933	0.196198	0.210338	0.461727	0.444506	0.465321	0.19447	0.428251	0.471611	0.425667	0.482253	0.471433	0.490531	0.443666	0.478619	0.4506	0.193768	0.450429	0.456863	0.440656	0.431747	0.492559	0.47216	0.458508	0.44695	0.416273	0.469741	0.445095	0.458768	0.469387	0.472682
1553328_a_at	0.416626	0.388737	0.392769	0.357738	0.363146	0.35368	0.392477	0.386778	0.358913	0.353947	0.453808	0.396973	6.18529	0.36335	0.407458	0.341679	0.150581	0.388239	0.398121	0.159766	0.159991	0.400899	0.41651	0.414545	0.149835	0.322177	0.351657	0.322603	0.361981	0.350264	0.356478	0.363146	0.358913	6.18529	0.150581	0.336753	0.344027	0.332576	0.342469	0.382668	0.380256	0.341758	0.3358	2.12045	0.450088	0.332325	0.347558	0.357153	0.354529
1553329_at	0.883054	0.876022	0.89343	0.826213	0.792702	0.851902	0.873121	0.965795	0.836124	0.831265	0.959012	0.93234	0.78792	0.871243	0.860902	0.893716	0.320015	1.14849	1.02161	0.336993	0.362332	0.810743	0.780505	0.807683	0.335095	0.734812	0.881257	0.747143	0.848708	0.826847	0.886606	0.792702	0.836124	0.78792	0.320015	0.795255	0.809978	0.77433	0.778294	0.785069	0.751216	0.80357	1.02094	0.763425	0.82669	0.806309	0.804025	0.795706	0.825284
1553330_at	0.839463	0.87223	0.864261	0.810324	0.728723	0.839301	0.781476	0.89598	0.834229	0.81021	1.04112	0.909081	0.788367	0.910391	0.875878	0.792075	0.307973	1.21052	0.889133	0.328785	0.377945	0.805243	0.774037	0.81659	0.336397	0.701279	0.826534	0.72611	0.872468	0.906956	0.845665	0.728723	0.834229	0.788367	0.307973	0.784648	0.791504	0.76487	0.794053	0.970394	0.900858	0.81105	0.766318	0.629142	0.817363	0.769513	0.888452	0.807989	0.804482
1553333_at	0.646802	0.655037	0.645364	0.586687	0.555425	0.623096	0.613393	0.657445	0.628309	0.584937	0.701788	0.667939	0.554166	0.653186	0.658053	0.58726	0.280131	0.682449	0.666403	0.291466	0.322712	0.607052	0.642488	0.605447	0.293445	0.531383	0.744886	0.536025	0.634638	0.616889	0.649942	0.555425	0.628309	0.554166	0.280131	0.59433	0.600544	0.561763	0.799175	0.645457	0.565609	0.604532	0.574005	0.541118	0.609698	0.570434	0.991258	0.608547	0.593431
1553335_x_at	1.80097	0.633408	1.29803	3.35175	1.63324	1.65241	1.57208	1.66444	0.758606	1.33292	0.890513	0.74429	0.712981	1.32365	2.36357	2.12204	0.870643	2.86409	1.05147	0.454055	0.838266	1.97099	1.12335	0.954018	0.745049	1.29551	0.770898	0.727692	0.781171	1.2809	2.85642	1.63324	0.758606	0.712981	0.870643	0.858801	0.742005	0.704537	0.801523	2.20182	1.73051	0.839215	1.53356	0.663292	0.758032	0.846867	0.847989	0.887195	0.887027
1553336_a_at	0.977133	1.12727	0.939814	0.742838	1.15827	1.01254	0.860574	1.46656	1.035	1.03768	1.0294	0.785914	1.42988	1.03318	0.978039	0.990062	0.106607	0.737258	0.800089	0.107959	0.109632	1.01159	0.969815	0.983669	0.105765	0.94537	1.72787	0.952728	1.05058	1.47716	1.03873	1.15827	1.035	1.42988	0.106607	1.08552	1.41081	1.34109	3.19048	0.564665	0.56341	0.983297	0.985344	2.50787	1.03696	0.877491	1.02759	1.04227	1.75089
1553338_at	1.96604	1.5654	1.0268	0.729268	0.890871	0.858071	1.14572	0.953844	0.889188	1.32746	1.03617	1.33444	2.23972	1.04604	1.08856	0.930577	0.537498	0.60351	0.477576	0.604923	0.394833	0.559894	0.720553	0.581586	0.372306	0.673768	1.06579	1.04781	0.968902	0.979218	0.729051	0.890871	0.889188	2.23972	0.537498	0.837608	0.841418	1.80401	2.86501	0.739931	1.06759	0.650849	0.520972	1.53962	1.81599	0.613559	0.723831	0.863339	0.877992
1553340_s_at	0.572188	0.698032	0.55238	0.507223	0.436344	0.590592	0.559908	0.547364	0.592759	0.579556	0.610896	0.561686	0.479072	0.58859	0.571022	0.672186	0.400357	0.5297	0.562927	0.411817	0.532634	0.487941	0.4788	0.476902	0.499717	0.466643	0.551552	0.45695	0.506174	0.566029	0.53704	0.436344	0.592759	0.479072	0.400357	0.479888	0.481797	0.474294	0.48198	0.799318	0.828671	0.481251	0.470809	0.482527	0.495754	0.470987	0.498386	0.502455	0.503692
1553341_at	0.52912	0.521651	0.522005	0.474119	0.447542	0.472285	0.516325	0.516973	0.481069	0.471395	0.569859	0.531401	0.453849	0.490814	0.866508	0.461888	0.192131	0.509043	0.528923	0.197104	0.211976	0.466907	0.446866	0.459723	0.196308	0.431339	0.493229	0.431176	0.490346	0.469742	0.483714	0.447542	0.481069	0.453849	0.192131	0.453678	0.463039	0.445263	0.448899	0.743232	0.73161	0.458768	0.448389	0.417693	0.472772	0.446275	0.545949	0.475012	0.475461
1553344_at	0.838218	0.796269	0.829713	0.872477	0.685284	0.780947	0.750793	0.820934	0.724464	0.694485	0.85851	0.844162	0.699821	0.919539	0.800692	0.733676	0.297348	0.970723	0.864421	0.301983	0.330279	0.767623	0.720229	0.804177	0.300326	0.634399	0.742776	0.694285	0.74884	0.834544	1.08894	0.685284	0.724464	0.699821	0.297348	0.712103	0.725424	0.974529	0.636562	0.753293	0.710234	0.889797	1.52878	0.664734	0.738434	0.677937	0.636802	0.720366	0.706603
1553346_a_at	1.51404	0.511051	0.555203	0.811933	0.660617	0.654565	0.653008	1.26954	0.382181	1.05255	1.0364	2.73967	0.614229	1.37407	2.39495	0.874566	0.351087	0.378092	1.15152	0.633316	0.330021	0.410811	0.506188	0.585422	0.301053	0.530193	0.915251	1.06434	0.897257	0.495393	1.17966	0.660617	0.382181	0.614229	0.351087	1.37832	1.46735	1.95379	1.00754	0.996618	1.23925	0.88529	0.613184	0.988104	1.08897	0.773327	1.56421	2.05148	0.830474
1553347_s_at	2.27056	0.330424	0.225722	0.421448	0.762024	0.590309	0.41492	1.87125	0.700389	1.46406	1.83962	1.49831	0.5956	0.78604	0.842249	1.11769	0.500971	0.154789	0.412312	1.43516	0.638863	0.598988	0.632037	0.573927	0.863987	0.292018	0.206202	1.44755	0.869221	1.65212	0.544019	0.762024	0.700389	0.5956	0.500971	0.512947	1.42419	0.986262	0.957049	0.171722	0.541382	0.552835	0.575776	0.792445	1.14064	0.915967	1.2597	2.15452	2.16513
1553348_a_at	2.28177	1.28459	0.870444	1.04345	0.679712	0.920798	1.46568	1.05293	0.507308	1.23167	1.40579	1.06571	1.03099	1.34206	1.38714	0.751076	0.927682	0.597651	0.896823	1.70624	1.27105	0.733677	0.904698	0.644413	1.0458	0.799904	0.975419	0.905041	0.808879	1.00064	0.787149	0.679712	0.507308	1.03099	0.927682	0.737154	0.702716	0.797638	1.1917	1.49936	1.5583	0.681901	0.63642	0.780774	0.801569	0.8161	0.922493	0.954616	1.25199
1553349_at	0.584199	3.0883	1.25208	1.5487	1.64826	1.12334	1.13362	0.555453	1.51637	1.24216	0.616703	0.834637	1.51637	0.878202	0.955467	1.36631	1.59757	1.53041	1.58104	1.67346	1.23051	1.1116	1.31636	1.30298	0.718317	2.09728	2.12403	1.58708	0.784042	0.631277	1.06954	1.64826	1.51637	1.51637	1.59757	1.5331	1.23438	1.34199	3.15362	1.48581	1.17214	1.49417	1.32184	1.51637	1.26224	1.29659	1.72316	0.469024	0.905741
1553350_at	0.749833	1.50687	0.32161	1.17658	0.375333	1.62682	0.568708	1.94859	0.450731	2.49686	0.631408	1.557	0.36394	1.76794	0.593378	1.27278	0.685677	1.23127	0.645376	1.00518	0.777362	0.49384	0.365803	0.394547	0.995836	0.338065	0.391796	0.344844	0.729902	0.687432	0.40844	0.375333	0.450731	0.36394	0.685677	0.386424	0.387303	0.364078	0.351827	1.05427	0.978726	0.385913	0.366565	0.530133	0.389653	0.366773	0.385111	1.16028	1.18983
1553351_at	1.27904	1.98058	0.408356	0.844622	1.33894	0.686967	0.527344	1.16592	0.930914	1.19304	1.17293	0.756995	0.862441	0.653592	0.790201	0.995791	0.633413	0.306145	0.557926	0.671789	0.401973	1.03785	1.09077	0.551434	1.35553	0.965518	1.9012	0.609799	1.24987	1.1825	0.82013	1.33894	0.930914	0.862441	0.633413	2.2531	0.802183	1.149	2.24459	0.629239	1.06457	1.33818	0.52458	2.19838	1.3296	1.29438	1.57719	1.30865	1.55439
1553352_x_at	0.638934	0.692784	0.777717	0.63515	0.57173	0.631498	0.694281	0.682064	0.631287	0.605369	0.756663	0.69675	0.596244	0.641463	0.705311	0.927554	0.246039	0.82746	0.699839	0.250263	0.269707	0.605905	0.57444	0.621338	0.247409	0.574331	0.61911	0.564425	0.632123	0.613631	0.647978	0.57173	0.631287	0.596244	0.246039	0.59568	0.615142	0.567207	0.809977	0.653962	0.558254	0.610737	0.590521	0.57119	0.620164	0.5656	0.612819	0.613631	0.619461
1553354_a_at	0.968337	1.20949	0.78805	0.710413	1.15868	0.916408	0.889327	1.00121	1.23984	0.916236	1.53202	0.880742	0.998644	0.972514	0.85679	0.822207	0.222356	0.922724	0.96118	0.230558	0.199856	1.23937	1.17457	1.22724	0.212011	0.74239	1.67254	1.09333	2.01843	2.24264	1.24501	1.15868	1.23984	0.998644	0.222356	1.95272	1.24784	1.52279	1.11758	0.370656	0.480593	1.66654	1.26041	1.71093	1.06537	1.06557	2.12697	1.49738	1.5116
1553355_at	0.569542	0.713475	0.546369	0.641165	0.50179	0.618762	0.523265	0.576925	0.55753	0.627697	0.593807	0.589681	0.477624	0.64681	0.563972	1.42604	0.21095	0.685932	0.576555	0.195628	0.230459	0.627241	0.48518	0.523503	0.229851	0.456518	1.52128	0.558585	0.581434	0.553747	0.544917	0.50179	0.55753	0.477624	0.21095	0.521921	0.527977	0.465849	0.525686	0.749079	0.629395	0.492297	0.524295	0.911771	0.480251	0.551344	0.514571	0.541118	0.54947
1553356_at	0.49385	0.487677	0.490474	0.44712	0.41999	0.455829	0.485947	0.48735	0.449493	0.43829	0.536729	0.496719	0.42898	0.477571	0.501324	0.430262	0.189577	0.490207	0.50384	0.195771	0.223374	0.439324	0.42414	0.440406	0.19321	0.400066	0.452051	0.404784	0.463126	0.449323	0.464178	0.41999	0.449493	0.42898	0.189577	0.429467	0.441407	0.418404	0.424301	0.473423	0.442562	0.436344	0.424943	0.409171	0.44459	0.419434	0.441323	0.448559	0.446612
1553357_at	1.50209	0.0455455	0.201315	0.57224	1.00036	0.788149	0.853713	1.20409	0.874337	1.39904	1.50963	1.00191	0.381759	1.04375	0.909439	1.88769	0.508579	0.646962	1.63524	1.2385	1.03262	2.39884	0.31348	1.19316	1.20103	0.0854389	0.174657	0.53071	0.771452	1.02467	0.542994	1.00036	0.874337	0.381759	0.508579	0.426255	1.30406	1.89956	0.118685	0.107445	0.477515	0.846514	0.635156	0.723684	1.85589	1.70352	0.436287	0.945539	1.03774
1553359_at	0.843979	0.840011	0.830164	1.00279	1.07212	0.802525	0.824335	1.21816	1.23526	0.819971	1.01273	1.61689	1.12338	0.984617	0.857546	0.74518	0.930619	1.43717	0.849474	1.02371	1.60046	1.1362	1.07252	1.10317	0.753945	1.04194	1.05742	0.83386	1.11555	1.38472	1.18582	1.07212	1.23526	1.12338	0.930619	0.997211	1.11302	1.0711	1.12999	0.800167	0.740452	1.11176	1.09486	1.11408	1.15483	1.09922	1.16625	1.42053	1.3283
1553361_x_at	0.524625	0.492113	0.517859	0.465703	0.613979	0.441026	0.722252	0.500479	0.661599	0.495372	0.57538	0.508467	0.641759	0.454884	0.538324	0.430099	0.701094	0.493824	0.531282	0.703375	0.958502	0.638249	0.612356	0.620633	0.657735	0.603961	0.655993	0.583969	0.645044	0.777853	0.641274	0.613979	0.661599	0.641759	0.701094	0.607856	0.681794	0.612935	0.629618	0.915333	0.847024	0.634879	0.595793	0.639941	0.646999	0.590968	0.922001	0.649696	0.652035
1553362_at	0.527748	0.527788	0.5646	0.479061	0.463828	0.493414	0.515464	0.528702	0.497538	0.469354	0.573144	0.540698	0.462251	0.579446	0.53643	0.459455	0.189862	0.544482	0.558042	0.199872	0.225561	0.486743	0.467349	0.577926	0.201028	0.437087	0.50217	0.44375	0.515838	0.519165	0.549782	0.463828	0.497538	0.462251	0.189862	0.476632	0.486651	0.447796	0.442493	0.523865	0.457508	0.505314	0.477986	0.442075	0.494256	0.465233	0.471165	0.486375	0.480796
1553363_at	0.717314	0.722959	0.718645	0.712692	0.645044	0.696322	0.706358	0.748778	0.707539	0.648398	0.752047	0.786395	0.626056	0.748635	0.713996	1.07135	0.342895	0.843684	0.743864	0.338598	0.549717	0.688531	0.655001	0.709415	0.331057	0.572813	0.706871	0.622397	0.720093	0.733286	0.739832	0.645044	0.707539	0.626056	0.342895	0.659226	0.724053	0.623692	0.636803	0.838767	0.711057	0.686062	0.662099	0.599409	0.702207	0.652405	0.653269	0.678322	0.701544
1553364_at	0.693123	0.931411	0.715454	0.87991	0.801748	0.883157	0.682284	0.968895	0.893	0.825172	1.07128	0.97439	0.764436	0.962854	0.702179	0.818505	0.345163	1.14849	0.779738	0.353001	0.376756	0.858556	0.827159	0.868517	0.361586	0.814586	0.902166	0.796609	0.952303	0.89825	0.939424	0.801748	0.893	0.764436	0.345163	0.841199	0.965359	0.807377	0.77903	1.18957	0.813826	0.878262	0.833282	0.741933	0.947632	0.800536	0.858718	0.879093	0.854345
1553365_at	0.667146	0.7201	0.746213	0.63815	0.580995	0.653555	0.727359	0.698065	0.685025	0.692784	0.78934	0.710144	0.625701	0.699745	0.73577	0.912283	0.247151	0.86039	0.748569	0.25638	0.284484	0.622279	0.599863	0.649205	0.256101	0.581105	0.67372	0.555951	0.657358	0.661349	0.795255	0.580995	0.685025	0.625701	0.247151	0.60602	0.618057	0.594105	0.552492	0.78179	0.703249	0.622632	0.631765	0.553747	0.625109	0.592646	0.625109	0.632004	0.631526
1553366_s_at	1.10413	1.25252	1.0101	0.859366	0.911611	1.12653	0.885162	0.751845	0.960275	1.21804	0.949785	0.805555	0.799489	0.972388	1.02026	1.30708	0.866582	0.73309	1.60463	0.94324	0.670472	1.0223	1.29394	1.11712	0.602992	1.658	1.35095	1.12199	0.93377	1.0196	0.928488	0.911611	0.960275	0.799489	0.866582	1.00562	0.787335	1.00164	1.75644	0.791156	0.96968	1.29737	0.935891	1.42172	1.38693	1.32664	1.0783	0.77757	1.06051
1553367_a_at	0.604585	0.621336	0.600006	0.555577	0.517792	0.564876	0.565438	0.609116	0.556161	0.567011	0.663567	0.619539	0.528876	0.630902	0.621522	0.532991	0.221174	0.595041	0.608634	0.225725	0.239355	0.615956	0.519361	0.535417	0.220516	0.513114	0.539891	0.504168	0.57902	0.539789	0.567851	0.517792	0.556161	0.528876	0.221174	0.480523	0.539891	0.513502	0.537446	0.542523	0.530059	0.550718	0.507228	0.530379	0.551343	0.523107	0.522316	0.55574	0.556371
1553369_at	0.467734	0.448578	0.453472	0.412849	0.389171	0.409513	0.45465	0.448133	0.418088	0.442777	0.500024	0.456145	0.393166	0.417154	0.468776	0.396364	0.165307	0.449317	0.465053	0.166304	0.176756	0.442158	0.387409	0.398254	0.164543	0.380871	0.410101	0.376788	0.420308	0.406088	0.419355	0.389171	0.418088	0.393166	0.165307	0.394656	0.39999	0.38675	0.389466	0.515535	0.512652	0.398104	0.390572	0.39109	0.411032	0.385145	0.388436	0.413997	0.413293
1553371_at	0.754282	0.630546	0.520942	0.568825	0.591974	0.594841	0.595903	0.721207	0.662601	0.610876	1.13825	0.719985	0.609929	0.630902	0.723592	0.555052	0.283012	0.587351	0.606269	0.378366	0.280022	1.29025	0.599522	0.855153	0.256361	0.540504	0.633439	0.520148	0.665615	0.897232	0.653146	0.591974	0.662601	0.609929	0.283012	0.614676	0.618057	0.561126	0.590521	0.785768	0.673884	0.651049	0.597259	0.703537	0.634518	0.607626	0.799779	1.10575	1.12516
1553372_at	0.826136	0.95078	0.858145	1.03745	0.885572	1.04109	0.70227	1.11997	1.27855	0.723928	1.22946	1.31215	0.900602	1.074	0.832749	0.882675	0.463031	1.865	1.54932	0.429441	0.504517	0.980784	0.994982	1.26532	0.712754	0.914158	1.84069	0.917622	1.31013	0.986364	1.27108	0.885572	1.27855	0.900602	0.463031	0.96624	1.02013	0.853994	0.906412	1.04547	0.954779	0.944382	1.27036	0.849805	1.14335	0.896185	0.827132	1.00424	1.00576
1553373_at	0.586258	0.568832	0.568381	0.509331	0.489327	0.53299	0.556905	0.576164	0.523701	0.50357	0.627428	0.580088	0.488864	0.562855	0.583006	0.508054	0.206637	0.565937	0.59128	0.213141	0.232694	0.510597	0.516228	0.538871	0.210475	0.461815	0.531282	0.463652	0.538769	0.661724	0.570758	0.489327	0.523701	0.488864	0.206637	0.497538	0.513308	0.486466	0.483075	0.581233	1.17861	0.517205	0.496223	0.459376	0.520246	0.489419	0.496504	0.521625	0.523701
1553374_at	1.00425	1.0665	1.01304	0.967416	0.91681	0.986749	0.942015	1.07838	0.980472	0.949497	1.08539	1.09065	0.926746	1.10001	1.02229	0.947172	0.376455	1.13406	1.06131	0.38422	0.400058	0.961013	0.927272	0.987916	0.388087	0.831574	0.999757	0.871832	1.01846	1.12668	1.07628	0.91681	0.980472	0.926746	0.376455	0.933606	0.962286	0.945868	0.891169	0.97528	0.881686	0.998057	0.931138	0.884119	0.978064	0.917851	0.913694	0.971429	0.977325
1553375_at	4.79404	0.92026	0.576781	1.02995	0.913868	0.979368	0.737972	2.94404	0.786157	0.702808	1.74112	1.59052	0.923947	1.53525	0.887504	0.646828	0.495237	0.852663	0.621881	1.86126	0.730323	0.948914	0.801922	0.751131	0.497331	0.873649	0.80162	0.922201	0.904925	5.79918	0.99636	0.913868	0.786157	0.923947	0.495237	2.39378	0.944618	1.67631	0.857445	0.737961	0.862173	0.826558	0.603293	2.32727	0.766919	1.38459	1.34943	1.9409	2.34983
1553376_a_at	0.988977	1.10285	0.979668	0.984236	0.881373	1.03122	0.960955	1.07057	0.975212	0.995849	1.06	1.23456	0.918641	1.17015	1.00208	0.97687	0.485993	1.17861	1.00562	0.501191	0.545924	0.947757	0.911201	0.95027	0.521737	0.884378	0.989141	0.88371	0.996275	0.981131	1.01491	0.881373	0.975212	0.918641	0.485993	0.932292	0.937951	0.905361	0.895316	0.709826	0.658963	0.931763	0.925967	0.884211	0.967679	0.911201	0.937596	0.974658	0.969327
1553378_a_at	0.556905	0.572601	0.568697	0.591574	0.48016	0.526992	0.590513	0.613958	0.513502	0.521749	0.609538	0.617789	0.588626	0.560207	0.572825	0.50319	0.216222	0.735071	0.584304	0.224546	0.250227	0.509343	0.696125	0.522316	0.223487	0.434861	0.803265	0.469387	0.523404	0.542347	0.540708	0.48016	0.513502	0.588626	0.216222	0.499046	0.593432	0.480069	0.473219	0.674904	0.61812	0.509921	0.492763	0.473488	0.511273	0.474922	0.485364	0.514863	0.529577
1553380_at	0.548603	0.546429	0.579341	0.501423	0.467526	0.507288	0.530397	0.546436	0.50915	0.495372	0.598117	0.555682	0.480796	0.534803	0.556389	0.483281	0.195742	0.597064	0.564181	0.203465	0.222325	0.492018	0.477083	0.499801	0.202968	0.452136	0.508477	0.442995	0.519165	0.506079	0.540811	0.467526	0.50915	0.480796	0.195742	0.487111	0.496316	0.471432	0.466996	0.527094	0.482746	0.492111	0.477895	0.459202	0.506366	0.474922	0.481706	0.505983	0.498668
1553383_at	0.740424	0.774346	0.810401	0.670462	0.664231	0.76751	0.73101	0.795641	0.746578	0.681121	0.818253	0.784618	0.669528	0.864693	0.768114	0.68215	0.282532	0.966888	0.820684	0.331941	0.378504	0.72132	0.724738	0.729275	0.341162	0.613747	0.736482	0.670415	0.748557	0.790457	0.81922	0.664231	0.746578	0.669528	0.282532	0.703936	0.719821	0.654629	0.646143	1.30187	1.05634	0.714802	0.692973	0.645655	0.834228	0.690618	0.651788	0.707406	0.707941
1553385_at	0.53504	0.519686	0.525112	0.480689	0.524494	0.490722	0.526868	0.746242	0.49463	0.483737	0.583871	0.543559	0.472772	0.499124	0.546876	0.471751	0.206257	0.550884	0.541025	0.22829	0.252371	0.599409	0.461116	0.474922	0.209031	0.441991	0.492949	0.434779	0.50627	0.53259	0.510597	0.524494	0.49463	0.472772	0.206257	0.473308	0.481069	0.457901	0.462164	0.480045	0.4686	0.474204	0.464881	0.461116	0.492297	0.457468	0.601339	0.494817	0.488864
1553386_at	0.651014	0.850137	1.04945	0.645288	0.547189	0.831108	0.67787	0.62024	0.556266	0.98045	0.824651	0.665676	0.5549	0.888337	0.773546	1.18333	1.84273	0.756582	0.775269	1.21018	2.29454	0.662475	0.544093	0.672955	1.58411	0.834228	0.682956	0.599296	0.772575	0.651296	0.675889	0.547189	0.556266	0.5549	1.84273	0.614095	0.655125	0.63069	0.697443	2.54616	0.694289	0.663227	0.815048	0.604646	0.667631	0.632243	0.664986	0.672956	0.583858
1553387_at	0.939591	0.954393	1.02687	1.37054	0.923345	1.08032	1.14495	1.10528	1.17422	0.958905	1.09207	1.03998	0.844659	0.988848	1.27236	0.857418	0.4164	1.37961	1.14177	0.389616	0.456213	0.975397	0.924743	1.16935	0.415765	0.88321	1.07925	0.935296	0.990453	0.97632	1.04352	0.923345	1.17422	0.844659	0.4164	0.887059	1.0388	0.845777	1.07253	1.08246	1.03578	0.97245	0.93813	0.845938	0.926668	0.921949	0.815773	0.961297	0.974475
1553388_at	0.516517	0.419284	0.484328	0.426455	0.394581	0.386835	0.474109	0.464213	0.702341	0.379964	0.531184	0.475103	0.399688	0.407125	0.49679	0.372091	0.152425	0.476898	0.495318	0.155901	0.166481	0.411888	0.395328	0.409016	0.15494	0.377787	0.420546	0.381809	0.431258	0.418642	0.438163	0.394581	0.702341	0.399688	0.152425	0.40379	0.413058	0.394059	0.396826	0.408369	0.393834	0.408784	0.398104	0.385363	0.418879	0.395702	0.411266	0.419514	0.41991
1553389_at	0.65903	0.671426	0.671863	0.615928	0.578801	0.64486	0.789927	0.678473	0.759106	0.594168	0.726146	0.694913	0.577053	0.692784	0.696215	0.601953	0.250335	0.847191	0.706227	0.296656	0.282998	0.618758	0.739832	0.733146	0.259702	1.43873	0.635359	0.692318	0.651542	0.610968	0.627597	0.578801	0.759106	0.577053	0.250335	0.688922	0.618876	0.594555	1.55502	1.02529	0.877893	0.634879	0.597711	0.670922	0.626056	0.612009	0.802962	0.62275	0.618875
1553390_at	0.803816	0.557571	0.800692	0.680907	0.530178	0.597878	0.785981	0.743994	0.614328	0.578245	0.87005	0.768225	0.534911	0.621804	0.812508	0.571306	0.203051	0.763028	0.822665	0.208489	0.225627	0.550927	0.527478	0.552492	0.214858	0.512629	0.693498	0.727759	0.581544	0.566993	0.765883	0.530178	0.614328	0.534911	0.203051	0.543887	0.553852	0.514085	0.527678	1.04977	0.861399	0.548225	0.536735	0.516326	0.563678	0.529977	0.546775	0.564639	0.564532
1553391_at	0.443575	0.43303	0.433009	0.398247	0.371341	0.394127	0.429013	0.428228	0.401354	0.389838	0.474197	0.525523	0.376788	0.474249	0.44514	0.381544	0.165034	0.43155	0.450371	0.176396	0.20009	0.387922	0.372325	0.384999	0.166413	0.362597	0.394208	0.362118	0.404402	0.392869	0.404249	0.371341	0.401354	0.376788	0.165034	0.379433	0.385874	0.372184	0.370639	0.749813	0.748812	0.406165	0.374444	0.373878	0.394133	0.371411	0.596131	0.39833	0.396001
1553392_at	0.589966	0.726376	0.835115	0.509715	0.514376	0.533091	0.575594	1.36164	2.70169	0.793271	3.08564	0.582499	2.06934	0.567974	0.590294	0.523228	0.246541	1.10433	0.602682	3.94725	0.256119	0.51535	1.00143	0.521822	0.438902	0.558585	0.626885	0.4685	2.0764	0.54947	0.549055	0.514376	2.70169	2.06934	0.246541	0.509343	0.524196	1.88728	0.538565	0.892713	0.959909	0.512532	0.505027	0.489512	0.529677	0.496786	0.493602	0.519263	0.517499
1553394_a_at	0.547079	0.53977	0.547485	0.487166	0.467084	0.508437	0.541026	0.545818	0.500748	0.482279	0.593477	0.556836	0.47072	0.538956	0.556389	0.480826	0.195695	0.579542	0.562196	0.202884	0.223319	0.490902	0.472861	0.505313	0.201634	0.440739	0.506366	0.447458	0.521231	0.504168	0.530679	0.467084	0.500748	0.47072	0.195695	0.478709	0.493789	0.462951	0.456777	0.523539	0.486024	0.486375	0.477173	0.445431	0.497538	0.468943	0.479706	0.497915	0.498103
1553395_a_at	0.541427	0.50815	0.516421	0.465001	0.447627	0.477121	0.507403	0.514931	0.48564	0.457466	0.562927	0.713902	0.457728	0.498842	0.525404	0.44968	0.185575	0.52711	0.524139	0.19201	0.21044	0.474833	0.451538	0.473667	0.188966	0.425748	0.485272	0.447204	0.49566	0.488218	0.505218	0.447627	0.48564	0.457728	0.185575	0.464969	0.465409	0.448559	0.445347	0.511557	0.500785	0.462339	0.460942	0.441323	0.480978	0.450429	0.458508	0.482984	0.498103
1553396_a_at	1.02181	1.08891	1.02694	1.58512	0.928146	1.08133	0.887989	1.03189	0.920108	0.660518	0.901594	1.18771	0.93325	1.0844	0.904944	1.46039	0.646466	2.33383	1.17733	1.03878	1.1742	1.36793	0.931839	0.807244	0.813821	0.862156	1.01059	0.886627	0.680136	0.64032	1.1391	0.928146	0.920108	0.93325	0.646466	0.756116	0.977507	0.663871	0.348225	0.823329	0.528192	0.806482	1.91428	0.879613	0.972896	0.925167	0.584204	0.819395	0.75483
1553397_at	0.893413	0.83152	0.864725	1.04174	1.07438	0.893821	0.913346	1.19611	0.895844	0.928014	1.20602	1.16694	0.988976	1.05304	0.89093	0.909985	1.11389	1.0169	0.759882	1.11751	1.47096	1.11411	1.12108	1.09035	0.86079	0.777825	1.13045	1.11116	1.00938	1.42272	1.0887	1.07438	0.895844	0.988976	1.11389	1.04039	1.37277	1.01359	0.905211	0.43982	0.432942	1.05366	0.997617	1.07682	1.12746	1.13237	1.1427	0.987481	1.12257
1553398_at	0.513842	0.500822	0.506557	0.483142	0.430932	0.468204	0.54203	0.505028	0.478619	0.454027	0.550028	0.507032	0.431503	0.668771	0.513461	0.443446	0.182328	0.532805	0.508817	0.262214	0.200245	0.456604	0.439158	0.457988	0.189333	0.408321	0.478891	0.414545	0.564532	0.476722	0.482527	0.430932	0.478619	0.431503	0.182328	0.445431	0.45981	0.431094	0.439075	0.54175	0.492822	0.458855	0.442744	0.418959	0.462426	0.433547	0.445347	0.462776	0.459376
1553399_a_at	1.18987	1.01514	1.03981	0.894956	0.855216	0.894615	1.04988	0.977321	0.882156	0.778642	1.25911	1.2819	0.864485	0.987193	1.2915	0.948314	0.869304	0.963963	0.959935	0.974871	2.0185	0.969821	0.780415	0.845088	0.994351	0.81157	1.09005	0.822385	1.05756	0.974971	1.066	0.855216	0.882156	0.864485	0.869304	0.840625	0.854408	0.876501	0.8507	0.950153	0.853481	0.847008	0.719602	0.905651	0.928543	1.0409	0.994711	0.887174	1.0494
1553400_a_at	1.29299	0.903723	0.613664	0.633224	0.808576	0.983419	1.04216	1.1852	1.01782	1.04383	1.12427	0.538145	0.593975	0.792528	0.951111	0.999316	0.983125	0.276878	0.713517	1.03137	0.695222	1.11749	0.762248	1.03823	1.51801	0.582848	1.05705	0.804002	1.00843	1.08111	1.06629	0.808576	1.01782	0.593975	0.983125	0.942956	0.719935	0.807506	0.608874	0.776475	0.929741	0.928974	1.01417	1.25508	0.897884	1.12683	0.87492	1.33893	1.39239
1553401_at	0.849327	0.835352	0.846811	0.710947	0.736064	0.808377	0.83558	0.863803	0.790308	0.764332	0.92153	0.897502	0.738434	0.917287	0.866508	0.756015	0.305578	0.892272	0.886828	0.315853	0.361419	0.790457	0.763136	0.768931	0.312524	0.638732	0.788367	0.701544	0.932345	0.837232	0.815202	0.736064	0.790308	0.738434	0.305578	0.757959	0.763714	0.737875	0.780505	0.761996	0.792797	0.765304	0.741653	0.707807	0.784203	0.729275	0.759393	0.80281	0.788367
1553402_a_at	0.935157	1.02125	1.50137	0.917543	0.774298	1.01568	0.990122	1.03501	0.84723	0.977885	1.05573	1.04995	0.797632	1.05911	1.08894	1.04305	0.580819	1.42363	1.04076	0.544726	0.656665	0.832775	0.779735	1.04531	0.729444	0.569549	0.812859	0.975964	0.871772	0.839257	0.877561	0.774298	0.84723	0.797632	0.580819	0.729382	0.814706	1.02418	0.758788	1.0491	0.965462	0.810557	0.746971	0.562803	0.776644	0.7525	0.756924	0.645994	1.07194
1553403_at	0.495226	0.485016	0.478436	0.446194	0.416195	0.453342	0.483341	0.478609	0.445179	0.439366	0.547789	0.492894	0.423579	0.455056	0.497989	0.429775	0.177305	0.484967	0.502348	0.182611	0.200469	0.432974	0.416667	0.426473	0.180599	0.402038	0.445347	0.39999	0.454021	0.446866	0.455655	0.416195	0.445179	0.423579	0.177305	0.424541	0.430932	0.41478	0.413606	0.467391	0.457957	0.427522	0.420546	0.411577	0.443163	0.417061	0.44149	0.445263	0.444758
1553405_a_at	1.81727	0.184549	0.579981	1.22919	0.536009	0.922637	0.701131	2.65409	0.464956	1.38674	1.27337	1.41427	0.394271	1.30427	0.998194	0.560506	0.469847	1.18147	0.532066	0.47469	0.401855	1.03392	0.81026	0.619677	0.395111	0.279778	0.362449	0.432879	2.4205	1.07887	0.781811	0.536009	0.464956	0.394271	0.469847	0.742894	0.462238	0.731325	0.426541	0.611938	0.760378	0.586608	0.319075	0.491074	0.815332	0.592741	0.630791	1.82234	2.14661
1553407_at	0.644254	0.753761	2.46763	1.67154	1.13765	1.41323	0.890571	1.94768	1.46327	2.29881	1.37952	0.723345	0.819902	0.864069	0.916709	1.7586	1.91128	2.08682	1.40377	2.75323	1.5723	1.0492	1.08758	1.0034	1.97325	1.98366	2.13106	1.04386	0.992458	0.869404	0.902233	1.13765	1.46327	0.819902	1.91128	0.802263	0.860897	0.877166	0.851828	2.90669	0.996597	0.858133	1.6397	0.646314	0.719602	1.28353	0.732925	0.591683	0.896112
1553409_at	0.496237	0.490722	0.489565	0.44485	0.425104	0.468912	0.484597	0.492337	0.456259	0.442443	0.536729	0.503792	0.430199	0.521552	0.504869	0.436557	0.175679	0.528005	0.509666	0.183196	0.204019	0.445263	0.426876	0.447119	0.185318	0.399764	0.449238	0.395178	0.467614	0.464442	0.483897	0.425104	0.456259	0.430199	0.175679	0.437418	0.445516	0.422299	0.422459	0.595271	0.579734	0.442995	0.426634	0.422379	0.474563	0.425586	0.436096	0.450004	0.451453
1553410_a_at	7.60008	0.494812	0.574101	0.483598	0.371692	0.44824	0.437773	6.05601	2.04484	1.445	6.16676	0.519318	0.410101	0.508821	0.919823	0.46215	0.809701	0.433262	0.909645	1.00077	0.449075	8.21864	0.409326	0.854183	1.49815	0.367013	0.430606	0.418325	0.841358	1.27932	0.615025	0.371692	2.04484	0.410101	0.809701	0.440073	0.420626	0.434039	0.55574	0.490109	0.641732	2.20343	0.399612	0.375721	1.76307	0.381087	4.11735	5.59541	1.57962
1553411_s_at	1.00743	1.40795	2.08057	0.960205	0.924297	1.31675	0.572256	0.934487	0.694043	0.537666	0.908404	0.520612	0.917679	0.630224	0.690639	2.05131	1.01863	1.04109	0.558729	0.17224	0.671537	0.876628	0.684527	1.05952	0.735725	1.31866	1.21292	0.868378	0.860206	1.10997	1.09766	0.924297	0.694043	0.917679	1.01863	0.984188	0.851789	0.725033	0.468425	2.27476	1.2597	0.82734	1.54247	0.54185	0.641535	1.00792	0.480083	0.900147	0.464455
1553412_at	1.31104	0.753181	1.49166	0.810766	0.420434	1.20794	0.90799	0.942038	0.690696	0.993127	1.12256	0.993476	0.639529	1.60361	1.06557	1.03717	1.00776	0.897653	1.66844	1.15136	1.14152	0.80442	0.644385	0.687698	1.04193	0.603915	0.552032	0.6038	0.782218	0.694889	0.913772	0.420434	0.690696	0.639529	1.00776	0.644263	0.876701	0.69871	0.412793	1.20849	1.40738	0.677373	0.719629	0.557698	0.652848	0.631597	0.517165	0.693707	0.933509
1553413_at	0.369317	0.35408	0.360521	0.326049	0.306487	0.322209	0.360454	0.352915	0.330383	0.322392	0.396427	0.362013	0.311866	0.332459	0.370277	0.31322	0.128962	0.343205	0.369043	0.131182	0.13874	0.318421	0.306139	0.315723	0.129285	0.298536	0.3245	0.296454	0.332011	0.321021	0.327397	0.306487	0.330383	0.311866	0.128962	0.311866	0.317639	0.305561	0.311866	0.351378	0.346994	0.314353	0.308639	0.3028	0.324684	0.30585	0.3209	0.326038	0.325545
1553415_at	1.00552	0.978355	1.02701	0.89351	1.02168	0.86529	0.879849	1.25878	0.918144	0.88577	1.19102	1.07017	0.923018	1.12662	0.985038	0.84784	0.460208	1.05834	1.08717	0.562064	0.529237	2.88592	0.918838	1.71565	0.487772	0.707918	1.00406	0.800965	1.0014	1.12087	1.05905	1.02168	0.918144	0.923018	0.460208	1.04889	1.04217	0.894154	0.821055	0.949347	0.903088	1.15903	0.888088	0.671028	2.0564	0.950474	0.776211	1.00558	0.976528
1553417_at	0.451709	0.442443	0.441523	0.405368	0.383691	0.590369	0.448704	0.512413	0.410023	0.428641	0.488839	0.452718	0.385509	0.421823	0.457102	0.391755	0.145994	0.445521	0.456001	0.167039	0.22434	0.398556	0.382314	0.396601	0.160804	0.368612	0.405934	0.372678	0.412746	0.404402	0.41651	0.383691	0.410023	0.385509	0.145994	0.387336	0.392572	0.380295	0.396151	0.434324	0.412352	0.39488	0.385072	0.37078	0.404708	0.382387	0.408012	0.409558	0.407472
1553418_a_at	5.94331	0.313174	0.372203	0.780949	0.393119	0.523447	0.472789	6.26521	0.501066	2.55161	3.39987	4.28102	0.474237	0.531808	1.24098	0.510574	0.10024	0.468004	0.633504	0.145608	0.114025	3.31471	0.627759	0.41788	0.108822	0.254705	0.485673	0.375249	0.53952	2.25246	0.533736	0.393119	0.501066	0.474237	0.10024	0.508512	0.475135	1.07064	0.677087	0.290113	0.402714	0.471465	0.463509	6.03093	1.32772	0.286607	1.70838	2.45161	3.77315
1553420_at	2.70685	1.05297	0.922674	1.25912	0.460335	2.08602	1.31531	1.39064	0.540303	2.10658	5.943	0.543538	0.461468	2.11734	1.38335	0.838549	0.197705	0.525304	1.83343	0.201773	0.216629	0.4818	0.467264	0.474297	0.198209	0.457471	0.490534	0.441326	0.50704	0.495757	0.52539	0.460335	0.540303	0.461468	0.197705	1.42036	0.480254	0.460248	0.466205	0.594079	0.762777	0.487391	0.467264	0.469922	0.490071	0.46173	0.636686	1.4142	4.49669
1553422_s_at	2.1839	0.0293276	0.207503	1.03409	0.641006	1.11912	0.872154	1.3749	0.707646	1.56245	1.64657	0.984993	0.153741	1.45381	1.29242	0.653586	0.398005	0.516039	1.44345	0.856221	0.558531	1.09365	0.478329	0.525168	0.737645	0.184624	0.248305	0.386589	0.936904	1.26197	0.865531	0.641006	0.707646	0.153741	0.398005	0.594082	1.10466	0.925633	0.251614	0.282975	0.660612	0.645385	0.319736	0.828849	0.595882	0.992719	0.826345	1.41467	1.42838
1553423_a_at	1.00432	1.00397	1.07187	0.865343	0.92034	0.979832	0.897075	1.05457	0.987043	0.869381	1.43064	1.05437	0.907207	1.11921	1.02616	0.902127	0.516966	1.25761	1.08607	0.557145	0.619555	0.980531	0.950588	1.12888	0.561894	0.849105	1.04802	0.864334	1.03639	1.2889	1.12547	0.92034	0.987043	0.907207	0.516966	0.958893	0.976091	0.907722	0.833829	1.56848	0.883248	1.04604	0.950049	0.848463	0.993785	0.954551	0.752883	0.975722	0.982573
1553424_at	0.776708	0.829855	0.789048	0.730237	0.738853	0.765342	0.762438	0.814613	0.72378	0.723641	0.827101	0.843208	0.687101	1.0168	0.789487	0.776394	0.296398	1.08473	0.975152	0.261922	0.280145	0.706336	0.717782	0.766173	0.252463	0.742635	0.733979	0.651296	0.756097	0.75882	0.987329	0.738853	0.72378	0.687101	0.296398	0.64346	0.719821	0.671303	0.606593	0.715375	0.658344	0.715749	0.686192	0.604075	0.718868	0.677168	0.63572	0.711834	0.726247
1553425_at	0.653186	1.07312	0.655856	1.01884	1.06578	0.997759	0.626029	1.15994	0.970721	0.952156	0.54677	1.19096	1.0013	1.16864	0.667141	0.961724	0.872187	1.34546	0.818854	0.893463	1.36573	1.20814	1.07529	1.6047	0.901319	0.890857	1.15935	0.99733	1.1873	1.15628	1.19338	1.06578	0.970721	1.0013	0.872187	1.08243	1.13914	1.05975	1.0303	0.727499	0.658856	1.12479	1.7184	1.01541	1.09665	1.08141	0.831597	1.15344	1.13763
1553426_at	0.740888	4.4554	1.89977	0.873457	1.23999	1.09277	0.588259	0.785796	1.37617	1.49659	0.864482	0.862819	2.01561	1.46282	0.776618	0.915034	1.82636	1.2921	0.766318	1.58276	0.875067	2.04054	1.24893	1.46894	0.61489	2.1843	1.32134	1.4171	1.04336	1.24964	1.33364	1.23999	1.37617	2.01561	1.82636	1.89941	1.40509	1.16145	3.2272	0.875243	0.954118	0.999518	1.96853	2.7093	1.59912	1.05168	2.42556	1.50978	1.66233
1553427_at	0.495226	0.435981	0.481284	0.404528	0.341176	0.396962	0.482446	0.429764	0.368543	0.399065	0.525014	0.487258	0.349337	0.400271	0.608183	0.383855	0.177108	0.418885	0.48893	0.179729	0.189788	0.354059	0.339631	0.347624	0.17774	0.331509	0.361844	0.332639	0.3712	0.35567	0.366596	0.341176	0.368543	0.349337	0.177108	0.345135	0.350595	0.34137	0.350065	0.507745	0.505805	0.350197	0.342081	0.34137	0.360205	0.339696	0.36116	0.36349	0.364591
1553428_at	3.09541	0.492135	0.515755	0.585148	0.48251	0.656303	1.22226	3.26995	0.539566	2.54105	4.19403	2.16797	0.42525	0.678459	1.45501	0.373373	0.299146	0.517077	2.72011	2.37911	1.2478	1.18026	0.432222	0.747117	0.761704	0.39975	0.400128	0.405997	0.53036	0.704444	0.483789	0.48251	0.539566	0.42525	0.299146	0.424206	1.30616	0.838152	0.380786	0.438014	0.471823	0.526363	0.412498	0.366514	0.456243	0.794626	0.889766	3.86228	2.0194
1553429_at	0.635744	0.585379	0.624179	0.578886	0.512725	0.541708	0.611122	0.631091	0.553329	0.520766	0.67286	0.645775	0.505218	0.576285	0.639053	0.520275	0.405633	0.639957	0.63846	0.417913	0.470474	0.535316	0.515447	0.534608	0.412107	0.489512	0.546258	0.492949	0.559325	0.55124	0.563039	0.512725	0.553329	0.505218	0.405633	0.525884	0.533598	0.501411	0.507804	0.558204	0.510056	0.54122	0.51613	0.517597	0.545329	0.512822	0.54399	0.545639	0.547396
1553430_a_at	0.507027	0.442861	0.49257	0.385686	0.366666	0.402771	0.498543	0.421023	0.398857	0.403607	0.545458	0.431469	0.376147	0.407586	0.5091	0.389251	0.149482	0.418333	0.50384	0.151335	0.158701	0.38311	0.368264	0.375223	0.149103	0.358981	0.388509	0.357897	0.397953	0.382966	0.390941	0.366666	0.398857	0.376147	0.149482	0.373807	0.37886	0.366042	0.376289	0.454665	0.450836	0.375863	0.370569	0.355468	0.390424	0.367151	0.389171	0.391904	0.388362
1553432_s_at	0.992411	1.09562	0.847535	0.970145	0.723551	1.0878	1.13059	1.2146	0.879315	1.05426	1.35741	1.26103	0.640708	1.10621	0.875814	1.28302	0.297588	1.02563	0.918904	0.304168	0.329522	0.733331	0.707182	0.729734	0.275392	0.719186	0.875498	0.681579	0.811254	0.790059	1.0886	0.723551	0.879315	0.640708	0.297588	0.811254	0.727943	0.711206	0.628706	0.923381	1.12271	0.729183	0.690009	0.689487	0.831917	0.699997	0.856339	0.752152	0.699997
1553433_at	1.00829	1.15322	0.959762	0.898839	0.863317	1.11851	0.849361	2.8052	0.779509	1.00014	0.948263	1.18476	1.07589	1.25279	0.887027	0.919431	0.416094	1.24451	0.942128	0.472533	0.434488	0.906826	0.805737	1.30183	0.451182	1.43717	0.802544	0.728344	0.833163	1.32769	1.33575	0.863317	0.779509	1.07589	0.416094	0.812931	0.783055	0.745907	0.740707	1.07423	0.888876	0.800422	0.746189	0.689346	0.776713	0.967597	0.764183	0.841556	0.750151
1553434_at	0.554329	0.591931	0.546977	0.553278	0.49146	0.547254	0.541628	0.597514	0.526681	0.495934	0.582357	0.612917	0.50236	0.598217	0.557008	0.526893	0.225168	0.654723	0.568908	0.234893	0.258992	0.542655	0.494723	0.53088	0.233672	0.475821	0.528976	0.457815	0.533194	0.520541	0.545742	0.49146	0.526681	0.50236	0.225168	0.502645	0.509439	0.49146	0.465497	0.578393	0.557807	0.509343	0.498763	0.488402	0.522316	0.505218	0.51613	0.52668	0.524394
1553435_at	0.373103	0.355821	0.364554	0.331941	0.310043	0.322879	0.36795	0.35693	0.332074	0.326	0.399971	0.368833	0.313344	0.334661	0.386626	0.315235	0.158224	0.353248	0.370689	0.162651	0.165668	0.321629	0.310219	0.31662	0.153326	0.30458	0.329509	0.297465	0.337838	0.322542	0.330008	0.310043	0.332074	0.313344	0.158224	0.315126	0.318542	0.307764	0.316979	0.409972	0.402342	0.31674	0.3111	0.304811	0.328079	0.310277	0.325545	0.331196	0.327831
1553436_at	0.562927	0.536015	0.539823	0.77843	0.463126	0.490352	0.548704	0.834195	0.5056	0.481279	0.585714	0.854087	0.476452	0.560735	0.552789	0.473981	0.177865	0.809256	0.817647	0.181033	0.197478	0.488679	0.567529	0.478167	0.178977	0.434615	0.488864	0.441991	0.509632	0.549159	0.520148	0.463126	0.5056	0.476452	0.177865	0.479797	0.483075	0.471968	0.453163	0.615648	0.598619	0.487387	0.472236	0.466555	0.499329	0.468677	0.49999	0.502645	0.503025
1553437_at	0.666404	0.680736	0.656469	0.627296	0.534406	0.583945	0.670992	0.664798	0.595117	0.571629	0.72078	0.692951	0.546672	0.639289	0.675862	0.589479	0.233927	0.697144	0.647402	0.262647	0.255933	0.5549	0.551865	0.57913	0.225654	0.524196	0.583527	0.520443	0.575962	0.579459	0.603047	0.534406	0.595117	0.546672	0.233927	0.563039	0.554481	0.533194	0.561445	0.583515	0.563247	0.571298	0.602478	0.587069	0.584853	0.549678	0.59175	0.597712	0.587625
1553438_at	0.535437	0.490537	0.534742	0.504267	0.55553	0.611913	0.573889	0.557151	0.598164	0.529983	0.591609	0.582279	0.507708	0.547977	0.555255	0.504997	1.34089	0.531	0.546268	1.34558	1.6856	0.626056	0.58818	0.568711	1.3406	0.53765	0.586403	0.535519	0.602136	0.62938	0.712777	0.55553	0.598164	0.507708	1.34089	0.5656	0.572813	0.543476	0.524395	0.784859	0.785349	0.568819	0.549262	0.57119	0.588069	0.554585	0.599863	0.711565	0.591079
1553439_at	1.01557	1.11422	0.980773	0.800606	0.765449	1.01164	0.964362	0.865596	0.827316	1.01259	1.08026	0.917518	0.762992	1.07946	1.01218	0.987691	0.879961	0.883734	1.00526	1.10072	1.24434	0.794653	0.76487	0.789261	0.805179	0.716561	0.805242	0.740252	0.829038	1.05669	0.820305	0.765449	0.827316	0.762992	0.879961	0.78956	0.791354	0.760399	0.773305	0.739667	0.719208	0.785539	0.766173	0.761983	0.895028	0.765015	0.873623	0.9462	0.814277
1553440_at	1.38207	3.14008	1.61382	1.19852	1.35702	1.14887	0.981625	0.800931	1.13538	1.08976	1.03913	2.23061	4.36578	1.04941	1.86428	3.23264	9.824	1.46529	1.8591	17.035	6.12803	0.547582	1.92324	1.48064	3.11486	1.36526	1.09096	7.43034	0.502436	1.35164	0.705509	1.35702	1.13538	4.36578	9.824	0.46346	2.98809	1.20894	0.931782	0.926571	1.04539	1.24608	1.04571	0.399749	1.15836	0.452205	0.442142	0.476524	0.472397
1553441_at	0.778277	20.5097	0.893908	0.843343	1.22942	0.9992	0.853255	0.934073	1.48311	0.937655	0.822495	0.96686	4.87817	1.07894	0.768668	0.816411	1.76697	1.01965	1.74557	0.464968	0.356437	1.29065	2.03736	1.37532	0.365415	2.09241	2.98686	2.58162	1.3616	1.36212	1.7033	1.22942	1.48311	4.87817	1.76697	1.97327	1.31007	2.88908	11.7866	1.05103	0.966726	2.79821	1.29824	2.50658	1.77331	1.23478	3.13976	1.31206	1.45587
1553442_a_at	0.909202	6.24651	0.62538	1.08185	2.6553	1.03464	0.380324	1.00877	2.07814	2.03009	0.774747	0.61499	2.95026	0.385029	0.435213	0.439051	0.443274	0.693592	0.204195	0.721895	0.093975	1.55045	3.38059	0.452514	0.0681801	1.02256	2.19737	2.80022	0.389644	0.959611	1.03169	2.6553	2.07814	2.95026	0.443274	3.4818	1.15806	1.87853	8.36038	1.06745	1.27474	2.045	2.09669	5.14519	4.42113	0.920333	4.93365	1.53585	2.17751
1553443_at	0.448288	0.44211	0.442835	0.402246	0.380295	0.406358	0.481373	0.439266	0.407627	0.396439	0.484957	0.448978	0.387776	0.415191	0.453724	0.389912	0.170625	0.442675	0.453051	0.17477	0.189044	0.39473	0.380295	0.393612	0.172434	0.36729	0.406164	0.365973	0.415016	0.401658	0.413605	0.380295	0.407627	0.387776	0.170625	0.387849	0.393092	0.378931	0.381232	0.482531	0.467516	0.391237	0.383981	0.373454	0.403409	0.379577	0.396301	0.404861	0.403867
1553444_a_at	0.571128	0.551295	0.574527	0.516778	0.492483	0.525403	0.752186	0.566364	0.529377	0.505759	0.85454	0.589792	0.498763	0.528485	0.592707	0.507767	0.209371	0.605452	0.578483	0.213306	0.224961	0.51789	0.498197	0.528676	0.214942	0.54781	0.522119	0.475102	0.534002	0.520246	0.530278	0.492483	0.529377	0.498763	0.209371	0.49914	0.513405	0.498103	0.492576	0.530295	0.52761	0.510018	0.761263	0.616539	0.524692	0.496598	0.514863	0.531182	0.530479
1553446_at	0.711881	0.72255	0.723593	0.681036	0.623457	0.700802	0.726685	0.738265	0.676145	0.677789	0.799801	0.75587	0.64091	0.745112	0.730062	0.641221	0.269576	0.854731	0.749263	0.272296	0.289508	0.657358	0.629618	0.689705	0.262768	0.622868	0.670415	0.606593	0.686971	0.688532	0.719004	0.623457	0.676145	0.64091	0.269576	0.639095	0.675761	0.626293	0.575854	0.668445	0.642247	0.664734	0.634279	0.624992	0.664357	0.631526	0.627715	0.671684	0.673465
1553447_at	0.538124	0.525899	0.576876	0.481687	0.455225	0.485107	0.531381	0.526911	0.485639	0.465475	0.573356	0.538663	0.464618	0.492949	0.579341	0.466002	0.256965	0.542229	0.542231	0.206107	0.332384	0.476091	0.45488	0.475372	0.195861	0.436179	0.486099	0.473219	0.494536	0.491739	0.500747	0.455225	0.485639	0.464618	0.256965	0.462776	0.475551	0.453249	0.453592	0.552123	0.532946	0.474025	0.465673	0.444506	0.483897	0.451965	0.478709	0.48463	0.482436
1553448_at	0.41895	0.404065	0.405723	0.377059	0.352923	0.368945	0.409731	0.403766	0.371341	0.362529	0.448787	0.415112	0.357086	0.383131	0.420507	0.355553	0.149334	0.398397	0.420429	0.150607	0.161684	0.36535	0.351059	0.372255	0.149128	0.341112	0.37092	0.331948	0.382097	0.370499	0.401506	0.352923	0.371341	0.357086	0.149334	0.356007	0.361912	0.344352	0.357694	0.392888	0.389302	0.360069	0.352057	0.338862	0.37106	0.348084	0.374373	0.373101	0.369729
1553449_at	0.523653	0.641705	0.806204	0.457954	0.62275	0.79657	0.772972	0.514931	1.01555	0.754163	1.53141	0.641407	0.677296	0.546532	0.707144	0.515585	0.490152	0.995934	0.509477	0.314325	0.328905	0.530178	0.50179	0.58596	0.303224	0.689444	1.66646	0.577162	0.58974	0.564639	1.14816	0.62275	1.01555	0.677296	0.490152	0.550823	0.580446	0.528876	0.834544	0.665653	0.876097	0.672956	0.508958	0.669275	0.850476	0.469831	1.38927	0.547707	0.523404
1553450_s_at	0.775413	0.766064	0.764278	0.719713	0.667884	0.705578	0.715454	0.815535	0.717104	0.695141	0.83079	0.795791	0.663729	0.756442	0.779161	0.682279	0.276896	0.834195	0.813261	0.289684	0.323715	0.696915	0.666118	0.691794	0.284298	0.633439	0.710892	0.642731	0.728585	0.744886	0.727484	0.667884	0.717104	0.663729	0.276896	0.685025	0.718733	0.659101	0.638249	0.730113	0.650361	0.690618	0.67474	0.615607	0.708074	0.668769	0.702606	0.763136	0.711969
1553451_at	0.51194	0.452829	0.496605	0.512993	0.488033	0.428318	0.492479	0.561792	0.517695	0.406281	0.547383	0.573347	0.484172	0.425499	0.510234	0.405669	0.206697	0.591351	0.509288	0.210134	0.221938	0.50627	0.486467	0.517009	0.206272	0.475462	0.51535	0.464091	0.536837	0.525586	0.543682	0.488033	0.517695	0.484172	0.206697	0.495472	0.500842	0.476542	0.483989	0.557012	0.506706	0.506845	0.488125	0.483075	0.515058	0.485915	0.515253	0.515253	0.518576
1553452_at	0.428854	0.674346	0.420819	0.40575	0.362049	0.383059	0.419961	0.418728	0.391608	0.381256	0.466694	0.429036	0.37078	0.395841	0.430049	0.365896	0.157757	0.416837	0.432849	0.154831	0.169364	0.409481	0.363421	0.374869	0.153728	0.350794	0.385072	0.35279	0.40257	0.383256	0.393612	0.362049	0.391608	0.37078	0.157757	0.370079	0.376859	0.362597	0.36246	0.485634	0.477275	0.377358	0.377644	0.361434	0.383836	0.36041	0.378072	0.384272	0.387189
1553453_at	0.575807	0.580869	0.632803	0.638872	0.539891	0.590147	0.77054	0.633953	0.667506	0.540585	0.748291	0.651277	0.544402	0.617945	0.635743	0.566049	0.234722	0.99069	0.608409	0.234757	0.252874	0.575092	0.506078	0.575092	0.244855	0.486559	0.613167	0.51701	0.590744	0.671557	0.644434	0.539891	0.667506	0.544402	0.234722	0.456518	0.530981	0.53704	0.535114	1.48341	1.04418	0.586847	0.855315	0.485089	0.57368	0.473667	0.463827	0.576181	0.572271
1553454_at	0.543338	0.566583	0.547992	0.5305	0.497162	0.534501	0.538024	0.573023	0.529577	0.511709	0.589528	0.584589	0.50198	0.565302	0.546876	0.505378	0.205997	0.622583	0.553302	0.221099	0.23462	0.518674	0.499896	0.535924	0.211468	0.469831	0.532791	0.476091	0.542757	0.546155	0.552387	0.497162	0.529577	0.50198	0.205997	0.507516	0.521823	0.484905	0.498291	0.559099	0.501053	0.516326	0.501885	0.487295	0.521625	0.491646	0.495847	0.5238	0.520246
1553456_at	0.531184	0.534299	0.534643	0.521378	0.462426	0.48952	0.521521	0.533509	0.592983	0.550049	0.569436	0.522263	0.564425	0.503285	0.542734	0.467763	0.266457	0.552861	0.601342	0.231624	0.237482	0.482435	0.465937	0.486283	0.219897	0.431829	0.495472	0.449918	0.508381	0.480251	0.540197	0.462426	0.592983	0.564425	0.266457	0.469209	0.475372	0.457295	0.472057	0.781234	0.713848	0.49848	0.674357	0.58419	0.488217	0.46068	0.470275	0.488864	0.490438
1553457_at	0.962398	0.973447	0.956171	0.904807	0.835966	0.934403	0.940172	1.09872	0.915053	0.894728	1.02446	1.02353	0.845345	1.04638	0.952809	0.84534	0.364959	1.22037	0.991379	0.364994	0.409805	0.896045	0.846945	0.920432	0.373182	0.783907	0.901654	0.827003	0.950504	0.942807	0.905071	0.835966	0.915053	0.845345	0.364959	0.863277	0.895367	0.839451	0.795255	0.950468	0.841835	0.899951	0.861483	0.816128	0.895706	0.854345	0.834544	0.905071	0.88778
1553458_at	0.56324	0.61713	0.616472	0.73341	0.498763	0.524908	0.625569	0.570006	0.55124	0.526197	0.681651	0.570006	0.510983	0.528286	0.632216	0.505378	0.375315	0.647481	0.626963	0.375005	0.463365	0.514085	0.566993	0.514668	0.331105	0.522514	0.521625	0.483166	0.527178	0.591527	0.575309	0.498763	0.55124	0.510983	0.375315	0.487479	0.506174	0.471076	0.488957	1.19392	0.831924	0.577926	0.482527	0.480614	0.54502	0.484813	0.615956	0.509536	0.527378
1553459_at	0.413854	0.489243	0.411711	0.384597	0.365281	0.385015	0.410339	0.417467	0.457728	0.508054	0.450621	0.427663	0.37092	0.398313	0.420351	0.37181	0.177779	0.417702	0.425211	0.189788	0.196446	0.379864	0.479072	0.373665	0.178301	0.457382	0.385655	0.353658	0.399084	0.381592	0.394581	0.365281	0.457728	0.37092	0.177779	0.372607	0.376788	0.366804	0.704469	0.480131	0.466103	0.37409	0.368542	0.385874	0.385946	0.363627	0.435849	0.387116	0.392497
1553460_at	0.436476	0.510456	0.422617	0.472424	0.445263	0.463896	0.426238	0.515125	0.477986	0.465738	0.466262	0.523644	0.452564	0.479467	0.437854	0.451294	0.187274	0.502559	0.435344	0.190933	0.208297	0.462601	0.444926	0.456172	0.188226	0.432074	0.470987	0.431666	0.479978	0.477173	0.479253	0.445263	0.477986	0.452564	0.187274	0.451623	0.460506	0.443163	0.45077	0.387538	0.375478	0.454536	0.450941	0.439907	0.470987	0.443918	0.465849	0.474205	0.472861
1553461_at	0.507027	0.499124	0.498173	0.456489	0.428818	0.45807	0.495134	0.49541	0.461378	0.452659	0.546065	0.507797	0.43445	0.471128	0.511655	0.443362	0.18349	0.506458	0.510423	0.187765	0.19945	0.447458	0.430524	0.442577	0.187797	0.4122	0.455311	0.41714	0.464881	0.450685	0.461291	0.428818	0.461378	0.43445	0.18349	0.437087	0.444674	0.427603	0.429955	0.47111	0.454342	0.44174	0.432974	0.421024	0.454708	0.428008	0.447881	0.456259	0.456086
1553462_at	1.09861	0.747815	1.02958	0.717631	0.757413	1.05933	0.946446	1.46101	0.82018	0.864888	0.964875	0.976161	0.803599	1.31127	0.996885	0.80233	0.303233	1.18716	1.03743	0.342789	0.394502	0.948025	0.863145	1.07669	0.378471	0.686736	0.863635	0.803598	0.944803	1.08549	0.942662	0.757413	0.82018	0.803599	0.303233	1.00469	0.82672	0.787203	0.669933	1.19796	0.834733	0.899303	0.787948	0.68169	0.864615	0.823911	0.745476	0.793481	0.735117
1553464_at	0.343233	0.329711	0.333941	0.379054	0.349602	0.298284	0.337552	0.402246	0.379003	0.302192	0.370689	0.408744	0.360205	0.308121	0.346366	0.290619	0.14986	0.385831	0.340633	0.151423	0.159047	0.362323	0.349469	0.353859	0.14757	0.342534	0.365904	0.34079	0.376147	0.362666	0.36945	0.349602	0.379003	0.360205	0.14986	0.352123	0.356883	0.349271	0.441073	0.467891	0.482144	0.355267	0.348019	0.359661	0.367985	0.349073	0.374798	0.371833	0.372819
1553465_a_at	0.483879	0.526594	0.479058	0.439101	0.374727	0.477481	0.483879	0.452718	0.411266	0.46067	0.522102	0.507031	0.395927	0.48465	0.494584	0.461018	0.294564	0.465527	0.488386	0.317542	0.253573	0.395253	0.384417	0.388877	0.255666	0.37886	0.420149	0.37303	0.416667	0.40052	0.450003	0.374727	0.411266	0.395927	0.294564	0.451538	0.377144	0.386311	0.380655	0.489891	0.478211	0.397352	0.384126	0.37085	0.393984	0.382387	0.410101	0.411033	0.410877
1553466_at	0.34228	0.43978	0.330614	0.378554	0.338733	0.386324	0.424188	0.401337	0.362255	0.37932	0.473318	0.410443	0.346377	0.396065	0.366928	0.430262	0.269654	0.386122	0.334375	0.323777	0.413639	0.30103	0.337838	0.471611	0.26824	0.337646	0.356411	0.372607	0.363078	0.370499	0.331196	0.338733	0.362255	0.346377	0.269654	0.350264	0.355536	0.337582	0.341758	0.655945	0.61746	0.342923	0.346312	0.340983	0.350661	0.33803	0.348743	0.389171	0.374514
1553467_at	0.362734	0.318103	0.353897	0.320201	0.284912	0.291278	0.354883	0.346324	0.307416	0.288707	0.389721	0.35465	0.289693	0.299299	0.362666	0.280864	0.126565	0.341462	0.359986	0.129545	0.13874	0.29679	0.284804	0.294387	0.127535	0.282017	0.304523	0.276838	0.309867	0.300632	0.309516	0.284912	0.307416	0.289693	0.126565	0.29112	0.295391	0.283943	0.32242	0.342573	0.340838	0.2925	0.287401	0.287129	0.301486	0.284481	0.317399	0.304235	0.302857
1553468_at	0.488567	0.539363	0.49011	0.472246	0.417535	0.499407	0.47968	0.512606	0.447458	0.48952	0.536331	0.523545	0.424381	0.529783	0.501324	0.48001	0.197688	0.5307	0.50384	0.202884	0.222519	0.439324	0.42206	0.445853	0.200941	0.391386	0.450174	0.40181	0.459289	0.448984	0.464793	0.417535	0.447458	0.424381	0.197688	0.430443	0.439408	0.416273	0.425989	0.519498	0.489804	0.438329	0.425345	0.416904	0.447542	0.41991	0.433137	0.448559	0.446612
1553470_at	0.595572	0.597879	0.615216	0.559888	0.531181	0.531785	0.609425	0.619772	0.56968	0.518609	0.656103	0.615464	0.55753	0.596077	0.623716	0.531184	0.218128	0.649927	0.612597	0.228456	0.25834	0.55996	0.622279	0.564318	0.224487	0.509922	0.560066	0.514668	0.579349	0.580995	0.600771	0.531181	0.56968	0.55753	0.218128	0.536837	0.552701	0.526979	0.525387	0.576696	0.540738	0.541425	0.531182	0.521428	0.570218	0.531885	0.649942	0.565815	0.556476
1553471_at	0.756523	0.781684	0.803965	0.745538	0.713991	0.778153	0.740836	0.865596	0.911254	0.702656	0.854382	0.823414	0.709013	0.978602	0.80322	0.694748	0.278546	0.939928	0.796841	0.306855	0.382388	0.743057	0.719412	0.793752	0.280614	0.661849	0.78792	0.645776	0.790158	0.845505	0.820771	0.713991	0.911254	0.709013	0.278546	0.731208	0.749832	0.681665	0.644557	1.20171	0.846948	0.735786	0.716426	0.605333	0.748698	0.707138	0.762559	0.757816	0.748416
1553472_at	0.948097	0.973183	1.01562	1.19588	0.90095	0.974836	0.927749	1.52025	0.922152	0.833709	1.2526	1.51996	0.86244	1.04669	0.917995	0.866745	0.301801	1.91591	1.08231	0.345063	0.367472	0.942069	0.935855	1.53105	0.320265	1.0353	1.00806	0.736185	0.988986	1.18295	1.07704	0.90095	0.922152	0.86244	0.301801	0.912783	0.94207	0.807662	0.705785	1.49944	1.01799	0.938158	1.0489	0.753937	1.03981	0.895175	0.846283	0.960237	0.802031
1553474_at	0.982502	1.07355	1.03065	0.892451	0.878409	1.04952	0.9632	1.10518	0.948509	0.746219	1.07675	1.1033	0.860163	1.3652	1.01228	0.938089	0.369068	1.22893	1.26433	0.399773	0.445709	0.945643	0.917112	1.22971	0.405012	0.826985	1.05029	0.832792	1.02925	1.01073	1.04969	0.878409	0.948509	0.860163	0.369068	1.3486	0.954446	0.877579	0.832635	0.914979	0.763195	1.02789	0.91365	0.788798	0.952823	0.904367	0.877745	0.947791	0.944749
1553475_at	0.825416	0.955616	0.835425	0.85586	0.767333	0.890182	0.817798	0.959081	0.791205	0.844064	0.910489	0.966523	0.76864	1.04915	0.829097	0.997427	0.24982	1.03948	0.877666	0.260459	0.281227	0.804938	0.788069	0.861483	0.255202	0.714126	0.833912	0.730655	0.844066	0.825441	0.839291	0.767333	0.791205	0.76864	0.24982	0.783166	0.798268	0.775649	0.676528	1.08436	1.09143	0.794804	0.778735	0.692973	0.819374	0.761694	0.750258	0.81922	0.81953
1553478_at	0.559285	0.523129	0.545256	0.616161	0.453249	0.493042	0.547992	0.682836	0.465585	0.492949	0.604361	0.710545	0.453763	0.807615	0.558042	0.474787	0.468448	1.11458	0.550845	0.538659	0.522554	0.471254	0.456172	0.474114	0.45897	0.443414	0.482892	0.4219	0.49566	0.592087	0.48518	0.453249	0.465585	0.453763	0.468448	0.46912	0.465937	0.442995	0.459375	0.538384	0.532994	0.47295	0.572487	0.52688	0.468411	0.456345	0.476361	0.749691	0.497162
1553479_at	1.85504	0.409234	1.13549	0.904497	0.545565	1.1162	0.963451	0.984209	0.501248	1.25824	0.965597	0.949221	0.353209	1.32349	0.977307	0.680145	0.826014	0.503525	1.25671	0.905077	0.449768	0.668172	0.550956	0.568741	0.877525	0.591447	0.432424	0.407494	0.945535	0.778336	0.747183	0.545565	0.501248	0.353209	0.826014	0.696558	0.459313	0.415509	0.393187	1.16628	2.11697	0.667541	0.351743	0.963586	0.966505	0.500206	0.521358	1.05475	1.41426
1553482_at	0.667888	0.648887	0.650169	0.577252	0.552179	0.631736	0.619796	0.651031	0.611199	0.570229	0.708982	0.660924	0.580995	0.651094	0.65416	0.581966	0.23222	0.700569	0.675486	0.245164	0.270283	0.586736	0.565173	0.605447	0.245414	0.534911	0.601908	0.541322	0.617472	0.607512	0.628309	0.552179	0.611199	0.580995	0.23222	0.571298	0.592422	0.545226	0.535215	0.624649	0.547375	0.588514	0.568388	0.553224	0.595793	0.558902	0.55469	0.59433	0.590521
1553483_at	1	1.20831	0.972388	0.821445	0.855196	1.09623	0.986188	0.892154	1.00985	1.0952	1.07899	0.98888	0.961581	1.14484	1.00931	1.07311	0.606307	0.903324	1.1537	0.578533	0.770948	0.986446	0.946606	0.977901	0.640816	0.911472	1.01368	0.916138	1.02699	0.994688	1.1216	0.855196	1.00985	0.961581	0.606307	0.960854	0.979938	0.946247	0.640458	1.33215	1.28359	0.964312	1.08181	0.962127	1.14518	0.948397	1.03108	1.01042	1.01042
1553484_at	0.549621	0.547564	0.557835	0.492151	0.472504	0.516364	0.536729	0.5538	0.511467	0.488321	0.608747	0.563807	0.475102	0.548805	0.563867	0.508918	0.20159	0.60397	0.577518	0.209757	0.227417	0.499234	0.480251	0.507228	0.206903	0.443666	0.513599	0.450514	0.531081	0.52688	0.534103	0.472504	0.511467	0.475102	0.20159	0.48831	0.501601	0.470364	0.46164	0.560994	0.512606	0.499235	0.482527	0.440239	0.505122	0.476361	0.482344	0.506079	0.503406
1553485_at	0.83527	0.830011	1.01726	0.879413	0.813508	1.05431	0.827101	0.976782	0.854992	0.734783	1.21187	0.97439	0.855315	0.761453	0.86699	0.787456	0.223124	1.53944	0.886334	0.234472	0.25714	0.850315	0.802355	0.839768	0.230309	0.961714	0.87082	0.749549	0.885935	0.974161	0.902336	0.813508	0.854992	0.855315	0.223124	0.812278	0.826378	0.791055	0.818601	0.936938	0.618561	0.84311	0.822636	0.786134	0.860181	0.812278	0.848869	0.876769	0.854991
1553486_a_at	0.491658	0.480553	0.491293	0.440759	0.419038	0.451379	0.479947	0.48515	0.449833	0.433602	0.531775	0.498219	0.424461	0.47416	0.500117	0.432948	0.175662	0.497656	0.497619	0.18062	0.196494	0.438246	0.421024	0.43808	0.179804	0.397803	0.445853	0.40181	0.473846	0.444674	0.464705	0.419038	0.449833	0.424461	0.175662	0.429873	0.43866	0.417377	0.413997	0.496257	0.463908	0.436839	0.42607	0.419355	0.446781	0.420069	0.431095	0.447458	0.446866
1553488_at	0.50778	0.521552	0.507874	0.465089	0.429711	0.471039	0.509005	0.506458	0.458508	0.473266	0.562927	0.597177	0.436261	0.492949	0.528139	0.450019	0.188102	0.506172	0.525599	0.192411	0.206317	0.5016	0.43085	0.440822	0.18419	0.411266	0.452821	0.417693	0.468854	0.460245	0.475372	0.429711	0.458508	0.436261	0.188102	0.434121	0.446697	0.427361	0.430036	0.5132	0.496611	0.436179	0.430443	0.43404	0.452136	0.429386	0.439241	0.456432	0.457815
1553489_a_at	0.370965	0.35562	0.35972	0.331816	0.307183	0.323549	0.361726	0.353848	0.331697	0.325263	0.39731	0.363106	0.312988	0.331707	0.372067	0.314048	0.129112	0.346194	0.36877	0.131577	0.139847	0.3209	0.307241	0.31364	0.130039	0.297634	0.324132	0.298028	0.333584	0.32096	0.329509	0.307183	0.331697	0.312988	0.129112	0.312397	0.318241	0.305908	0.310924	0.353669	0.349568	0.316141	0.309516	0.308697	0.325914	0.306719	0.324684	0.326964	0.32647
1553491_at	0.708063	0.702921	0.695183	0.707738	0.613051	0.631974	0.665786	0.898518	0.665238	0.618295	0.826028	0.933395	0.626056	0.661494	0.720914	0.624744	0.255362	0.913376	0.718778	0.26386	0.279927	0.636321	0.612009	0.631287	0.259048	0.585517	0.645777	0.640062	0.664106	0.687491	0.769949	0.613051	0.665238	0.626056	0.255362	0.623928	0.632721	0.611893	0.59568	0.547911	0.522235	0.631168	0.620751	0.642245	0.644191	0.611546	0.639215	0.657235	0.651912
1553492_a_at	0.632451	0.726239	0.621638	0.416287	0.464442	0.634722	0.620371	0.445689	0.496411	0.625098	0.786272	0.459165	0.467792	0.653432	0.648003	0.590704	0.700312	0.465615	0.644408	0.870624	0.748418	0.514182	0.535316	0.463389	0.807173	0.439823	0.482253	0.443498	0.616189	0.484172	0.498763	0.464442	0.496411	0.467792	0.700312	0.464178	0.552283	0.457988	0.459636	0.610788	0.616526	0.465057	0.456863	0.464179	0.514279	0.551448	0.508477	0.489234	0.499707
1553493_a_at	0.853543	1.01869	0.759996	1.75662	1.44409	1.7001	1.68978	1.38365	0.781339	1.07862	0.889413	1.06227	0.770918	1.07943	0.969868	0.942519	1.29296	1.14634	1.08824	1.38111	1.69555	0.960014	1.29849	1.46167	1.24808	0.78001	0.862567	0.942565	0.936347	1.38446	0.842576	1.44409	0.781339	0.770918	1.29296	1.02998	1.40796	0.836858	0.626251	0.961156	0.720463	1.04233	0.751344	0.825386	0.905353	0.744977	0.725375	1.00573	0.977233
1553494_at	0.81795	0.85142	0.827255	0.640198	0.775649	0.792373	0.754422	0.842254	0.859368	0.795519	0.859148	0.82668	1.23814	1.02838	0.805457	0.75019	0.678615	0.994995	0.852482	1.17936	0.95479	0.873623	0.859043	1.00808	0.643724	0.713586	0.884596	1.09825	0.866712	0.912633	0.909016	0.775649	0.859368	1.23814	0.678615	0.837389	0.878428	0.945663	0.697575	1.02237	0.826018	0.914879	0.80357	0.699689	0.851441	0.789859	0.777117	0.879259	0.847266
1553497_at	0.524042	0.520962	0.526868	0.49429	0.451111	0.483372	0.514223	0.524928	0.485089	0.468116	0.57007	0.532805	0.452992	0.516072	0.534345	0.463547	0.191926	0.545818	0.537725	0.196513	0.212192	0.472325	0.452906	0.474384	0.194093	0.420705	0.483075	0.430687	0.494069	0.484264	0.496974	0.451111	0.485089	0.452992	0.191926	0.461814	0.47072	0.446443	0.438495	0.498117	0.471992	0.468145	0.455914	0.437418	0.477534	0.449493	0.456172	0.479797	0.478438
1553498_at	1.16095	0.749336	1.80369	0.927937	1.00033	0.743703	1.79368	1.05525	1.02309	0.687313	1.24918	1.12936	0.965934	0.719824	1.17394	0.596298	0.400472	1.01928	1.12367	0.423132	0.440703	0.977511	0.941765	0.96047	0.306861	0.758268	0.99787	0.869693	0.888142	1.11207	1.00926	1.00033	1.02309	0.965934	0.400472	0.959744	0.990725	0.947302	0.970329	0.738623	0.783821	0.993163	0.953052	0.95594	0.999947	0.937677	1.24687	1.05612	1.00241
1553499_s_at	0.877935	1.05299	0.954338	0.94605	1.01241	0.964742	0.966627	1.09964	1.08785	0.981262	1.05602	1.04212	1.03096	1.01803	0.987462	0.959841	0.709547	1.10838	0.974908	0.635124	0.844967	1.05124	1.00574	1.06203	0.599003	0.979088	1.06364	0.868464	1.08764	1.05263	1.077	1.01241	1.08785	1.03096	0.709547	1.01991	1.03077	1.00441	1.02804	1.16311	1.09546	1.02727	1.01491	1.01012	1.05982	1.00137	1.05922	1.07273	1.07659
1553500_at	0.849485	0.677789	0.687109	0.582829	0.570111	0.634004	0.696344	0.750757	0.641517	0.633287	0.921872	2.82436	0.679349	0.691348	0.715719	0.561688	0.277454	1.10871	0.668136	0.279778	0.313701	0.620164	0.597033	2.02943	0.260358	0.574657	0.628309	0.575963	0.777558	3.53259	0.634518	0.570111	0.641517	0.679349	0.277454	0.605905	0.537142	0.595342	0.607971	0.705569	0.703249	0.608892	0.596582	0.600657	0.689444	0.580555	0.625346	0.633799	0.655249
1553502_a_at	1.35711	1.22105	0.517608	0.980341	1.20802	0.827402	0.80164	1.06252	2.13201	1.33174	1.61853	1.02301	0.998928	0.67058	0.777339	0.603466	0.160829	0.818816	0.669299	0.388852	0.246042	0.979473	0.79944	0.919694	0.224461	2.09881	1.76399	1.32055	0.888747	1.23015	0.855599	1.20802	2.13201	0.998928	0.160829	2.64845	0.9804	1.18584	3.23385	0.756204	0.870367	0.974669	0.651265	2.73291	1.50689	1.55907	1.71044	1.67904	1.95364
1553504_at	0.953516	1.02896	1.02503	0.883234	0.841039	0.950761	0.981502	1.06708	0.910909	0.874371	1.14672	1.07374	0.836757	1.09443	0.986794	0.910392	0.380722	1.12428	1.00006	0.390861	0.437892	0.907641	0.871149	0.90747	0.386611	0.835649	0.92497	0.824972	0.949067	1.13714	1.01689	0.841039	0.910909	0.836757	0.380722	0.872633	0.921129	0.833755	0.80692	0.937189	0.812089	0.935701	0.866385	0.815973	0.925669	0.869667	0.906441	0.907127	0.908157
1553505_at	0.524431	0.453428	1.25976	1.02759	0.775063	0.716712	0.898081	0.635748	0.43974	0.436227	0.80815	0.487442	0.443918	0.398162	0.465571	3.15355	0.396445	0.427018	0.472704	0.422836	0.320995	0.590968	0.469209	0.720229	0.536665	0.995767	0.428251	0.841358	0.452307	0.879759	0.631168	0.775063	0.43974	0.443918	0.396445	0.413449	0.593993	0.408012	0.549886	4.57455	1.50899	0.569464	1.10241	0.457382	0.451111	1.16698	0.491925	0.578036	0.51079
1553506_at	0.515178	0.526098	0.51556	0.454685	0.437914	0.475324	0.535536	0.506936	0.754241	0.493973	0.570704	0.51922	0.447204	0.49137	0.527454	0.458503	0.186857	0.506267	0.728574	0.191137	0.203584	0.523008	0.429873	0.452906	0.213208	0.414467	0.468145	0.422299	0.45488	0.463039	0.474204	0.437914	0.754241	0.447204	0.186857	0.483897	0.448899	0.428494	0.423179	0.506661	0.659165	0.451111	0.435108	0.682827	0.455052	0.40532	0.664608	0.459028	0.467261
[truncated: 53,767 more rows]
[truncated: 10 more columns]
