# Supplementary material for: Key gene network related to primary ciliary dyskinesia in hippocampus of patients with Alzheimer’s disease revealed by weighted gene co-expression network analysis
Source: BMC Neurol. 2022 May 30;22:198. doi: 10.1186/s12883-022-02724-z (PMC9150314; doi:10.1186/s12883-022-02724-z)
Supplement: Supplementary file 6 — Additional file 6: Table S2. Differentially expressed genes of Table S1. (CSV 15813 kb) [file 12883_2022_2724_MOESM6_ESM.csv]

Table S2 Differentially expressed genes of TableS1
Genes	GSM1176211	GSM1176212	GSM1176213	GSM1176214	GSM1176215	GSM1176216	GSM1176217	GSM1176218	GSM1176219	GSM1176220	GSM1176221	GSM1176222	GSM1176223	GSM1176224	GSM1176225	GSM1176226	GSM1176227	GSM1176228	GSM1176229	GSM300168	GSM300169	GSM300170	GSM300171	GSM300172	GSM300174	GSM300178	GSM300182	GSM300185	GSM300187	GSM300190	GSM300193	GSM300197	GSM300205	GSM300209	GSM300215	GSM300219	GSM300223	GSM300227	GSM300231	GSM300235	GSM300239	GSM300243	GSM300255	GSM300262	GSM300268	GSM300272	GSM300276	GSM300280	GSM300286
A1BG	-0.542729483	-0.869666651	-0.89435541	-0.637141297	-1.080616806	-0.452401849	-0.942817709	-0.794575057	-0.566757529	-0.904618253	-0.894736991	-1.100655902	-0.505995034	-0.844673336	-1.090067298	-0.982752986	-0.960574221	-0.478570777	-0.949491984	2.068803997	1.865011594	1.870155898	1.59463901	1.759759964	-1.028454606	-1.014990412	-1.193344737	1.926938424	-0.90708056	-0.898896721	-1.040324666	-1.115318374	-1.208543957	-1.205098616	-1.086178699	-0.177779032	-0.618022656	2.244165536	-1.142007643	-1.151523254	-1.017867955	-0.054662213	1.349793287	1.620731779	-1.199357555	-1.066309981	-0.476336486	-0.60875173	-1.158970854
A1BG-AS1	0.131991059	-0.363740756	-0.507765268	-0.021986304	-0.769229905	-0.55016393	0.435067271	0.305587249	-0.684400449	0.333664655	-0.174703923	0.157640296	-0.258550024	-0.269720354	-0.643605702	-0.323778808	-0.589488479	1.236571718	-0.634802473	0.167806484	0.327849028	0.092010451	0.27329171	0.349100422	-0.323859653	-0.615348104	-0.812148989	0.505377836	-0.582845306	-0.265693694	-0.576369058	0.168770272	-0.31898512	1.295021519	-0.503153667	-0.419972861	-0.663928934	0.324460385	0.407700604	-0.502969798	-0.334362983	-0.384437042	0.282917974	-0.01462541	0.05714372	-0.421291664	-0.734141809	-0.325262247	-0.297587858
A1CF	-0.591417168	-0.513628274	-0.627290399	-0.616547459	-0.569653936	-0.452021211	-0.596425642	-0.402473336	-0.556462034	-0.351805542	-0.118490334	-0.815846979	-0.50887134	-0.533574864	-0.552925996	-0.117252451	-0.745513635	-0.538593909	-0.76070806	-0.661634874	-0.668988845	-0.657522283	-0.736804254	-0.614902112	-0.77122944	-0.715833955	-0.647237593	-0.639275069	-0.660170091	-0.48332516	-0.687993451	-0.593313536	-0.762249161	-0.662911433	-0.672098016	-0.791257159	-0.652484043	-0.675599647	-0.764047213	-0.676636167	-0.78383117	-0.567002576	0.02627878	-0.285117192	-0.780298564	-0.616231043	-0.783489995	-0.769457967	-0.808817013
A2M	-0.712497926	0.114690811	0.01911919	-0.215383452	-0.754478384	-0.049380795	-0.581835152	-0.123835438	-0.070860127	-0.755439253	0.218272443	-0.419168611	-0.131994159	-0.275228156	-0.687771393	0.181448916	-0.165564451	0.021029873	-0.123676648	-0.251517999	0.113580764	-0.060944273	-0.054918238	0.241342798	-0.605453214	-0.57034623	-0.722337063	-0.112112825	0.05869516	-0.477036642	0.033781754	-0.422098682	-0.633447411	-1.535100355	-0.126006839	-1.720395071	-0.871440831	-0.007334037	-0.096607015	-0.08681128	-0.506180484	-0.188613703	-0.337101368	-0.850711019	-0.247795321	-0.082490928	-0.444961554	-0.422914378	-0.483238117
A2M-AS1	0.559674824	0.67426295	0.889063013	0.460565476	0.827486837	0.139604111	0.171979657	-0.164227962	0.572629459	0.64545198	0.439144614	0.810270788	-0.040689585	1.162110994	-0.575516862	-0.129511846	0.170470184	0.692083379	-0.646999141	-0.528308107	0.278188937	-0.4539112	-0.796473877	-0.171947901	-0.373419574	0.25876581	1.032672587	-0.398639572	0.386553464	0.798445075	0.156024403	-2.167669313	-0.947174831	0.066556578	0.720092222	-1.00199393	-0.52548203	-0.460431351	0.47417231	0.222773759	-0.728772925	0.655649679	1.210343927	0.496498189	0.188305949	0.250487159	0.123113545	-0.535303698	0.690387445
A2ML1	0.62956027	0.328575016	0.329259755	1.200762414	-0.355502301	0.091147939	0.79034646	-0.441943971	-0.175415055	-0.027616404	-0.147980254	0.684445695	0.400631749	-0.437691578	-0.71979876	0.30177531	0.902885479	0.375077127	-0.651017135	-0.534472737	0.157862935	-0.447313143	-0.768419006	-0.40578357	-0.430625716	-0.43647301	-0.390165295	-0.40495835	-0.069851883	-0.693847015	-0.216003905	-0.7306501	-0.165661836	-0.323924272	-0.229371436	-0.892131308	-0.615689742	-0.489905803	-0.890342652	-0.596795398	-0.865698017	-0.484488353	2.109532108	0.688069707	-0.582983951	0.268535526	-0.850104376	-0.996508598	0.05039096
A2MP1	-1.381122374	-1.193482637	-1.287779723	-1.404199603	-1.404199603	-1.207932563	-1.314753493	-1.129313319	-1.211652808	-1.243082254	-0.907125562	-1.45598533	-1.280613496	-0.826375729	-1.423160295	-1.335922775	-1.320067629	-1.29502954	-1.409626846	-1.630134715	-1.61843925	-1.627684215	-1.623818459	-1.507407498	-1.504889556	-1.518011511	-1.505023407	-1.625318949	-1.361133058	-1.274677048	-1.439190649	-1.402605001	-1.538468248	-1.506026978	-1.442641938	-1.533302732	-1.39853705	-1.601141607	-1.486731609	-1.470119646	-1.469041655	-0.936190949	-1.257301927	-1.580198905	-1.526072042	-0.96229187	-1.458868399	-1.490554078	-1.492156058
A4GALT	0.261247044	-0.02125791	-0.097116042	0.019980794	0.041786072	-0.032250144	0.156774752	0.899990799	-0.095133999	0.088768552	0.036668724	-0.071481308	0.522615925	-0.052424498	-0.010502131	0.362446315	-0.044456058	0.135997305	-0.02118123	0.003485039	0.010791684	-0.009301457	-0.044022405	0.106942101	0.113967241	0.110284514	0.143029779	0.052491093	-0.018987623	0.08957933	0.026648707	0.102017141	0.119044799	0.241704636	0.035540308	0.056981265	-0.01401262	-0.011926603	0.100037617	0.138720281	0.087696103	-0.002861288	1.763171354	1.875361858	0.184510955	0.082189634	-0.276758475	0.077930661	0.11211329
A4GNT	-1.028473879	-0.863704077	-0.892740901	-1.016679566	-1.07250968	-0.871582271	-0.928151903	-0.773235261	-0.858444825	-0.832305617	-0.820461116	-1.113819488	-0.91022217	-0.831918522	-1.104715725	-0.984754911	-0.966633039	-0.926469946	-1.035987383	-1.254616717	-1.244244313	-1.254692613	-1.231760723	-1.293030034	-1.171872242	-1.144927126	-1.185076033	-1.262088892	-0.980201437	-0.843678663	-1.092502469	-1.038541996	-1.199579056	-1.194644614	-0.952412061	-1.136949742	-1.059955294	-1.11579829	-1.138074273	-1.138342598	-1.024309113	-0.916586664	-1.284837939	-1.564489573	-1.192216261	-1.05868284	-1.029994865	-1.126414898	-1.171957033
AA06	-1.20897343	-0.695489775	-0.680185569	-1.26224303	-0.860594846	-1.159865688	-0.785030739	-0.261852278	-0.835631743	-0.413019308	-0.39614355	-1.040226576	-1.1263905	-0.359690951	-0.93386879	-0.800078058	-0.93386879	-1.192738371	-0.915545143	-3.116466327	-3.021468365	-3.021468365	-2.708855003	-2.539342188	-1.146064666	-1.234535645	-1.122485875	-3.116466327	-0.770501471	-0.775542411	-1.093971772	-0.999774304	-1.156484737	-1.030083513	-1.059103271	-1.232155678	-1.011781142	-2.839984019	-1.055460912	-0.886706218	-1.094324758	-1.025679617	0.611357512	0.695030358	-0.861968653	-1.128371276	-1.028293324	-1.101958308	-1.168732019
AAAS	-0.32693197	-0.241178955	-0.047322553	-0.184739403	-0.100914329	0.078260048	0.122275396	0.193306241	0.058323627	-0.223197478	-0.238955734	-0.157150147	0.368025271	-0.012355459	-0.322324772	-0.217051417	-0.310218867	0.206705956	-0.540413802	-0.555915064	-0.459303368	-0.460973738	-0.618445981	-0.819338653	-0.893699158	-0.186374368	-0.08835789	-0.282672641	0.103307261	0.241342798	0.021948489	-0.676024422	-0.824492774	-0.097320701	-0.052504203	0.186376484	-0.201677797	-0.410503152	0.042199576	0.013986477	-0.186703663	0.302070856	0.056509099	-0.050637139	0.227914192	0.260468707	0.033341913	0.178774319	-0.244473071
AACS	-0.417351027	-1.601795086	-1.162066342	-0.37521404	-0.133176456	-1.550905731	-0.901771414	-1.822965257	-1.041190213	-0.874692497	-0.998039477	0.386242799	-1.179813596	-1.366399938	0.235654683	-1.268943692	-1.035071204	-1.443082686	-0.295123551	-0.081467422	-0.267376452	-0.03091594	-0.229657856	-0.081467422	0.799362405	-0.472132143	-0.161799927	0.032287269	-1.2233977	-1.045867862	-0.994024685	0.829837501	0.16190217	0.890655453	-0.703325332	-0.304335902	-1.215454644	-0.136101495	-0.618653155	-0.549694374	-0.672790746	-0.955767196	-0.690809174	-0.283696896	-0.055241913	-1.016356013	-1.165524177	0.363748257	-0.41273067
AACSP1	-0.332977946	-0.318224835	-0.491865774	-0.549451361	-0.318131794	-0.384920741	-0.44384754	-0.234894671	-0.443342361	-0.319324739	-0.295052007	-0.630961191	-0.451210248	-0.339148956	-0.599482222	-0.222124096	-0.565541447	-0.496187273	-0.323081396	-0.818215832	-0.824354792	-0.762249161	-0.815440384	-0.662667689	-0.159167653	-0.42976087	-0.384437042	-0.819097873	-0.383894181	-0.339124831	-0.551435103	-0.353536669	-0.315213874	-0.325034472	-0.505089194	-0.466482805	-0.611829522	-0.969901114	-0.504522648	-0.565737237	-0.648147047	-0.408478757	-0.019979824	-0.462145204	-0.484285803	-0.338719806	-0.759874701	-0.385121903	-0.500941778
AADAC	-1.437579792	-1.210988396	-1.292734622	-1.386259265	-1.423803741	-1.22652412	-1.322376134	-1.106996071	-1.25041708	-1.277124435	-1.244748362	-1.490667235	-1.25981343	-1.188002707	-1.466573831	-1.369655489	-1.372811189	-1.278570634	-1.410640581	-1.628404571	-1.633436004	-1.627331369	-1.635426022	-1.629354406	-1.541374845	-1.547742165	-1.521446507	-1.63193436	-1.40768934	-1.277924452	-1.450495217	-1.412755606	-1.53934322	-1.47900719	-1.480957432	-1.228714389	-1.467212387	-1.647877897	-1.515195007	-1.48775729	-1.511233333	-1.329729499	-0.593687263	-1.102371426	-1.545506505	-1.431730497	-1.451298844	-1.513260074	-1.519626699
AADACL2	-0.810454838	-0.71531649	-0.852231404	-0.908220734	-0.876679877	-0.755334441	-0.816711352	-0.572655509	-0.773154616	-0.689062245	-0.700465723	-0.997305151	-0.778495293	-0.699561122	-0.959550472	-0.715621179	-0.885376383	-0.826984034	-0.948864305	-1.224028651	-1.221679139	-1.226363729	-1.226706746	-1.21658194	-1.020244752	-1.00714902	-0.973131128	-1.212206295	-0.912519823	-0.701546177	-0.937637202	-0.832725597	-0.964000862	-0.913256857	-0.950026106	-1.024731162	-0.914584898	-1.229995472	-0.985222644	-0.967279326	-0.986660835	-0.806795891	-0.448834472	-0.799253021	-1.013388973	-0.887391912	-1.026285585	-0.990629218	-1.014079742
AADACP1	-1.473321039	-1.316261776	-1.384488991	-1.567626112	-1.567626112	-1.29635108	-1.437579792	-1.250278279	-1.363684491	-1.420401804	-1.375756778	-1.664143287	-1.376117005	-1.287327522	-1.632003159	-1.506010498	-1.492953644	-1.409626846	-1.568687767	-1.749999642	-1.754549925	-1.758287719	-1.737294009	-1.753311278	-1.652463274	-1.676432297	-1.640784237	-1.743707393	-1.511357355	-1.409480294	-1.552466996	-1.536192981	-1.652971044	-1.64863768	-1.604900753	-1.671254692	-1.556665456	-1.75970052	-1.62822181	-1.590169497	-1.623053218	-1.445751589	-1.375596476	-1.691329057	-1.664486332	-1.543733212	-1.548102095	-1.6412265	-1.633751808
AADAT	-0.997305151	-1.023369459	-0.024157747	-0.783728064	-0.054605863	-0.019754291	-1.142112754	-1.364622987	0.180827294	0.017340068	-0.696292758	-0.524522261	-0.097116042	-0.094482542	-0.849084431	-0.343641662	-0.817225448	-0.111460864	-1.075748488	-0.402821021	-0.579600775	-0.575422538	-0.610571348	-1.041477609	-0.8573712	-0.103153865	-0.120379945	-0.953248936	-0.108767875	0.022447629	0.006893808	-1.368186045	-0.722856013	0.068200764	-1.179171541	0.37167364	-0.106943769	-0.290551753	-0.138217867	-0.752170558	-1.346640395	-0.197999187	-0.221211903	0.189169232	0.089131427	-0.157447623	-0.281377141	-0.20319987	-1.19397911
AAGAB	-0.753152116	-0.618312194	-0.508012418	-0.557527582	-0.490299186	-0.735645953	-0.85505165	-0.908763511	-0.56886992	-0.501324772	-0.732465536	0.042098414	-0.190417605	-0.883077848	-0.507765268	-0.717435777	-0.351607701	-0.666569766	-0.685977092	-0.523534878	-0.658143709	-0.601604167	-0.583414983	-0.672884711	-0.504894777	-0.735149455	-0.540470339	-0.465179121	-0.485633778	-1.039604642	-0.842553854	-0.426742259	-0.429470707	-0.447116876	-0.558316673	-0.591554992	-0.211248534	-0.556422594	-0.446954283	-0.557502812	-0.57156056	-0.16952415	-0.481278477	0.214770815	-0.608689073	-0.722203811	-0.252992737	-0.611829522	-0.343010917
AAK1	-0.187802387	-1.207101911	-1.227442513	-0.598987026	-0.39491092	-1.680474875	-0.665552984	-1.340007707	-1.138848311	-0.773767348	-0.819168942	-0.258255194	-1.233228361	-1.15472689	-0.345389606	-0.667218158	-0.730491201	-1.209790626	-0.447835903	-0.345714739	-0.340241288	-0.243275721	-0.335029911	-0.321116065	0.204403355	-0.527586054	-0.361825585	-0.192389944	-1.11167693	-0.711477129	-0.853941787	0.446484077	-0.361020748	-0.0810285	-0.600447258	-0.342088484	-0.600028881	-0.510258987	-0.533349636	-0.331544138	-0.562759342	-1.088597374	-0.453115033	-0.186500239	-0.444769497	-0.501507483	0.002477883	-0.598916206	0.126737092
AAMDC	0.185027733	0.286983837	-0.052641372	0.054154128	0.224370876	0.170470184	0.276778378	0.493025867	0.486155742	0.395905542	-0.013037939	0.20348548	0.506766916	0.42540267	-0.157506686	0.172725243	-0.042126662	0.561141486	-0.156202877	-0.34142019	-0.313013054	-0.237225714	-0.278668736	-0.261279784	0.059183802	0.526287959	0.287738564	-0.229800882	0.166280288	0.280116432	0.278887919	-0.377854425	-0.628818322	0.164161925	0.492127786	0.451816396	0.394958929	-0.109255639	0.482356558	0.181116476	0.291860251	0.468352616	0.158738065	-0.189475566	0.422674718	0.563856463	0.302484273	0.480611378	0.349596637
AAMP	-0.257245455	-0.420396364	-0.145509284	-0.117035628	-0.297490025	-0.294539538	-0.198195331	-0.440775629	-0.09763769	-0.343557784	-0.969814482	-0.014014753	0.129199237	-0.184497071	0.421967755	-0.456606648	-0.325317727	0.104287411	0.271807346	0.398138969	0.109761064	0.337715946	0.507934689	0.182653382	0.042650869	-0.247105558	-0.207244434	0.32193242	0.022750855	-0.112668684	-0.045259874	-0.00380092	-0.052774793	-0.274649275	-0.185357949	0.297660507	-0.335205361	0.217419359	0.038700528	-0.191247449	0.166916028	0.064636544	-0.397205856	0.014226436	-0.155078734	-0.523324252	-0.020480997	0.202546265	-0.048302533
AANAT	-1.310200346	-1.097217439	-1.14017834	-1.283478173	-1.30024718	-1.13281689	-1.17657831	-0.671697175	-1.10686121	-1.163833424	-0.944852186	-1.323162697	-1.174949878	-1.072416968	-1.310544659	-1.230049444	-1.249401403	-1.183303639	-1.273720271	-1.50919693	-1.494125356	-1.521728639	-1.48873032	-1.507407498	-1.115704975	-1.409703616	-1.410475067	-1.540485763	-1.263505356	-1.172639592	-1.305322184	-1.299333404	-1.427233794	-1.393877844	-1.345308946	-1.416050324	-1.305613788	-1.498403629	-1.383758813	-1.371136156	-1.360562442	-1.172100701	-1.167040733	-1.442641938	-1.422460691	-1.302783902	-1.293562966	-1.379725624	-1.383303606
AAR2	0.054226908	-0.068452392	0.371011467	0.398026464	-0.404280992	-0.083019463	0.074820118	-0.391681983	0.355863909	-0.409865406	0.284815946	-0.07690082	0.173264199	0.377817907	0.127232179	-0.007485816	0.19396413	0.12068046	-0.129229356	0.200309736	0.056092376	0.089997822	0.364605967	0.118499432	0.171485863	0.35492585	-0.340241288	0.286704595	0.428500058	0.303627714	0.336611403	0.108649195	-0.157447623	0.349357997	-0.003010775	0.63236799	0.302346313	0.150086974	0.49380468	-0.029319254	-0.266866914	0.45146573	-0.090818521	0.218698493	0.017401992	-0.154875717	0.525563697	0.28044336	0.153484477
AARS	0.006410762	-0.29952922	-0.38778488	-0.139574415	-0.828994235	-0.170660833	-0.231448653	-0.4849593	-0.077784053	-0.525619659	-0.230555198	0.156702835	-0.492126464	0.037995123	-0.220116428	-0.374958874	-0.309526067	-0.344937333	-0.39185905	0.029109107	-0.231286597	0.118982157	-0.006430943	-0.248618924	-0.134668802	0.066252084	-0.863105461	0.228311913	-0.077837387	0.368904765	-0.153426553	-0.15105358	-0.255570079	-0.441039043	-0.184487033	0.026648707	-0.625400338	-0.181312153	-0.192255212	-0.262387025	-0.130870187	0.114691032	-0.572563401	-0.355527955	-0.030014302	-0.445433912	-0.113448215	-0.011926603	-0.342403974
AARS2	-0.081018914	-0.14191271	-0.069272136	0.078260048	0.289042453	-0.234421797	-0.397176758	-0.512682029	-0.061066524	0.187297164	-0.320165011	0.009593209	-0.065750779	-0.196460974	-0.109478157	-0.4179737	-0.209427866	0.099664416	-0.062337175	-0.075113489	-0.017451886	0.023211884	-0.047044919	0.313393406	0.060685235	0.120117462	0.355374988	0.097178986	0.110211968	-0.138473453	-0.153777834	-0.154228969	-0.348809556	0.127538622	0.035361655	0.235343404	-0.175737161	0.171946293	-0.063379088	-0.110577159	-0.080398343	-0.089396954	-0.312321426	-0.538356779	0.024278946	0.137893965	-0.201970213	0.252706791	-0.120329046
AARSD1	-0.879961744	-0.921323631	-0.752435179	-0.991212974	-0.171730197	-0.867991013	-1.073722881	-1.60286437	-0.522132582	-1.138848311	-1.176248624	1.10252841	0.015031615	-0.962763008	-0.172012953	-1.101249627	-0.760859111	-1.251524317	-0.091370232	0.033781754	-0.243527186	-0.021057535	0.257909949	-0.380689347	0.48949312	-0.243786996	-0.283760263	0.263729367	-0.946544123	-1.355855676	-0.536578377	0.252233418	-0.348884658	-0.115091247	-1.036464138	0.457182216	-0.373286774	0.03751221	-0.551235365	-0.466689565	-0.54117601	-0.588592389	-1.645143203	-0.40035935	-0.175186198	-0.78139699	-0.013895469	0.025661753	-0.649015978
AASDH	-0.11581452	0.432131901	0.240645727	0.348711375	0.542861914	0.346384945	0.472363161	0.156535592	0.589698513	0.329687921	-0.208632938	0.34414251	0.3720535	0.274533572	-0.554234522	0.198330986	-0.014056151	0.569526075	-0.624562528	-0.451450288	-0.213639702	-0.354792455	-0.514649233	-0.401898465	-0.076027702	0.04847792	0.720092222	-0.111058259	0.48432511	0.157385217	0.338699281	-1.026198615	-0.189261169	0.071872195	0.501892037	-0.014098856	0.237637552	-0.090700949	0.226994288	0.052996497	-0.315720431	0.37629614	0.167012373	0.057618343	0.058127192	0.048884115	-0.309722108	-0.325942887	0.210617232
AASDHPPT	-0.710514297	-0.948864305	-0.898160899	-0.72946912	-0.534034933	-0.573098123	-0.462664991	-1.078400482	-0.537778508	-0.775322631	-0.769394295	-0.188388276	-1.036196536	-0.483109648	-0.607655948	-0.473202473	-0.624718063	-0.654988626	-0.51119465	-0.65641306	-0.681317388	-0.778176109	-0.695853705	-0.64549758	-0.246335476	-0.555997917	-0.557012569	-0.586006674	-0.61499923	-0.537438416	-0.460632756	-0.737874797	-0.111801011	-0.29188041	-0.538614177	-0.411308315	-0.499561885	-0.620298265	-0.439675681	-0.674160692	-0.542784046	-0.301730663	-1.15337065	-0.224617099	-0.61499923	-0.902769674	-0.135554509	-0.350028463	-0.144413677
AASS	0.129460425	0.692460375	1.058925947	0.272719767	1.398300664	1.061854285	0.08737996	0.217919475	0.728234783	1.202921794	0.254690187	0.556205197	0.832989848	0.550405304	0.647518852	0.915518314	0.64268211	0.647856774	-0.393254554	-0.018555854	-0.235498626	-0.516799474	-0.051191647	-0.249329385	-0.259257657	0.520159444	1.437726139	-0.762133243	1.098246894	0.064636544	0.741199246	-0.250137995	-0.543891752	0.317043855	0.942769678	0.95261078	1.735536323	0.146202539	0.634947742	0.65178018	0.40731883	1.010846923	0.451971429	-0.054293183	0.851400741	0.996722814	0.635584733	0.651393626	0.548188628
AATBC	-1.000937856	-0.796393423	-0.911964601	-0.988216147	-1.032427394	-0.861726548	-0.936402201	-0.759501016	-0.857123999	-0.72874276	-0.85349849	-1.106231952	-0.882947093	-0.610160105	-1.042516054	-0.563501639	-0.675865273	-0.739112013	-0.831244316	-0.891151433	-0.69970117	-0.807779215	-0.864598222	-0.769046817	-1.187037132	-1.158685745	-1.14210453	-0.500850506	-0.964000862	-0.874072966	-1.017714359	-1.02101307	-1.145186256	-1.120704285	-1.087974268	-1.146332974	-1.01570594	-0.791946064	-1.127400206	-1.13008805	-1.118860057	-0.878236315	0.036512799	-0.519413165	-1.17640881	-1.068995285	-1.128677977	-1.119888293	-1.16654652
AATF	0.435067271	-0.073463891	-0.078729514	0.348968175	-0.510301973	0.013384344	0.319041759	0.326370384	0.0980331	0.083151041	0.350987096	-0.063670852	0.304610269	0.268732437	-0.32434329	-0.180710763	0.129606852	0.22563699	-0.203870518	0.167237788	0.133189799	0.472388857	0.399210002	0.283144729	-0.218135462	-0.142064885	-0.319966155	0.729034984	0.197396117	0.728518611	0.454420939	0.240893834	-0.802399343	-0.276025019	-0.080329391	0.057721847	-0.031995462	0.281537976	0.517070844	0.12378827	0.244119131	0.227617311	0.376613894	0.033870657	0.074908406	0.07746583	0.424015659	0.107184277	0.081493427
AATK	-0.021473698	-0.253769939	-0.029130636	0.315003426	0.010030119	0.589698513	0.196879933	-0.345794084	0.32323501	0.793058725	-0.143860706	-0.147915176	-0.776404752	0.529632553	-0.039517599	-0.139574415	0.052048131	0.350029843	-0.273879595	0.068748236	-0.143042041	-0.025971388	0.038027661	-0.177702437	-0.343477376	0.471154051	0.117502034	0.126567923	0.574003657	0.6258069	0.220822395	-0.52515845	-0.797173382	0.297951862	0.710753912	0.597142566	-0.170357892	0.294546465	0.144690089	0.229844866	-0.154738544	0.898701312	0.418406498	0.594262655	0.697520051	0.404367919	0.71327228	0.505600148	0.1797702
ABAT	-0.674777486	-0.401596155	-0.375389646	-0.34453709	-0.289958195	-0.211578028	-0.452721565	-0.603398551	-0.337148337	-0.560356294	-0.380935283	-0.351607701	0.42540267	-0.775093422	0.368295298	0.082142537	-0.602748784	-0.130633387	-0.278284382	-0.192941419	-0.078322835	-0.46526387	-0.308044386	-0.266204274	-0.119345987	-0.039771474	-0.249086442	-0.640456009	-0.535479804	-1.111003774	-0.58903003	-1.254423412	-0.139250856	-0.451547493	-0.388283192	-0.952556336	0.104579469	-0.519717106	-0.666127889	-0.823041561	-0.646770003	-1.28014917	-0.226223081	-0.125031557	-0.680221696	-0.549481139	-0.094394704	-0.384249941	-0.718402406
ABCA1	0.61954162	0.844241539	0.431801377	0.387835585	0.541667576	0.0980331	0.330424335	0.359973479	0.126415729	-0.047961413	0.321526116	-0.72976191	0.460340101	0.210338254	0.030236493	0.474069365	0.868239	0.603486255	-0.090495556	-0.176437135	-0.117971892	-0.269315041	0.256761646	-0.049567316	-0.377277948	0.027620307	0.451123513	-0.436767043	0.624636392	0.179433751	-0.087833454	0.093164732	0.054578388	-0.585125261	0.43486806	-0.405224029	-0.087019808	-0.128738177	-0.293120167	0.154293261	-0.250740738	-0.185881058	0.421796124	0.079017435	-0.069410216	0.005973584	-0.318013358	-0.454515857	0.052491093
ABCA10	-1.040074157	-1.05526354	-1.106641126	-1.22361744	-1.270445087	-1.042465223	-1.227117479	-1.007194138	-1.06629303	-1.108170273	-1.088904452	-1.299453584	-1.091060173	-0.981353486	-1.288018074	-1.202638191	-1.264535042	-1.12580768	-1.243828532	-1.061583207	-1.06496452	-1.057311398	-1.03292351	-1.08047474	-1.375210753	-1.381457765	-1.381905689	-1.048770046	-1.269060708	-1.138993284	-1.26866916	-1.270417568	-1.362056103	-1.356629893	-1.322437871	-1.359800665	-1.270812662	-1.052324189	-1.373794705	-1.347083043	-1.334910054	-1.116061175	-1.217627111	-1.484192615	-1.396051806	-1.291824905	-1.327397199	-1.354524964	-1.373916916
ABCA11P	-1.532846077	-0.336712606	0.065021484	-1.191808926	0.372753502	-0.214380606	-0.716282448	-1.255627327	0.040527534	-0.689903096	-1.229594579	1.061854285	-0.655308867	-1.168664914	0.828793409	-0.212476904	-0.031176649	-0.705966368	0.331123091	-0.307138837	-0.351091841	-0.878024609	-0.511885274	-0.089254153	1.207632076	0.449472108	0.066639368	-1.22564054	-1.014797339	-2.064098349	-0.350116519	-0.4635678	0.327959276	1.248155869	-0.159365636	-0.564120226	0.51272767	-0.367555407	-0.316182904	-0.326382867	-0.409186487	-0.496827356	-1.658191612	0.147767876	-0.348275455	0.003941715	0.00886537	-0.032489038	-0.624759657
ABCA12	-0.92584226	-0.754761178	-0.872347637	-0.972454455	-0.903846922	-0.799295704	-0.867611601	-0.623117652	-0.822343942	-0.742555324	-0.735770586	-1.038595052	-0.843982844	-0.73727342	-1.009289273	-0.889878484	-0.928151903	-0.87602709	-0.972172492	-1.258661209	-1.253587347	-1.251871593	-1.246946471	-1.246100619	-1.068628443	-1.052994948	-1.005069656	-1.246946471	-0.938750426	-0.742234224	-0.975127931	-0.891213003	-1.022368131	-1.015245243	-0.98478349	-1.063441052	-0.952286844	-1.265343456	-1.03658897	-1.019359452	-1.043794534	-0.837311873	-0.612350856	-1.082691595	-1.06774492	-0.744777322	-1.027239801	-1.040800088	-1.051054454
ABCA13	-0.587881581	-0.450413095	-0.581835152	-0.576117799	-0.492556445	-0.516494383	-0.541755243	-0.327235176	-0.570241006	-0.403880983	-0.434087535	-0.764193295	-0.424797561	-0.429899336	-0.735645953	-0.410988455	-0.644538832	-0.585500069	-0.548552854	-1.040324666	-0.767044657	-1.025182503	-1.024309113	-1.031445515	-0.728772925	-0.582983951	-0.566816068	-1.009566782	-0.661507922	-0.412363965	-0.671801493	-0.528206059	-0.594563967	-0.592742641	-0.643252872	-0.696709168	-0.623968574	-1.069082549	-0.693596773	-0.670433657	-0.717024056	-0.582983951	-0.188674972	-0.618022656	-0.643866035	-0.567226143	-0.838739609	-0.691572285	-0.704925368
ABCA17P	-0.551455599	-0.204097122	-0.219061849	-0.42099184	0.612204645	-0.126214646	-0.153998205	-0.399187158	-0.347159099	-0.032972421	0.002517111	0.486464156	-0.494715859	-0.080612973	-0.015203633	-0.229421324	-0.725209874	-0.379901267	0.682966828	0.898701312	0.259348937	0.925717724	0.625244451	0.269796907	-0.288229996	0.210745427	0.530697632	1.043640669	-0.060000583	-0.043424629	-0.093951346	0.337209613	0.397257454	-0.024930367	-0.208299746	-0.121229698	-0.159789184	0.640012774	0.650732678	-0.003432721	0.39691087	0.198791169	-1.054577871	-0.668291344	0.132774108	-0.208648301	-0.071026833	0.324046595	-0.048031612
ABCA2	-0.185638272	-0.576865794	-0.001653143	0.04148673	-0.91124817	0.16203371	0.394070215	-0.039318412	0.028802498	0.108682642	-0.868288769	-0.87682248	-0.942692345	0.240740229	-0.506664422	-0.004834377	-0.189775378	0.377987516	-0.544679282	-0.015215579	-0.17260529	-0.197437895	-0.05106074	-0.157525181	-0.846905686	0.237208159	-0.918004753	-0.194904768	0.222270963	0.381897871	0.083663213	-1.068628443	-1.256012596	-0.387143774	-0.017026918	0.046796374	-0.367781936	-0.028756331	0.300567067	-0.016955982	-0.040487432	0.413382602	0.37819513	0.522398621	0.15867089	-0.068732236	0.472940267	0.049890367	-0.060379902
ABCA3	-0.109899975	-0.629795535	-0.405799822	-0.247105863	-0.227519867	-0.908220734	-0.205718007	-0.66011198	-0.637037246	-0.388884594	-0.628945339	0.237721848	0.110622506	-0.488647168	-0.117252451	-0.263973753	-0.022862689	-0.583774091	-0.208285897	0.280006015	0.12326107	0.505600148	0.151271654	0.202779717	0.456461286	-0.125096405	-0.089396954	0.292991441	-0.101218687	-0.42415142	-0.211565486	-0.230038159	-0.062093977	0.515248746	-0.240657852	-0.179384189	-0.1924668	0.028200281	-0.067845624	0.010993652	-0.174016213	-0.215685387	-0.937637202	-0.912336371	-0.244303531	0.380953898	0.184164456	-0.31809974	0.599420107
ABCA4	-1.031239407	-1.007645187	-1.043227341	-1.117007777	-1.15472689	-0.977785803	-1.094527371	-0.913653674	-1.011336844	-1.026620519	-1.029128277	-1.236104354	-1.011150395	-0.977658052	-1.228033792	-1.141752847	-1.066134016	-1.027868173	-1.180670365	-0.974619361	-0.954920914	-0.953953501	-0.535685047	-0.20433902	-1.316167013	-1.319179332	-1.269609378	-0.967681819	-1.120087095	-1.072541501	-1.215042375	-1.202485787	-1.359800665	-1.323022809	-1.255631853	-1.344259906	-1.210074013	-0.972614855	-1.285724841	-1.267166865	-1.294803124	-1.051149045	-1.073064051	-1.202674724	-1.33043816	0.9330034	-0.767665861	-1.288121153	-1.298857719
ABCA5	-1.053766211	-0.822173031	-0.42621891	-0.907268566	0.249422438	0.166355669	-1.118243905	-0.574622678	-0.279287949	0.169565011	-0.220643208	0.362765739	-1.230138276	-0.073463891	-0.166091222	-1.087849828	-0.960290916	-0.644453857	-0.328845303	-0.142699156	-0.247876551	-0.305677651	-0.517606082	-0.243138512	-0.270393263	0.104410867	0.099664647	-0.523534878	-0.412280441	-0.590474597	-0.81476685	-0.186299086	0.1756456	-0.114185815	0.12169385	-0.13808227	0.710753912	-0.17813935	-0.292955903	-0.637017496	-0.441292416	0.132852222	-0.943937105	-0.516153112	-0.121650872	-0.603156485	0.503292227	-0.162156066	-0.609394373
ABCA6	2.669512858	2.059870264	0.510077256	3.794020888	0.110502746	1.254459821	2.139674618	1.377881232	1.878597028	3.794020888	1.825178717	0.471334703	0.013384344	3.071485045	1.567616117	1.389802437	2.282155011	2.571386297	-0.868288769	-0.284247353	-0.379657513	-0.823681282	-0.293599968	-0.100217947	-0.596434059	2.115773468	0.340302051	-0.280407888	1.132791373	-1.137885114	3.202924824	0.238956323	0.190503788	3.044714912	1.510162617	1.547207793	0.109446364	-1.097753846	3.414195228	0.779424575	0.675589458	1.944886406	3.320165019	0.836678345	1.534984693	1.124294616	2.252288517	1.295021519	0.611924411
ABCA7	-0.023489406	-0.527197433	-0.766625012	-0.172625843	-0.611843336	-1.609895549	-0.015508768	-0.607655948	-0.813036861	-0.690646162	-0.146628582	-0.562625134	0.068469196	-0.12719551	-0.520860924	-1.914204602	-0.156520445	0.163404716	-0.240382065	0.200940993	0.372713578	0.499100069	0.021283875	0.716579432	-0.113581006	-0.645919794	-0.436567364	0.990500767	0.014474328	-0.331701374	-0.369901787	-0.659778857	0.217032411	-0.04643555	-0.423080222	-0.57574193	-0.267081861	0.363748257	-0.553358302	-0.60035554	-0.485292987	-0.542784046	1.651991526	2.074190167	-0.803193856	-0.300073942	-0.408539081	0.288105913	0.173512273
ABCA8	0.078928756	0.031928725	0.141858468	0.417656982	-0.371961854	0.539000923	0.665784899	-0.281045399	0.501701779	-0.213594259	0.414502345	-0.82738799	-1.583837689	0.956542595	-0.407883271	-0.010140247	-0.133516756	0.436745528	-0.884386734	-0.558441933	-0.014563848	-0.472461435	-0.351023262	-0.559086034	-0.468955819	0.558539294	-0.230332901	-0.138148406	0.59837894	1.395517984	0.517070844	-1.685349555	-1.203439239	-0.359785426	0.8262673	0.834209176	-0.278463224	-0.252830066	0.858988882	0.011136964	-0.440120765	0.966385109	0.161003384	-0.167736311	0.722354527	0.311746822	0.881406008	0.621135641	0.416172148
ABCA9	-0.129229356	0.193306241	-0.262395201	-0.027816252	-0.049670734	-0.311888231	-0.191953958	0.119727577	-0.186755152	0.644502289	0.416153813	-0.364686172	-0.2683934	0.723330189	-0.267752451	-0.108746905	0.049174121	-0.077879674	-0.541392623	-0.828360696	-0.707691743	-0.839918671	-0.776557695	-0.789014412	-0.407332042	0.227617311	-0.036884365	-0.833541705	-0.619268352	-0.344356979	0.094891923	-0.234992323	-0.279990539	-0.011782727	-0.073178863	-1.01667931	-0.35369071	-0.565041375	0.073178689	-0.494246704	-0.490935179	-0.263002847	0.484182746	-0.027718436	-0.167393281	-0.128976375	0.101018794	-0.443550983	-0.569765376
ABCB1	0.018608949	0.56081281	0.664809179	-0.012975144	-0.293535924	-0.140762515	-0.145274243	0.448680978	-0.196749445	-0.373707185	1.322625909	-0.193118007	0.799516273	0.31415865	-0.303582647	0.744657892	0.260429702	0.816905643	-0.52811191	-0.203957229	0.622879211	0.198408692	0.191889481	0.397064956	0.641173509	0.82442221	-0.089055256	-0.078063751	0.355256228	0.535349481	0.263023342	-1.04364011	0.138200545	-0.564724654	0.598866957	-0.713762494	0.59684123	0.543515588	1.200615712	0.502363702	-0.494966576	0.139879667	0.471154051	-0.216083061	-0.299630609	0.913710513	0.133552964	-0.226295996	1.131960742
ABCB10	-0.646756477	0.483713422	0.314823127	-0.108621105	-0.167956464	0.107168381	-0.022366396	-1.244087765	0.282751418	-0.264304818	0.072195888	1.212630851	-0.429317982	0.477652989	-0.299347662	-0.584548778	-0.436857425	-0.277939061	-0.162526541	0.155301769	0.300821946	-0.021338366	0.104736374	0.337061569	0.285391687	0.171655516	-0.167736311	-0.390623203	0.282420241	-0.109255639	0.070503351	-0.269385346	-0.154228969	-0.421381336	0.280645082	0.378512108	0.329910509	0.254981574	0.031103869	-1.21956832	-0.149037481	0.690809674	-0.865008172	-0.635173339	-0.20433902	-0.474583904	0.61389434	0.170725488	0.096916159
ABCB11	-1.130155141	-0.974112003	-1.06401294	-1.160815292	-1.175330553	-1.01039709	-1.078224663	-0.837807181	-0.998039477	-0.999540703	-0.968633704	-1.202151387	-0.732465536	-0.948864305	-1.196223274	-1.109916878	-1.095584093	-0.894799502	-1.164778033	-1.417020563	-1.417020563	-1.417750644	-1.399215237	-1.421456224	-1.280624411	-1.284534192	-1.289673875	-1.416334876	-1.136452335	-1.022008617	-1.188146226	-1.151867192	-1.300970757	-1.259656453	-1.215218252	-1.270812662	-1.172292465	-1.42210999	-1.257581493	-1.24543295	-1.256881926	-1.037378454	-0.914487659	-1.237389008	-1.293988515	-1.179171541	-1.185762434	-1.257581493	-1.26293729
ABCB4	-1.47195793	-1.155784444	-1.343488342	-1.468636469	-1.493929741	-1.262494838	-1.389884097	-1.187285997	-1.311513155	-1.358530558	-1.31499814	-1.574960076	-1.26224303	-1.254348486	-1.560310152	-1.446896499	-1.439255179	-1.036822262	-1.520254229	-1.576406349	-1.506026978	-1.578982241	-1.453321984	-1.583789417	-1.601530668	-1.621505432	-1.583472437	-1.50919693	-1.46814362	-1.359417031	-1.516368714	-1.48176171	-1.608121406	-1.579682055	-1.54434108	-1.613231606	-1.511937434	-1.572873238	-1.574492575	-1.548102095	-1.567535314	-1.352278609	-0.969296442	-1.290086889	-1.60851604	-1.142902054	-1.473676423	-1.583081578	-1.581052582
ABCB5	-1.157211992	-1.01039709	-1.10686121	-1.192738371	-1.134588652	-1.016884784	-1.142578639	-0.913262829	-1.065729757	-1.043365698	-1.053078716	-1.293190801	-1.060491274	-1.006248808	-1.257611791	-1.136276707	-1.173024957	-1.09587521	-1.242300753	-1.403164983	-1.371378911	-1.406924726	-1.388875403	-1.412921123	-1.337038858	-1.327397199	-1.248062767	-1.397806652	-1.190763421	-1.08632734	-1.253031881	-1.223054076	-1.261817068	-1.311963738	-1.292363662	-1.334309142	-1.258488196	-1.433313387	-1.320663723	-1.302322071	-1.297872541	-1.132017961	-1.087451803	-1.461927225	-1.334693026	-1.246425815	-1.279225874	-1.321012789	-1.328311946
ABCB6	-0.13233387	-0.171226253	-0.129612704	-0.057910223	0.205194862	-0.274115353	0.067077429	0.13023318	-0.290637868	-0.227519867	0.010103971	0.257573335	0.062738759	-0.012000073	-0.0395686	-0.143305315	-0.092078869	-0.085317524	-0.135342091	-0.32874399	-0.224222123	-0.093373995	-0.367719981	-0.023134154	0.181921547	-0.216831142	0.177601376	-0.135951822	0.216379611	0.181000872	-0.017920803	-0.13248817	0.128446588	0.28396011	-0.049913668	-0.124971459	-0.196919874	-0.340791532	0.066155693	0.349357997	0.01238003	-0.054019081	-0.056258422	0.025353489	-0.180663977	0.076744654	-0.26050212	0.168841522	0.268996068
ABCB7	0.181548037	0.668892943	-0.05514051	-0.010210104	0.384183294	0.25959748	0.362446315	0.89338942	0.275307946	0.546368149	-0.277730303	0.514885749	0.493025867	0.286472226	-0.310744819	0.053134029	0.175308905	0.015246922	-0.394830111	-0.089927211	-0.16504175	0.064320582	0.055340031	0.065397692	-0.189177047	0.243530958	0.589522582	0.008989424	0.062806077	0.443859896	0.427937673	-0.475012836	-0.751028898	-0.886825211	0.318196938	0.473903061	0.482866327	0.177547796	-0.362417017	0.284969853	0.463925942	0.332305843	0.640651572	0.180005199	-0.414274608	-0.019074731	0.150007936	0.095807744	-0.158900582
ABCB8	-0.28142789	-0.843251895	-0.097977362	-0.102520458	-0.220181288	-0.295123551	0.021178833	-0.761561577	-0.397341998	-0.53939257	-0.853269233	-0.319808849	0.187622761	-0.185578912	-0.165442512	-0.466217654	-0.192110747	-0.033858327	-0.233257233	0.109168212	0.365563659	0.270753554	0.38428073	0.270033414	-0.146399271	-0.490735011	-0.240238828	0.347130471	-0.096309552	-0.19080163	-0.339891172	-0.337194921	-0.099875873	-0.287306202	-0.524773986	-0.281871013	-0.511401469	0.213403424	-0.149805814	-0.585321491	-0.430718945	-0.0893288	0.13687466	0.215166935	-0.139367004	0.001017731	-0.031559866	0.027699296	-0.144741949
ABCB9	-0.783325335	-0.761353414	0.013657432	-0.742804986	-0.094130421	-0.8992309	-0.677669522	-0.337670693	-0.41877659	-0.074397881	-0.964410694	0.070530676	0.169126178	-0.874138503	-0.16396839	-0.212843449	-0.624982274	-0.276955269	-0.546629477	-0.186237875	-0.337943586	-0.426166744	-0.483700975	-0.279737084	0.082593827	-0.599935046	-0.213562573	-0.517201058	-0.670819309	-1.08699083	-0.830898251	-0.481810818	-0.184013086	0.190503788	-0.673279941	-0.786888521	-0.747269158	-0.222946294	-0.585125261	-0.509200209	-0.881991679	-0.858911471	0.365709985	0.348336566	-0.491219829	-0.121650872	-0.590898033	-0.548355158	-0.574932464
ABCC1	0.066103462	-0.158656509	-0.238132459	-0.631374241	-0.362842047	0.143919074	-0.067549144	0.271958005	-0.149604177	0.103394686	-0.323036707	-0.058965441	-0.819972049	-0.12551216	0.320247453	-0.315448645	0.037512453	-0.912356609	-0.087288265	-0.058378246	-0.046570575	-0.244052602	-0.021488222	0.036979273	-0.144741949	0.076428313	-0.28474609	0.076889157	-0.388731574	-0.413386055	0.001187807	0.433165438	0.028134568	0.111232998	-0.135152285	-0.804011579	0.171892206	-0.04597351	0.336344557	-0.058109617	-0.601604167	-0.43045498	-1.245937495	-0.501136675	-0.970510595	-0.027359417	-0.326311541	-0.285788199	0.1729369
ABCC10	-0.053973619	0.065204325	-0.052990749	0.266214733	0.065710848	-0.415074087	0.086492523	-0.9834357	-0.068518566	-0.282151296	0.2185413	-0.20145898	-0.482606047	0.179453388	-0.50887134	-0.621315732	0.12219547	-0.206776955	0.21956255	-0.172387238	0.463925942	0.192491768	-0.152641054	0.341625896	-0.043884664	0.196228158	0.219894383	0.510843923	0.668871363	0.147843469	-0.00497901	-0.570462634	0.377481521	2.035808581	0.008128103	-0.309722108	-0.345248902	0.26508058	0.225824927	-0.297121973	-0.553475105	0.066556578	0.256434906	0.844456052	-0.265141154	0.254374199	-0.094238135	-0.44399382	0.044307335
ABCC11	-1.32510693	-1.165550335	-1.334587845	-1.373436489	-1.51356898	-0.974361938	-1.545033903	-1.252327062	-1.247180549	-1.364906283	-1.316890048	-1.562743538	-0.869749695	-1.236104354	-1.726732388	-1.155285957	-1.392088654	-1.180519736	-1.483593581	-1.120555815	-1.10517605	-1.152059919	-0.971487419	-0.980047561	-1.416816382	-1.276829959	-1.599687386	-1.124483655	-0.884825556	-1.046576992	-1.578696128	-1.472587238	-1.401646907	-1.561790371	-1.632725913	-1.616841293	-1.21956832	-1.093782236	-1.5938371	-1.323892614	-1.603321105	-1.36934505	-0.843519258	-0.829579149	-1.738345759	-1.448233075	-1.499232014	-1.548102095	-1.534202014
ABCC12	-1.258164516	-1.291241393	-1.394773477	-1.472451365	-0.964543404	-1.323162697	-1.349020277	-1.170870576	-1.286390521	-1.403691066	-1.354184126	-1.185510226	-1.388978148	-1.268943692	-0.355502301	-1.402554931	-1.444729237	-1.399016294	0.211679679	-0.819768642	-1.013256267	-1.173734887	-0.780578493	-1.192808492	1.132791373	-1.627331369	-1.072707616	-0.620831624	-1.511937434	-1.374064663	-1.467898154	-0.980981981	-0.743786967	-1.329476223	-1.629207343	-0.288427266	-1.521994263	-0.889004222	-1.547742165	-1.574747728	-1.527738485	-1.136781583	-1.216418633	-1.22564054	-0.196221946	-1.52014197	-1.543733212	-0.432960834	-1.641623149
ABCC13	-1.048609674	-0.824128248	-0.880760138	-1.056781083	-0.974747595	-0.90604756	-0.869985469	-0.653489525	-0.843053611	-0.809991882	-0.710902438	-1.080039397	-0.796650171	-0.809889092	-1.048082374	-0.953362338	-1.002670398	-0.945226347	-1.020687175	-1.3472546	-1.332756898	-1.343733724	-1.342859675	-1.342859675	-1.135184624	-1.102371426	-1.082106087	-1.283439366	-1.056037683	-0.827690252	-1.009353558	-0.972435063	-1.068908022	-0.943937105	-1.104969895	-1.009353558	-0.998402112	-1.342423749	-1.090715556	-1.083826733	-1.096519522	-0.867499064	-0.843798646	-1.236619016	-1.142742374	-1.017714359	-0.954650363	-1.014617324	-1.113897579
ABCC2	-1.104185906	-0.749107701	-0.639436677	-1.083625829	-1.041397223	-0.980295719	-0.963475735	-0.786464832	-0.897931269	-0.899488575	-0.129612704	-1.128558437	-0.97835098	-0.843425927	-1.128120715	-1.023853079	-0.699255394	-0.888277527	-1.083973208	-1.149214204	-1.139726436	-1.063646113	-1.133167116	-1.159201449	-1.192046542	-1.275673883	-1.152059919	-1.14254625	-0.758425627	0.272974514	-1.127204707	-1.045571682	-1.216969572	-1.188146226	-1.119984321	-1.16654652	-1.034019144	-1.075470122	-1.146809863	-1.152204143	-1.174692264	-0.927399947	-0.494463422	-0.959377893	-1.182265632	-1.076969131	-1.169285066	-1.172100701	-1.168140264
ABCC3	-0.295425318	0.357900199	-0.434771337	-0.367979129	-0.36113295	-0.276632963	-0.173337906	-0.058147044	-0.341091272	-0.04677498	-0.254244203	-0.505235115	-0.179725749	-0.306133207	-0.456480064	-0.108568723	-0.238196022	-0.213366659	-0.412788845	-0.356201301	-0.27049723	-0.266137299	-0.281211322	-0.03085556	-0.476336486	-0.381580089	-0.382079558	-0.272020012	-0.314427492	-0.099187325	-0.499869138	-0.331452305	-0.445505146	-0.253955409	-0.370406307	-0.41701447	-0.338022085	-0.266062013	-0.428716322	-0.451641064	-0.465451761	-0.245190925	-0.060000583	-0.476062624	-0.426001385	-0.35610869	-0.415483986	-0.428988384	-0.48154989
ABCC4	-0.205994896	1.220554263	0.884151879	0.980875227	0.301114598	0.660725423	0.615484816	0.059648686	0.593872923	0.683769918	0.618294348	0.912558712	-0.229468071	0.080603753	0.427742017	1.581563819	0.907002718	-0.184856365	1.058925947	-0.161123825	0.262769571	-0.291179176	-0.277713255	-0.195711104	-0.607084621	0.981426334	0.318595342	-0.366165855	0.371263173	-0.487321759	0.961846119	0.155101106	0.682188748	-0.752911364	0.433456134	-0.46817113	0.352715045	-0.306305283	0.618525249	0.907619478	1.100505158	-0.027057492	-0.793386535	0.136293016	-0.422098682	-0.044649819	-0.118374531	0.324849383	0.590812992
ABCC5	-0.156277873	-0.269205714	-0.784001287	-0.23790528	-0.434397094	-0.428417864	-0.448401603	-0.598560738	-0.43985298	-0.257633318	-0.015569111	-0.178123408	-0.899418095	0.052356694	-0.543257517	-0.61645316	-0.216229014	-0.576510806	-0.559387972	-0.497801532	-0.399169009	-0.357872866	-0.305176341	-0.173832059	-0.340641629	-0.430718945	-0.398914982	-0.123710563	-0.232496877	0.142500298	-0.463873504	-0.243527186	-0.463211826	-0.084228888	-0.32229067	-0.262921773	-0.703448836	-0.392335131	-0.079071811	-0.5089367	-0.526304141	-0.251517999	-0.133878539	-0.043159331	-0.539112447	-0.46285111	-0.411879703	-0.612716499	0.05869516
ABCC6P1	-0.808701038	-0.686936384	-0.765357062	-0.854087974	-0.824877171	-0.778965197	-0.785507465	-0.543889751	-0.758895908	-0.703921396	-0.65830374	-0.983485761	0.105797539	-0.676291088	-0.941578531	-0.836332941	-0.886539396	-0.797762331	-0.932742546	-1.159086151	-1.132017961	-1.139400478	-1.160984995	-1.134225064	-1.003111939	-1.00294716	-0.921559981	-1.148592045	-0.78906918	-0.70224001	-0.941300728	-0.811909579	-0.994736887	-0.858079081	-0.934884882	-0.995127057	-0.913908133	-1.128782863	-0.971802732	-0.941300728	-0.995204511	-0.745399421	-0.489905803	-0.859596744	-1.019518946	-0.859316217	-0.967194203	-0.978829874	-0.888422836
ABCC8	-1.304095661	-0.556991005	-0.505053029	-0.637037246	0.127441603	-1.536395317	-1.046694251	-0.804175129	-0.572790888	-0.207031547	-0.878291328	0.11453092	-0.137589293	-0.994259115	-0.623031597	-0.575577838	-0.505793352	-0.229685468	-0.644874381	-0.585029717	-0.595226025	-0.603589081	-0.688877501	-0.451547493	-0.193008827	-0.220969047	0.128275229	-0.543511259	-0.261352781	-0.4881628	-0.488882325	-0.50467896	-0.687886054	0.233578112	-0.290618749	-0.282524668	-0.190371588	-0.564373744	-0.35180443	-0.25677574	-0.384931578	-0.65409379	-0.723257423	-0.162303772	-0.445247133	-0.31263846	-0.77874237	-0.325858125	-0.2399429
ABCC9	-0.589761139	-0.226275088	0.215166612	-0.826834403	-0.926228896	0.317167739	-0.61645316	0.106154561	0.303899237	-0.467698642	-0.487806586	-0.15576755	-0.101429321	-0.334933136	-0.7568983	-0.023823417	-0.394658757	-0.634224263	-0.719395111	-0.393207132	-0.561358357	-0.557502812	-0.443914837	-0.997337911	-0.944705999	-0.749451309	-0.95302493	-1.011946341	-0.608174466	-0.897198879	-0.123040247	0.210433323	-0.910267131	-1.18759521	-0.447313143	-0.854336921	-0.27049723	-0.521031095	-0.976874798	0.033030773	0.305193046	-0.583827575	-0.283127692	-0.557417527	-0.780165404	-0.452545009	-0.936253107	-0.870221468	-0.769046817
ABCD1	0.981337125	0.170078975	0.445320436	0.477652989	-0.482016547	-0.303669462	0.450512273	-0.090734898	-0.360709946	0.165686472	0.111910255	0.76772444	0.825066356	0.028736605	-0.128979693	0.723876961	0.300115691	0.634425334	0.418389242	0.072567727	0.41506921	0.091840635	0.256434906	0.38509584	0.067588232	-0.020178136	-0.474655144	0.193466965	0.371531193	-0.002318739	0.098296666	0.468566127	0.191315485	0.329095309	0.347671187	-0.446004283	-0.335122784	-0.024026123	0.104068342	0.517336039	0.410853904	-0.031150588	0.828972376	0.199434541	-0.158900582	0.923232914	-0.066950051	-0.071213362	0.141788499
ABCD2	-0.84060067	-0.711911547	0.29102475	-0.83981246	-0.097326128	-0.406151614	-0.749107701	-0.621610737	-0.21230541	-0.432002877	-0.690845449	0.69977429	1.537917182	-0.684751537	-0.293977166	0.424302918	-0.653829038	0.895002539	-0.766039226	-1.025829622	-1.163235499	-1.273865874	-1.284681498	-1.218858492	0.396657672	-0.91651492	-0.40780584	-1.435634705	-0.744082427	-0.895303586	-1.011781142	-0.801334816	0.70536459	1.426245008	-0.741914906	-0.824354792	0.787575584	-1.149594469	0.285391687	-0.809459191	-0.306305283	-1.169531081	-0.942503823	-0.658510232	-0.844056769	-0.708806139	-0.038697081	-0.025751659	-0.962959555
ABCD3	-0.353968741	0.378849139	0.555814648	0.021743412	-0.463969815	0.404845627	-0.167256837	-1.054769016	0.624301593	-0.446724932	-0.170585307	-0.403880983	0.344038326	-0.237167809	0.010189885	0.25043706	0.163256781	0.039605342	-0.29220316	-0.688598484	-0.542596321	-1.351903615	-0.879780475	-1.236387736	-0.376092105	0.502753131	-0.432405149	-1.415510999	0.207405038	-0.220897514	0.281193447	-0.4185182	0.041863617	-0.210094536	0.511778986	0.156126284	0.689587968	-0.998556828	0.244445467	-0.011726441	-0.025357017	0.5257842	-1.1577321	-0.705954116	0.13687466	-0.006279013	0.558250708	0.684108717	-0.515212222
ABCD4	0.144041901	0.009663567	0.071121493	0.548120298	-0.086220962	0.194031708	-0.186124933	0.174168327	0.052981758	0.25809754	0.126884887	-0.043213467	-0.099203834	0.091790154	-0.408319995	-0.283316002	-0.05326274	0.087463723	-0.205417796	-0.473297203	-0.511100808	-0.392254343	-0.595736515	-0.350619714	-0.650956998	0.138112967	-0.000220588	-0.479274292	0.087417835	0.370626835	0.244337799	-0.339733142	-0.292955903	-0.319516416	0.05294347	0.256314475	0.284645929	-0.47518194	-0.270659213	-0.070245725	-0.242941705	0.116773508	-0.265059463	-0.649015978	-0.16347304	-0.135286218	0.042350596	-0.034453929	0.089997822
ABCE1	-0.250939673	-0.332461773	-0.154368808	-0.430677596	-0.398945103	-0.015271549	-0.532116254	-0.529751327	-0.045394321	-0.696071374	-0.589488479	-0.298070005	-0.479429221	-0.484696923	0.184631614	-0.475367037	-0.12982484	-0.475093031	0.316697376	0.001538677	0.02878984	-0.120773044	0.068829581	-0.207744829	0.34078037	0.281660737	-0.404783075	-0.216478007	0.059012847	-0.410503152	0.107098769	0.310637998	0.141486081	-0.201762566	0.066893724	0.170513654	0.505166712	-0.11950862	0.264623879	0.103246799	0.183110432	0.317971844	-1.578440388	-0.41357907	-0.07721238	-0.072556855	0.381271412	0.386553464	0.099664647
ABCF1	-0.019277846	-0.057506305	0.16376756	-0.143243295	-0.14220538	-0.052223366	-0.301228969	-0.267752451	-0.139912942	-0.427910792	-0.302901323	-0.078795816	-0.071155986	0.096026412	0.063956918	-0.201522699	0.030084882	-0.116934973	-0.059539708	0.217622848	0.009934645	0.210745427	0.436300241	0.075679426	-0.318468322	-0.187461658	-0.201899054	0.333082977	-0.020692696	-0.13788217	-0.013619667	0.408367869	-0.020263728	-0.486263985	-0.282972511	0.092581085	-0.070833907	0.269114634	0.068468243	0.040207832	-0.078393724	0.190598753	-0.737317812	-0.336794862	-0.080398343	-0.314795118	0.361530843	0.129364998	-0.314740993
ABCF2	-0.166008453	-0.338267125	-0.222433183	-0.297566135	-0.507482931	-0.605892055	-0.370273316	-0.494166085	-0.410406709	-0.866449262	-0.445932184	-0.262395201	-0.485622621	-0.182598049	-0.515527488	-0.671379115	-0.539153172	-0.284807665	-0.144342236	-0.136311717	-0.311199539	-0.09845571	0.130335047	-0.246191802	-0.125949631	-0.474496554	-0.484066488	0.119188472	-0.473640152	-0.252389983	-0.251355115	-0.044339445	-0.296933558	-0.780953378	-0.422914378	-0.416511862	-0.334362983	-0.236076885	-0.300003275	-0.532700201	-0.413126839	-0.209952253	-0.292122166	-0.254557871	-0.480320356	-0.946544123	-0.307657508	-0.379657513	-0.401281246
ABCF3	-0.576444764	-0.561707621	-0.279976251	-0.536099485	-0.37915676	-0.621502319	-0.671504743	-1.076422855	-0.302373577	-0.65681385	-1.060491274	-0.253600451	-0.439940925	-0.474690304	0.273610785	-0.597821812	-0.309164659	-0.286727175	-0.124543737	0.525399192	0.237883571	0.369756259	0.613633146	0.090067182	0.142073344	-0.452545009	-0.355367333	0.568604405	-0.290473575	-0.120773044	-0.218817886	0.141704557	0.096916159	-0.58237111	-0.498159812	0.560582257	-0.22833488	0.252343617	-0.322005766	-0.269454139	-0.125298274	0.060264591	-0.637136505	-0.750094521	-0.042186085	-0.581452602	0.524065016	0.191790324	-0.138357742
ABCG1	0.082489424	-0.022491152	0.078120287	0.223336068	0.22038026	0.298821534	0.358244286	-0.036535013	-0.0395686	0.325300606	0.748172652	-0.421411628	0.227853769	0.463291244	-0.253153944	0.228722954	0.522981596	0.661717054	-0.975234948	-0.003432721	-0.001906002	-0.13493261	0.234295217	-0.12987236	-0.186151041	0.150342054	0.305322088	0.193652298	0.907619478	1.435867154	-0.090000331	-0.881874956	0.961112648	0.254720945	1.125392992	0.700754847	-0.129812386	0.374918783	1.231801508	-0.242409233	-0.706328992	0.618771028	0.161428498	0.849550463	0.76037055	0.149533706	1.158998501	0.372196067	0.017715495
ABCG2	-0.458175523	0.832989848	1.099794884	-0.282467025	-0.784348929	-1.181893463	-0.352529073	0.140336863	0.267636177	-1.796634557	0.87095928	-0.446824652	0.130524031	-0.0094663	-0.802300116	0.783050555	-1.08102	1.389802437	-1.479366021	-1.834590809	-0.432699833	-0.693015334	-1.120087095	-0.445505146	0.709558949	-0.114476029	-0.819097873	-0.524481374	0.989019607	0.345231095	0.528637004	-2.235701952	-0.902635208	-1.451898103	-0.105827695	-3.067118	0.538762722	0.121225878	1.165425979	0.417023141	0.142159804	0.238853446	0.042650869	-1.284681498	-0.384437042	1.476888485	0.222165766	0.176144927	-0.361763217
ABCG4	-0.631935329	-1.216194969	-0.957990723	-0.478931802	0.064203429	-1.440821675	-1.143524272	-1.167130386	-1.516181382	-0.983795955	-1.177395343	-0.608866317	-0.819841439	-1.495435482	-0.145883868	-1.165989118	-1.035349268	-1.59383378	-0.145274243	-0.352708072	-0.507607346	-0.400288242	-0.594007313	-0.53591644	0.863365879	-1.093018693	0.023707292	-0.432614299	-1.045867862	-1.591203916	-1.055128672	0.202452743	-0.574243963	0.653076943	-1.063163199	-0.769847102	-0.607992167	-0.815193202	-0.863931022	-0.390443703	-0.506573668	-1.658191612	-0.383367067	0.111314804	-0.525064016	-0.197912973	0.415765989	0.07559601	0.321264506
ABCG5	-0.999827197	-0.797413426	-0.912293673	-1.006248808	-0.987734517	-0.838848066	-0.898276541	-0.676390147	-0.841475076	-0.847385253	-0.769768679	-1.059649749	-0.882076248	-0.791793969	-1.048970799	-0.943117648	-0.969329479	-0.905464074	-1.009336905	-1.332599575	-1.334390678	-1.340110871	-1.326357903	-1.331213875	-1.115507816	-1.094056907	-1.094803544	-1.13818798	-1.01716147	-0.805745696	-1.00199393	-0.978959321	-1.104342675	-1.088284804	-1.035255987	-1.01302871	-0.982186885	-1.334693026	-1.07748867	-1.070315901	-1.068628443	-0.838059008	-0.781816714	-1.177992806	-1.142902054	-0.997337911	-1.110800457	-1.077292569	-1.10303717
ABCG8	-0.370495398	-0.122095472	-0.1501555	-0.139912942	-0.077602873	-0.333706621	-0.111525715	0.330550776	-0.134317189	-0.035948234	-0.063449011	-0.160401674	0.377817907	-0.13846001	-0.145588234	-0.043328686	-0.114862196	-0.028282601	-0.1381284	-1.109942142	-1.128573091	-1.183475185	-1.075086354	-1.143324474	-0.16794698	-0.170296779	-0.158074698	-0.956087782	-0.164402656	0.102766656	-0.170612254	-0.118430711	1.390456688	-0.109165538	-0.131135908	-0.13184901	-0.159695127	-1.099874593	-0.187106315	0.481965631	-0.144074049	-0.108900363	0.389700053	0.275337577	-0.082859354	-0.139069817	-0.053213104	-0.091766473	-0.194770876
ABHD1	-0.769768679	-0.325386716	-0.348645122	-0.560441443	-0.168723745	-0.318131794	-0.283149258	-0.004980346	-0.269999606	-0.344937333	-0.341342109	-0.376570404	-0.116983037	-0.2540619	-0.511873963	-0.412043607	-0.461074593	-0.17308455	-0.585179884	-0.504801506	-0.32254134	-0.414502117	-0.552321347	-0.440295197	-0.592978104	-0.775289151	-0.233117647	-0.532273756	-0.44874675	-0.248040295	-0.489809951	-0.414596698	-0.540979205	-0.53591644	-0.477433184	-0.30374715	-0.456888883	-0.411482974	-0.584725225	-0.513572103	-0.547130299	-0.353470904	-0.385706679	-0.520576368	-0.594686974	-0.429847986	-0.563086728	-0.292170047	-0.611829522
ABHD10	-0.508096992	-0.214344177	-0.243646939	-0.33261515	-0.554681176	-0.056111464	-0.394165952	-0.768025689	0.137540688	-0.575577838	-0.767317809	-0.231318044	-0.414885691	-0.357660783	0.771913571	-0.235493505	-0.515076451	-0.420302877	-0.035612071	-0.242551835	-0.409369156	-0.55867346	-0.429668298	-0.64829967	0.10660964	-0.403585506	-0.648649279	-0.565624788	-0.504894777	-0.521232047	-0.376913877	0.592618273	0.380532367	-0.718253969	-0.155931628	0.028503237	-0.072956291	-0.391808831	-0.331785091	-0.20822087	0.070432033	0.136039281	-1.43934071	-0.691445257	-0.342012593	-0.670712044	0.004711269	0.495172771	-0.610173972
ABHD11	-0.821749898	-0.5156137	-0.188581721	-0.767317809	-0.522466553	-0.367979129	-0.71077416	-0.457626584	-0.180644847	-0.412043607	-0.643281465	-0.478794206	-0.234024307	-0.621714852	-0.343343304	-0.107182564	-0.568097957	-0.425228567	-0.570241006	-0.625846179	-0.701755263	-0.569765376	-0.557012569	-0.543627379	-0.220828567	-0.537847579	-0.583414983	-0.80387101	-0.460879254	-1.014617324	-0.419788115	-0.633561231	-0.76303058	-0.469388284	-0.467854837	-0.621605542	-0.157447623	-0.452626615	-0.713366052	-0.589554795	-0.597242611	-0.465753844	-0.461428949	0.109346209	-0.525795428	-0.417377163	0.12169385	-0.444322728	-0.850429314
ABHD12	0.630996529	-0.05514051	-0.55885874	0.148040209	-0.418926689	-0.654237331	0.366192997	-0.1617994	-0.310086678	-0.809645004	-0.027148515	-0.347772177	-0.497603223	0.407388087	0.408874921	-0.044253997	0.07687572	-0.595477674	0.641751307	0.417430564	0.179054482	0.421796124	0.528891933	0.207610249	0.642083964	-0.317746715	-0.367859979	0.396657672	-0.171600257	-0.001688289	0.379276474	-0.323710308	-0.847161963	-0.07089731	0.050145201	-0.197912973	-0.168158433	0.246367901	0.215905657	0.699644413	0.426935026	0.178058001	-0.176014077	-0.236169673	-0.354276987	0.363875596	0.821617038	0.671531394	0.755491749
ABHD12B	-0.032493719	-0.694266584	-0.795868504	-0.359463166	-0.205417796	-0.343557784	-0.64214785	-0.319981194	-0.598313194	-0.412897103	-0.397246233	0.000503487	-0.5156137	-0.421638278	-0.239970443	-0.622172333	-0.773994506	-0.421411628	-0.790574159	-0.856230952	-0.908332183	-0.808673612	-0.813551276	-0.787189573	-0.295933515	-0.417559248	-0.38279058	-0.747140194	-0.578536199	-0.444857177	-0.892008068	-0.709986225	0.402505665	-0.177636453	-1.006368192	-0.592636899	-0.786747704	-0.495174739	-0.864327818	-0.884825556	-0.929371726	-0.899730618	0.521725404	0.259795716	-0.638441353	-0.383677469	3.860040127	-0.725765483	-0.846905686
ABHD13	-0.076493015	-0.477377745	-0.424553709	-0.545547111	-0.641770826	-0.438572747	-0.396950773	-0.581568565	-0.175549453	-0.684832361	-0.38508802	-0.304283783	-0.614683438	-0.531668633	0.117663621	-0.20145898	-0.182425458	-0.714797093	0.259099054	-0.054293183	-0.137726094	-0.271168288	-0.194840307	-0.093657948	0.379121323	-0.341665937	-0.83748165	-0.129548889	-0.697885056	-0.959633051	-0.579703209	0.201581795	0.112041753	-0.184287711	-0.506845385	-0.173019436	-0.137300412	-0.114538327	-0.391151261	-0.520576368	-0.567002576	-0.287751313	-0.056584682	1.121095657	-0.157999312	-0.775839226	0.095545981	-0.623554056	-0.675599647
ABHD14A	-0.577838993	-0.540229598	0.119413604	-0.44712497	-0.428482585	-0.295207985	-0.473640731	-0.66303454	-0.089952682	-0.8425077	-0.926228896	0.174533331	0.294447356	-0.565758272	0.080249855	-0.216140896	-0.350018667	-0.164291289	0.013060368	0.02627878	-0.03346304	-0.044418226	0.015647864	-0.029319254	0.08194133	-0.103619959	-0.352010618	-0.196297706	-0.135951822	-0.820280089	-0.292122166	-0.900993089	-0.70213446	0.021527124	-0.179870154	0.071322822	-0.015349453	0.100878006	-0.467167414	-0.084228888	-0.306071216	-0.357872866	-0.519819431	-0.112739081	0.036687167	0.150706754	-0.038773672	0.222270963	-0.095848698
ABHD14B	-0.251327622	0.322415475	0.637867384	0.204134098	0.025804202	0.075010336	0.454399017	0.405518888	0.1744331	0.44960095	-0.460799924	0.328271547	1.026253417	-0.054323403	-0.021496917	0.35710748	0.315757761	1.27933391	0.323320783	0.130418953	0.291376662	0.271725389	-0.139019285	0.287296513	-0.859596744	0.404543935	0.271614853	0.059183802	0.718927056	-0.224082809	0.288226438	-1.362056103	-0.202177225	-0.396475294	0.266804018	-0.168953045	-0.354881593	0.268535526	-0.422098682	0.717369534	0.349596637	0.015406854	0.272061263	0.433806079	0.485203594	0.604869384	-0.00141469	-0.592978104	-0.008194794
ABHD15	-0.023034453	1.228743497	0.531208023	0.392528906	-0.251752575	0.446650286	0.715381738	-0.043652388	-0.158775541	0.852623048	-0.074834094	-0.258928493	0.067925338	0.259499037	0.298821534	-0.076548988	0.910613333	0.19309849	-0.191315726	1.891273232	2.489029105	2.102155785	1.517860678	2.042631654	-1.197474383	-0.350028463	-0.318388167	1.896755857	0.604869384	-0.171460687	-0.014867034	-0.121137287	-0.07721238	-0.159293989	-0.003647783	-0.217559246	-0.210372662	2.109532108	-0.222032789	-0.182078949	-0.234615836	-0.235498626	1.842496884	2.792429778	-0.161369938	-0.172865247	-0.291463472	-0.224944457	-0.202104675
ABHD16A	-0.048158838	-0.224281427	-0.299854265	-0.170724133	-0.430486108	-0.289554288	-0.187934614	0.171647186	-0.275305467	-0.364929279	-0.23258363	0.21580295	-0.024713725	-0.010140247	-0.161076643	0.025211658	-0.381025839	0.297515312	-0.348531515	-0.255924966	-0.188956637	-0.207949933	-0.169302261	-0.211132478	-0.194205612	-0.033407564	-0.472939304	-0.113581006	-0.236634783	0.034309164	-0.210247861	0.381748686	0.066252084	0.252128293	-0.33196805	-0.140102737	-0.054222656	-0.299630609	-0.018390905	0.14509013	-0.098995838	-0.135152285	-0.001234881	0.168426624	0.262769571	-0.270070276	-0.080178723	-0.241220016	0.086961022
ABHD16B	-1.428709139	-1.258007116	-1.335067816	-1.421639123	-1.52454957	-1.224147077	-1.371139728	-1.183562812	-1.302492546	-1.338928063	-1.295673886	-1.544166713	-1.263620711	-1.236781195	-1.524372826	-1.423803741	-1.382093994	-1.287021288	-1.457625408	-1.638108806	-1.622666975	-1.645347423	-1.632097909	-1.64291501	-1.584642869	-1.605904535	-1.60945574	-1.642439602	-1.454200457	-1.356347146	-1.490441403	-1.474491582	-1.619485725	-1.587736117	-1.52311688	-1.597913887	-1.48853431	-1.635056242	-1.563447652	-1.545925578	-1.550277551	-1.373384508	-1.188525133	-1.452875869	-1.611116081	-1.48176171	-1.420675727	-1.56512159	-1.562094935
ABHD17A	-0.136556181	-0.460994966	-0.371626711	-0.22506113	-0.617878765	-0.451268607	-0.06086036	-0.11034197	-0.318413282	-0.060374471	0.237459075	-0.729000653	-0.427064389	-0.087690461	-0.82738799	-0.66200304	-0.271314803	-0.365448683	-0.533650213	-0.375041292	-0.351524412	-0.31328713	-0.32005369	-0.299725787	-0.354792455	-0.498423764	-0.504221577	-0.249594292	-0.082275373	0.106693923	-0.326021328	-0.106166964	-1.041971336	-0.64549758	-0.250675839	-0.311847844	-0.365362821	-0.410053676	-0.550752106	-0.347953376	-0.275539326	-0.142977905	-0.120251435	-0.244564068	-0.489196689	-0.118701414	-0.341575199	-0.436567364	-0.381652351
ABHD17B	-0.019842474	0.261497291	0.030084882	0.387645226	-0.197741728	0.396611499	0.383585985	-0.285225728	0.383731204	0.189816589	0.36540744	-0.133579222	-0.598851202	0.517683581	0.309380236	0.309893161	0.070048562	0.349833035	-0.123037855	-0.162234516	-0.221529911	-0.610485592	-0.218135462	-0.589340962	0.040285605	0.501684007	-0.185088601	-0.500477656	0.609914387	0.270633102	0.410250082	-0.620724862	-0.066357559	0.3015668	0.79747803	0.542503621	0.320959364	-0.261516863	0.873763585	0.229634667	0.434336987	0.967058396	-0.057723615	0.276847477	0.558001672	0.309851813	0.662714335	0.909890093	0.339958024
ABHD17C	0.550981114	0.000971031	0.510963918	-0.080680385	0.682966828	-0.234344097	0.040218906	-0.604636035	0.318327821	-0.613549876	-0.923020754	-0.362786083	0.309893161	-0.794272399	0.512875471	0.137376207	0.100712537	-0.021039525	0.595042606	0.185460733	0.287587996	-0.043621448	0.193652298	-0.165438295	0.557196283	-0.089184078	0.658440392	-0.268129164	0.039388595	-1.563236319	-0.087969335	0.389375527	0.779065948	-0.218257215	-0.004008193	-0.650829331	-0.383894181	-0.066484227	0.39542973	0.739627335	0.264071619	-0.726689712	-0.755327367	-0.507052061	-0.014563848	-0.608386388	-0.789387999	-0.724525862	0.310233538
ABHD18	-0.633648229	-0.134568236	-0.285157434	-0.235196122	0.560244762	-0.069694593	-0.260642601	-0.764766273	-0.028138188	0.403821162	-0.410916713	0.452117001	-0.865940125	-0.205175085	-0.178665925	0.185318867	0.05398785	-0.251752575	0.057904453	0.280645082	0.301688279	-0.033891645	-0.241136132	0.210340822	0.269344166	0.132477145	0.513408883	0.016617216	-0.007042016	-0.925964574	-0.10589285	-0.49535728	0.208974721	0.704175605	0.175972045	-0.382545656	-0.222230874	0.12809595	-0.014894764	-0.384853683	0.081408891	0.310862349	-0.210748181	0.219994828	0.075250568	0.019428277	-0.104572529	0.009179535	0.038535615
ABHD2	-0.637141297	-0.572223699	-0.383417238	-0.415444234	-0.574158919	-0.846567743	-0.558177445	-0.681461631	-0.467698642	-0.593457763	-0.34749516	-0.467963894	0.440857588	-1.513120222	0.076305604	0.089735073	-0.18712857	-0.046229566	-0.374066068	-0.251064754	-0.336714077	-0.547320974	-0.091697953	-0.527377557	0.063831583	-0.201677797	-0.719081117	-0.378364319	-0.981308301	-1.13216466	-0.213177827	0.563856463	0.440399745	-0.241220016	-0.430354004	-1.727532851	0.312789823	-0.64701556	0.001538677	-0.494177434	-0.027057492	-1.025492498	-1.076065645	-0.105757706	-0.389324348	0.21115376	-0.546607867	-0.991597021	-0.384327357
ABHD3	-0.09974238	0.584517176	0.624301593	0.33917718	0.799147873	0.354061632	0.205528031	0.249682284	0.42158178	0.524839347	1.462876209	0.428123626	0.43961428	0.883194759	0.135997305	0.270757085	0.356470302	0.209992749	0.837161248	-0.251899761	0.372594638	0.056834999	-0.020908214	0.407882635	-0.009016692	0.436888242	0.751321943	-0.022051411	0.414501341	1.405423794	0.38810014	0.052252406	0.234295217	-0.235419474	0.496855718	0.48432511	0.822898244	0.107262537	0.335020684	0.356658204	0.48949312	-0.123341812	-0.825723085	-0.666901067	0.351376309	0.742859025	0.394958929	0.123188605	0.428829231
ABHD4	0.187048669	0.355223714	0.530072395	0.17782017	0.067136679	0.164981883	0.342479664	0.516967257	0.345182348	0.563263031	0.162987712	-0.332386299	0.394070215	0.271297333	-0.075469437	0.133967167	0.073934775	0.101860415	-0.088001761	-0.383994656	-0.391266787	-0.189475566	-0.409086874	-0.145084465	-0.665500706	-0.142219346	0.057618343	-0.278165342	0.318875435	0.320825397	0.20318905	-0.166748263	-0.581690375	-0.696709168	0.101153785	-0.278900317	0.181462719	-0.325108926	0.333553805	0.190129492	0.431971402	-0.007412136	-0.258436792	-0.934400559	0.022301999	0.109069912	-0.08097531	-0.223021811	-0.023060764
ABHD5	0.16283442	0.594752696	0.185943562	0.520915743	-0.316906613	0.022329714	1.10252841	-0.212073947	0.305884376	0.070422216	0.248619023	-0.008108649	0.097791218	0.839639364	-0.318054927	0.202948822	0.084060565	0.03305447	-0.124439315	-0.262035551	-0.143391677	-0.281067045	0.804849402	-0.159167653	-0.226161983	0.585820209	-0.257987089	-0.176959679	0.282192226	0.291647631	0.35568018	0.063290544	-0.246586627	0.078787789	0.289361049	0.07002749	0.794211077	-0.036368631	0.444760041	0.001601815	-0.002052738	0.366129882	0.580543961	0.042715341	0.326634649	0.00818694	-0.028114985	0.24558258	0.929241327
ABHD6	0.155155391	-0.368285538	-0.503946417	-0.066290647	-0.810093524	-0.12752073	-0.009120828	-0.946525351	-0.158184198	-0.985875169	-0.150983989	-0.70576357	-1.030021311	0.271183603	-0.143305315	-0.59318037	-0.482451569	-0.204753858	-0.235442463	-0.116991274	-0.045686602	-0.107624389	-0.036574111	-0.300151174	0.1868002	-0.383201592	-0.831683303	-0.031689952	0.001794128	0.245375144	0.072476123	0.050145201	-0.435358844	-0.42536771	-0.029319254	0.113967241	-0.384249941	-0.187045478	0.125840817	-0.135745633	-0.388570738	0.435547745	-0.360177355	0.033256438	-0.038630368	0.059880991	0.401384817	0.496855718	0.219113626
ABHD8	-0.204097122	-0.808701038	-0.711009088	-0.335845881	-0.567227246	-1.542904563	-0.343701774	-0.372160485	-1.111602235	-0.444735066	-0.264888551	-0.353797463	-0.358287206	-1.023369459	-0.655692877	-0.68200188	-0.516990238	-0.447990762	0.017168904	-0.213562573	-0.197437895	-0.187291394	-0.337660609	-0.165164426	-0.344284667	-0.981667912	-0.584303549	0.149433933	-0.574137128	-1.18797463	-0.911695134	-0.749176664	-0.546221483	0.072646231	-1.115126371	-0.605560365	-1.312533494	-0.354276987	-0.587766081	-0.590115543	-0.564611221	-1.956764509	-0.286176365	-0.291617771	-0.6350961	-0.485292987	-0.529344241	-0.752911364	-0.458365301
ABI1	-0.000834453	0.071249133	0.133967167	-0.344121901	-0.083783244	-0.143924679	-0.329603612	-0.329959185	-0.018724281	-0.348811411	-0.065363429	0.250083028	0.100912419	-0.544679282	0.149926867	0.279510677	0.123061258	-0.347772177	0.418899035	-0.219957833	-0.247569102	-0.34814901	-0.22237975	-0.21219889	0.242171872	-0.032261412	-0.12143474	-0.530379039	-0.35655219	-0.622934024	0.009985601	0.173021141	0.544192548	-0.045042405	0.023635236	-0.566456164	-0.035155762	-0.431101596	-0.021845672	0.56177089	0.303217513	-0.592184056	-1.09561577	-0.754416603	-0.486939745	-0.32332238	-0.792095758	-0.424305973	0.428327036
ABI2	-0.464921441	-0.598740786	-0.228593766	-0.270211422	-0.01330073	-0.322560303	-0.453252438	-0.451770356	-0.26466833	-0.269098027	-0.415444234	-0.133839025	-0.321468838	-0.63648167	0.034157977	-0.066865352	-0.431344206	-0.212843449	-0.238062481	-0.449847935	-0.470139212	-0.632106005	-0.454336134	-0.830755353	0.25665626	-0.278540225	-0.082733167	-0.727987174	-0.528008855	-0.421766876	-0.395183803	0.105630038	0.592204336	-0.062093977	-0.40780584	-0.547024934	-0.553729739	-0.736424815	-0.337421027	-0.409793331	-0.39187199	-0.423007216	-0.492625686	-0.383677469	-0.388570738	-0.386149479	-0.433947932	-0.350870577	-0.495427871
ABI3	0.361585449	0.926974277	0.06080849	-0.073463891	0.035718933	0.125193009	-0.015569111	0.015730841	-0.106271461	0.038150276	0.721183888	0.377075276	0.191099567	-0.034942015	0.006410762	0.710497639	0.490169826	0.188224011	1.099794884	1.073100145	0.684868134	0.761572163	0.635933412	0.805840337	0.082680562	0.238219343	0.292518742	1.278746952	0.088815065	0.230177158	0.44422084	0.132553859	0.272974514	0.399210002	0.234499528	-0.029894527	-0.185780019	0.306755156	0.173774449	0.242984454	0.50479428	0.022447629	0.574533255	0.822898244	-0.064877664	-0.980777968	-0.304769135	0.077638225	0.427078481
ABI3BP	0.410480824	0.876262974	0.994912056	0.327199252	1.187533445	0.482103092	0.419797491	0.429064283	1.202921794	0.030355205	0.078051313	-0.925499555	-0.544508534	0.295825876	0.119828391	0.625163407	0.724265648	0.404152466	0.510747644	-0.121493619	-0.22279771	0.061896684	-0.058378246	-0.122296283	-0.141928182	0.036080043	1.160975765	-0.354276987	0.134556209	-0.002721236	0.639792997	-0.504522648	-0.617452372	-0.842442921	0.133978769	-0.132431171	-0.41537854	0.072753504	-0.270127778	0.576018893	0.195376297	0.022237775	-0.091465368	-0.523729223	-0.243991626	0.094481456	-0.888546226	-0.60372585	0.143805578
ABITRAM	-0.039318412	-0.122386935	-0.186690796	-0.210697114	-0.455384736	-0.008971356	-0.539510388	-0.437872484	-0.411333315	-0.390615146	-1.000556565	-0.06902091	0.089630703	-0.460489229	-0.027816252	-0.344454443	-0.191315726	-0.14122369	-0.300592617	0.050316188	0.205649177	-0.011651779	0.100493158	0.097901806	0.171655516	0.015959999	-0.32005369	-0.04836047	-0.291961988	-1.179171541	-0.028521918	0.169697227	-0.369168363	-0.470948949	-0.139536261	0.014047952	0.446484077	0.034583401	-0.167661717	0.004328085	0.269582426	-0.250271828	-0.319516416	0.094404914	-0.088611627	-0.205000696	-0.068660409	-0.172012147	-0.255721154
ABL1	1.13188321	0.199668982	0.358636743	0.743743194	0.424962112	0.497902412	0.828793409	0.653879287	0.471456686	0.702520674	0.612968422	-0.331871216	0.25504626	0.67426295	-0.056433614	0.352250263	0.371183365	0.701311878	0.074024673	-0.149129667	-0.057161575	0.021590058	-0.054583101	-0.169168784	-0.099956445	0.64393978	0.536188034	0.016248121	0.923845203	0.930949243	0.390134048	0.156720599	-0.530862019	0.512302564	0.663675694	0.359300829	0.249990055	0.1487729	0.552093636	0.476828954	0.216894249	0.953412744	0.927674422	0.417672343	0.815038223	0.898701312	0.269344166	0.251264839	0.403237753
ABL2	0.205820824	-0.184074944	-0.376020803	-0.078095768	0.225135851	-0.37875057	-0.057573497	-0.248124247	-0.394761338	0.001200193	-0.282958093	-0.36203246	-0.467034296	-0.159401349	0.282039514	-0.151058733	0.296860866	-0.390557045	0.36647647	0.220918898	0.20072542	0.608902814	0.309285832	0.140696074	0.273709607	-0.384249941	0.232878708	0.269218603	-0.108960556	-0.041981948	-0.059125405	0.223675779	0.37167364	0.088032156	0.050715686	-0.012527548	-0.242332748	-0.182473049	0.054110889	0.416475829	-0.055883316	-0.195026176	-0.344356979	0.061079652	0.050577531	-0.017168662	-0.183690794	-0.28599554	1.241989248
ABLIM1	0.514380001	0.338809745	0.511609414	0.173951278	0.52856778	-0.144425012	0.28783699	0.920535719	0.387279811	-0.290907364	-0.095357871	0.291253429	0.576875503	-0.290153494	-0.506755294	0.837161248	0.591249954	0.63892846	-0.426370016	-0.18770118	-0.387143774	-0.230557546	-0.350548677	-0.339733142	-0.35696502	0.162629471	0.603471936	-0.106883332	0.24313843	-0.688976679	0.358877411	-0.32720077	-0.401632365	-0.436767043	0.188982246	-0.817878687	0.075517236	-0.350699166	0.14558285	0.766070013	0.0824356	-1.165135001	0.411710257	-0.001043215	-0.372954187	0.382649756	-0.452837572	-0.791413632	0.025202559
ABLIM2	-0.808868221	-0.973629992	-0.878432799	-0.57320635	-0.383963856	-0.564596651	-0.840736498	-0.939017476	-0.714881744	-0.412181741	-0.824519537	-0.145588234	-0.551041044	-0.667549392	-0.417795548	-0.633824722	-0.898518065	-0.573098123	-0.70670867	-0.367859979	-0.46508717	-0.367719981	-0.451883	-0.337744126	-0.502430434	-0.60421831	-0.423953923	-0.327357478	-0.760836673	-0.466206169	-0.928219063	-0.163903655	0.591121641	-0.363018049	-0.837786416	-0.241070511	-0.582592252	-0.447205242	-0.549910798	-0.991303131	-0.921559981	-0.55269714	-0.319361121	0.039242892	-0.575044446	-0.977504873	-0.460130458	-0.371763923	-0.732163489
ABLIM3	-0.676585281	-0.237370738	0.126496895	0.102414313	0.693185377	-0.428741261	0.199844999	0.911297526	-0.397995012	-0.28916354	-0.485622621	-0.304981454	-0.387864557	-0.15965082	-0.474176896	-0.07478695	0.309380236	-0.333901867	-0.071319385	0.318468105	0.312270035	0.198892981	0.250299788	0.181650665	0.26250016	0.197297092	0.37940513	0.072646231	-0.228095621	-0.56898819	0.198975312	-0.369269932	-0.145466685	0.076825977	0.00556519	-0.473833187	-0.353929749	0.312000294	-0.152842585	0.843973244	-0.705603802	-0.776166852	-1.168541083	-0.973131128	0.280915511	0.301926185	-0.927529168	-0.045511006	0.241704636
ABO	0.065406462	-0.279933426	-0.266248043	-0.33003067	-0.123037855	-0.120618975	-0.285534538	-0.190923011	-0.392930477	-0.119978004	-0.153914331	-0.347303572	-0.141626004	-0.222706839	-0.296500746	0.058633696	-0.273591522	0.120544326	-0.299593115	-0.246111735	-0.161123825	-0.078584496	-0.202455459	0.314308435	-0.294292926	-0.428716322	-0.179097051	-0.110992765	-0.380769828	-0.190371588	-0.291039147	-0.20410585	-0.102721489	-0.037527365	-0.334651207	-0.409876989	-0.156284283	-0.150842718	-0.250916879	-0.284965861	-0.292394532	-0.225198473	0.026480313	-0.033407564	-0.519637462	-0.267978691	-0.405300061	-0.282127372	-0.223102211
ABR	0.100251571	-0.235442463	0.341692991	-0.113822645	0.013471806	-0.563106205	-0.197241243	-0.276901243	-0.271878684	-0.605973599	-1.005881425	-0.051065749	0.17496218	-1.526855089	0.628717439	-0.001559572	-0.161306382	-0.468195938	0.618531913	0.053644065	-0.104887383	-0.098389665	-0.032566208	-0.151308748	0.248629774	-0.594563967	-0.050371739	-0.129034597	-0.762374072	-1.39313748	-0.527163214	0.478481098	0.591659779	-0.080548882	-0.529606306	-0.817581312	-0.714583285	-0.31285651	-0.200735634	0.159783001	-0.489809951	-1.214844225	-0.109818069	-0.345148947	-0.327047054	-0.735275425	-0.572710962	-0.282914317	-0.419972861
ABRA	-0.802611452	-0.619741686	-0.779797919	-0.856122306	-0.78799441	-0.73741297	-0.756408961	-0.534709669	-0.70842569	-0.63552164	-0.64214785	-0.933612106	-0.725528804	-0.655222941	-0.926100896	-0.782088817	-0.849905057	-0.787347655	-0.879721025	-1.194139555	-1.214256619	-1.20680908	-0.965176179	-1.179493357	-0.965053541	-0.938750426	-0.886825211	-1.165867912	-0.832567682	-0.632330744	-0.859596744	-0.772941364	-0.867499064	-0.898096914	-0.892462081	-0.936548434	-0.84393521	-1.212403441	-0.91651492	-0.924990544	-0.940384157	-0.643733837	-0.409701315	-0.905175454	-0.965676115	-0.829579149	-0.89962241	-0.935352176	-0.957496403
ABRACL	0.094615536	-0.516844967	-1.419431677	-1.065458302	-0.481841054	-1.476462135	-0.516844967	-1.949561991	-1.744483569	-2.133773949	-0.168559624	-0.274427924	-1.474217386	-1.530089065	-0.165933185	-0.158656509	-0.166268812	-2.425223309	1.076400042	0.740460514	0.59525334	0.798925418	0.67723629	0.774602089	1.342870541	-0.547636789	-0.554505036	0.792760298	-1.387877077	-1.693908836	-0.347002816	1.004147372	0.742859025	0.16483745	-1.082392333	-0.533349636	-0.943606231	0.268228054	-1.072190019	-0.420946906	0.192278067	-1.373916916	-2.400471829	-0.958762381	-0.712098217	-0.696207983	0.010420238	0.169697227	-0.102888001
ABRAXAS1	-0.009332007	0.049110025	0.168834323	-0.043377618	0.847573833	0.271297333	-0.178665925	-0.366413177	-0.022129136	-0.148236248	-0.300128879	0.251930457	0.01098202	-0.476062979	-0.556462034	-0.101913338	-0.362429589	0.185180702	-0.927494114	-0.268302278	-0.287306202	-0.2858473	-0.322465358	0.033781754	-0.296677955	-0.360278116	0.779826075	-0.437305701	-0.273914805	-0.196143634	-0.272343346	-0.428786408	-0.311649731	-0.304400641	-0.470223592	0.368490942	0.012591728	-0.307657508	-0.425837847	-0.418430578	0.026194763	0.062055966	-0.405859773	-0.452242467	-0.192192515	0.330029688	-0.169877827	-0.20822087	-0.401376737
ABRAXAS2	-0.585281172	-0.313786093	-0.2704143	-0.282081761	-0.269578943	-1.007194138	-0.12191678	-0.818246887	-0.301104802	-0.538862107	-0.344177971	0.373376862	-0.308485305	-0.781667536	0.168158932	-0.33875156	-0.181717133	-0.304786493	0.103030524	-0.266666761	-0.356873611	-0.464673652	-0.495174739	-0.726259656	0.376613894	-0.164548096	-0.256706246	-0.236001589	-0.061882061	-0.18677201	-0.293528857	0.025353489	0.117260182	-0.011571321	-0.057310188	-0.019701747	-0.012974752	-0.376287383	-0.113656075	-0.317902522	-0.122904305	-0.333575697	-0.605338364	0.149700722	-0.065547045	-0.543732483	-0.186374368	-0.252913092	-0.185161791
ABT1	-0.233197133	-0.432627414	0.050181557	-0.230555198	-0.605525114	-0.45478222	0.037168828	-0.163206412	-0.086030222	-0.398487308	-0.297886978	0.102970035	-0.307752852	-0.17760662	0.069063312	-0.69780903	0.115381699	-0.230757739	-0.256943787	-0.112167914	-0.023602	0.057966128	0.08276663	-0.240865026	-0.189475566	0.04241608	-0.642530305	0.246270458	-0.158327027	-0.301235096	-0.249086442	0.920540331	-0.24301019	-0.503738809	-0.293599968	0.045113709	-0.158327027	-0.085289338	0.003776023	-0.345714739	-0.104081885	0.160508001	-0.427106539	-0.224854977	-0.151122973	-0.622146488	0.162247935	-0.453833302	0.048971523
ABTB1	-0.546186481	-0.577689798	-0.647065784	-0.518366343	-0.684616073	-0.49891961	-0.165863786	-0.47404672	-0.741213499	-0.68200188	-0.487470439	-0.722452666	-0.440330866	-0.445144802	-0.541084142	-0.607021741	-0.57933109	-0.472414562	-0.384133105	-0.251299318	-0.139905937	-0.210538482	-0.169369866	-0.140039187	-0.477898061	-0.829065318	-0.746736123	0.071640737	-0.799115892	-0.208949646	-0.638025189	-1.578440388	-0.763313381	-0.772019493	-0.564253575	-0.337421027	-1.396524	-0.317462482	-0.556921652	-0.501851733	-0.454775398	-0.338554997	-0.095044854	-0.195116413	-0.476837212	-0.823529795	-0.115608198	-0.495257839	-0.76653649
ABTB2	-0.783602115	-0.967661673	-0.305331102	-0.564947583	-0.893367621	-0.764193295	-0.223262767	-0.814937584	-0.513532478	-0.767210972	-0.226668969	-0.905967595	-0.684751537	0.039329095	-0.999998734	-1.410401338	-0.488714333	-0.429365844	-0.93769617	-0.865008172	-0.784352586	-0.78124519	-0.623146514	-1.054409982	-0.738121468	0.06145876	-0.841201677	-0.574323127	-0.593313536	-0.117971892	-0.256351457	-0.709246677	-1.427505245	-0.811431867	-0.579048599	-0.437078774	0.224154946	-0.57482415	-0.555804248	-0.853941787	-0.986928381	-0.679911898	-0.229371436	-0.763919514	-0.997008082	-0.113726289	0.471593115	-0.560010579	-0.494463422
ACAA1	0.005543942	0.102414313	0.387645226	0.214140753	0.04455743	0.090588414	0.180827294	-0.124166669	0.191099567	-0.076493015	0.1162437	-0.1617994	0.644851424	0.145240704	-0.168559624	-0.147791865	0.101860415	0.337121221	0.053561198	-0.031024496	0.100037617	0.090313149	0.17419033	0.161105098	0.05181524	0.257260355	0.161428498	0.238589574	0.398784682	0.435918861	0.29357381	-0.48090001	-0.416511862	0.280006015	0.150868303	0.293213489	0.476384147	0.206029292	0.36100852	0.095807744	0.149245702	0.233134239	-0.106605515	-0.791160814	0.176144927	0.299260935	0.153561056	0.338555612	0.005973584
ACAA2	0.081524392	0.376212031	0.466464003	-0.037860841	0.164256298	0.247113465	0.094521034	0.305426737	0.32228443	0.086089473	-0.044807678	0.813553051	0.931485806	-0.125268258	0.131325657	0.323813414	-0.047806715	1.007625558	-0.64378686	-0.150133456	-0.001360455	-0.024784487	-0.151308748	-0.024870682	-0.456888883	0.246145519	0.275774247	-0.189109246	0.288666485	-0.134602945	0.310637998	-0.923351588	-0.451641064	0.130761066	0.20543279	0.099804115	0.618525249	0.06414661	0.115728499	0.272326526	0.299392743	0.151493679	0.211061289	-0.305582871	0.271106469	0.568604405	-0.269315041	0.015793252	-0.074696349
ACACA	-0.46382876	-0.43529767	-0.339027041	-0.15976558	-0.070227504	-0.411247723	-0.31149915	-0.32173618	-0.368405841	-0.393098504	-0.432963177	0.261497291	-0.37915676	-0.259652057	-0.359037092	-0.377714657	-0.401285629	-0.389372798	-0.399275797	-0.316037053	-0.339814394	-0.21518734	-0.335864319	-0.23520725	-0.010901293	-0.147199869	-0.030437254	-0.215120684	-0.248398806	-0.041117972	-0.427989319	-0.143868417	-0.10130641	-0.095264563	-0.119174886	-0.112112825	-0.345457298	-0.196651549	-0.174931485	-0.361825585	-0.509120277	-0.06446933	-0.294151863	-0.153628294	-0.006826888	-0.144309833	-0.149129667	-0.034780394	-0.210094536
ACACB	0.046498374	0.82660747	0.408134732	0.431985014	0.125536651	0.235654683	0.412697031	0.272225676	0.366050719	0.61651004	-0.302373577	-0.020054404	1.054975218	-0.208506603	0.182431069	0.392822257	0.530072395	1.809301737	-0.294746544	0.143310959	0.322383008	0.152820792	0.120530919	0.426582311	-0.890342652	0.12712885	0.447040644	0.49706954	0.432410555	0.116849107	0.502975535	-1.77164203	0.285735009	-0.61092009	0.495172771	-0.446472466	0.446700072	0.463135857	0.370902714	0.277721956	0.374475146	0.195695592	1.401367954	0.653451276	0.237770481	0.286704595	-0.25433673	-0.498231187	0.348216324
ACAD10	-0.02659715	0.133060989	-0.063810094	0.017398966	0.107341219	0.179769849	0.089630703	-0.082074392	0.109045063	0.1916517	0.195457681	0.134910047	0.235819032	-0.048839972	-0.191724461	0.167092452	-0.025890413	0.210508196	0.417107503	-0.285117192	-0.0372735	-0.017515146	-0.107690664	0.117362269	0.351376309	0.289575215	0.134085497	-0.138752159	0.206979372	0.13544226	0.311746822	-0.131730169	0.074281378	0.286443447	0.185279935	-0.245113186	-0.100285387	-0.279373909	0.228520027	0.198157731	0.33572889	0.205157141	0.320013455	0.257002825	0.318875435	0.208480988	0.001666244	0.145262386	0.279609406
ACAD11	0.467809515	0.324843153	-0.035559608	0.428602711	-0.034942015	0.790788583	0.497653439	0.250178511	0.427483378	0.920535719	0.383731204	0.129961881	-0.010353973	0.986500752	-0.664909706	-0.110921979	0.053630314	0.728234783	-0.035189816	-0.169369866	-0.134763746	0.164456773	-0.260721663	-0.040703125	-0.161863641	0.583505104	0.298889914	-0.003876337	1.032039537	0.696487167	0.601197906	-0.582487516	-0.664240591	-0.249594292	0.709948187	0.801978688	0.440781613	0.109523376	-0.00568198	0.367536642	0.399994339	0.782971282	0.955182869	0.367703043	-0.005943942	0.520581997	0.374475146	0.432608252	0.276984894
ACAD8	-0.183869256	-0.275155152	0.007255101	-0.203412867	-0.651261246	-0.209312157	-0.261708266	-1.47195793	0.046498374	-0.381325609	-0.294935563	-0.204753858	-0.486347161	0.08019873	0.264557964	-0.07730952	-0.042926523	-0.233550749	0.34137574	0.326801966	0.345728135	0.14707616	0.25826496	0.146803601	-0.286671	-0.124701016	-0.677650221	0.236320987	-0.002578715	0.345863673	0.050145201	-0.192604896	0.395760059	0.040285605	-0.078202243	-0.075351416	-0.120510154	0.151175712	-0.002536651	-0.222169371	-0.078908933	0.200394458	-1.06756087	-0.55823455	-0.166242015	-0.329807759	0.038535615	0.038244155	0.217226747
ACAD9	-0.442163099	-0.432002877	-0.276346755	-0.422442051	-0.225724974	-0.222299981	-0.379658809	-0.395160766	-0.216709842	-0.222799399	-0.739839041	-0.256441184	0.01580171	-0.563573618	-0.514572776	-0.298580001	-0.484058418	0.041345566	-0.50740879	-0.318639303	-0.349167556	-0.165520765	-0.323561612	-0.454967564	-0.070301955	-0.32254134	-0.239870416	-0.381978283	-0.205917423	-0.646663953	-0.379401832	-0.066950051	-0.216241847	-0.17123237	-0.085223515	-0.298201099	-0.281871013	-0.388962095	-0.184972899	-0.458038051	-0.263861653	-0.066221224	0.046106089	-0.025751659	-0.239396381	0.030729049	-0.304279827	-0.183015037	0.236320987
ACADL	-0.234255836	0.570461258	0.5414367	-0.276632963	0.924481157	0.815978466	-0.158546207	0.406839307	1.235524767	-0.51209173	-0.335647644	-0.410746756	0.42874381	-0.206699566	0.958616025	0.070997648	-0.221065616	0.041422921	-0.337528205	-0.107549697	-0.022338956	-7.01E-05	0.448300915	0.041314416	-0.789014412	-0.345714739	0.712541774	-0.250675839	-0.45793007	-0.331156722	0.684108717	-0.60466209	-0.62552336	-0.427989319	-0.363597637	-0.512950325	-0.198428621	0.357393296	0.168180676	0.163501166	0.352840909	-0.696989607	-0.602123542	-1.071901866	-0.594461934	0.082104475	-0.550487629	-0.484782727	-0.591719255
ACADM	-0.314893683	0.090746471	0.478316809	-0.450749977	0.010898261	0.260249122	-0.310155601	-0.621502319	0.33269913	-0.12916881	-0.132292406	-0.040967415	-0.015869028	-0.289041398	0.125885779	0.550981114	0.314278831	-0.270504123	-0.12432536	-0.21518734	0.29206148	-0.16833919	-0.259464893	0.298095404	-0.00871258	0.518847095	0.04736386	-0.48774932	-0.010974935	-0.249086442	0.124163415	-1.272197383	-0.241220016	0.144494416	0.325217385	-0.012201197	0.319334142	0.025946683	0.10880821	-0.005612456	-0.377945611	0.079277226	-1.028293324	-0.343010917	0.094238154	0.317438467	-0.014894764	-0.031488552	0.091410842
ACADS	-0.037325188	-0.204894684	0.092658819	-0.062594055	-0.07690082	0.037512453	-0.233427006	0.051346896	-0.205839408	-0.142888932	-0.305900197	0.040792067	1.195334704	-0.279933426	-0.323271498	0.009113328	-0.201705655	1.088235428	-0.308850922	0.056281586	0.010420238	0.068130114	0.028435354	0.140599369	-0.160938018	-0.402907543	0.074527191	-0.188117459	0.229928263	-0.314740993	-0.127702768	-0.696709168	-0.370659029	-0.004706469	0.196413549	-0.067152793	0.155029749	0.297164849	-0.101218687	0.111780142	-0.0913312	0.485618712	0.519073397	0.126182579	-0.210247861	-0.07413488	-0.083184886	-0.112167914	-0.446669014
ACADSB	-1.005601513	-0.06787212	0.342993779	-0.618393583	0.544954223	0.100160795	-0.712226711	-1.149315046	0.346113078	-0.189330531	-1.102909156	0.392175726	0.097962052	-0.734911025	0.68584958	-0.042068452	-0.262624577	-0.214344177	0.08189732	0.24043332	-0.17226746	-0.341280476	-0.023602	-0.053783549	0.245801741	0.012785346	0.342124076	-0.811849721	-0.014839305	-0.698141851	-0.226809718	-1.494353065	0.213059129	0.038899571	-0.024087913	0.10368656	0.768048034	0.063197768	-0.214788813	0.09281971	0.302733185	0.188828482	-1.331594789	-1.507113231	-0.068810502	-0.253739401	-0.071084312	0.296624243	-0.04823473
ACADVL	0.422643252	0.723068703	0.320403766	0.553644365	-0.171111175	-0.133053449	0.56081281	0.752443438	0.147267355	-0.025968633	-0.093928802	0.331233479	0.797832379	0.046498374	-0.342466835	0.122145264	0.418899035	1.429556726	0.170470184	0.368164462	0.7031857	0.600062405	0.440576042	0.524956064	-0.556921652	0.114444457	0.051232341	0.665275347	0.571542302	0.252706791	0.525563697	-0.289859677	-0.567965579	-0.411210332	0.166392154	0.084062784	0.271106469	0.566502652	-0.154228969	0.575312743	0.248897991	0.123936064	0.64802049	0.1704229	0.141877652	0.478309314	0.089633504	-0.167736311	0.661965936
ACAN	-0.437872484	-0.373771028	-0.395033038	-0.006214577	-0.644703857	-0.435769895	-0.694761757	-0.290008694	-0.592212775	-0.41337753	-0.266958735	-0.790326922	-0.008588118	-0.435933898	-0.873190275	-0.49302819	-0.547435078	-0.439462021	-0.736364456	-0.596346194	-0.623968574	-0.494966576	-0.564814256	-0.431377681	-0.576865278	-0.663690602	-0.544315161	-0.437490157	-0.350290812	0.144329774	-0.460734127	-0.172060879	-0.562420358	-0.475012836	-0.396002074	-0.727844437	-0.440217668	-0.576011477	-0.528008855	-0.638211238	-0.450553675	-0.330733575	-0.059926551	-0.421766876	-0.474776199	-0.284168374	-0.671255434	-0.526717363	-0.550982929
ACAP1	0.264860948	-0.10760611	-0.473112961	0.220823246	-0.134266291	-0.125818712	-0.016683108	0.4951189	-0.042068452	0.04016426	0.022258312	0.026997034	0.905695341	-0.346791742	-0.246839023	0.304698274	-0.227959142	0.707246959	-0.235340311	0.181650665	0.432608252	0.34144958	0.267774687	0.745854335	-0.162774807	-0.151308748	-0.145537779	0.30311595	-0.139185239	0.007501982	-0.130082019	0.132041584	-0.309125698	0.513408883	-0.168158433	-0.273747049	-0.013771451	0.05885201	0.147341779	0.073624646	-0.106166964	-0.236425968	0.5737441	0.316926893	-0.00217015	0.157671414	-0.307497274	-0.066158001	-0.077551173
ACAP2	-0.389372798	0.081447306	-0.026267708	-0.371961854	-0.333068371	0.359973479	0.042604611	0.247626552	0.532274709	-0.100847957	0.550405304	-0.452157869	-0.361311091	-0.086664652	-0.452157869	0.249179541	0.364782843	-0.173763841	-0.285815786	-0.42165942	-0.45917577	-0.384437042	-0.634353565	-0.311045539	-0.387722046	-0.059356169	-0.351179198	-0.353536669	0.237770481	-0.101537697	0.250590632	-0.519717106	-0.078259864	-0.345622395	0.522966039	-0.114476029	0.220285594	-0.14919957	0.135172749	0.1729369	0.239833598	0.564653817	-0.292955903	-0.032888481	0.168426624	-0.479274292	-0.264859038	-0.020263728	-0.164266035
ACAP3	-0.050193939	-0.756408961	-0.128135926	0.057044781	-0.058909363	-0.180796713	0.330233699	-0.152159871	-0.380150496	-0.411761318	-0.178045703	-0.615032395	0.012308046	-0.171308686	-0.041628896	-0.181765484	-0.044390057	0.42516039	0.242714328	0.352298409	0.682902529	0.383144212	0.271205511	0.42100382	0.140953358	-0.455316383	-0.043159331	0.755075339	0.255247894	0.274971182	-0.24248241	-0.871552226	-0.180509799	0.33085305	-0.071598085	-0.289924791	-1.955095166	0.48432511	-0.338022085	-0.046365255	-0.305904929	-0.06851746	0.164069959	0.464444333	0.450110302	0.205239073	-0.16794698	-0.243865455	-0.170088466
ACAT1	0.222946175	-0.249498951	-0.243298667	-0.425228567	-0.240639312	-0.347772177	-0.353891484	-0.434833274	-0.125818712	-0.446824652	-0.36388804	-0.424316093	0.054901579	0.025263304	-0.421849746	-0.193371589	-0.371893537	-0.313901634	-0.565758272	-0.354530885	-0.517804942	-0.48154989	-0.482989453	-0.417472791	-0.609699804	-0.331156722	-0.231286597	-0.534226093	-0.111395563	-0.049855934	-0.259257657	-0.737080864	-0.482080049	-0.47596293	-0.379472691	-0.12143474	0.00818694	-0.453426888	-0.030731695	-0.183015037	-0.320617268	-0.393207132	0.330029688	0.100411621	-0.259526635	-0.106943769	-0.425220588	-0.293221235	-0.471730056
ACAT2	-0.694099601	-1.031791893	-0.082605013	-0.317144674	-0.266665126	-0.085963656	-0.283381454	-0.930154835	0.078804445	-0.384799488	-0.453340108	0.783050555	-0.870926882	0.447690277	-0.334587162	-1.227851526	-0.252041633	-1.350904421	-0.800734306	0.904650383	0.046106089	0.462952471	0.61612206	0.095882864	0.294142951	0.040709259	-0.304769135	-0.041850357	-0.575044446	-0.657429406	0.094821354	-0.203271816	-0.073694272	0.264746316	-0.500145595	0.179433751	0.687685321	0.22882378	-0.185720069	-0.489621195	0.241215667	-0.092606459	-1.111345403	-0.253955409	-0.406887697	-0.680756499	-0.132134424	0.443274302	-0.277952697
ACBD3	-0.977658052	0.029689376	0.005702227	-0.11127731	0.219394028	-0.062186608	0.026071961	0.447690277	0.097856501	0.226919508	-0.20285398	-0.084510473	0.180827294	-0.412253899	-0.197127682	0.030236493	-0.143813587	0.324086621	-0.136138514	0.193282531	0.353405939	0.19503141	0.297785894	0.104166188	0.364454041	-0.092260206	0.262769571	0.120117462	0.115980052	-0.438999922	0.052812448	0.169944322	0.157862935	-0.310362742	-0.042186085	-0.342669718	0.28044336	0.229735189	-0.254885298	-0.138473453	-0.106290496	0.159783001	-0.574932464	-0.62757782	0.08493567	-0.321334312	0.065185725	-0.034317611	-0.139608044
ACBD4	-0.209614744	0.112238469	0.014292378	-0.004834377	0.018000272	-0.540903382	-0.153019087	-0.28916354	-0.484623278	0.118650654	-0.664601951	-0.001653143	0.671931689	-0.186260938	-0.832390361	0.008510208	-0.175925287	0.624594067	-0.232036658	0.378813645	0.421627477	0.411866289	0.010791684	0.106519286	-0.288312037	-0.782155892	0.152299968	0.306881009	0.192683944	-0.19029344	-0.354881593	-0.905985283	-1.021889985	-0.016955982	-0.072349417	-0.722501796	-0.647817323	0.341979579	-0.595921545	0.197396117	-0.27701154	-0.892462081	0.4554924	0.314012735	0.080351763	0.012517512	-0.748768548	-0.501436315	-0.148966778
ACBD5	-0.157299184	0.217081231	0.211679679	0.322109326	-0.150556428	0.129714832	0.16203371	-0.064581574	0.435876443	0.121784695	0.300513856	-0.30442019	0.091542452	0.298821534	-0.465043153	0.377568296	0.293985742	0.187297164	-0.483675415	-0.683470755	-0.57732938	-0.905838533	-0.838739609	-1.009745477	-0.282810591	0.379803672	-0.031091792	-0.617366073	0.134898169	0.17540384	0.335020684	-0.783370621	-0.290934071	-0.231127955	0.218812078	0.176144927	0.304817374	-0.402315243	0.104798237	-0.123710563	0.080811982	0.414501341	0.054191275	0.094074753	0.142073344	0.104068342	0.328762682	0.311067739	-0.285055159
ACBD6	-0.379901267	-0.490148853	-0.073826278	-0.274052794	-0.088001761	-0.058079251	-0.409472583	-0.80207227	-0.115309784	-0.76070806	-0.856241908	0.466834504	-0.206492389	-0.328610026	0.058249172	-0.447746109	0.034519479	-0.39491092	-0.420552732	0.59864239	-0.066158001	0.346735551	0.509644475	0.300209003	0.070283678	-0.303901215	-0.026471879	0.121086685	-0.095848698	-0.402566853	-0.047887887	0.529326052	0.126090309	-0.408635542	-0.097265747	0.034677572	0.077134498	0.413548758	-0.174366816	-0.089692112	0.105444559	0.037879787	-0.722203811	-0.161306075	-0.271481464	-0.531627916	0.053810055	0.455286428	-0.359251153
ACCS	-0.505713736	0.828793409	1.542600442	0.07269876	1.487110333	0.212049926	0.054298575	0.024738419	1.348378024	0.548871892	-0.482255233	1.124596294	0.725153521	-0.152749818	1.167024813	0.064902239	0.649314713	1.903304174	0.897184835	0.675589458	0.667300553	0.324733022	0.261131095	0.771526699	-0.099114231	0.886876861	1.545089835	0.953412744	0.041586135	-0.208134349	0.496068999	-0.426899824	-0.113861664	0.519420361	0.804348691	0.01645107	0.152820792	1.297860339	1.127158176	0.342845843	0.215166935	0.045461207	0.76768317	1.458254121	0.302346313	0.550603287	-0.088742712	0.163592683	0.457417899
ACD	-0.476937455	-0.311969815	-0.071769737	-0.315754786	-0.657772649	-0.104421201	-0.322324772	-0.017653389	-0.140240325	-0.244160524	-0.652552847	0.227563828	-0.079150918	-0.247340744	-0.341091272	-0.771974933	-0.348889185	-0.197077088	-0.654342458	0.285613898	0.238956323	0.318196938	1.045734317	0.058045651	-0.284508833	-0.13374174	-0.593090866	0.456154847	0.115824383	0.148908661	-0.196919874	0.060322705	-0.340950738	-0.314203472	-0.315379183	0.135340574	-0.526187604	0.321264506	0.221016286	-0.33196805	-0.242332748	-0.122976128	-0.053783549	-0.11016281	-0.182473049	-0.668988845	0.143805578	-0.233709679	-0.521731734
ACE	-1.150298187	-1.096724405	-1.110662662	-1.155604541	-1.302053753	-0.968532788	-1.132245968	-0.742077278	-1.125039627	-1.114893558	-1.098425109	-1.200373412	-0.256069992	-1.051593005	-1.286390521	-1.191583047	-1.264118393	-1.043867371	-1.259931551	-0.742419738	-0.772277915	-0.716797848	-0.621259731	-0.750502199	-1.346462049	-1.399702454	-1.412189467	-0.739741358	-1.198967549	-1.134225064	-1.296653038	-1.142742374	-1.402505056	-1.283027069	-1.300775084	-1.469528522	-1.305919746	-0.667008907	-1.348642576	-1.084535243	-1.266583283	-1.172639592	-0.201461597	-0.351605786	-1.327565237	-1.174278743	-1.340505394	-1.284352522	-1.357311571
ACE2	-1.034204754	-0.768806251	-0.906800393	-1.086519872	-1.04271265	-0.903961674	-0.933502428	-0.58925674	-0.871982383	-0.83363929	-0.809249156	-1.090301451	-0.913429124	-0.807415526	-1.071603245	-0.958500469	-0.983258731	-0.982009126	-0.998348444	-1.378435664	-1.377280919	-1.404302726	-1.36103928	-1.365365492	-1.145748919	-1.119583691	-1.153536227	-1.376343784	-1.010182522	-0.824078211	-1.034748087	-0.974925471	-1.097753846	-1.089844714	-1.079140536	-1.132496727	-1.039910191	-1.378013955	-1.110243469	-1.106242817	-0.919835199	-0.926697463	-0.769184374	-1.233005603	-1.154931628	-1.011781142	-1.079807355	-1.114234824	-1.072862937
ACER1	-0.658746239	-0.71979876	-0.721654096	-0.707647332	-0.891883004	-0.559387972	-0.81954112	-0.482016547	-0.757836312	-0.578043143	-0.245013435	-0.903397795	-0.434659929	0.486464156	-0.981780678	-0.608541691	-0.874138503	-0.602507193	-0.94781422	-0.677376295	-0.716797848	-1.007289222	-0.698890068	-0.409086874	-0.979645605	-0.975269713	-0.990904302	-0.682710978	-0.810910802	-0.265624477	-0.936852605	-0.833663806	-1.103502315	-0.990548566	-0.549910798	-0.07748274	-0.410976839	-0.377854425	-0.9665369	-0.904497003	-0.977346004	-0.820127318	-0.859477675	-1.304999189	-1.010052936	-0.878655977	-0.803735249	-0.978959321	-1.186579147
ACER3	-0.000785009	0.231321831	0.087837572	0.71893882	0.343503711	0.471779817	0.561141486	-0.554049439	0.407624318	0.509170664	0.660725423	-0.037253569	-0.57244552	0.783050555	-0.240316232	0.137907006	0.1162437	0.439375534	-0.018939317	0.082680562	0.107488494	-0.092732763	-0.263775187	-0.11254361	0.697215278	0.739627335	0.373808572	-0.405378952	0.61962182	0.413382602	0.685560583	-0.630555137	-0.208507889	1.033316868	1.070056095	0.91910651	0.196506864	0.031597159	0.623177114	-0.177303031	0.099664647	0.979985251	0.24043332	0.857430959	1.104859355	0.726668163	1.039905445	1.217416489	0.510252177
ACHE	-0.634038536	-1.139006146	-0.879266743	-0.563421228	-0.693753715	-0.986045055	-0.445844497	-0.212941783	-1.313539667	-1.380030838	-0.528321279	-0.313038622	-0.773994506	-1.072010479	-0.007135645	-0.542318616	-0.737782828	-0.754108943	-0.141563715	0.18977838	-0.062876237	0.008570579	0.260141745	-0.132687206	0.459713238	-0.346729591	-0.778468075	0.331121921	-1.308391094	-0.212593736	-0.643462254	-0.185294025	0.002654684	-0.643462254	-0.755829568	-0.913728092	-0.091967073	-0.357464727	-0.291106164	-0.256177847	-0.544800316	-0.889534454	-0.744777322	0.063471746	-0.427803989	-0.753521395	0.397940907	-0.489809951	-0.087474957
ACIN1	0.293112805	0.114784347	-0.220494006	0.154388429	-0.154969229	0.026291794	0.308910403	-0.032791324	0.119828391	-0.116223092	0.240913624	0.169780628	0.006687838	0.185318867	-0.243807458	0.036108312	0.025741564	0.677799378	0.033131742	-0.159293989	0.324849383	0.299923864	0.072476123	0.186723568	-0.414191055	-0.171157677	-0.007479139	0.458938654	0.159167602	0.633499013	0.048884115	0.106519286	0.034742759	0.093311573	0.152025041	0.149086625	-0.239235346	0.12852278	0.455976847	-0.021117738	-0.282043085	0.230304912	0.147767876	-0.204939629	0.423030007	0.128841607	0.007501982	-0.021419796	0.382014344
ACKR1	-0.125363439	0.046498374	-1.482844974	-0.503946417	-1.378434941	0.801990417	-0.181536255	0.772844695	-1.574960076	-0.016630215	-0.450703231	0.002150082	0.675775024	0.534057405	-0.373135025	-0.819168942	0.671931689	-0.566410649	-0.059044395	-0.060500355	0.193563655	0.39691087	0.101483686	-0.222169371	-1.545506505	0.094481456	-1.389115054	0.660814676	0.244225323	-0.165993645	-0.090818521	0.10070192	-0.780953378	-0.478180684	-0.602775278	-1.125723033	-0.721660632	-0.156284283	0.500743003	0.186376484	-0.81079327	-0.907783029	-0.025191259	0.418903217	-2.934856344	-0.645838041	-1.132017961	-1.481239107	1.160975765
ACKR2	-0.822173031	-0.882535887	-0.821455464	-0.8905306	-1.037486879	-0.738376652	-0.959550472	-0.633737449	-0.874284326	-0.881748325	-0.869583606	-1.065458302	-0.833529277	-0.711767647	-1.038352082	-0.982244116	-0.967954963	-0.849592384	-1.067182794	-1.27843807	-1.244071376	-1.186229425	-1.259022453	-1.291988323	-1.185597201	-1.124343594	-1.148042897	-1.265211814	-1.009877307	-0.902255146	-0.889004222	-1.031787416	-1.131239415	-1.190622975	-1.095998203	-0.881217977	-0.76447312	-1.299590155	-1.06774492	-1.148592045	-1.051680404	-0.64875683	-0.629908988	-0.835124458	-1.201040956	-0.882217458	-1.050959863	-1.145443127	-1.13868097
ACKR3	0.742351486	0.893764476	0.728234783	0.318234155	0.759826834	0.834285263	0.339315782	0.431801377	0.611952906	-0.262353006	0.338195156	0.581621431	0.806249244	0.636516332	0.406839307	0.615882622	1.000009266	0.506985177	0.492600108	0.004328085	0.309990993	0.501010381	0.776022142	0.191790324	-0.584303549	0.436300241	0.803844667	-0.024087913	1.069225392	-0.065822208	1.011665934	-0.558842242	-0.125689486	-0.031346291	0.499100069	-0.670433657	0.260025953	0.589229278	-0.097485608	0.814565035	0.487748526	-0.091967073	0.333695183	0.281660737	-0.337660609	0.13571981	-0.110020136	-0.216478007	0.294142951
ACKR4	0.651663388	0.359859031	0.530280442	0.336424779	0.683769918	0.868239	0.168766434	0.362887087	0.547329642	0.376212031	0.736326128	0.37287636	0.317298578	0.183639287	0.508895809	0.338042117	0.16666625	0.202758547	0.73256206	-0.687504891	-0.130082019	-0.40578357	-0.508641564	0.305322088	0.525399192	0.386072963	0.607856706	-0.527033632	0.120988867	0.323732814	0.411049756	0.127034694	0.538291383	0.496315109	0.308374247	0.297009984	0.160136735	-0.683951267	0.259901416	0.453723501	0.246904758	0.103526167	0.429687776	-1.013719557	0.473328481	0.293416526	0.048763029	0.324201904	0.390717325
ACLY	-0.464781639	-0.322845324	-0.56072583	-0.581651687	-0.660517127	-0.155272097	-0.343431844	-0.75898641	-0.100481781	-1.020384571	-0.757662807	0.455281599	-0.564842524	-0.309255366	0.117078709	-0.309255366	-0.278087143	-0.685540438	-0.151514094	0.085625954	-0.224149847	-0.103555639	0.008636567	-0.357945154	-0.09036005	-0.115971182	-0.728105532	-0.108839938	-0.601475547	-1.254423412	-0.040342203	0.489672744	0.538542489	-0.324738278	-0.170926052	-0.385121903	0.18023743	-0.180663977	-0.015850331	0.121591461	0.203867502	-0.006971516	-0.902897785	0.003061474	-0.113386056	-0.434751249	0.425518776	0.305654798	-0.202736999
ACMSD	-0.020900192	-0.028203202	-0.306746811	0.069659626	0.142431803	-0.151854093	-0.08142002	0.018339724	-0.122577402	0.027637804	-0.00871878	-0.094011448	-0.12551216	-0.061505778	-0.056603378	0.012016828	-0.124933641	-0.185711683	-0.060579976	-0.578951624	-0.647717534	-0.606974941	-0.609575522	-0.530379039	-0.064325875	-0.014098856	0.068645387	-0.567965579	-0.178581887	-0.031689952	-0.277713255	-0.056021766	0.043920169	0.095882864	-0.049705136	-0.06446933	-0.099875873	-0.649138152	-0.053627909	-0.062876237	-0.069206956	-0.083258433	-0.469388284	-0.713238077	0.037969328	-0.039979859	-0.191525575	-0.081467422	-0.035959152
ACO1	-0.669001363	-0.339982663	-0.099459131	-0.664801093	-0.622172333	-0.389305792	1.321618102	-0.501049285	-0.353797463	-0.505876764	-0.523012118	2.571386297	-0.284313421	-0.479353927	1.145661123	-0.481434002	-0.423905039	-0.58035602	-0.642638824	-0.638025189	-0.409876989	-0.679001492	-0.640329897	-0.57574193	-0.736804254	-0.476152153	-0.582733945	-0.602470113	1.47965793	-0.842442921	-0.356367301	-0.490355894	-0.156964921	1.670115139	-0.316963736	1.157985199	1.634915352	0.942061357	-0.13508288	-0.563282597	-0.235063565	-0.311258148	-0.281377141	-0.018325026	-0.820497169	-0.341868978	-0.561496372	-0.794434862	-0.367074102
ACO2	-0.440330866	-0.204163234	0.16008496	-0.475506267	0.163502002	-0.316238084	-0.45771707	-0.40222356	0.115885003	-0.256943787	-0.355694774	0.362079739	0.229757611	-0.37749474	0.347877236	0.122379975	-0.280961605	-0.210167291	0.144041901	-0.001297846	-0.039830789	-0.038468158	-0.075154968	-0.044089837	-0.071880047	-0.055759382	0.049113955	-0.159789184	0.06054439	-0.341510749	-0.136661376	-0.06933861	-0.107868149	-0.12549525	-0.034780394	0.023267024	0.066893724	-0.054222656	-0.11718219	0.027988766	0.051232341	-0.117917885	-0.829579149	-0.752911364	-0.009016692	-0.084718384	-0.093025702	-0.113726289	-0.036176085
ACOD1	-1.279944312	-1.047921396	-1.145418241	-1.235660587	-1.270172498	-0.942348303	-1.160683349	-0.961924384	-1.069722888	-1.124346217	-1.070290715	-1.291383597	-1.152046156	-1.026471563	-1.278756493	-0.647065784	-1.212213959	-1.185414976	-1.243472229	-1.64291501	-1.630322071	-1.646788212	-1.644714396	-1.641799474	-1.370642424	-1.186480917	-1.381343178	-1.641005369	-1.252317372	-1.137607684	-1.271493144	-1.241971524	-1.369132326	-1.384746481	-1.311306263	-1.366523586	-1.290269558	-1.661297655	-1.351333522	-1.320551839	-1.341728489	-1.266825888	-1.056037683	-1.282807219	-1.158970854	-1.267730625	-1.300470329	-1.344799286	-1.377280919
ACOT11	-0.104879726	0.177406944	0.195943343	-0.205601354	0.256632175	-0.048900546	0.355392044	0.261757061	0.030786106	-0.252243849	-0.36981346	-0.17698719	0.241981295	-0.099257269	0.214970279	0.345653316	0.390387931	-0.031176649	-0.243646939	-0.342490747	-0.087691894	-0.151262809	-0.344763891	0.247956155	-0.135429566	0.198157731	0.254063838	-0.45669963	-0.029504668	-0.467353533	0.009934645	-1.048320822	0.325473734	0.00928205	0.248083479	-0.356727791	-0.033255826	-0.23265014	-0.308695601	0.062370876	-0.468656455	-0.473541009	0.048763029	0.39741085	-0.053960649	0.387012557	-0.641376505	-0.157606279	0.144163672
ACOT12	-0.370562772	-0.313273343	-0.452758503	-0.538556539	-0.308699052	-0.374794191	-0.379827998	-0.066746068	-0.329220421	-0.22354213	-0.287507661	-0.530478067	-0.379323266	-0.360840897	-0.516312528	-0.357008758	-0.46382876	-0.459541223	-0.570377004	-0.972104799	-0.948924784	-0.933610522	-0.892642499	-0.920535832	-0.127328423	-0.479658137	-0.375402715	-0.918755255	-0.396638474	-0.246981163	-0.507425958	-0.397917892	-0.38279058	-0.349087718	-0.441217764	-0.441461148	-0.408989065	-0.948722646	-0.472364834	-0.521031095	-0.632221347	-0.45118093	0.10505824	-0.108281467	-0.46526387	-0.472228346	-0.688598484	-0.47861301	-0.528702516
ACOT13	-0.088918753	0.175840152	-0.051443179	0.000218953	-0.504948981	-0.341543744	0.138131659	-0.856388633	-0.132292406	-0.101116745	-0.200324696	-0.372160485	0.088500375	-0.131296305	-0.472493972	-0.210515067	-0.669113063	-0.075392211	0.050631961	0.007628954	0.478681922	0.336494503	-0.179019644	0.227438869	-0.348949704	-0.105757706	-0.346820645	0.092723794	0.007628954	-0.078584496	0.093623464	-0.043884664	-0.575557173	-0.156964921	-0.012974752	0.63293665	0.325473734	0.129115543	-0.153193711	-0.649956645	0.013747279	0.036608425	-0.001497567	0.001271275	0.312538104	-0.232976607	0.610133559	-0.53871103	0.154606668
ACOT2	-0.87303201	-0.70246022	0.545349427	-1.678588507	-0.297566135	-0.730589695	-1.414850922	-1.573864612	0.304207616	-0.831474307	-1.508772183	0.723068703	-0.153330735	-1.382093994	-0.434015874	-0.374855542	0.076748435	-0.542859277	-0.479882734	0.519073397	0.294031185	0.223883378	0.304817374	-0.08835789	-0.379401832	-0.009915102	-0.332483371	-0.168449761	-0.782041966	-1.650264146	-0.298657667	0.186981274	-0.074696349	-0.0923211	-1.06756087	-0.083544417	0.151360883	0.437780578	-1.125943756	0.710416677	-1.380174997	-0.869338499	-1.193841276	-0.294553904	-0.762785842	-1.154241006	-0.90820138	-0.46826263	-0.884196516
ACOT4	-2.365457589	-1.614492799	-0.896308642	-1.107678889	-0.84722462	-1.238849398	-1.506370798	-1.086519872	-0.881748325	-0.821455464	-2.028912873	-0.586768306	0.231236133	-1.645877167	-0.460053034	-0.995534633	-1.612574138	-0.645917555	-1.049544738	0.089747344	-0.552163129	-0.44874675	0.00238747	-0.503050928	-1.215678122	-1.309902094	-1.102083647	-0.526717363	-1.362876687	-1.907340307	-1.382708193	0.275447208	-1.352278609	-1.126573556	-1.259855067	-0.426810919	-0.614021363	-0.563704567	-1.11579829	-1.416334876	-1.279922322	-1.59224212	-1.992076912	-2.553736505	-1.512221541	-1.221679139	-1.745682195	-0.339891172	-1.303533368
ACOT6	-1.100460576	-0.935924262	-1.035349268	-1.129153918	-1.120118903	-0.969595885	-1.044133546	-0.831602736	-0.994191467	-0.970586774	-0.941728395	-1.200557985	-0.172825791	-0.918991923	-1.185510226	-1.079234018	-1.080397668	-1.005420654	-1.156070615	-1.405301083	-1.384485916	-1.39853705	-1.400533068	-1.391528632	-1.175180699	-1.256012596	-1.232765425	-1.394499105	-1.165524177	-0.973951092	-1.182331577	-1.108656888	-1.243669528	-1.220709403	-1.201565237	-1.279757988	-0.887339584	-1.398951751	-1.226973896	-1.204014475	-1.229744595	-1.039058791	-0.938587191	-1.342092481	-1.251413789	-1.144666543	-1.201854174	-1.228158815	-1.241130613
ACOT7	-0.921780424	-2.119766779	-1.953206098	-1.505302899	-0.852960406	-1.647802273	-1.754844014	-1.610519532	-1.505551017	-2.296499207	-2.1175892	0.385359904	-1.822965257	-1.528183818	0.574800593	-1.567051021	-1.417401998	-2.110807852	0.143705828	0.007285247	-0.471470285	-0.126215899	0.093448918	-0.431828684	0.642691466	-0.645597548	-1.056769477	-0.119903686	-1.76397714	-1.201040956	-1.477915601	0.589772899	0.620800003	-0.611914792	-1.475675261	-0.167736311	-0.632638428	-0.63274674	-0.168080774	-0.266251104	-0.826109678	-0.918446903	-1.663742884	-0.446768295	-0.489298537	-1.799377062	0.960340169	0.216894249	0.071872195
ACOT8	-0.110588753	-0.341197025	-0.826252513	-0.519069639	0.105538146	-0.609018363	-0.457281945	-1.300569982	-0.419551432	-0.387635124	-0.543643409	0.364118034	-0.277597091	-0.490358148	0.399731509	-0.461074593	-0.485622621	-0.503824619	0.038150276	0.16658851	0.044667956	0.012923163	-0.018810611	-0.142842032	0.172104753	-0.389437251	-0.018810611	0.162342895	-0.32962999	-0.586233181	-0.575557173	0.039798205	0.234079175	-0.203957229	-0.590997416	-0.562102759	0.022515184	0.009800642	-0.251064754	-0.381895766	0.094404914	-0.290934071	-1.050265494	0.037305672	0.027189702	-0.621605542	-0.117278702	-0.060881481	-0.377691227
ACOT9	-0.53451934	0.308753406	0.033257789	-0.501324772	0.141271004	-0.203210348	-0.329376743	-0.134317189	-0.227959142	0.300115691	-0.476853777	0.837161248	0.230488443	-0.623978837	0.241981295	0.067330907	0.120058806	-0.194964285	0.355223714	0.227719942	0.111951731	0.057802774	0.200309736	0.126013571	-0.01654979	0.179922657	0.16162258	-0.013831483	-0.128155421	-1.351903615	0.016183513	-0.173379339	-0.005176906	-0.457628412	-0.220707241	-0.275417142	0.26508058	0.107735812	-0.536860605	0.067642372	0.182006495	-1.312533494	-0.004564238	0.736053348	-0.423007216	-0.083258433	-0.241946512	-0.342856766	-0.015932375
ACOX1	-0.250848733	-0.106756483	-0.014056151	-0.381604592	-0.374240405	-0.203412867	-0.328237351	-0.135705861	-0.194397357	-0.508189872	-0.427213185	-0.565441879	0.313592327	-0.480921134	-0.612945401	-0.089952682	-0.386464771	-0.132973906	-0.563421228	-0.528206059	-0.461260728	-0.501239721	-0.555804248	-0.548355158	-0.496254541	-0.091766473	-0.331701374	-0.458265684	-0.193237269	-0.387383391	-0.186846405	0.087417835	-0.419240852	-0.666127889	-0.219259962	-0.511100808	0.234954376	-0.437573747	-0.169103219	-0.612485654	-0.102125191	-0.249913493	-0.023217504	-0.337349764	-0.62238267	-0.340547185	-0.615099909	-0.686973164	-0.604556309
ACOX2	0.378359529	0.266810652	1.550333549	0.7165117	-0.070365595	0.096183847	0.526945055	0.039559837	0.951761629	-0.309913057	-0.071640434	0.15088801	1.577881021	-0.043213467	0.036037366	0.154975185	0.472141592	0.298821534	0.279110729	1.054464698	1.495629583	1.124294616	1.149860832	1.384651055	0.328762682	0.270633102	0.207405038	0.809605368	0.433304609	0.182111122	0.671794716	-1.405548397	-0.249329385	-1.371786793	0.252343617	-0.122453974	0.124680573	0.955182869	-0.194347957	0.608902814	0.223069065	-0.205564984	0.643679916	0.961846119	0.377333807	1.670115139	-0.365919677	-0.427723875	0.077701338
ACOX3	-0.070860127	-0.131143079	0.493644183	-0.176144766	-0.251242936	-0.036642574	-0.858871256	-0.237845115	-0.131792925	-0.310866919	-0.999998734	0.649314713	0.069964289	-0.202664594	-0.532422097	-0.710306656	0.027070655	0.116598829	-0.226864908	0.875113335	0.594530985	0.899992316	0.712541774	0.555248176	0.239621303	0.160629082	-0.16461393	0.674315719	-0.00141469	-0.233284513	-0.111191092	0.499912454	-0.606615415	0.135172749	-0.629643073	-0.388389612	0.293213489	1.073100145	-0.532784885	-0.08830068	-0.14102194	0.345000401	0.956555812	1.419835549	0.191790324	0.131735105	-0.109255639	-0.202736999	-0.062259143
ACOXL	-0.285225728	-0.06634138	-0.324842078	-0.340295211	-0.163717417	-0.23258363	-0.237624925	-0.078026381	-0.271767733	0.085949751	-0.124439315	-0.24609999	-0.212567197	-0.187019034	0.079564298	0.167848745	-0.384920741	-0.013123277	-0.286534646	-0.990273125	-0.807419605	-0.70606263	-0.766671772	-0.679774396	-0.14479546	-0.231425735	-0.379401832	-0.707489906	-0.358944367	-0.226532419	-0.380248155	-0.203140012	-0.150019294	0.201650051	-0.346426909	-0.411128348	-0.395094254	-0.713238077	-0.412441546	-0.333654775	-0.39572872	-0.390963288	0.464873834	0.457417899	-0.399972769	-0.20410585	-0.547435279	-0.384701732	-0.44514328
ACP1	-0.649662671	-0.82424348	-0.214302008	-0.579665578	-0.590814111	-0.238062481	-0.538593909	-0.734434627	-0.121586486	-1.075539191	-0.817767024	-0.185638272	-0.372577065	-0.491525641	0.171119044	-0.628376311	-0.546259908	-0.76006192	-0.103836743	-0.131673193	-0.47518194	-0.369168363	-0.061419923	-0.393950856	0.036199769	-0.137300412	-0.744777322	-0.507140254	-0.884526001	-0.217777659	-0.506469656	0.075829719	0.354603426	-0.713643913	-0.741223638	-0.283288247	-0.337421027	-0.445433912	-0.305258801	-0.463656154	-0.169168784	-0.01654979	-1.384992722	-0.585321491	-0.536671868	-0.776796871	0.09772053	0.15184901	-0.631822797
ACP2	-0.057031641	-0.504608996	-0.080229289	-0.861424469	0.41871611	-0.510675198	-1.058077261	-1.917556046	-0.364528598	-0.678849521	-2.000875207	0.517889116	-0.183923704	-1.530400821	0.454081921	-0.614254111	-0.310793679	-0.50426187	0.062257767	0.199958163	0.104736374	0.034742759	0.196337826	0.252813561	0.876449749	-0.495728584	0.162068164	0.004161842	-0.521115895	-2.113438441	-0.449167332	0.220182894	0.314308435	0.158254139	-0.411050744	-1.33346385	-0.142773343	-0.114753063	-0.21378473	0.020695569	-0.301593804	-0.368422902	-0.967194203	-0.557502812	-0.184235104	-0.014172425	0.074010283	0.32029627	0.345231095
ACP4	0.51057497	-0.146057299	0.513045736	-0.029388708	0.675775024	-0.164439778	0.012981316	0.520474765	0.16038904	0.628040342	0.243292776	0.312213344	0.250315428	0.432131901	0.812500624	0.892816749	-0.231873485	-0.229158427	0.484525297	0.092657837	-0.136172504	0.244694305	0.292866062	0.556870645	0.865172261	0.225824927	0.403733865	0.017715495	0.138720281	0.109346209	0.132619204	-0.134531634	0.817987978	-0.121493619	-0.217841153	-0.021646267	0.166659901	0.195376297	-0.387383391	0.094960107	0.222270963	0.093914995	0.84488731	0.516413798	0.054806413	0.202140419	-0.037468648	0.585558572	0.703584625
ACP5	-0.938130778	-0.337261755	-0.017095593	-0.867991013	-0.953937625	-0.499410654	-0.837923644	0.409163726	0.481180622	-0.641207819	-0.623978837	-0.514456717	-0.725432099	-0.378805406	-0.848760481	-0.959259913	-0.675329131	-0.767628454	-0.963650284	-0.300659262	-0.281333847	-0.216083061	-0.285412626	-0.164338999	-1.031929453	-0.777000479	-1.061583207	-0.247105558	-0.584915065	-0.615790461	-0.425664448	-0.838468842	-1.176146068	-1.179803125	-0.966354899	-1.040205692	-0.721804449	0.501239319	-1.168541083	-1.030839256	-0.949234654	-0.629643073	0.856294658	0.975947501	-1.153022967	-0.832434829	-0.974619361	-1.16277986	-1.122562587
ACP6	1.006817936	-0.713245959	0.839230279	0.609906348	-0.72874276	0.560244762	0.781679836	-0.328674177	0.134165847	0.576262953	0.023699767	0.136203166	0.757471202	0.312213344	0.303899237	0.465224799	0.485148927	0.569769835	0.683769918	0.631853989	0.309285832	0.302607079	-0.419884282	0.007705823	-0.116536106	0.410250082	-0.536963112	0.458716857	0.193652298	0.072196437	-0.592978104	-0.843519258	-0.002396221	0.780675799	0.233890744	0.064476185	-0.031689952	0.180824312	0.176460884	0.65420077	0.925083055	0.016898887	0.630267335	0.660814676	0.62989895	0.761572163	0.001187807	-0.650829331	0.469922154
ACPP	-1.312322499	-1.084988684	-1.197321586	-1.31499814	-1.2981095	-0.935669145	-1.230426053	-1.022536116	-1.138688629	-1.182074694	-1.156718205	-1.377765767	-1.1757534	-1.096209617	-1.353535239	-1.270931349	-1.282785333	-1.208010922	-1.321436071	-1.524275788	-1.520869885	-1.52501414	-1.508644126	-1.522851032	-1.43934071	-1.44851968	-1.408761341	-1.519422022	-1.328915612	-1.194139555	-1.341106185	-1.339288537	-1.42210999	-1.414184515	-1.393284695	-1.449201225	-1.349715783	-1.536709758	-1.416050324	-1.398763218	-1.406477813	-1.243371115	-1.147546087	-1.502404757	-1.435371202	-1.338842213	-1.356099399	-1.417463529	-1.420675727
ACR	-1.113930106	-0.922954341	-0.965926329	-1.107216933	-1.135108158	-0.973029826	-1.007645187	-0.794077968	-0.966844863	-0.592160938	-0.921440866	-1.156070615	-0.815231144	-0.89736315	-1.147035148	-0.898881048	-1.055099348	-1.011532508	-1.12074701	-0.696368587	-0.70606263	-0.68141928	-0.686793868	-0.624418381	-1.236890581	-1.233531856	-1.248926954	-0.678248969	-1.101454244	-0.74556715	-1.091731433	-1.10739444	-1.261003693	-1.253746213	-1.160691061	-1.171787451	-0.992659513	-0.637984322	-1.205307883	-1.190007564	-1.20862189	-0.931615192	0.701025838	0.804348691	-1.236193853	-0.78383117	-1.204310159	-1.204014475	-1.240872405
ACRBP	-0.318992554	-0.276045164	-0.237770966	-0.399122523	-0.656619382	-0.373135025	-0.475187869	0.065710848	-0.484482711	-0.401140832	-0.332315627	-0.719212958	-0.333656049	-0.428646428	-0.670791685	-0.494715859	-0.500643253	-0.310866919	-0.632649117	-0.42120545	-0.281717452	-0.34617398	-0.409935896	-0.084228888	-0.507140254	-0.56659313	-0.591554992	-0.277241138	-0.420065721	-0.21560445	-0.474328242	-0.401028105	-0.529344241	0.079531654	-0.464507632	-0.42536771	-0.4626092	-0.35655219	-0.302537452	-0.825291315	-0.513572103	-0.305831807	-0.051407909	-0.367719981	-0.546062253	-0.421862786	-0.500850506	-0.184832255	-0.566361862
ACRV1	-1.314387613	-1.189684427	-1.265905523	-1.325765966	-1.392904283	-1.236548797	-1.325765966	-1.163778331	-1.190829269	-1.181893463	-1.195679968	-1.115931441	-1.225710774	-1.199761645	-1.314387613	-1.20567594	-1.278096792	-1.393793701	-1.333915378	-0.9359488	-0.950787675	-0.868757426	-0.802766503	-0.823041561	-1.240562602	-1.491311412	-1.494849782	-1.013256267	-1.32778715	-1.160888741	-1.403369769	-1.405301083	-1.410820679	-1.246425815	-1.408761341	-1.444046719	-1.382708193	-0.898553745	-1.493301572	-1.415064956	-1.426998644	-1.345120197	-0.326382867	-0.282043085	-1.466518706	-1.378013955	-1.415064956	-1.336354954	-1.449564821
ACSBG1	-0.354188539	0.186462058	0.93028114	-0.100035832	0.564488948	-0.242310301	-0.359794612	-0.319656655	0.506228899	-0.063311322	-0.576296576	0.268732437	0.783498137	0.06782223	0.082540483	0.883656308	0.201082481	1.29091326	-0.413500267	0.519221293	0.539209245	0.306881009	0.07945719	0.241596098	0.366129882	1.124294616	0.715342206	-0.072676371	-0.209786221	-0.57799918	0.557752169	-1.445887853	-0.7479913	0.562304076	0.182834359	0.125684238	1.378464415	0.574291433	-0.420946906	0.261279004	0.091920265	-0.144074049	0.781330184	0.320431332	0.487978627	0.738028688	-0.869698399	-0.348544957	-0.073629751
ACSBG2	-0.73879873	-1.228974118	-1.25005435	-1.232858161	-1.457313213	-1.068760475	-1.255381324	-1.160952329	-0.894067788	-1.308534191	-1.231610218	-1.472451365	-1.105793062	-0.597261958	-1.090474472	-1.110456807	-1.331379686	-1.141469681	-1.413872015	-1.23437166	-0.617141969	-1.142201417	-1.124483655	-1.163591554	-1.518662057	-1.55798212	-1.550820231	-1.13216466	-1.366631055	-1.298470346	-1.383656208	-1.417463529	-1.548582617	-1.402505056	-1.475185843	-1.194591937	-1.329549734	-0.78651093	-1.48873032	-1.511233333	-1.504432926	-1.310737357	-1.106016903	-1.726364557	-1.56858826	-1.209992632	-1.433313387	-1.511481377	-1.50973568
ACSF2	-0.071319385	0.63349923	0.85688985	0.941805909	0.508406954	0.076081676	0.306830998	0.514885749	0.38568709	0.052427141	-0.015640024	0.170078975	1.820266116	-0.288252554	-0.134938072	0.298695928	0.004626902	1.805500112	0.253725309	0.703584625	1.349793287	1.052904365	0.391475417	0.941359713	0.433456134	0.566502652	0.95261078	0.842744834	1.194546312	0.024118605	0.295220661	-0.889368106	0.290280384	0.699644413	0.363748257	-0.136948833	0.404189692	1.165425979	-0.332649815	0.774988913	0.294424065	0.13804958	0.468352616	-0.028295213	0.994612389	0.764063964	-0.044155401	0.645549607	0.575045504
ACSF3	-0.417488368	-0.607956658	-0.528466386	-0.710121876	-0.62756492	-0.521178159	-0.569519156	-0.376411973	-0.489642611	-0.68933921	-0.405656322	-0.882076248	-0.502784997	-0.576662859	-0.572223699	-0.565652171	-0.80665938	-0.749640044	-0.681360854	-0.715953744	-0.527478525	-0.582733945	-0.586799861	-0.536763896	-0.886706218	-0.87871954	-0.630754409	-0.428377732	-0.596563579	-0.610791912	-0.741098709	-0.701284963	-0.745399421	-0.7974553	-0.585936284	-0.903862763	-0.69776471	-0.598916206	-0.749823306	-0.724937744	-0.68220082	-0.32012458	-0.225647135	-0.495889089	-0.954650363	-0.442215229	-0.618343735	-0.475365451	-0.903607184
ACSL1	1.133032381	0.96858702	0.336287407	1.202921794	-0.295996864	0.996494482	1.106321711	1.013759059	1.031645216	1.994255799	1.046101277	-0.220931419	-1.387222805	1.357067461	-0.185638272	0.395051045	1.046897918	-0.311184353	0.940099925	1.31037361	0.389529785	0.519682631	0.648706922	0.728518611	0.780675799	1.609934075	0.176047031	0.669240399	1.405423794	1.620731779	1.243138327	0.286087101	-0.170553698	0.375286734	1.411475833	1.166652462	1.180126665	0.70711663	0.837853984	1.102531764	1.399210513	1.501045591	-0.215857037	0.593138088	1.264962112	0.852768326	1.061030842	1.336447439	1.182987301
ACSL3	-0.426622107	-0.241695468	-0.060168563	-0.267569393	-0.173970265	-0.167100245	-0.567048072	-0.745886866	-0.245706834	-0.317736687	-0.321065725	-0.138530346	0.368148539	-0.255479334	-0.253928709	-0.32598665	-0.1501555	-0.081153512	-0.533829556	-0.162646729	-0.149037481	-0.280751666	-0.156655654	-0.236704772	-0.541670441	-0.11254361	-0.075497332	-0.374898835	0.099415911	-0.147199869	-0.21244984	-0.342148526	-0.087765054	0.350642654	-0.183068872	0.274731444	-0.050831808	0.052491093	0.045963143	-0.343010917	-0.531803573	0.087696103	-0.380107461	-0.01369675	-0.202018638	-0.225457874	0.340302051	-0.309891297	-0.190502221
ACSL4	-0.342336455	-0.240934095	-0.573008046	-0.163894046	0.182076922	0.156702835	-0.130075385	-0.24296616	-0.267310696	0.710766171	-0.114133251	-0.229765058	-1.054373551	0.237634328	0.299636071	-0.373477179	0.170376213	-0.083019463	0.506490137	0.718927056	0.628134114	0.496855718	0.488875908	0.62956901	0.579644056	0.549811557	0.081493427	0.184087384	-0.139971121	0.032624775	-0.048966903	-0.114910892	0.058780745	0.348488798	0.414649426	0.153391728	-0.068936469	0.229928263	0.180824312	-0.002946396	0.340090659	0.2937831	-0.336483569	-0.638125265	0.363875596	0.211554296	0.422490148	-0.11042992	0.825393364
ACSL5	0.178098116	1.147749689	0.196054134	-0.223462674	-1.914204602	0.012817776	-0.333319496	1.08974245	-0.480602823	0.400803695	0.90169626	0.067136679	1.88295446	0.099970235	-0.804404472	-0.427391104	0.542554415	1.553788879	0.563871316	0.625244451	0.190129492	0.687685321	0.725931681	0.283832454	-1.047267838	1.384651055	-1.533302732	0.603471936	0.48302088	-0.218962049	0.368335745	0.581403134	-0.389059507	-1.482937199	0.047959033	-0.052436976	1.351186376	-0.099247164	0.103757471	0.231465615	0.812616471	-0.710373309	1.411475833	0.672131681	-1.076452302	-0.312321426	-0.507140254	-1.598680267	1.088489912
ACSL6	-1.312086904	-1.237794853	-0.704513747	-1.082398804	-0.663692569	-0.84134016	-1.293415881	-1.598770254	-0.612031419	-1.071462298	-1.597400729	-0.470281704	-0.23627481	-1.682431396	-0.565947299	-0.739112013	-0.761561577	-0.726218638	-0.742015011	-0.553729739	-0.543314263	-0.648550874	-0.67497921	-0.424220076	-0.353536669	-0.765293864	-0.755712837	-1.082561293	-1.051834387	-1.866905121	-0.836861767	-1.247342883	-0.42556432	-0.335520978	-0.713238077	-0.649836908	-0.442989412	-0.596236749	-1.202279251	-0.68187349	-1.008487506	-1.417984786	-1.568203527	-0.719590568	-0.984427383	-0.532784885	-0.440371294	-0.564373744	-0.679145374
ACSM1	-0.759501016	-0.591683538	-0.689814582	-0.769152655	-0.753894571	-0.65472661	-0.655692877	-0.212004258	-0.622068151	-0.553055241	-0.550090374	-0.832390361	-0.667767493	-0.570377004	-0.829523033	-0.498666101	-0.692097828	-0.690468646	-0.823057931	-1.1226393	-1.149214204	-1.116271946	-1.156834505	-1.121053923	-0.863230179	-0.840972866	-0.847043228	-1.120412064	-0.792887883	-0.528614731	-0.8573712	-0.686422157	-0.81683868	-0.719590568	-0.772673031	-0.84393521	-0.730515608	-1.144405925	-0.817079322	-0.554799532	-0.689495295	-0.622146488	-0.507706266	-0.949301089	-0.823827053	-0.707805704	-0.771357812	-0.76602561	-0.849603554
ACSM2A	-0.35341726	-0.39402074	-0.538467581	-0.605071861	-0.455892186	-0.450089825	-0.527304409	-0.188823863	-0.533503486	-0.358375099	-0.390719444	-0.70670867	-0.46787807	-0.439589855	-0.689903096	-0.518366343	-0.483568822	-0.545157762	-0.592340409	-1.165524177	-1.180767151	-1.122319788	-1.172977874	-1.15337065	-0.688976679	-0.609047046	-0.539496618	-1.157586385	-0.6350961	-0.363094309	-0.624319998	-0.438642643	-0.48332516	-0.543891752	-0.638441353	-0.660170091	-0.629908988	-1.189634807	-0.660020923	-0.631959883	-0.664739046	-0.540253837	-0.175940778	-0.522885373	-0.640946839	-0.516249886	-0.719974483	-0.653755737	-0.680221696
ACSM2B	-1.068877324	-0.883687123	-0.96146522	-1.058999236	-1.075210329	-0.915708065	-0.978170242	-0.519822048	-0.938351883	-0.910459211	-0.897223841	-1.132042193	-0.909859976	-0.865282803	-1.127680901	-1.021403871	-1.030146182	-0.962520669	-1.08102	-1.340505394	-1.33901747	-1.346278367	-1.332599575	-1.326981372	-1.202674724	-1.203655577	-1.18759521	-1.339453533	-1.070608688	-0.934059046	-1.158556284	-1.066309981	-1.2209165	-1.195804431	-1.130742961	-1.185762434	-1.007289222	-1.332207264	-1.178322671	-1.13868097	-1.162851573	-0.942972346	-0.830363013	-1.228714389	-1.214491156	-1.090406375	-1.073366214	-1.182090378	-1.183475185
ACSM3	-1.323591055	-1.202638191	-1.269104284	-1.329868879	-1.409320782	-1.152516359	-1.2981095	-1.127680901	-1.229960613	-1.242668523	-1.229347284	-1.460893495	-1.173616005	-1.173616005	-1.443928679	-1.358199592	-1.341389355	-1.2272836	-1.405414162	-1.53239313	-1.498095104	-1.532050487	-1.529460036	-1.52501414	-1.514916722	-1.533588751	-1.50973568	-1.52501414	-1.393472169	-1.19397911	-1.42020351	-1.40093215	-1.537043872	-1.489311367	-1.464253372	-1.525274805	-1.433788399	-1.537339912	-1.471719932	-1.484192615	-1.48582851	-1.309706276	-1.11579829	-1.433524536	-1.518897802	-1.418536051	-1.439040589	-1.425862758	-1.496346377
ACSM5	0.089630703	0.914955208	1.006817936	-0.026723581	0.276982174	0.457345079	0.454251749	0.622145471	0.399905937	-0.258790665	-0.369611445	-0.03270379	1.029944262	-0.053705368	0.741999731	1.27933391	0.534293606	0.887739447	0.733906183	0.313547561	0.506288792	-0.19828765	0.241596098	0.708309656	-1.022368131	0.194841433	0.377056211	-0.170553698	0.074527191	-0.754129895	0.624636392	-1.027239801	-0.067206233	-1.079807355	0.738028688	-1.267166865	0.030653264	0.425518776	-0.05414879	0.677662587	-0.103091633	-0.071540356	0.330199039	-0.440442538	0.521285532	-0.143782646	-0.047044919	-0.243590934	0.715342206
ACSS1	-0.276901243	-0.296324525	-0.068565792	-0.341420408	-0.456934116	-0.20314162	-0.307006108	-0.196749445	-0.168773443	-0.115616591	-0.496268431	-0.830772455	-0.004016549	-0.408637985	-0.818246887	-0.364287589	-0.20748652	-0.076266122	-0.913782865	-0.579048599	-0.479964721	-0.463042829	-0.690809174	-0.415874652	-0.810910802	-0.668988845	-0.371506885	-0.55867346	-0.191832345	-0.234770494	-0.466689565	-1.725409312	-0.731921052	-0.329241026	-0.213254202	-0.612224525	-0.759634287	-0.516453874	-0.587328228	-0.245401472	-0.821516612	-0.324738278	0.214451219	-0.418700865	-0.578423645	-0.320518952	-0.57574193	-0.74556715	-0.358627029
ACSS2	0.346664353	0.066364013	-0.040444492	0.208590918	-0.028677619	0.622145471	0.396210603	0.19945442	0.443357544	0.583936552	-0.013865168	0.084620148	-0.49891961	0.528277739	-0.313159478	-0.843868045	-0.09531298	0.449816674	-0.296971391	0.313006944	0.048269651	0.291136493	0.110211968	0.083386927	-0.299464944	0.409886394	0.152927417	0.498401681	0.834689379	0.603471936	0.334750198	-0.481441024	-0.749037363	0.087086951	0.559051336	0.610426553	0.215993359	0.454594908	0.417023141	0.298781872	0.435006882	1.200615712	0.543679326	0.431315086	0.782358174	0.331813325	0.678842375	0.789990992	0.199434541
ACSS3	0.246225577	0.541667576	0.697194777	0.453816386	0.185180702	0.458046107	0.396419443	0.368464753	0.801348777	0.283336	-0.072303873	0.057793115	1.672772408	-0.253769939	0.085499022	0.979501478	0.281359642	0.526945055	0.12086527	0.021438144	0.130494609	-0.371591691	-0.360626386	-0.119568881	-1.001024948	0.30457123	0.621419181	-0.543236206	0.178320859	-0.630416862	0.76316925	-1.881000304	-0.021845672	-1.057311398	0.628658723	-0.466111109	0.789990992	0.019548717	-0.78124519	0.645193936	0.674568692	-1.188146226	0.663675694	0.227438869	0.291965446	0.240575766	-1.513933128	-1.383199195	-0.031613735
ACTA1	-0.441317459	-0.903244935	-1.248406614	-0.454848795	-0.761118842	-0.590814111	-0.599615263	-0.260239204	-0.77871663	-0.557450771	-0.55024568	-0.638789261	-0.38849278	-1.174474563	-0.805746392	-0.664909706	-0.878541663	-0.449426188	-0.750716022	-0.653755737	-0.60466209	-0.580962961	0.19041053	-0.923672058	-0.522646279	-1.426321329	-0.79870788	-0.118008157	-0.610571348	-0.494966576	-0.797848524	1.357960556	-0.817448954	-0.065347765	-0.666637217	-0.958443566	-0.637828283	-0.566816068	-0.380845697	-0.75765891	-0.735683382	-0.947529768	0.432105001	0.135172749	-0.346729591	-0.585510658	0.051172966	-0.742419738	-0.791034788
ACTA2	-1.045395666	0.266932669	0.058573998	-0.467963894	-0.666214159	-0.31699749	-0.540976789	-0.031531633	-0.366308446	-0.278361908	-0.436439415	-0.843655786	-0.452561288	-0.512949073	-0.71545523	0.390991245	-0.158596329	-0.487232382	-0.44697487	-0.870221468	-0.728647707	-0.74556715	-0.654318424	-0.461060447	-0.713016743	-0.276025019	-0.772019493	-0.714381179	-0.351874961	-0.711207029	-0.54117601	-0.071598085	-0.510183687	-0.697254446	-0.602231669	-1.564489573	-0.325343539	-0.409186487	-0.238065062	-0.582592252	-0.442215229	-0.548557946	-0.756891943	-1.08887224	-0.942972346	-0.003344527	-0.310623474	-0.861428726	-0.783370621
ACTA2-AS1	-1.15472689	-1.200373412	-1.25041708	-1.124346217	-1.444373567	-0.963738794	-1.294841578	-0.418702363	-1.216382841	-1.284901983	-1.280802421	-1.439684097	-1.023369459	-1.174875426	-1.445100276	-1.3558569	-1.359336604	-1.036680984	-1.421639123	-1.361657427	-1.348422231	-1.408300647	-1.329935061	-1.387241223	-1.528901497	-1.535100355	-1.539612066	-1.362479539	-1.34031238	-1.298644926	-1.421792786	-1.415790816	-1.551895355	-1.542316125	-1.46555285	-1.519728582	-1.421232044	-1.335894301	-1.502671225	-1.48899465	-1.199773268	-1.28198399	-0.905985283	-1.232481971	-1.549053903	-1.425646062	-1.43518566	-1.498095104	-1.489439138
ACTB	0.032996193	-0.123676648	-0.115563663	-0.46159097	-0.280961605	-0.015130557	-0.192509784	-0.272028266	0.012172097	-0.251327622	-0.649478456	0.120288382	-0.279634569	-0.468419669	0.420419297	0.066846851	-0.047620385	-0.160999156	0.15447182	-0.213696578	-0.318820749	-0.250675839	-0.127646561	-0.402485751	-0.157294781	0.067211232	-0.27407261	-0.165730889	-0.085073247	-0.463975297	-0.061669814	0.249293038	0.121301272	-0.074409409	0.006316434	-0.288790827	0.008350166	-0.214788813	0.122796932	0.292866062	0.41506921	0.015647864	-1.013865301	-0.127778158	-0.056584682	-0.336326864	-0.143537444	-0.03572893	-0.059725169
ACTC1	-0.82424348	-0.979955789	-0.885659638	-0.976250193	-1.105182589	-0.568786534	-1.020687175	-0.771761331	-0.937026087	-0.938815676	-0.989176169	-1.043867371	-0.809536571	-1.228033792	-0.960841705	-1.046515577	-1.114893558	-0.914219928	-1.161695335	-0.364621778	-0.562023601	-0.445724556	-0.403054403	-0.499956795	-1.104640101	-1.103335555	-1.100006923	-0.439303322	-0.951568966	-0.820613889	-0.965534158	1.62620813	-0.823041561	-1.07714538	-1.213324329	-1.149783456	-0.311847844	0.210745427	-1.083826733	-1.089703622	-1.045035479	-0.958905135	-0.780823954	-0.879243192	-1.104342675	-0.994529622	-1.026596534	-1.008098472	-1.183261905
ACTG1	-0.133909187	-0.183794962	0.048487175	-0.447343272	0.313003199	0.025804202	-0.496268431	-0.107808466	-0.021039525	-0.048630682	-0.907399742	0.064147132	-0.082521632	-0.495254464	0.401500702	0.054711098	-0.20564907	-0.059044395	-0.063311322	-0.118075891	-0.179680177	-0.127076823	-0.005531349	-0.126506712	0.06902513	0.19093447	0.316683467	-0.242677004	0.012051028	-0.739234319	-0.169021837	0.284158991	0.214770815	0.152734901	-0.021709819	-0.318688456	0.108069487	-0.071365828	0.143736183	0.289730764	0.299260935	-0.057310188	-1.091077273	-0.552781541	-0.038926192	-0.192941419	-0.184487033	0.051375822	0.104500544
ACTG1P17	0.328575016	0.068469196	0.175840152	0.018068784	0.687254588	0.068396128	0.270213115	0.152396184	-0.046229566	0.381070803	-0.045494823	-0.024085702	0.070192941	-0.030315645	0.245706344	0.166036026	-0.040913297	0.155384182	0.126496895	-0.423581261	-0.301730663	-0.371416038	-0.407139868	-0.116044501	0.281910646	0.187076646	0.646243449	-0.479029112	0.067721041	0.132114215	-0.115694185	0.136120334	0.438325549	0.521025786	0.17484481	0.094238154	-0.05639144	-0.353853703	0.08493567	0.236320987	0.185460733	0.014181831	0.33085305	-0.050755102	1.009343173	0.167416929	-0.005316762	0.216379611	0.305074838
ACTG2	-0.926228896	0.210234356	-0.58310247	-0.925662586	-0.62958498	-0.776613626	-0.731887647	-0.325444202	-0.659278283	-0.475506267	-0.695973181	-0.897223841	-0.799882257	-0.674454882	-0.913782865	-0.498847175	-0.816526336	-0.840942336	-0.768025689	-0.819338653	-0.871267014	-0.892642499	-0.77162988	-0.673034881	-1.095750758	-0.672884711	-0.804789118	-0.900853803	-0.422627859	-0.788121123	-0.891372812	-0.117741342	-0.996027616	-0.766143043	-0.949735972	-0.994320913	-0.337257736	-0.067033742	-0.945263477	-0.873894158	-0.760103511	-0.737626104	-1.218640856	-1.548697275	-1.025829622	-0.555225168	-0.646276937	-0.864740464	-1.022889375
ACTL10	0.182563102	0.054520975	-0.043486828	0.077499206	-0.468419669	0.030907662	0.017120727	0.270550669	-0.052089012	0.090843756	-0.032127433	0.09146038	0.614560208	-0.051273278	0.023738585	0.107168381	0.011673711	0.160566323	0.067606759	-2.101281033	-2.247647731	-2.099327713	-2.205087155	-2.045062935	0.091317686	-0.036425744	-0.465451761	-2.292695617	-0.027718436	-0.090632772	-0.101145086	0.103611986	0.052178884	0.221342538	0.071707339	0.064320582	-0.028756331	-2.104744057	0.087262659	0.100786569	0.065855001	-0.009915102	0.188573972	0.134826024	0.244225323	0.01995221	-0.087765054	0.081103167	-0.006430943
ACTL6A	1.046101277	0.953792082	1.119066966	0.56081281	0.30261196	1.137529264	1.300341654	0.237239704	1.238319301	0.828793409	1.817914356	0.577100922	0.099124382	1.277431522	0.180710738	0.877418866	0.982194629	0.500503662	0.905049598	0.198522531	0.700095855	0.433165438	0.280915511	0.802389942	-0.396405945	1.098246894	0.508908288	0.452511261	1.228071603	0.923845203	1.209218435	0.218698493	-0.122117599	-0.40507171	1.088489912	0.770216994	1.352577842	0.674568692	0.957975559	1.00315819	0.872501831	1.177006425	0.407149163	0.202649523	0.904650383	0.881406008	0.906543219	0.948122193	0.449280462
ACTL6B	-0.816972383	-2.892946467	-2.484166134	-1.121371489	-0.705648172	-2.425223309	-2.039156639	-1.734307834	-2.419523467	-2.044853358	-2.484166134	0.342993779	-2.524391347	-2.180294465	0.032548199	-1.775466132	-1.3558569	-2.360628311	0.027257138	0.147188985	-0.236557554	0.08001252	0.129713411	-0.216686514	0.217133676	-1.025182503	-0.881733793	0.07296518	-1.972985265	-1.763130312	-1.710387028	0.194362475	0.434177104	-0.135875398	-1.855735056	-1.28950052	-2.101281033	-0.427258354	-0.868321749	-0.866901806	-0.845978448	-1.745682195	-1.542680108	-0.344207474	-0.836729756	-2.006235286	-0.495257839	-0.195453155	-0.453426888
ACTL7A	-1.622890694	-1.366737584	-1.427802863	-1.611752809	-1.641994064	-1.357657237	-1.502231123	-1.287021288	-1.391336219	-1.474974285	-1.428231905	-1.674746402	-1.408357056	-1.333623939	-1.709953124	-1.569680345	-1.553660537	-1.459471275	-1.652407552	-1.781283246	-1.797139153	-1.56143354	-1.770928563	-1.784055061	-1.618041881	-1.725159363	-1.691838888	-1.702556226	-1.541019174	-1.45468941	-1.600272325	-1.583081578	-1.728272267	-1.709186636	-1.661749911	-1.71831164	-1.550985338	-1.796366864	-1.681597449	-1.665553567	-1.665725251	-1.472293511	-1.35506958	-1.652052363	-1.734555856	-1.590169497	-1.552466996	-1.68038255	-1.471431795
ACTL7B	-0.724030196	-0.556119979	-0.597889729	-0.711342105	-0.719105766	-0.597368682	-0.598416004	-0.443342361	-0.551510147	-0.467427987	-0.517148534	-0.879721025	-0.613337351	-0.545879999	-0.850581384	-0.616962736	-0.627787336	-0.622943152	-0.720866188	-0.66500529	-0.66858728	-0.652265973	-0.652603321	-0.609575522	-0.807298852	-0.583941743	-0.812543164	-0.645402965	-0.679001492	-0.510429368	-0.686973164	-0.62238267	-0.80263869	-0.264047405	-0.689230454	-0.739358181	-0.658985695	-0.666901067	-0.765759121	-0.777605208	-0.743500527	-0.57482415	-1.086830535	-1.371786793	-0.813668909	-0.665247924	-0.724794253	-0.768419006	-0.802030194
ACTL8	-1.056896454	-0.789747259	-0.778388057	-1.067065051	-0.976382824	-0.820912254	-0.659278283	-0.682140826	-0.720296989	-0.788149063	-0.718286253	-1.024864898	-0.934663336	-0.76588379	-1.017986391	-0.750980211	-0.888614592	-0.899630298	-0.971118837	-0.74165422	-0.707216504	-0.655422201	-0.687757453	-0.676024422	-0.904055599	-1.065624703	-1.083347997	-0.45917577	-0.498919801	-0.785624042	-0.954365135	-0.922691083	-1.096519522	-1.088597374	-1.007289222	-1.058160134	-0.954116054	-0.684332211	-0.945535328	-1.050617113	-1.029549155	-0.815674862	-0.369069967	-1.171408274	-1.107651076	-0.708930868	-1.008022647	-1.049246753	-1.06578378
ACTL9	-1.307547685	-1.147836559	-1.213992482	-1.335067816	-1.353396658	-1.153721142	-1.244526451	-0.052290647	-1.154224986	-1.199083989	-1.172725244	-1.392088654	-1.200557985	-1.121051875	-1.337121358	-1.293722817	-1.298711677	-1.228236415	-1.336820719	-1.495208052	-1.506295556	-1.495294655	-1.454918968	-1.477390989	-1.46160562	-1.475552728	-1.458443237	-1.489566909	-1.321668254	-1.2209165	-1.352278609	-1.352113893	-1.469528522	-1.435756647	-1.409896233	-1.465019448	-1.360885972	-1.484612431	-1.434771845	-1.420675727	-1.430266674	-1.238622661	-0.998701847	-1.308289404	-1.471431795	-1.358139081	-1.378111713	-1.444419438	-1.442306103
ACTN1	-0.534875569	-1.050835557	-1.05394952	-0.70804839	-1.012408928	-0.970389506	-0.918094603	-0.530478067	-1.200557985	-0.871435396	-0.882213459	-0.417270469	-0.81846717	-0.869270815	-0.696623732	-0.766501348	-0.486262709	-1.118566939	-0.394450552	0.182653382	0.001478802	0.310637998	0.409732271	0.142939255	-0.73436718	-0.640456009	-1.016869293	0.286926447	-0.938103714	-0.836999991	-0.679345175	0.504594014	-0.028377618	-0.301811289	-1.042549284	-0.914225744	-0.767405755	0.041729387	-0.551699181	-0.831178449	-0.286846636	-1.594654261	-0.436965478	-0.116991274	-0.775542411	-0.965676115	-0.826999137	-1.459520647	-0.913562399
ACTN2	-1.024987467	-1.036680984	-0.610843026	-0.825224346	-1.001349215	0.33185961	-0.679981217	-0.834539589	-0.03626019	-0.781246991	-1.790564395	0.650636036	-2.02640447	-0.173210271	-0.545157762	-1.696051857	-0.752435179	-1.304810593	-0.520079926	0.044800054	-0.253442614	-0.289985028	0.200830766	-0.414274608	-0.517079133	0.473328481	-1.118180506	-0.266137299	-0.284168374	-1.158685745	0.002078138	1.061030842	-0.020908214	0.519682631	-0.301452276	-0.26253142	-0.143537444	-0.341280476	-0.258590397	-0.40379429	0.018024998	0.568058777	-1.468795381	-0.502132742	-0.184487033	-0.188674972	-0.648550874	0.283497528	-0.315445627
ACTN3	-1.332410472	-1.161695335	-1.227200539	-1.368824642	-1.359975251	-1.179045653	-1.280802421	-1.066843227	-1.199357259	-1.232592392	-1.201890124	-1.438240748	-1.224243367	-0.764380412	-1.396130379	-1.314753493	-1.289629097	-1.252555426	-1.37961627	-1.586870823	-1.403369769	-1.560718728	-1.539612066	-1.573895067	-1.495736693	-1.499232014	-1.464253372	-1.574492575	-1.37228643	-1.248062767	-1.279669346	-1.380518272	-1.504432926	-1.440003462	-1.419341658	-1.48154223	-1.403267376	-1.542911014	-1.462680625	-1.447973983	-1.46455499	-1.246100619	-1.091731433	-1.364936165	-1.46455499	-1.392150942	-1.189268468	-1.469683955	-1.458755607
ACTN4	0.344038326	-0.177293032	0.035879195	0.562911174	-0.849905057	0.214140753	0.445063621	0.136655687	-0.088518205	0.16515257	0.07531077	-0.58115175	-0.134854903	0.86252679	-0.567933799	-0.038885212	0.084620148	0.406439761	-0.529660913	-0.477668403	-0.381236695	-0.263002847	-0.141246178	-0.315213874	-0.97574454	0.496315109	-0.749954271	-0.072887024	0.30823431	0.804348691	0.37819513	0.061824154	-1.165702794	0.237305857	-0.220526376	0.327388288	-0.132943268	-0.09213431	0.374745025	-0.469789802	-0.343477376	0.249293038	0.732770642	0.445183764	0.39126933	0.30494329	0.187952272	-0.05257268	-0.007114381
ACTR10	-0.951134044	-0.675730505	-0.541475477	-0.911486478	-0.551683383	-0.332977946	-1.248667023	-1.421202718	-0.257162281	-1.228033792	-1.378173064	0.780478611	-0.383901623	-0.897810717	0.376420604	-0.643196515	-0.834264551	-0.484747789	-0.349798638	-0.025639776	-0.196856242	-0.215429398	-0.136024436	-0.166809778	0.111951731	-0.052009634	-0.620298265	-0.373971791	-0.684459286	-0.850104376	-0.556506788	0.017126922	0.770657232	0.007030129	-0.289426721	0.16648587	0.233222614	-0.08948636	0.483601566	-0.272226621	0.059408664	-0.091766473	-1.800275657	-1.107058912	-0.075406509	-0.671801493	-0.055561603	0.624966453	-0.380845697
ACTR1A	-0.424316093	-0.360398721	-0.129895663	-0.347303572	-0.378969424	-0.553723438	-0.370562772	-0.102200992	-0.133176456	-0.475872452	-0.772542487	-0.116293718	-0.369072816	-0.402473336	0.14459148	-0.443654788	-0.426987342	-0.481659361	-0.285970648	-0.049068778	-0.291039147	-0.267890774	-0.189896394	-0.441292416	-0.089761051	-0.334216228	-0.444421535	-0.317543614	-0.198943799	-0.232496877	-0.160938018	0.493253055	-0.124911243	-0.392426037	-0.454239293	-0.263151603	-0.076883089	-0.424220076	-0.115829498	-0.161123825	-0.272226621	-0.092551511	-0.862398694	-0.43100015	-0.160751544	-0.517517297	0.022515184	0.063122635	-0.272171996
ACTR1B	-0.059935167	-0.605525114	-0.418926689	-0.42225933	-0.778965197	-0.555113937	-0.328845303	-0.882947093	-0.411835349	-0.386259149	-1.343488342	0.059282658	-0.339468427	-0.850264653	-0.021496917	-0.572296027	-0.174787073	-0.379423836	-0.338267125	0.130580732	-0.157087806	-0.045686602	0.029109107	0.086401714	-0.190718159	-0.610656875	-0.883627007	-0.053627909	-0.328209591	-1.20322643	-0.219957833	-1.296048303	-0.196515536	-0.116615584	-0.858622459	-0.40640813	-0.78396197	-0.138599935	-0.376609135	-0.259760546	-0.561251106	-0.231127955	-0.389803072	-0.139185239	-0.382545656	-0.661953035	-0.284685098	-0.444515352	-0.047240185
ACTR2	-0.932113262	-0.39132871	-0.576296576	-0.725647074	-0.734911025	-0.451659115	-0.571750789	-0.773154616	-0.348157874	-0.867503262	-0.633562648	-0.649580232	-0.805954908	-0.969508164	-0.445232131	-0.195568124	-0.517080614	-0.592440687	-0.398642054	-0.820899109	-0.878024609	-1.222442429	-0.859191986	-1.238549295	-0.458176538	-0.540253837	-0.859316217	-0.99226652	-1.04453329	-1.21658194	-0.450266162	-0.14945983	-0.084154541	-0.718131871	-0.515633517	-1.023917741	-0.417930869	-1.063719705	-0.683951267	-0.912519823	-0.428106622	-0.289426721	-0.929531367	-0.423080222	-0.871440831	-1.101537987	-0.283696896	-0.578423645	-0.853511247
ACTR3	0.250828669	0.17904122	0.123688622	0.059877775	0.002594063	-0.033336193	0.099416849	-0.154647491	0.060056354	0.024023653	0.152095672	0.101216371	-0.439363652	-0.11427402	0.038058615	0.49065977	0.432830466	-0.342607984	0.494362462	0.329243359	0.242984454	-0.028159291	0.369036007	0.155101106	0.513408883	0.269582426	0.02987141	0.019209148	-0.096682382	-0.222725378	0.312000294	0.331252965	0.396518188	0.113967241	0.2714889	0.039458527	0.770216994	-0.011850351	-0.017451886	0.466424953	0.429147125	0.162845718	-0.585831283	0.098046626	0.107735812	0.006956568	-0.012595519	0.183534291	0.612219948
ACTR3-AS1	0.223040528	0.01989889	-0.202664594	0.257241746	0.309079804	0.022137536	-0.083966379	-0.023422711	-0.191882458	-0.020054404	0.086089473	-0.105219573	0.084620148	-0.148986064	0.138314878	-0.107383125	-0.083493961	0.0239416	0.21948425	0.193749153	-0.782399662	0.072476123	0.363417974	-0.093951346	-0.000438393	0.05504422	0.287845017	0.097981315	-0.087367735	-0.003213183	-0.006211292	0.655649679	0.648706922	0.030078606	0.091317686	-0.033128047	-0.076969433	-0.179097051	0.311746822	0.707949937	0.989019607	-0.142842032	-0.349167556	-0.260124271	-0.028054142	-0.081416451	-0.045754255	0.507762655	0.003216873
ACTR3B	0.363485904	-1.484290209	-1.351933079	-0.705063951	-0.044607554	-1.463397898	-0.495599453	-1.633304633	-1.340239126	-2.004848927	-1.383666378	-0.288661859	-2.262254169	-1.575731541	1.127827338	-0.080107092	-0.54160015	-1.803191627	0.892315961	0.631122832	0.123031763	0.173171857	0.374475146	0.0183668	1.700950085	-1.125723033	-0.308695601	0.188305949	-1.627684215	-1.755263376	-0.93920947	0.934384137	0.909890093	0.512916721	-1.098533923	-0.119568881	-1.257778644	-0.234149856	0.030729049	0.035756681	0.322496602	-1.184030322	-1.54402797	-0.588028384	-0.250217275	-1.396051806	-0.362665492	0.625475489	0.381563657
ACTR3BP2	-1.332983401	-1.108170273	-1.131728093	-1.309023737	-1.313846144	-1.129313319	-1.202151387	-1.025297529	-1.125241133	-1.166183077	-1.138688629	-1.330098841	-1.190981433	-0.77435238	-1.33217113	-1.224578247	-1.206866718	-1.208215341	-1.276669094	-1.548697275	-1.546355946	-1.552466996	-1.541242801	-1.537626231	-1.406706732	-1.405637072	-1.422799128	-1.551895355	-1.263146803	-1.182397522	-1.357923136	-1.306091078	-1.428902035	-1.417984786	-1.351903615	-1.40460048	-1.325960025	-1.555949862	-1.392903188	-1.363543587	-1.370787156	-1.173519213	-0.402780053	-1.27843807	-1.429285916	-1.321855262	-1.291399669	-1.380518272	-1.391629676
ACTR3BP5	0.315278479	-0.011624152	-0.124999591	-0.106443567	0.0669956	-0.078322238	-0.048040304	0.077332724	-0.116750466	0.04455743	0.022987665	0.019841951	-0.047892984	-0.052822982	-0.013196661	0.03534881	-0.074834094	-0.068050884	-0.098181973	-0.732538097	-0.745687191	-0.727030402	-0.727030402	-0.674272556	-0.074765736	-0.042569694	-0.021117738	-0.702594292	-0.137020516	0.001601815	-0.125096405	-0.024284256	0.014544016	0.123936064	0.048613203	-0.056258422	-0.119903686	-0.746611577	-0.069633646	-0.011997064	-0.080329391	-0.090435016	-0.768479497	-1.090094447	0.015647864	-0.053554791	-0.432699833	-0.077335991	-0.067954761
ACTR3C	-0.427731733	-0.533574864	-0.398571093	-0.299260492	-0.334340237	-0.60880068	-0.433133486	-0.268005841	-0.377173062	-0.222620448	-0.080680385	-0.47806361	-0.300703476	-0.354651565	-0.148236248	-0.358532268	-0.488975546	-0.698658817	0.830182759	0.191790324	0.239729194	0.33675435	0.234954376	-0.329999463	0.653451276	-0.636314976	-0.519637462	0.195247031	-0.383055285	-0.38102007	-0.584825407	-0.332988159	0.087262659	-0.554239591	-0.490841653	-0.464507632	-0.328209591	0.194161788	-0.60749114	-0.606868265	-0.6262728	-0.627110258	-0.037468648	-0.006211292	-0.566903365	0.147916145	-0.023985134	-0.540470339	-0.279444174
ACTR5	-0.174643561	-0.143491876	0.326614151	-0.237306032	-0.240316232	0.394438578	-0.142590842	-0.739839041	0.491845682	0.080454517	-0.536179826	0.448512562	-0.256943787	0.086955199	-0.164011073	-0.549090894	-0.537996189	0.478143055	-0.360234342	0.420851983	0.170832716	0.109691205	0.275774247	0.121870743	-0.207528887	0.430561555	-0.063247637	0.27843519	0.358227768	0.504375655	0.115132427	0.06504089	-0.188525312	0.038027661	0.323106041	0.372594638	0.025529499	0.30823431	-0.082923034	-0.240657852	0.038091462	0.825393364	-0.148750548	0.335427875	0.249293038	0.05294347	0.533781851	0.384946206	-0.470836352
ACTR6	-0.392612243	-0.168335528	-0.284092404	-0.496268431	-0.224151173	0.216235202	-0.463272541	-0.664801093	-0.071226951	-0.211496094	-0.248606776	-0.03406903	-0.807534	-0.092640484	-0.217830401	-0.24493483	-0.27170453	-0.611105929	-0.263747022	0.153484477	0.243841403	0.140225091	0.105444559	0.252596044	0.244225323	-0.006695069	-0.181694076	0.058780745	-0.132877009	-0.154228969	-0.178581887	-0.404226564	-0.011926603	-0.172012147	0.065702075	0.174400843	0.250671984	0.118679128	-0.147475194	-0.078259864	0.195785711	0.079844592	-0.558441933	-0.269154924	-0.06851746	-0.210325534	0.120269075	0.27730601	0.284969853
ACTR8	0.137804493	-0.178293482	0.092102131	-0.133268411	-0.334236512	-0.195917228	-0.100120272	-0.458808754	0.103524091	-0.362524665	-0.220855036	-0.126272418	-0.104944679	-0.182774035	0.167456507	-0.303898766	-0.295996864	0.042424314	0.434404699	0.161801582	0.10056822	0.214168085	-0.177702437	0.055424955	0.187357457	-0.337349764	-0.350199523	-0.056450414	-0.084877985	-0.164105322	-0.138418677	0.059779632	-0.07748274	-0.767520495	-0.118755409	-0.08180444	0.052645334	0.227719942	-0.420564566	-0.546398154	-0.475647256	0.073112577	-0.190502221	-0.300828035	-0.22571336	0.037442654	-0.009554845	0.055902257	0.121301272
ACTRT2	-0.917407469	-0.712103572	-0.775514926	-0.910881634	-0.896883401	-0.771560928	-0.794021804	0.276339195	-0.785728898	-0.667978693	-0.690646162	-0.971960442	-0.751104846	-0.668373241	-0.96100294	-0.824519537	-0.835776977	-0.826604505	-0.915327187	-1.224182849	-1.219806663	-1.204399027	-1.213831508	-1.225054876	-1.01570594	-1.001480136	-0.99766741	-1.220564624	-0.850429314	-0.703561293	-0.899147269	-0.816739796	-1.012676279	-0.986715929	-0.922388082	-0.979883877	-0.922608112	-1.228899945	-0.960689376	-0.963443814	-0.962579623	-0.729401378	-0.606921603	-1.139467215	-1.010774692	-0.874072966	-0.933430306	-0.968995612	-0.781875272
ACTRT3	-0.968062899	-0.831077145	-0.860872998	-0.963820452	-0.959259913	-0.88705243	-0.900667035	-0.666569766	-0.887991062	-0.963738794	-0.709085901	-1.026666328	-0.810454838	-0.821916679	-1.006185949	-0.960163613	-1.017345335	-0.87615484	-1.052394198	-0.315133341	-0.370971341	-0.512324377	0.909209126	-0.379944184	-1.121502669	-1.222442429	-1.066839504	-0.344678679	-0.941018829	2.138887367	-1.054577871	-0.949035102	-0.349351835	-1.162371822	-1.147546087	-0.496955297	-1.037688319	1.980838676	-1.084688382	-1.079140536	-1.052994948	-1.159300136	-0.274285704	0.384946206	-1.11256054	-0.99587151	-1.007734798	-1.097164874	-1.083678029
ACVR1	0.940099925	0.530726773	0.540756518	0.768048623	-0.421501402	-0.289301524	0.344038326	-0.377344354	0.118219421	-0.772090768	0.319600825	-0.484482711	-0.189159035	0.171979657	1.458949508	0.947080305	0.922972305	-0.239249959	1.101942947	0.718431064	1.28170599	0.751683454	0.824920687	1.010846923	1.725719673	0.18023743	-0.327922843	0.503989376	0.253954604	-0.407653261	0.809134936	0.803482138	0.656000868	-0.414044637	0.763637613	-0.695697502	0.435006882	0.49380468	-0.326607558	1.129679932	0.227819553	-0.113524949	-0.036425744	-0.327357478	-0.607287706	1.029257746	0.412262652	-0.112356837	1.586749281
ACVR1B	-0.746464227	-0.71582409	-0.704603844	-0.524109147	-0.610499061	-0.989289333	-0.474690304	-0.505518361	-0.811338131	-0.090240222	-0.826437869	-0.241235377	-0.633648229	-0.87026761	-0.321338082	-0.718452447	-0.536299395	-0.552335541	-0.564947583	-0.330596112	-0.660374709	-0.455906634	-0.283196137	-0.82810133	-0.240950313	-0.587554815	-0.711599039	-0.252688683	-0.755829568	-0.64549758	-0.64754821	0.175056755	0.490295862	-0.389628312	-0.656548608	-0.79324325	-0.834281815	-0.57574193	-0.382545656	-0.643866035	-0.848784381	-0.870080499	-0.325781936	0.411049756	-0.546912998	-0.810682308	-0.499869138	-0.650501591	-0.307657508
ACVR1C	0.332161655	-0.513439804	-0.521178159	-0.109263696	-0.740366794	-0.080229289	-0.248844696	-0.047536422	-0.43176085	-0.131792925	-0.276717396	-0.609738269	-2.033818715	-0.048960162	-0.047397203	0.548120298	0.601343493	-1.190227053	0.561564234	0.798012919	0.716579432	0.63403839	0.513810248	0.744196781	1.67359812	-0.284247353	-0.684598022	-0.086203437	-0.333575697	-0.161193122	0.367204234	-0.694997785	1.177006425	-1.086021541	0.806632804	0.674568692	-0.080258079	-0.293665283	-1.279580704	1.474987457	0.606689834	0.173171857	0.046260767	-0.408539081	-0.373796638	0.649052307	0.870571619	-0.812543164	2.223459244
ACVR2A	-0.180152164	-0.78799441	-0.642821901	-0.510871078	1.33749963	-0.932399348	-0.855548112	-0.658480892	-0.66273608	-0.310623907	-0.336041436	0.114784347	-0.793616908	-0.646632901	0.547957296	-0.983085144	-0.446824652	-0.614254111	-0.566980843	-0.177779032	-0.09286999	-0.130441931	-0.24869808	-0.152716106	0.238219343	-0.074965681	1.124294616	-0.133085576	-0.398218303	-0.343715157	-0.717123822	0.52727435	1.767079867	0.245025846	-0.496254541	-0.290318739	-0.142344056	0.026648707	0.157862935	0.034801164	-0.427175011	-0.437573747	-1.253275015	-0.661507922	-0.1285305	-0.726259656	-0.732163489	0.494668334	0.034962882
ACVR2B	-0.506174075	-0.102579971	0.073065804	0.164981883	0.555152875	0.112716406	0.157449877	0.341207109	-0.064842401	0.447282183	0.060418047	0.33138562	0.342643513	0.354489409	-0.134266291	-0.010299148	-0.098559267	0.372578489	-0.377344354	-0.50467896	-0.358818818	-0.335864319	-0.665374475	-0.486044503	-0.227113685	0.201650051	0.51802313	-0.513863618	0.181116476	0.459322423	-0.222946294	-0.125031557	0.49588415	0.325743197	0.048349031	0.86284692	-0.150723412	-0.480396244	0.142939255	-0.171600257	-0.278668736	0.372196067	0.272326526	-0.070833907	0.276494538	0.191889481	0.19070192	-0.156284283	0.059620758
ACVR2B-AS1	-0.487470439	-0.272077733	-0.318727373	-0.526506556	-0.336996921	-0.081018914	-0.384858123	-0.197670201	-0.292289259	-0.206492389	-0.210239161	-0.318275756	-0.149948762	-0.255998399	-0.42325066	0.914955208	-0.417456685	-0.543365622	-0.535722756	-0.381173912	-0.400098381	-0.388640897	-0.262612614	-0.299630609	-0.176959679	-0.494042633	-0.405595068	-0.373286774	-0.332826455	-0.394545943	-0.36222134	-0.195854645	-0.254921247	-0.203723649	-0.327090262	-0.409323754	-0.327758536	-0.2285616	-0.395631116	-0.40640813	-0.375815032	-0.395235484	-0.064676966	-0.132134424	-0.360177355	-0.210414214	-0.381135666	-0.397471016	-0.445813524
ACVRL1	-0.010846711	0.294980385	-0.232421436	-0.279287949	-2.146679887	-0.801252927	-0.382684098	-0.290217285	-0.904340906	-0.357151313	0.521378478	-0.669635702	1.036386874	-0.515929211	-0.801452671	-0.164612439	-0.104476418	0.043792908	0.116394067	0.496315109	0.482356558	0.352840909	0.583505104	0.612219948	-0.583285668	0.908505056	-1.839692362	0.889961698	0.796959936	-0.454857642	-0.28474609	-0.831309744	-1.464000813	-2.146635553	-1.026030925	-1.39992126	0.597879429	0.570482947	-0.494177434	-0.724525862	-0.999611172	-0.772538436	0.599790896	0.671531394	-1.407587745	-0.486939745	-0.854195232	-1.33359963	-0.429847986
ACY1	-1.208594077	-0.990127966	-1.069108092	-1.174474563	-1.191101517	-1.03137919	-1.057457153	-0.846024324	-0.978811255	-1.037167305	-1.002557424	-1.102134397	-0.452507783	-0.972229746	-1.202151387	-1.115739174	-1.098693438	-0.369154758	-1.151405855	-1.416583558	-1.402192188	-1.413705844	-1.424786425	-1.40542474	-1.285905766	-1.294221764	-1.304434106	-1.408537593	-1.121248776	-1.040205692	-1.164441769	-1.173364217	-1.320439955	-1.252381392	-1.227053024	-1.270590738	-1.178832996	-1.429395749	-1.266331208	-1.262501591	-1.250934786	-1.045035479	-0.064947261	-0.687504891	-1.308391094	-1.189101775	-1.1577321	-1.26406472	-1.094324758
ACY3	0.580832742	0.121029443	1.383896917	0.660119189	0.788564341	0.336287407	0.309760969	0.19064497	1.243148619	0.282145667	0.21993629	0.239044491	0.351634971	0.113448223	0.571323057	1.528212219	0.043889539	1.9694238	1.813198641	0.967058396	1.393790625	0.817551586	0.268106742	0.917666666	-0.006570072	0.085533252	0.333448181	0.089233026	-0.090898082	-0.011435163	0.007553066	0.050644837	0.150948314	-0.072887024	0.149628284	0.027123504	-0.068585068	0.676852759	-0.069915152	1.021078728	-0.403317049	-0.013267135	-0.202321858	-0.659899227	0.640894227	0.031886276	0.729034984	1.168882885	0.032784169
ACYP1	-1.098006733	-0.923769409	-0.858989038	-0.776200436	-0.464720381	0.00709516	-0.724840414	-0.944852186	-0.223992718	-0.824404291	-0.360925795	0.648648261	-1.308268224	0.275307946	-0.400261758	-1.112617673	-0.643281465	-1.565397545	-0.595622721	-0.11317881	-0.218503251	0.097021369	-0.27740952	-0.622934024	-0.079597838	0.116300001	-0.313716317	-0.171947901	-0.378422813	0.330029688	-0.440371294	-0.680221696	-1.143697827	-0.50930837	-0.035155762	-0.025971388	-0.048031612	-0.181980669	-0.483501795	-0.305334804	-0.134668802	0.043313759	-1.346278367	-0.081557572	-0.224709847	-0.76447312	0.506524688	0.401767987	-0.24939771
ADA	0.190838136	0.100440352	0.137656716	0.069172183	-0.522293652	0.002031066	0.570783643	-0.022654006	0.141782623	0.066277719	0.905049598	0.160269592	-0.096720764	0.520474765	-0.104879726	0.007845689	-0.335391593	0.635069274	0.097750211	0.945679723	0.338865871	0.812070533	0.252128293	0.190503788	-0.119783216	0.416837052	-0.302987162	1.324763381	1.266530264	0.734955327	0.710416677	0.392466745	-0.628697159	0.315509483	0.772406429	0.783343924	-0.119783216	0.699644413	0.707949937	0.11660058	0.382338837	1.562199561	0.211866683	0.231987161	0.253666117	0.545007654	1.423886318	0.974408177	0.246566841
ADA2	-0.149764723	1.324067964	1.22745824	0.244817546	1.181470974	0.578300452	0.976624387	0.120772301	1.119066966	0.248619023	-0.256614943	1.41134859	1.345131013	0.535439846	1.341112274	0.800926667	1.066081571	0.648915099	1.260650484	1.008415357	1.085380549	0.812616471	0.14574117	0.528637004	0.165195453	0.889383689	1.271586235	0.600417852	0.795778804	-0.060451876	0.402190408	-1.421456224	-0.497312742	-0.701418877	0.768414758	0.404189692	1.066127534	1.139670933	0.555839985	1.495629583	0.858439617	0.628658723	0.230553538	0.194617424	0.506288792	1.634915352	0.65178018	0.847289178	0.782971282
ADAD1	-0.896478356	-0.836474654	-0.91124817	-1.009659645	-0.966463603	-0.839920402	-0.938236225	-0.713935583	-0.854487478	-0.846191891	-0.824877171	-1.103458147	-0.916863688	-0.788638965	-1.096028416	-0.97601236	-1.014266161	-0.944944795	-1.048339659	-1.33043816	-1.317034869	-1.325236489	-1.365613838	-1.295842262	-1.153536227	-1.143552814	-1.07477851	-1.329476223	-1.054990075	-0.87522332	-1.054990075	-1.004697866	-1.148257023	-0.849760146	-1.096519522	-1.081269756	-1.053288186	-1.323454454	-1.137489091	-1.133167116	-1.144576767	-0.988188189	-0.945136805	-1.150181582	-1.18797463	-0.762249161	-1.030839256	-1.137289065	-1.147911926
ADAD2	-0.111000121	-0.383417238	-0.623592169	0.507178832	-0.21217236	-0.267365299	-0.2683934	0.226328022	-0.472105862	-0.133268411	-0.161986642	-0.859287679	0.200563183	-0.322496153	-0.262891195	0.170880978	-0.734434627	-0.155344514	-0.232521949	0.030359987	0.26585161	0.268626274	0.479795853	0.546424211	-0.291381268	-0.16952415	-0.415874652	0.548188628	-0.524207328	-0.664240591	-0.385121903	2.72602844	-0.359251153	-0.05257268	-0.62771359	-0.385467982	-0.425761613	0.132477145	-0.359089691	-0.20433902	-0.325262247	-0.690997645	0.252706791	-0.282591821	-0.263626633	-0.183068872	-0.652603321	-0.198876856	-0.315720431
ADAL	-0.148236248	-0.14413669	0.025741564	-0.049252216	0.801712348	-0.023111291	0.097265317	-0.274307066	-0.145331844	0.031807291	-0.085185468	0.029195031	-0.007663212	-0.089706516	-0.225130103	-0.23889939	-0.332386299	0.086955199	-0.336996921	-0.636916026	-0.538247435	-0.496153515	-0.513661099	-0.71446875	-0.183889344	-0.340950738	0.656616699	-0.434114485	-0.319583361	-0.11042992	-0.460879254	-0.378496987	0.372594638	-0.44819707	-0.113262131	-0.47974673	0.083663213	-0.620387384	-0.113097211	0.022371997	-0.110644631	-0.069633646	-0.09689947	0.034962882	-0.019262362	0.24043332	-0.127506367	-0.125298274	-0.010329268
ADAM10	0.007845689	0.567927212	0.412946657	0.409902167	-0.24141102	0.51615672	0.094453093	-0.267695699	1.020319635	-0.574459258	0.566708622	-0.350749039	-0.623867796	0.386242799	0.258640011	0.365098949	0.281490185	0.043986358	-0.008671167	-0.468656455	-0.262754851	-0.832843291	-0.412181829	-1.093182614	-0.232496877	0.538291383	-0.1572336	-0.772538436	-0.044980427	0.878575285	0.453723501	0.540578123	0.661965936	-0.00380092	0.716098306	0.210229343	0.420188242	-0.421113252	0.709948187	0.327388288	0.490295862	0.792760298	-0.119014781	-0.229972651	0.324600324	-0.213639702	0.574780937	0.845885579	0.069748091
ADAM11	-0.093978137	-1.4099873	-1.261148225	-0.57193865	-0.593018902	-1.751090762	-0.673329761	-0.929317461	-1.416508344	-0.70576357	-0.85372197	-0.074459956	-0.88965692	-1.250278279	0.971325735	-0.569933018	-0.706154122	-1.232592392	0.407388087	0.240018514	0.032190742	0.034309164	0.070213393	-0.143319378	1.119199269	-1.250934786	-0.839291844	0.037597796	-1.087974268	-1.44851968	-0.998402112	-0.020263728	0.073943936	0.237533696	-0.990770535	-0.616622606	-1.881000304	-0.292871865	-0.955479032	-0.282127372	-0.265226756	-1.43732784	-1.276063468	-0.651064656	-0.501136675	-0.329897477	0.525182281	0.143805578	0.423206493
ADAM12	0.113303217	0.098429721	0.109119397	-0.019599432	0.19265018	-0.158747017	0.031635356	0.148347912	0.211561296	0.484525297	0.365929125	-0.363158979	-0.083421994	0.401211183	0.019198515	0.354198046	0.026071961	-0.151234286	-0.215252186	-0.429074693	-0.397026938	-0.429668298	-0.545759444	-0.58305455	-0.054434035	0.067507835	0.087569683	-0.526304141	0.081870514	0.901852335	0.346735551	1.345010784	-0.140102737	0.091499058	-0.044649819	-0.175592831	0.927674422	-0.417275987	-0.063247637	0.009985601	0.117009424	0.274165515	0.432948639	0.062055966	-0.111058259	-0.083485104	1.117994743	-0.084652482	-0.210032862
ADAM15	0.122987593	0.183501737	0.467809515	-0.269720354	-0.258414047	0.308359954	-0.13261677	0.544954223	0.117005894	0.322770448	0.00348319	-0.406600067	0.612204645	-0.151058733	0.222591283	0.212331455	0.100251571	1.047811889	0.384708055	0.234954376	-0.034570687	-0.155343726	0.367056412	0.027988766	0.381897871	0.683107455	-0.280906347	-0.143671006	0.22256955	-0.062947028	0.277107361	0.027988766	-0.130870187	0.123188605	0.147508074	0.288366349	0.305322088	-0.01812341	1.064087008	0.389700053	0.489672744	0.669537464	-0.217637335	-0.282294808	0.475782697	0.186087789	0.688605014	0.61612206	-0.089619901
ADAM17	0.227256622	0.294730294	0.149226352	0.29102475	0.384046397	0.453121076	0.263937933	0.268404071	0.264152587	0.032373831	0.525058892	0.25504626	-0.500089822	0.045694145	0.008707131	0.206705956	0.359249801	0.16434885	0.248511521	-0.373971791	-0.125298274	-0.373707601	0.26250016	-0.141178805	-0.094904827	0.106322686	0.360325221	-0.132687206	0.262225451	0.483210066	0.173589603	0.62648896	-0.065547045	0.503555006	0.486228525	0.098149746	-0.223851015	-0.021976355	-0.04141168	-0.136378215	0.083593163	0.051375822	0.142571608	0.09622802	0.04241608	0.044860301	-0.020625044	0.104981004	0.099415911
ADAM18	-1.390442397	-1.240524452	-1.320420828	-1.400048239	-1.463397898	-1.20567594	-1.356797881	-1.150148493	-1.285276968	-1.312086904	-1.282405167	-1.532279438	-1.264535042	-1.219024696	-1.507123173	-1.412759067	-1.376117005	-1.284480618	-1.473321039	-1.624458526	-1.623053218	-1.623447326	-1.611844713	-1.618887837	-1.56858826	-1.583081578	-1.555493398	-1.627331369	-1.432380536	-1.330174573	-1.48899465	-1.434307649	-1.577660686	-1.5655532	-1.51171529	-1.577022983	-1.481239107	-1.63193436	-1.54402797	-1.52667928	-1.539977209	-1.379301975	-1.166013949	-1.470741921	-1.576406349	-1.467104394	-1.511937434	-1.549399664	-1.551604094
ADAM19	-0.454198777	-0.744553771	-0.841550946	-0.2540619	-0.540588402	-1.057457153	-0.577838993	-1.111032774	-0.814286998	-0.584400218	-0.232232939	-0.987734517	-0.91030063	-0.230242871	-0.722452666	-0.765421314	-0.910459211	-0.685431542	-0.982125736	-0.876049014	-0.833541705	-0.769046817	-0.864327818	-0.941654829	-0.724044037	-0.388501665	-0.590115543	-0.751798295	-1.057780864	-0.019769626	-0.520910892	0.463552689	-0.736558696	-0.059202682	-1.108938468	-0.475012836	-0.198943799	-0.529606306	-0.920209823	-0.881991679	-1.326583512	-0.746977916	-0.011057871	0.083386927	-0.610275431	-0.324953668	-0.252106104	-0.610656875	-1.137885114
ADAM1A	0.008323621	-1.219909511	-0.239782218	0.26853013	0.499774618	-0.535591328	-0.955773991	-1.668096326	-0.424971174	-1.28195939	-0.281572412	-0.254202249	-0.459381657	-0.969261768	-0.054605863	-0.026406802	-0.313403893	-0.626037508	0.386040946	0.644848349	1.136268346	0.719682294	0.063122635	1.013140273	0.137625918	-0.643991682	0.496650368	0.711135597	-0.707342297	-0.194415912	-0.519180217	-0.099875873	0.131473073	0.209314376	0.083663213	0.411710257	-0.491888381	0.445950854	-0.252913092	-0.139444615	-1.082241122	-0.156906919	-1.322838601	-0.638825489	0.054454582	-0.756109817	-0.373570905	-0.196432412	0.318468105
ADAM2	-1.03078345	-0.904701749	-1.005601513	-0.59510815	-1.078224663	-0.770028829	-1.02175009	-0.780117224	-0.968391934	-0.938503272	-0.890887055	-1.149574237	-0.928298007	-0.891167284	-1.097676069	-0.425810669	-1.019958356	-1.010737047	-1.114715164	-1.177189378	-1.300124474	-1.321383261	-1.298069556	-1.32778715	-0.934221467	-1.219402506	-1.190763421	-1.11167693	-1.105694566	-0.942046348	-1.121248776	-1.072267943	-1.205659483	-1.171787451	-1.127204707	-1.21168034	-1.109497933	-1.10777316	-1.195225236	-1.185444292	-1.23437166	-0.997008082	-0.304534104	-0.595736515	-0.762678242	-1.10878386	-1.15159541	2.421832641	-1.176881948
ADAM20	-0.872863554	-0.734434627	-0.784756241	-0.938236225	-0.932113262	-0.797515551	-0.815935332	-0.614254111	-0.808596098	-0.757086849	-0.745078174	-0.987174733	-0.852165748	-0.676093869	-0.977161342	-0.872172754	-0.868288769	-0.841040704	-0.869360881	-1.23718756	-1.222442429	-1.235459805	-1.248062767	-1.180187421	-1.048770046	-1.018778468	-1.036464138	-1.236387736	-0.884381095	-0.724399624	-0.919324529	-0.850711019	-1.033247735	-1.034019144	-0.969436564	-0.996860613	-0.984564098	-1.23101764	-0.977149142	-0.854783449	-0.956584011	-0.775542411	-0.292246908	-0.551310056	-1.037378454	-0.899045414	-0.965352218	-0.988663961	-1.019987659
ADAM21	-1.104345478	-0.952747978	-0.990264564	-0.921440866	-1.117458308	-0.942469229	-1.229347284	-0.90615689	-0.944852186	-1.019455891	-0.986692834	-1.048609674	-1.170870576	-0.932245186	-1.190981433	-0.843251895	-1.058077261	-1.178070755	-1.063706468	-1.048770046	-1.177992806	-1.217627111	-1.2588043	-1.264325125	-1.279074757	-1.272032247	-1.229840914	-0.971155525	-0.876049014	-1.012302126	-1.160691061	-1.156982688	-1.194367397	-1.1577321	-1.217808833	-0.897042079	-1.194139555	-1.207619823	-1.33359963	-1.246100619	-1.219263798	-0.82315822	-1.101958308	-1.351500149	-1.303361519	-1.073191687	-1.046929409	-1.266263422	-1.262088892
ADAM22	-0.50050402	-0.49288619	-0.521824573	-0.433703506	-0.333500056	-0.488484412	-0.548361483	-0.434258202	-0.390377155	-0.273085506	-0.343701774	-0.389158531	-0.735378682	-0.617105191	0.11605833	-0.069421124	-0.549625894	-0.614766526	-0.378805406	-1.031929453	-1.023588036	-1.089703622	-0.973131128	-1.127954961	0.420480826	-0.520024618	-0.587766081	-1.078419885	-0.978959321	-0.457262538	-0.580157348	-0.222436129	-0.010329268	-0.411558308	-0.388111376	-0.68524852	-0.374845974	-1.102849007	-0.467922202	-0.462309616	0.153189712	-0.069410216	-0.669440126	-0.713511699	-0.586006674	-0.748405293	0.440576042	-0.214703108	-0.391954961
ADAM23	-1.320660186	-1.882534264	-1.746384315	-1.376948748	-0.747908385	-1.567626112	-1.951191036	-1.875562908	-1.561989101	-1.427802863	-1.752138921	-0.194132301	-1.657090053	-1.752138921	-0.170447037	-1.08033067	-1.487847586	-1.867217531	-0.622842726	-0.454692912	-0.58464372	-0.577568275	-0.528508346	-0.755829568	-0.17123237	-0.962737785	-0.893417402	-0.621171429	-1.416816382	-1.633751808	-1.845827402	-0.200735634	-0.070187306	-0.564120226	-1.126414898	-0.632106005	-1.175011006	-0.686793868	-0.848851117	-1.167380574	-0.933430306	-1.565888201	-1.270417568	-0.404868943	-0.987602767	-1.947882995	0.526287959	-0.460879254	-0.890822564
ADAM28	0.15143019	1.200762414	0.799516273	0.450512273	0.464165273	0.458516145	0.780478611	0.961082125	0.789594646	1.269346153	0.583432323	0.957997741	-0.633737449	0.295942262	0.824499501	2.01053666	1.333232255	0.024160876	1.272420552	0.798925418	0.475430129	0.207405038	-0.095264563	0.530443047	-0.925144894	0.721207254	0.566206486	-0.140659616	0.315750514	0.103611986	1.077771628	-0.399787514	0.697215278	-1.019359452	0.758845243	-0.692790666	-0.137726094	-0.029962987	0.605183463	1.218706207	1.392198844	0.360325221	-0.214954891	0.592204336	0.484035182	-0.731921052	0.753379775	1.001659149	0.330199039
ADAM29	-0.778028544	-0.667218158	-0.786909398	-0.831133048	-0.814937584	-0.688872166	-0.773767348	-0.53058102	-0.751026083	-0.649708728	-0.616789745	-0.926228896	-0.724253441	-0.63918563	-0.922099435	-0.174126067	-0.853657142	-0.787888164	-0.858365915	-1.205159201	-1.196836972	-1.212766425	-1.223217192	-1.18946396	-0.972272609	-0.952556336	-0.912921644	-1.187780901	-0.858433311	-0.655556665	-0.853364921	-0.759124692	-0.184750369	-0.949442128	-0.884682692	-0.95285994	-0.869947001	-1.228352769	-0.925697404	-0.921182055	-0.91919097	-0.702363251	-0.589210025	-0.984074902	-0.968283558	-0.652717295	-1.018670877	-0.927686041	-0.969222085
ADAM30	-0.819471218	-0.683860621	-0.793482937	-0.85505165	-0.837157196	-0.725647074	-0.79370215	-0.571524616	-0.730491201	-0.651859712	-0.652226508	-0.926761157	-0.635876019	-0.648858862	-0.881748325	-0.745513635	-0.852165748	-0.781347781	-0.916315147	-1.177992806	-1.184727201	-1.181394978	-1.184030322	-1.184364495	-0.990904302	-0.964646038	-0.93314791	-1.167204455	-0.887733859	-0.397623735	-0.91309266	-0.785715676	-0.901157592	-0.922608112	-0.884381095	-0.95479248	-0.902769674	-1.199773268	-0.93920947	-0.922154541	-0.964920902	-0.797721598	-0.247045272	-0.716797848	-0.975127931	-0.843519258	-0.964000862	-0.966219062	-0.981489459
ADAM32	0.308910403	-0.054844502	-0.428417864	-0.026941234	0.594465478	-0.155424862	0.015650869	0.083127289	-0.344504292	0.092425309	0.039724693	0.324321574	0.202611349	-0.010451285	0.023738585	0.065789705	-0.056111464	-0.134448669	0.164256298	-0.782296381	-0.800153391	-0.847430886	-0.776421765	-0.77122944	-0.016322164	0.002477883	0.449107063	-0.707050813	-0.202648222	0.054578388	-0.091465368	0.12867284	0.180005199	0.096430246	-0.003876337	-0.066950051	0.093991104	-0.911534471	-0.11513518	0.028200281	-0.035046122	-0.079919091	-0.115473579	-0.314740993	0.008915027	-0.01429439	-0.400947286	-0.024994067	0.018162941
ADAM33	-0.06241619	0.062257767	-0.331613269	0.698427354	-0.540229598	-0.043733429	0.444854529	-0.016043286	-0.279141285	0.238319009	0.488349924	-0.279634569	0.344658954	-0.018260944	-0.599207014	-0.029459419	0.386242799	0.641968783	-0.133909187	0.113903906	0.450774978	0.287064953	0.039945436	0.297281733	-0.112956767	0.297785894	-0.275483608	0.180435841	0.540805848	0.269218603	0.074010283	-0.417377163	-0.289101204	0.074424545	-0.039365545	-0.708701538	-1.308979821	0.563244041	-0.605103811	-0.852555808	-0.362417017	-0.307970983	2.37287278	1.256702341	-0.082136636	0.421627477	-0.42976087	-0.775542411	-0.338919084
ADAM3A	-0.163591929	-0.213278704	-0.358956523	-0.36148139	-0.265046495	-0.240524704	-0.457769874	-0.114475037	-0.414823487	-0.137773785	-0.03567867	-0.279693354	-0.308699052	-0.261463722	-0.321065725	-0.28851487	-0.472803344	-0.410474667	-0.434659929	-0.956584011	-0.987250002	-0.979575316	-0.952109239	-0.911216427	-0.378567285	-0.399369492	-0.304220381	-0.804134464	-0.430170377	-0.19881351	-0.355527955	-0.262696198	-0.171731257	-0.254885298	-0.250002442	-0.393104066	-0.43045498	-0.983239303	-0.375296041	-0.334098676	-0.388501665	-0.32332238	-0.061476667	-0.312408386	-0.291249425	-0.242551835	-0.649138152	-0.378364319	-0.463299129
ADAM5	-1.308534191	-1.169451961	-1.229219406	-1.333201679	-1.332410472	-1.041549481	-1.276210316	-0.907125562	-1.141752847	-1.209209688	-1.202638191	-1.43085192	-1.232592392	-1.111426287	-1.320660186	-1.320420828	-1.3238169	-1.179995473	-1.375756778	-1.594230501	-1.597166515	-1.608121406	-1.599687386	-1.601530668	-1.487196932	-1.502404757	-1.440292307	-1.589737426	-1.355240749	-1.073695046	-1.383993125	-1.377778939	-1.298857719	-1.485513879	-1.432380536	-1.496003345	-1.406924726	-1.583472437	-1.465321644	-1.452320322	-1.4600968	-1.290086889	-1.113422841	-1.487196932	-1.504658602	-1.361866749	-1.418223235	-1.467320381	-1.469839389
ADAM6	-1.291780214	-1.121453906	-1.154593743	-1.300762371	-1.303052175	-1.126780057	-1.218501658	-1.038283573	-1.142373414	-1.156189671	-1.05700435	-1.362174974	-1.165824877	-1.093056535	-1.449339511	-1.253540397	-1.263908536	-1.200945589	-1.316393511	-1.089378546	-1.121248776	-1.11579829	-1.112714323	-1.124483655	-1.431914956	-1.438543683	-1.413039756	-1.152868862	-1.319896704	-0.843382071	-1.320663723	-1.329000753	-1.363448075	-1.436550884	-1.373528501	-1.437842673	-1.345707873	-1.111211239	-1.41522628	-1.404302726	-1.378548111	-1.241882424	-0.899865287	-1.169187582	-1.459773229	-1.322838601	-1.38348081	-1.405725747	-1.454200457
ADAM7	-1.019037464	-0.725724161	-0.82738799	-0.976522766	-0.91030063	-0.864830401	-0.836226881	-0.483885349	-0.661073424	-0.704171173	-0.70576357	-0.999192494	-0.893928001	-0.70804839	-0.987489885	-0.85744942	-0.88916838	-0.933061557	-0.941267566	-1.329085894	-1.3472546	-1.348259351	-1.34127043	-1.345520859	-1.047990024	-1.021889985	-1.010669347	-1.341806561	-0.89484917	-0.739973871	-0.933274418	-0.863230179	-1.001657073	-1.000738798	-0.956280891	-1.028153076	-0.929246353	-1.359800665	-1.00199393	-1.001156975	-1.00621863	-0.780451163	-0.451970471	-0.85764076	-0.98210442	-0.914487659	-1.024445231	-1.001807743	-1.028293324
ADAM8	-0.148738724	-0.050193939	-0.398487308	-0.305687765	-0.338193344	-0.12790301	-0.333706621	0.132506228	-0.283938382	-0.089649481	-0.136707675	-0.452721565	-0.211730507	-0.256943787	-0.40547596	-0.19183005	-0.369018272	-0.144629828	0.262969445	0.047508067	0.098296666	0.202228271	0.111314804	0.87962116	-0.252761667	-0.370257806	-0.315292819	0.118982157	-0.353400112	0.137982271	-0.363676874	-0.161123825	-0.299947983	-0.223246177	-0.251355115	-0.191450222	-0.483994546	-0.082996286	-0.136506729	-0.345797983	-0.258665033	-0.230827014	-0.009084927	-0.158250788	-0.302228196	0.063471746	-0.407913214	-0.412913773	-0.321448971
ADAM9	-0.671270813	0.31327973	-0.070860127	-0.23174421	-0.448786563	0.164536331	-0.068310515	0.084693062	0.090696247	-0.257822284	-0.049307407	-0.137067294	-0.383528383	-0.041417626	-0.394282093	0.136467882	0.130632662	-0.44384754	-0.07730952	-0.202736999	-0.475109749	-0.682418406	-0.28599554	-0.663173161	-0.481441024	0.333553805	-0.426166744	-0.880868954	-0.201899054	-0.268863124	-0.006279013	0.504150168	0.125070322	-0.589664848	0.104410867	-0.006120518	0.181921547	-0.504593935	-0.16104071	0.155765591	0.534153891	0.123188605	-1.252648934	-0.341188163	-0.325034472	-0.606868265	0.032546853	0.116211949	-0.67256324
ADAMDEC1	-1.286593698	-1.033399105	-1.202638191	-1.274062077	-1.299396295	-1.124112978	-1.192281461	-1.005937017	-1.128120715	-1.141469681	-1.091395233	-1.37217359	-1.153347166	-1.073137399	-1.312611779	-1.255826763	-1.239073453	-1.192040581	-1.282153004	-1.536192981	-1.534202014	-1.545506505	-1.541773041	-1.532221809	-1.423272354	-1.427116219	-1.409799925	-1.51666016	-1.294803124	-1.168636551	-1.331018696	-1.299727282	-1.425455135	-1.340408887	-1.362876687	-1.380346634	-1.354710303	-1.518335777	-1.40387008	-1.389824729	-1.377280919	-1.207809074	-0.682157381	-1.010052936	-1.436894207	-1.322234094	-1.389824729	-1.401646907	-1.396051806
ADAMTS1	0.052903183	0.86931227	0.742717335	0.512160527	-1.135857256	0.764949882	0.107409892	1.942579916	0.65651015	0.54185947	1.613415881	-0.382446425	-0.022231371	0.570783643	-1.203948389	0.631843038	2.003686104	0.766665051	0.740874669	0.693483767	0.096049456	1.463764521	1.02034839	0.076889157	-1.116448359	1.562199561	-0.917387358	0.200394458	0.786554763	1.657197323	0.656300529	1.221450701	-1.433788399	-0.689321582	0.547159767	1.049729002	0.269462643	1.233384241	0.796959936	0.480008764	1.99226267	0.916920342	0.061666948	2.055733569	-0.213920505	0.79617815	0.250403978	0.427078481	0.408714893
ADAMTS10	-0.371389936	-0.226926625	-0.807292091	-0.073707326	-0.379735928	-0.499257394	-0.139470539	-0.100847957	-0.525619659	-0.33344029	-0.160511074	0.285791541	0.52242692	-0.694648618	-0.150517329	0.169964623	-0.197127682	0.341889599	0.078976968	-0.314740993	-0.317148287	-0.107940299	-0.386232525	-0.435906142	-0.403973388	-0.47984399	-0.239792323	-0.127646561	-0.438165272	-0.313195125	-0.368422902	0.003003354	-0.346252854	-0.073235989	-0.441609089	-0.886825211	-0.824927577	-0.190502221	-0.116839317	0.348822481	-0.216979926	-0.684332211	0.43966727	0.24313843	-0.368908946	0.041012506	-0.741785556	-0.492309042	-0.246335476
ADAMTS12	-0.67861487	-0.562144554	-0.624481962	-0.683138421	-0.731712812	-0.575151771	-0.608866317	-0.452990246	-0.562144554	-0.455826617	-0.509872234	-0.795575702	-0.457001882	-0.461226965	-0.797212152	-0.63016015	-0.645288955	-0.601391552	-0.62816413	-0.788768714	-0.766442385	-0.741223638	-0.769184374	-0.772538436	-0.820497169	-0.794539919	-0.825438028	-0.785276499	-0.656946193	-0.519281805	-0.678791202	-0.637828283	-0.815193202	-0.752385147	-0.707691743	-0.749823306	-0.606409675	-0.787428614	-0.772019493	-0.797031561	-0.766671772	-0.49381425	-0.571216882	-0.85596101	-0.836230129	-0.484175623	-0.292021146	-0.77478789	-0.760199787
ADAMTS13	0.082047124	0.09023832	0.024160876	0.063956918	0.208729695	0.028085283	0.333418836	0.573351249	-0.122905174	-0.206848904	-0.004772079	0.051736384	0.123116209	-0.115873893	0.30281673	0.009258584	-0.055556144	0.256749852	0.087299437	0.488369225	0.573484673	0.431971402	0.305851168	0.528006025	0.076599834	0.215905657	0.349100422	0.297518623	0.585253377	0.11072997	-0.070767518	-0.193821398	-0.067625852	0.639017683	0.004782955	0.327510517	-0.210094536	0.176460884	0.314822857	0.383433745	0.146020257	0.345586907	-0.52568736	-0.225517725	0.324046595	0.207405038	0.276188809	0.38428073	0.320158457
ADAMTS14	-0.008108649	0.113448223	0.580609968	0.060165927	0.320403766	0.746470602	0.36540744	0.253215822	0.163404716	0.761742019	0.33269913	-0.300963277	-0.037397465	0.129460425	0.932369578	0.079836034	-0.775322631	0.067708744	0.319956025	0.211866683	-0.184149517	0.066722201	-0.318688456	0.039545708	0.197861859	0.264190317	0.310862349	-0.33196805	0.96402692	0.159954798	0.736476434	-0.748650714	0.010481092	1.228071603	0.655649679	0.869304972	-0.108349332	0.28053168	0.237637552	0.387809032	0.224460604	0.095111772	0.0315185	-0.628208842	0.564950458	0.304817374	0.126737092	0.904650383	0.315380751
ADAMTS15	-1.383919636	-1.288394261	-1.377765767	-1.36120058	-1.535423199	-1.11346903	-1.39871617	-1.031791893	-1.310310719	-1.194538541	-1.176432668	-1.582723753	-1.156950812	-1.155784444	-1.545033903	-1.254752367	-1.056171031	-1.287885864	-1.185319726	-1.208699824	-1.186064409	-1.120704285	-1.198967549	-1.263966564	-1.620761933	-1.620432973	-1.617251846	-1.128207141	-1.438123531	-1.366838462	-1.52014197	-1.177189378	-1.590508442	-1.572873238	-1.554257894	-1.634599632	-1.452875869	-0.732436721	-1.607459123	-1.379301975	-1.557207834	-1.43518566	-0.495427871	-0.824078211	-1.636574246	-1.32412455	-1.568968647	-1.587024212	-1.576069423
ADAMTS16	-0.180861349	-0.892408605	-0.832045818	-0.706379877	-0.677426632	-0.681149332	-0.573297013	-0.271008544	-0.561322495	-0.502413924	-0.733140687	-0.777476011	-0.312670725	-0.534087626	-0.765956588	-0.606932821	-0.62110513	-0.325317727	-0.718621479	0.435918861	0.533575917	0.820050596	0.391939732	0.639017683	0.472088896	-0.774915628	-0.76653649	0.675304893	-1.019646603	-0.506845385	-0.67232102	-0.62093638	-0.796313623	-0.746511098	-0.676447747	-0.734950549	-0.65458982	0.438325549	-0.747269158	0.396057855	-0.736670312	-0.516153112	-0.203957229	-0.936429287	-0.990770535	-0.639341817	-0.7306501	-0.744777322	-0.721510652
ADAMTS17	-0.604975741	-0.392249973	-0.401285629	-0.638887439	-0.531885984	-0.272077733	-0.350966149	-0.515527488	-0.36420304	-0.215893814	-0.258414047	-0.442821406	0.522180869	-0.429429158	-0.344177971	-0.608866317	-0.10961156	-0.053705368	-0.548175513	-0.164896261	-0.001124693	-0.087307564	0.308101366	-0.057669213	-0.229225877	-0.729522629	-0.534038707	-0.320303386	-0.067269934	-0.438257238	-0.336179502	-0.209952253	-0.493127295	0.195376297	-0.57708659	-0.891213003	-0.860458916	0.018851481	-0.647717534	-0.626384568	-0.368760192	-0.376672295	0.374475146	0.452511261	-0.276849875	0.648329696	-0.622934024	-0.567226143	-0.68065474
ADAMTS18	-0.532116254	-0.181927455	0.798519532	2.174082705	0.457143728	1.575145614	-0.440698788	0.346515169	-0.368105007	1.49981003	0.746093525	-0.592160938	-0.143627537	2.68315746	1.691176749	1.593010243	1.018009738	-0.497853534	-0.567933799	0.025946683	-1.010669347	-0.944865891	-0.165993645	0.153757577	1.271586235	1.951262817	0.412062956	0.198791169	-0.107868149	0.803844667	1.618626985	-0.392188611	-0.141098329	0.702791309	3.639052439	2.145864906	1.831512248	-1.019821274	-0.300828035	1.862154624	0.759213124	3.480623746	-0.880438651	0.658194235	3.202924824	-0.052841012	-0.580382139	1.22658024	1.641559053
ADAMTS19	-0.476853777	-0.262353006	-0.388339915	-0.387252336	0.559674824	-0.313831605	-0.359037092	-0.232036658	-0.053173221	-0.011341499	-0.451210248	-0.472105862	-0.230039617	-0.406028198	0.131240123	-0.651544383	0.07516148	-0.259504382	-0.490653821	-0.537847579	-0.453115033	-0.646493899	-0.578099078	-0.493694055	0.449280462	-0.092062506	0.351281614	-0.532360714	-0.465015649	-0.287815653	-0.278109212	1.512612143	-0.342935189	0.538957824	-0.4500225	0.225123879	-0.509609925	-0.575651717	0.912405413	-0.463975297	-0.52440817	-0.512950325	-0.382867231	-0.466955487	0.147281057	-0.397708927	-0.317304213	0.05357874	-0.463405572
ADAMTS2	-0.960163613	-0.865093609	-0.931607968	-1.059782755	-1.062340846	-0.91022217	-0.923540075	-0.623524415	-0.935136741	-0.865940125	-0.826834403	-1.045118148	-0.861186977	-0.810257109	-1.127522324	-0.999192494	-0.957827593	-0.922358403	-1.047709664	-1.121579397	-1.180349174	-1.15836214	-1.224424925	-0.946544123	-1.180895326	-1.172806921	-1.173918111	-0.688877501	-1.010774692	-0.894013946	-1.07748867	-1.036308456	-1.18892037	-1.166013949	-1.115507816	-1.12611692	-1.037245279	-1.176881948	-1.151667565	-1.110243469	-1.145904609	-0.968673277	-0.438521441	-0.676258096	-1.197595423	-1.063572521	-0.954273176	-1.147012561	-1.164815262
ADAMTS20	-0.971282629	-0.825112716	-0.913653674	-1.015252242	-1.004395685	-0.853269233	-0.943999366	-0.71214083	-0.790326922	-0.820104004	-0.827740329	-1.118566939	-0.884825624	-0.814860269	-1.089204571	-0.996851984	-1.024394845	-0.934663336	-1.056896454	-1.315083331	-1.331018696	-1.31857667	-1.329265566	-1.291033861	-1.148723249	-1.147720836	-1.110426285	-1.301783492	-1.045744351	-0.859191986	-1.094142042	-0.997852233	-1.078952415	-1.093018693	-1.087793285	-1.163235499	-1.056627869	-1.349715783	-1.121951166	-1.10517605	-1.146064666	-0.939669266	-0.497138095	-0.860300692	-1.148723249	-1.046035868	-1.071768235	-0.995204511	-1.137489091
ADAMTS3	-1.094681018	-1.745551021	-1.980597712	-2.668880322	-2.867880885	-0.991031714	-1.412759067	-1.676692863	-1.287463605	-2.02640447	-1.887425666	0.184003414	-1.468636469	-1.548146215	-0.999085519	-2.484166134	-2.007476531	-1.790564395	-2.351080665	-0.590898033	-0.299725787	0.278887919	-0.803048403	-0.640329897	0.010184663	0.353633032	-2.583218718	0.110364856	-1.10721885	-1.895107006	-1.746586776	-1.234734445	-0.385986022	0.847289178	-2.107594097	-0.871552226	-1.708303745	-0.669097788	-0.068585068	-1.604900753	-1.891655445	-2.117550711	-2.167669313	-0.663268119	0.20318905	-1.682048721	-2.007997197	-0.954273176	0.562017727
ADAMTS4	-1.076422855	-0.823782402	-0.934143742	-1.033201847	-1.127601613	-0.848502748	-0.841133233	-0.412369195	-0.282264858	0.259357647	-0.891983779	-1.077594348	-0.982672901	-1.098549305	-1.18676519	-0.44963005	-0.36002894	-0.457873584	-0.969092057	-0.053019269	-0.734014134	-0.368668659	-0.452545009	-0.316963736	-1.265712697	-0.838739609	-1.241216861	-0.768688226	-0.896201029	-0.972966919	-0.694887301	-1.087524438	-1.252648934	-0.729522629	-0.633447411	-1.064030169	-0.431295414	-0.270717366	-1.066309981	-1.080144613	-1.182265632	0.208304856	-1.170140996	-0.615348104	-1.090546164	-1.295042836	-0.398639572	-0.071880047	-1.020812144
ADAMTS5	0.438122309	-0.17597795	0.385241817	-0.034678293	-0.049188203	0.381391592	-0.168170959	-0.093021824	-0.009195102	-0.158079007	-0.181536255	-0.768430739	-0.557595917	-0.004912428	0.091387446	-0.299786151	0.46818225	-0.086982229	-0.514572776	-0.4959922	-0.21068107	-0.551699181	-0.554116096	0.008128103	-0.190872803	-0.446004283	-0.144741949	-0.229284375	-0.46799869	0.018024998	-0.177562361	-0.132569987	-0.42609109	-0.551828093	-0.197437895	0.206708714	0.684108717	-0.372873719	-0.583510773	0.131559097	-0.304220381	1.931631691	-0.182922365	-0.805159225	-0.600447258	0.42100382	0.707949937	-0.309572389	-0.338719806
ADAMTS6	-0.434659929	-0.161986642	-0.401790738	-0.52823518	0.136731159	-0.298124313	-0.530258853	-0.322845324	-0.442243431	-0.246986447	-0.099018242	-0.625450263	-0.199165838	-0.22960585	-0.495682081	-0.115924798	-0.271635801	-0.40547596	-0.411933748	-0.678919904	-0.942810519	-0.943288461	-0.933903237	-0.745399421	-0.13248817	-0.529433936	0.043313759	-0.873623539	-0.502969798	-0.339259827	-0.472939304	-0.446768295	-0.132877009	-0.503531644	-0.543627379	-0.496695394	-0.131917043	-0.729021289	-0.557417527	-0.504329912	-0.651283069	-0.472461435	-0.284685098	-0.53000068	-0.473743451	-0.151954586	-0.578654824	-0.332579115	-0.57327262
ADAMTS7	-0.401285629	-0.436791004	-0.541084142	-0.485457219	-0.541392623	-0.419721369	-0.45262492	-0.087207711	-0.448591769	-0.304337072	-0.373942173	-0.652905438	-0.063207403	-0.449270618	-0.626960314	-0.381516813	-0.593457763	-0.230555198	-0.444027235	-1.047541717	-1.037052965	-1.034183216	-1.017327768	-1.057442834	-0.528401037	-0.574243963	-0.549069678	-1.084001145	-0.438257238	-0.250431928	-0.55205386	-0.360626386	-0.549694374	-0.349511445	-0.522207794	-0.604098902	-0.453268976	-1.046035868	-0.537753834	-0.433638166	-0.511963896	-0.385050967	0.356236431	0.132619204	-0.57708659	-0.410503152	-0.515212222	-0.481078638	-0.528401037
ADAMTS8	-1.001586176	-1.52052949	-1.14129366	-0.870387272	-0.392756266	-0.83670541	-1.311513155	-1.626898388	-0.777747308	-0.732826796	-1.229219406	-0.894067788	-0.657772649	-1.356177664	-0.162475368	-0.785266099	-0.718101241	0.104191449	-2.262254169	-0.22778042	-0.172330506	-0.272514249	-0.081416451	-0.149952485	-0.802766503	-0.88712251	-0.658143709	0.071794454	-1.098404576	-1.221679139	-0.861968653	-0.542073269	-0.61648806	-0.266204274	-1.217454889	-0.626059435	-1.394740504	0.44631396	-0.780578493	-0.919064233	-1.268474944	0.001864104	-0.61684765	-0.522991838	-0.508107814	-1.110619473	-1.162708147	-0.883731659	-1.128573091
ADAMTS9	0.296224675	1.294220046	1.180273644	-0.239917961	-0.259652057	0.773345318	0.082282662	2.68315746	0.074820118	2.282155011	0.803318943	0.256508352	1.02243919	0.770362015	-0.384920741	0.471966914	1.695258617	0.019841951	1.550333549	1.297860339	0.038760447	1.128554516	0.850105016	0.020205701	-0.346332412	2.21631224	-0.189536516	0.023331428	0.804348691	0.774180996	0.613320546	0.911155359	-0.573382345	-0.315720431	0.56177089	0.974408177	1.301312027	0.289837457	0.870039502	1.012493304	1.697239638	0.05039096	0.164322362	1.096291928	-0.293053246	-0.027287593	-0.672195346	-0.283610873	0.906543219
ADAMTS9-AS1	-1.25280441	-1.113819488	-1.179995473	-1.321929904	-1.311840991	-1.098549305	-1.232592392	-0.765956588	-1.159865688	-0.869749695	-1.165289278	-1.381790641	-1.177630522	-1.107678889	-1.369852617	-1.243828532	-1.112920097	-1.194012567	-1.321929904	-1.378209471	-1.476012859	-1.203439239	-1.366416118	-1.453321984	-1.452108066	-1.4600968	-1.420446109	-1.443318814	-1.316761091	-1.187335888	-1.36934505	-1.324710262	-1.424786425	-1.424786425	-1.397086212	-1.338436272	-1.366838462	-1.429176083	-1.432807528	-1.409033712	-1.42020351	-1.255034006	-0.928841465	-1.317190047	-1.46160562	-1.34392506	-1.381655794	-1.432380536	-1.429639995
ADAMTS9-AS2	-0.30053272	0.310407587	-0.379735928	0.269521767	-0.548983456	-0.169480312	0.046585839	0.859646154	-0.279976251	0.09766068	-0.293593646	-0.524602354	-0.156924026	-0.343271188	-0.64135138	-0.454613708	-0.334877326	-0.400980457	-0.817885288	-0.819097873	-0.87871954	-0.749687342	-0.798347006	-0.899322542	-0.858622459	-0.604905401	-0.574243963	-0.854783449	-0.471470285	-0.155078734	-0.162646729	-0.803193856	-0.70443396	-0.495630038	-0.525989934	-0.783613606	-0.380017051	-1.011604982	-0.845823438	-0.54117601	-0.192255212	-0.687392974	0.522398621	-0.490076378	-0.881099036	-0.513748215	-0.132360094	-1.092831094	-0.598108897
ADAMTSL1	-0.811784663	-0.806920115	-0.812833242	-0.869583606	-0.578201385	-0.594464994	-0.872696129	-0.632059504	-0.864936655	-0.540328169	-0.79370215	-1.060838718	-0.689814582	-0.83981246	-0.955013249	-0.838848066	-0.997910891	-0.680185569	-0.618312194	-0.894474533	-0.954116054	-0.918446903	-0.946053652	-0.938926619	-0.827121586	-0.959230616	-0.565737237	-0.959772746	-0.870221468	-0.683233413	-0.960068611	-0.50076532	-0.740846014	-0.946254844	-0.954116054	-1.015905194	-1.010669347	-0.749037363	-0.709831126	-0.928219063	-1.020938815	-0.70606263	-0.474933454	-0.826458289	-0.986928381	-0.787043189	-0.743271652	-0.62660893	-1.014311985
ADAMTSL2	-0.221123827	-0.248004213	-0.261037946	-0.214640367	-0.210697114	-0.28770107	-0.215628124	-0.086812634	-0.233679938	-0.125570144	-0.134317189	-0.23965201	0.733906183	-0.54872613	-0.297424051	-0.161306382	-0.238257681	0.500762053	-0.279287949	-0.359979549	-0.187184755	-0.122572317	-0.263699828	-0.344851017	-0.215857037	-0.139835452	-0.159527457	0.832621098	-0.177303031	0.006441762	0.147341779	0.102983453	-0.155659064	0.186469653	-0.157999312	0.260807539	-0.184832255	-0.100141397	0.183186909	-0.137300412	-0.18983049	-0.295316589	-1.388109103	-1.100195218	0.05551268	-0.133247222	0.799362405	-0.10376941	-0.196789681
ADAMTSL3	1.03219067	1.476201903	2.033790942	1.447318034	1.333232255	1.518612287	1.150319801	1.316724072	1.678665113	1.071866233	1.250621523	0.087916641	-0.797515551	1.143316145	0.976624387	1.095610787	1.325660686	0.365569617	0.883656308	1.171230736	1.308973081	0.97734204	1.007352899	0.938770174	1.214258049	0.401929767	1.22939474	0.414013594	0.680278725	1.618626985	1.248155869	-0.598396708	0.391082315	-0.572710962	1.14775327	0.194050939	-0.25968232	1.317552895	0.918405539	0.975947501	0.2636013	1.004699574	0.092424946	0.284742075	1.170127236	0.329766754	0.356658204	0.944902648	0.751683454
ADAMTSL4	0.190884218	-0.152415156	-0.077602873	-0.08320667	-0.417196283	0.219160496	0.182906143	1.471864847	-0.358077928	0.678131133	-0.286816477	-0.543257517	0.290424374	-0.322410017	-0.518214984	-0.355424349	-0.390377155	0.00126716	-0.479353927	0.621981647	0.785563903	0.732398776	0.777762396	0.705829894	-0.395543501	-0.3384077	-0.342935189	0.441329041	-0.190575415	-0.210094536	-0.186090362	0.536188034	-0.315379183	-0.24975772	-0.380769828	-0.340182559	-0.183068872	0.40048528	-0.284508833	-0.344122823	0.808083196	-0.297932999	0.098530314	-0.01503302	-0.371670756	0.016989905	-0.469677384	-0.395631116	-0.405450297
ADAMTSL5	-0.029805546	-0.238814995	-0.779667841	-0.096787812	-0.272956676	-0.114421303	-0.030518295	-0.129229356	-0.278717756	-0.107891658	-0.182982619	-0.371722306	-0.000834453	-0.094539246	-0.367577447	-0.207894648	-0.31745561	-0.088048804	-0.329376743	-0.753521395	-0.640329897	-0.634572239	-0.678018763	-0.589885862	-0.313973964	-0.338919084	-0.345797983	-0.626059435	-0.29571238	-0.198876856	-0.31898512	-0.266204274	-0.405688869	-0.302228196	-0.286846636	-0.348208271	-0.298271607	-0.648039416	-0.361763217	-0.351445126	-0.374845974	-0.232836322	0.345490025	0.427281507	-0.378567285	-0.267215946	-0.374253244	-0.34691645	-0.383055285
ADAP1	0.036844381	-0.756042196	-0.604431371	0.120372088	-0.248773974	-0.689547223	0.005273924	0.065204325	-0.529751327	-0.177192299	0.057904453	-0.65786586	0.11453092	-0.277881829	-0.436973054	-0.679450987	-0.757933211	-0.112999498	-0.399122523	-0.02448519	0.084628373	0.215563738	-0.173167358	0.0523396	0.285519291	-0.271386958	-0.204413509	0.41488782	-0.117971892	-0.310866933	-0.388893782	0.326634649	-0.485063743	0.05892928	-0.266504266	-0.00810423	-0.466955487	0.13996313	-0.352542471	-0.620161517	-0.401376737	-0.070245725	0.1048743	-0.029744522	0.243530958	0.314569957	-0.158074698	-0.067900203	-0.086896542
ADAP2	0.281897764	1.107944958	1.013759059	0.283678034	0.873834056	0.316697376	0.783050555	0.006620042	0.704508915	-0.436653479	0.85581536	0.716114036	0.217345835	0.321689616	1.050789515	0.651663388	0.823956144	0.81817733	1.355067787	-0.177702437	1.113418556	0.670830503	0.12640387	0.60723484	-0.538247435	0.481965631	0.901852335	1.215891786	0.876449749	0.326194595	0.842744834	0.401270021	-0.430083669	-0.020480997	0.73733698	-0.441139973	-0.066879154	0.891418317	0.038309011	0.657863967	0.335578901	0.317043855	0.429895013	0.065631397	0.684108717	0.39365584	0.534153891	0.735333753	0.394378967
ADAR	-0.070295076	-0.197198712	-0.23972847	-0.071640434	0.051670906	-0.274427924	-0.184856365	-0.187990299	-0.26111428	-0.064773493	-0.243378755	0.107168381	-0.08320667	-0.213862963	-0.033858327	-0.415645843	-0.031469673	-0.167256837	0.030993633	0.12378827	0.048211396	0.126832935	0.020629599	0.055811004	-0.047811829	-0.032489038	0.150007936	0.145837426	-0.049855934	0.134170336	-0.26338452	0.217970623	0.263264324	-0.1686536	-0.26079456	-0.146542613	-0.146217435	0.104068342	0.023145449	-0.065989306	-0.29768045	-0.179524058	0.101916604	0.257802111	-0.113656075	-0.32962999	-0.215766407	-0.278969866	0.019636122
ADARB1	-0.439192172	-0.489045543	-0.627463561	-0.469005571	-0.446645879	-0.722814567	-0.487007213	-0.297886978	-0.659860137	-0.47579497	-0.510987543	-0.495064733	-0.350492391	-0.677983192	-0.596606531	-0.595943921	-0.331752431	-0.515350186	-0.693649482	-0.571022658	-0.632505232	-0.584303549	-0.219259962	-0.495630038	-0.355294153	-0.483700975	-0.457455226	-0.614902112	-0.688598484	-0.35696502	-0.591554992	-0.190655712	-0.572710962	-0.251242051	-0.498000223	-0.409530149	-0.403883158	-0.731577289	-0.586476962	-0.232717003	-0.544315161	-0.586476962	-0.320518952	-0.550178304	-0.551099071	-0.217841153	-0.298201099	-0.570893415	-0.302464878
ADARB2	0.835858378	1.256135422	1.128822983	1.774259575	0.412946657	1.043358148	1.130162248	0.417811108	0.980875227	1.709986797	0.673790937	0.729645134	0.521378478	0.934194671	-0.188388276	0.898338292	0.698427354	1.351329929	-0.912230738	0.085154976	-0.67232102	-0.155532436	0.167237788	-0.087904561	0.495172771	0.276623319	0.552404237	0.448532684	2.328573551	1.00315819	1.259503229	-2.07348858	-0.616957596	0.686308286	2.048383926	0.915061403	1.489981744	0.345000401	1.116993779	0.342726646	0.97734204	1.129679932	0.685949655	0.746716218	-0.106682605	0.498857873	0.974408177	0.591121641	0.22256955
ADARB2-AS1	0.85467843	0.539262956	1.116316238	0.681771415	1.113081911	1.286306844	0.543064683	-0.233920575	0.912558712	0.891121494	0.581621431	1.348378024	0.49279345	1.324067964	1.083380382	0.738474035	0.766156897	1.003802333	0.712317491	0.3171548	0.218474608	0.238219343	-0.055036116	0.336611403	0.87962116	1.388563831	1.143249243	0.177601376	0.841106845	0.215806674	0.61677657	0.569604642	1.065203982	1.545089835	0.721207254	0.793701776	1.025383849	0.175500737	0.86396591	0.867102966	0.683763214	0.411389692	0.178435784	0.944902648	0.923845203	0.617937291	0.518400123	0.813187591	0.96570288
ADAT1	-0.800864842	0.292718988	-0.164665292	-0.061346368	0.481343715	-0.32598665	0.06653397	-1.645877167	-0.097758688	-0.12770687	-0.266885485	-0.019910743	-0.391264157	0.031262368	0.037103495	-0.505518361	0.09373918	-0.273652457	0.239520344	0.077778169	0.24313843	-0.095044854	-0.139608044	-0.124202374	0.358734985	0.068645387	0.495692333	0.068130114	0.427078481	-0.093951346	0.133978769	-1.41396706	0.320013455	-0.072486664	0.175332368	0.132553859	-0.0923211	-0.288868172	-0.535479804	-0.840037495	-0.220828567	0.365871434	0.226824275	0.752171979	0.265416675	-0.233203741	0.038309011	-0.135617228	-0.053019269
ADAT2	0.188767564	-0.123747898	0.530726773	0.172626506	0.292845496	0.211339368	-0.032044716	0.238937967	-0.119203196	0.204134098	0.052981758	0.074442052	0.051822615	-0.163772538	0.199668982	0.114898221	-0.306802463	0.057223353	0.180105896	1.149860832	0.901852335	0.791687042	0.608096694	0.963340849	0.770657232	0.062598475	0.303495972	0.740905953	0.177164027	-0.032205271	0.0183668	-0.279820221	0.146601944	0.357030753	0.075429172	0.143222378	0.438682597	0.772785663	0.142340536	0.225123879	0.290610191	-0.021280395	0.041800837	-0.056316488	0.259665641	0.2270944	0.200309736	-0.087019808	0.588948347
ADAT3	-0.260017909	-0.479950092	-0.368405841	-0.444027235	-1.303363465	-0.257340243	-0.183869256	0.380699746	-0.255852718	-0.250550696	-0.229072849	-1.064910612	-0.045795806	0.335213812	-0.826252513	-0.228539079	-0.481204444	-0.18599752	-0.410526444	-0.166409961	-0.088561881	-0.10376941	-0.108630973	0.048540536	-0.863931022	-0.474933454	-1.40093215	0.1704229	-0.255478047	0.064065224	-0.096252917	0.378940045	-0.840166962	-0.717647579	-0.402315243	-0.272600491	-0.423080222	0.107098769	-0.477821931	-0.505757531	-0.296752204	0.033929782	0.219994828	0.13687466	-0.550982929	-0.154471381	-0.144413677	-0.285412626	-0.847888265
ADCK1	0.090932361	-0.441943971	-0.657631469	0.027637804	0.394070215	-0.194456104	-0.093234753	-1.000397811	-0.202562029	-0.331207435	-0.350966149	0.001360458	-0.28142789	-0.034115588	-0.258928493	-0.307195756	-0.164227962	-0.05034645	-0.270737829	0.087696103	0.085075887	0.298095404	-0.070697466	0.054509825	0.294753929	0.271205511	0.264190317	0.326483454	0.365709985	-0.344851017	-0.104957354	-0.891089864	-0.409876989	0.084227524	-0.019769626	0.250590632	-0.548753087	0.369891754	-0.532578776	-0.284594762	-0.447691077	0.102766656	0.331412682	0.701507143	0.254187489	0.134826024	0.107735812	-0.133247222	-0.004564238
ADCK2	-0.541084142	-0.49159419	-0.460053034	-0.392688494	-0.259395812	-0.366507031	-0.352745095	-0.455008451	-0.479278609	-0.554049439	-0.226275088	-0.187019034	-0.615485138	-0.214302008	-0.369611445	-0.609961185	-0.588550924	-0.411761318	-0.452330395	-0.175662518	-0.283196137	-0.087240595	-0.242604792	-0.103034295	-0.382635649	-0.409530149	-0.298201099	0.113124564	-0.306892085	-0.067900203	-0.59386917	-0.457549992	0.244119131	-0.242270374	-0.448378396	-0.238513048	-0.02909286	-0.172530625	-0.227936329	-0.419884282	-0.450451711	-0.16703159	-0.57208577	-0.32221418	-0.351445126	-0.702594292	-0.251596452	-0.157153388	-0.402682314
ADCK5	-0.163833085	-0.471840401	-0.686130289	-0.189060281	-0.603398551	-0.485027461	-0.450413095	-0.401790738	-0.490725966	-0.448150167	-0.701420863	-0.509390786	-0.064053765	-0.478854912	-0.4849593	-0.820536566	-0.56886992	0.23523348	-0.043213467	-0.024284256	0.067274601	0.000153617	-0.072887024	-0.06074042	-0.623332376	-0.715255721	-0.5553054	0.184992657	-0.475109749	-0.351713124	-0.762785842	-0.446116173	-0.611829522	-0.544800316	-0.63733247	-0.670819309	-0.570574671	-0.011305371	-0.561050647	-0.686544166	-0.568514936	-0.38520985	0.101830522	0.265966209	-0.516554961	-0.473025322	-0.546912998	-0.136172504	-0.730395812
ADCY1	-1.078901569	-1.67753901	-1.530400821	-0.693753715	-0.195120901	-1.577743508	-1.333623939	-1.200945589	-1.498646434	-0.783510006	-1.535946681	-0.375389646	-1.476775364	-1.448229649	0.182232632	-1.292021347	-1.147966078	-1.439415936	-1.18817121	-0.507329238	-0.736114134	-0.826329114	-0.585125261	-0.976086192	-0.678491122	-1.043794534	-0.326782578	-0.749687342	-1.482937199	-1.547438938	-1.781283246	-0.350290812	0.088032156	-0.802030194	-1.196447209	-0.776649657	-1.500288242	-0.868321749	-1.104145404	-0.776166852	-0.511505999	-1.277194573	-1.014079742	-1.175011006	-0.941971874	-1.73342554	-0.799878767	-0.355904027	-1.123264292
ADCY10	-0.557867716	-0.411333315	-0.575788927	-0.583774091	-0.4685484	-0.401657673	-0.462813764	-0.084808541	-0.445232131	-0.352390458	-0.352953243	-0.650791811	-0.427910792	-0.404009199	-0.673942748	-0.445232131	-0.567048072	-0.589488479	-0.633737449	-0.794195208	-0.754129895	-0.729146743	-0.755470401	-0.686685171	-0.420790943	-0.599244339	-0.543314263	-0.719198122	-0.497501384	-0.330889579	-0.624208821	-0.439931079	-0.40021302	-0.296845174	-0.53968075	-0.564611221	-0.561050647	-0.784484871	-0.589458938	-0.566740702	-0.610372317	-0.518887762	-0.277883553	-0.356201301	-0.633696588	-0.016071246	-0.624418381	-0.614793566	-0.65641306
ADCY10P1	1.503015454	1.319974627	0.873136424	1.324067964	0.005346762	1.117095132	2.083694221	0.476278885	1.006817936	1.156342336	1.33855535	-0.566026964	-0.394761338	1.778050544	-0.89435541	0.299250199	0.896837929	1.49981003	0.205528031	0.076043336	0.058780745	0.283028847	-0.401110345	-0.610656875	-0.537548204	1.116144848	0.252233418	-0.19736671	1.938368896	2.792429778	1.31037361	0.505600148	-0.60118148	-0.608689073	1.517860678	1.495629583	0.076261492	0.446113219	0.622350288	0.999127255	0.688366702	1.634915352	0.471382684	0.648329696	0.926988441	0.272974514	1.401367954	1.181767195	1.260874838
ADCY2	0.256749852	-0.01358835	-0.005749812	0.006219882	-0.154775208	-1.081602448	0.188938402	-0.792588836	-0.227650049	-0.454263996	-0.497603223	0.530468375	0.271668753	-1.728427445	0.707878184	0.7048226	-0.061853849	-0.027558122	0.541667576	-0.060379902	-0.14262269	-0.419144118	-0.168953045	-0.57168222	0.667717837	-0.632413412	-0.239647995	-0.232558661	-0.532273756	-1.622666975	-0.317690112	-1.040205692	-0.179680177	-0.28474609	-0.669688108	-1.124953568	-1.195225236	-0.463754118	-0.031232843	-0.957031181	0.221016286	-1.68636665	-0.441609089	-0.641997591	-0.660883742	-1.507113231	-2.379143075	-0.392727135	-0.832725597
ADCY3	0.403022638	-0.206776955	-0.258866328	-0.030315645	-0.473019594	-0.253073859	-0.450806794	0.218965036	-0.35148295	-0.07690082	-0.613245606	0.052903183	-0.200619008	0.144491255	0.089531573	-0.401790738	-0.02665331	-0.06324926	0.26853013	0.516413798	0.367204234	0.42147172	0.290489422	0.37833809	0.229418279	-0.081557572	-0.463119571	0.266907154	-0.081883252	-0.083399081	-0.089619901	0.101230458	0.292747706	0.090313149	-0.180090252	-0.366638382	0.294546465	0.014681583	0.597879429	-0.149338902	0.286576418	-0.080462322	-0.13184901	0.015406854	0.015008506	-0.615199875	0.329638537	0.110816832	0.37541435
ADCY4	-0.755589263	0.506985177	0.347877236	-0.750716022	-1.396130379	-0.326551357	-0.594550347	0.82571214	-0.472889017	0.19741994	0.048724382	-0.65681385	0.71744565	-0.052641372	0.568215611	0.598091696	-0.58106831	0.796257602	-0.265983566	-0.615999831	-0.404783075	-0.566740702	-0.378946852	0.036687167	-0.263065273	-0.325343539	-1.44851968	-0.207190221	0.334750198	-0.113524949	-0.503738809	0.073709291	-0.829579149	0.089519066	-0.633825494	-0.1991232	-0.156906919	-0.295502565	-0.265541845	-0.142842032	-0.429668298	-0.499956795	0.56934276	-0.338022085	0.281660737	0.040480761	-0.240950313	-0.053858695	-0.565041375
ADCY5	-1.036680984	-1.08220134	-0.939141578	-0.689814582	-0.51215068	-0.548103418	-0.976250193	-1.397835072	-0.865940125	-0.715621179	-0.771868998	-0.846090089	-1.021961331	-0.706063689	-0.820768141	-1.249785863	-1.130275279	-0.963306992	-0.94639161	-0.529081514	-0.545438035	-0.460879254	-0.533715577	-0.555804248	-1.056769477	-1.037545049	-0.549910798	-0.440712467	-0.712871898	-0.302464878	-1.15039793	-0.421442888	-0.649479253	-0.823041561	-0.986433685	-0.763436644	-0.872265935	-0.472032132	-0.913403713	-1.273555716	-1.04848043	-0.430718945	-0.177636453	-0.248398806	-1.050102816	-1.084848123	-0.733557606	-0.761631605	-1.074202393
ADCY6	-0.217749226	-0.302333469	-0.281213567	-0.255358315	-0.447990762	-0.282721206	-0.430486108	-0.666818992	-0.477523432	-0.672005176	-0.77871663	-0.545964121	-0.454263996	-0.532328488	-0.162246329	-0.351029189	-0.384393018	-0.39045907	0.005273924	-0.114753063	0.017941924	-0.012974752	-0.178367703	-0.070451236	-0.482989453	-0.423953923	-0.466009874	0.055747104	-0.359173257	-0.625000393	-0.444421535	-0.275598413	0.486943438	-0.250834961	-0.627357354	-0.512232459	-1.015362426	-0.182627381	-0.450884558	-0.293528857	-0.51346165	-0.480810201	-0.316799688	-0.439931079	-0.498516568	-0.326607558	-0.433299002	-0.509120277	-0.080629915
ADCY7	-0.994988238	-0.195990615	-0.342541152	-0.841263203	-1.328102978	-0.353512466	-0.446428606	-0.717802974	-0.540588402	-0.652702425	0.120199991	-0.947651445	-1.300569982	-0.295123551	-0.972657413	-0.580274002	-0.313159478	-1.04354405	0.192315128	-0.760460192	-0.48879084	-0.653085646	-0.718658538	-0.368997058	-1.280372079	-0.957496403	-1.399439909	-0.588492343	-0.727148741	-0.144935887	-0.406604933	-0.955479032	-1.229995472	-1.049590618	-0.738259895	0.654866786	-1.136289244	-0.650956998	-0.53028934	-0.96229187	-0.979715893	-0.594686974	-1.151062237	-0.909750672	-1.017714359	-1.391629676	-0.706745195	-0.742791708	-0.96452298
ADCY8	1.014663966	1.245761247	1.593010243	1.19987806	1.712880301	0.130632662	0.995835797	0.593872923	1.150319801	0.909639277	0.471456686	0.409902167	0.361753039	-0.416897261	1.085820197	0.987500045	1.028232847	0.894563384	0.897743468	0.61389434	0.399836155	0.852768326	0.319597761	0.224695476	0.992322193	0.568831987	1.676426062	0.188911914	0.018628092	-0.769046817	0.833115665	0.845885579	0.957380548	0.615500113	-0.039643607	0.087262659	0.555248176	0.53221233	-0.785830245	1.08198712	0.124576068	-0.426742259	0.552404237	-0.392068684	0.673603327	0.450290239	1.417705147	0.259795716	1.025383849
ADCY9	0.323944985	-0.214753373	-0.422525352	0.084239767	-0.583195353	-0.656619382	-0.010299148	-0.142267153	-0.341276265	-0.234657658	0.075010336	-0.12954912	-0.196886709	-0.470722671	0.067203769	-0.233081786	-0.023357804	-0.170941936	0.248619023	0.168770272	0.232094702	0.300939556	0.3015668	0.190814052	0.229134747	-0.268302278	-0.542382509	0.295604053	-0.339971438	-0.01462541	-0.216686514	0.033643292	-0.085376521	-0.209563766	-0.32688695	-0.383055285	-0.41273067	-0.004008193	-0.323148163	0.08544986	-0.077551173	-0.553475105	0.023145449	0.07227622	-0.389437251	0.292201776	-0.442989412	-0.370813208	0.282192226
ADCYAP1	-2.819489017	-1.829320202	-1.881376952	-2.790675592	1.100861605	-1.670926096	-2.440607537	-1.898467484	-2.086911089	-2.272891406	-2.245925413	-1.48710122	-1.901134914	-1.693807922	-0.870654504	-2.564978299	-2.536956648	-2.119766779	-3.009990643	-1.241971524	-1.468594269	-0.193821398	-0.704687549	-1.94056553	-2.761350746	-1.439040589	0.47071503	-1.503481507	-2.188877355	-2.286957199	-2.379143075	2.234396801	1.421188969	1.203971526	-2.6803228	-0.324178039	0.558250708	-0.076619036	-2.761350746	-2.517633194	-2.6803228	-2.171814056	-2.362084135	-1.806675413	-0.342490747	-2.317862735	1.22939474	-0.674875288	-2.529211328
ADCYAP1R1	-0.378372986	0.479567776	1.660116941	0.323813414	1.121765294	0.690903192	0.152396184	0.26309856	0.730105171	-0.516772755	-0.861726548	-0.039972313	1.575145614	-1.480024486	1.144481982	0.893764476	0.341692991	1.147749689	-0.188916606	0.050145201	0.203604839	-0.05824724	0.051093321	-0.280751666	-0.586351157	0.255583412	1.122341647	-0.31202566	-0.170477647	-1.30482023	0.300209003	-0.464430823	1.336447439	-0.635788246	0.364959708	-1.487196932	0.198317983	-0.151262809	-0.267444537	0.751683454	0.256434906	-1.039435528	0.069207786	-0.017248087	-0.085289338	-0.048889114	-0.831178449	-0.858911471	0.096295161
ADD1	0.073263443	0.013342473	-0.02125791	0.382928046	0.030398962	-0.11433783	0.063566015	0.171119044	-0.141841906	0.23523348	-0.087690461	0.17782017	0.329687921	-0.123888597	-0.119559039	0.209083913	0.098853689	0.525982051	-0.256383913	0.120025815	0.091317686	0.137625918	0.164456773	0.025886925	-0.023920726	0.002012473	0.142340536	0.123936064	0.562568922	0.097509795	0.145662104	-0.603916317	-0.217493503	0.102923833	0.270633102	-0.520653427	-0.020047057	0.028503237	0.409886394	0.082593827	0.063379811	0.161341678	0.127034694	0.12852278	-0.085864051	-0.20455781	-0.006624264	-0.272667639	0.531390322
ADD2	-0.201231528	-1.002670398	-1.305222465	-0.531340324	-0.242310301	-1.266747422	-0.662301679	-0.572296027	-0.957606904	-0.493359865	-0.719105766	-0.096980066	-0.753472602	-1.253540397	-0.12111174	-0.468480976	-0.889394699	-1.154593743	-0.349025028	-0.200804697	-0.405955393	-0.275539326	0.143222378	-0.352784543	0.489062635	-0.748907559	-0.321042933	-0.146465257	-1.314916068	-1.063441052	-0.84485121	-0.147475194	0.883549271	0.154374793	-0.634797617	-0.60749114	-0.815440384	-0.56898819	-0.452372452	-0.255239847	0.045461207	-0.782399662	-0.710116945	-0.433229342	-0.218888638	-0.703448836	-0.380017051	-0.307403695	-0.229657856
ADD3	0.713849586	0.681354299	1.083380382	0.886838222	1.039850292	0.617346146	0.469465996	0.601343493	0.781679836	0.614560208	0.154699732	0.094244117	0.815607385	0.023777404	0.36647647	1.077230309	0.609906348	0.762217666	0.341207109	-0.167145414	0.248629774	-0.365528078	-0.395823116	-0.077335991	-0.27226618	0.472088896	1.222743826	-0.385706679	0.591921653	0.103845995	0.665583398	-1.821631284	0.088726521	0.066316161	0.830306562	-0.023060764	0.184412651	-0.137300412	0.432768995	0.996722814	0.209815479	0.138720281	0.391590248	-0.202524882	0.552404237	0.788755723	-0.17109817	-0.046988103	0.951900827
ADD3-AS1	0.567655567	0.561141486	1.483207292	0.874700104	1.667707459	0.879006174	0.389993189	0.29102475	0.99745624	0.439375534	0.161450973	1.39181251	1.518612287	-0.065052451	0.80367949	0.830182759	0.539262956	0.269521767	0.326516103	0.306353255	0.550317896	-0.018061223	-0.106605515	0.204403355	0.025202559	0.493020933	1.641559053	-0.115829498	0.191315485	0.069577421	0.652426532	-0.082490928	0.845432337	0.849550463	0.978357617	-0.040893461	0.106430769	0.088118353	0.512916721	0.929241327	0.299781755	0.184087384	0.567814599	0.38810014	0.484553958	0.583262877	0.121516279	0.647593723	1.096291928
ADGB	0.321206348	0.187765589	0.011335561	0.181361083	0.500187478	1.393783354	0.112600776	0.207242803	0.102336853	0.263258438	0.193748727	0.13842873	0.054075105	1.046897918	0.435704785	0.259499037	0.133286574	0.063566015	0.282846667	-0.580661602	-0.452468783	-0.56746769	-0.397917892	-0.500320363	0.171946293	0.156606669	0.336611403	-0.544498815	-0.0893288	0.11660058	0.126655625	0.107184277	0.233777179	0.370342197	0.019428277	-0.00871258	-0.046365255	-0.634236861	0.115024622	0.499270977	0.015647864	-0.152586047	0.151360883	-0.379301223	0.241596098	0.15909218	-0.323060578	0.117362269	0.200830766
ADGRA1	-0.19256336	-1.572304358	-0.975370102	-0.453032618	0.745658504	-1.822114529	-0.929569331	-1.623549385	-1.463397898	-0.36603972	-0.47166293	-0.222433183	-0.258050812	-1.083068138	0.714955947	-0.621610737	-1.133833598	-0.670601472	0.234125884	-0.041053578	-0.036793093	-0.030676814	-0.204766919	-0.341106077	1.194546312	-0.985222644	0.603767983	0.672131681	-0.683007343	-0.79043909	-1.21658194	1.052130087	0.535840955	1.243138327	-0.941490755	-0.1942759	-0.432505025	0.05496558	-1.031657757	-0.798466548	-1.107058912	-1.556665456	-1.048171357	-0.569327697	0.007924929	-0.076541055	1.336447439	0.100332631	-0.356044448
ADGRA2	-0.124543737	0.220509025	0.41009049	0.238696966	-0.062524955	-0.507852721	-0.04645533	0.011526536	-0.186355838	-0.39822091	0.756935505	-0.156924026	0.284441805	-0.474977857	-0.227959142	0.1406937	0.304811871	-0.010353973	-0.079998815	-0.076171094	0.668130466	0.13862191	0.043142527	0.798445075	0.436888242	-0.05785764	-0.067625852	0.162845718	0.292636384	0.139800289	0.011200563	-0.75779977	-0.352610749	0.229239854	0.042265611	-1.204878108	-0.958905135	0.447040644	-0.135497844	0.063831583	-0.380599289	-0.37260021	-0.183543475	-0.597917332	-0.088033409	0.730754586	-0.021338366	-0.477668403	0.140780957
ADGRA3	0.522615925	1.060847708	1.512859499	1.185037745	1.113931713	0.885437277	0.569526075	0.365569617	0.941160928	0.169313201	0.426320959	0.2838524	0.606220385	0.359249801	0.301304195	1.069885701	0.451137519	0.365254086	0.512875471	0.427078481	0.68083031	0.355256228	-0.012115567	0.317682242	-0.369732412	0.378512108	1.205042876	-0.197056762	0.341625896	-0.284075437	0.807088552	-0.562225953	0.114444457	0.423406504	0.363292992	-0.03346304	0.197550277	0.235343404	0.001017731	0.998456032	-0.16347304	-0.251899761	0.328390897	-0.141800498	0.339028499	0.990500767	-0.630555137	-0.380248155	0.744989981
ADGRB1	-0.206075237	-0.59557443	-0.654623638	-0.146161913	-0.392019741	-0.578441501	-0.497139183	-0.308850922	-0.731887647	-0.434200612	-0.104574648	-0.423284678	0.131426417	-0.927812458	-0.385615396	-0.279816583	-0.920708156	-0.242081495	-0.23874142	-0.271645918	-0.176807536	-0.18845102	-0.180588252	-0.031937332	0.343674034	-0.304400641	-0.436668047	-0.13382179	-0.402384625	-0.557417527	-0.733201568	0.327116163	-0.139835452	0.568323529	-0.627999669	-0.920209823	-0.539983647	-0.180860965	-0.468865911	-0.4539112	-0.780048169	-0.840503856	-0.136661376	-0.282810591	-0.484782727	-0.375041292	-0.385050967	-0.451883	-0.502969798
ADGRB2	0.468921324	-1.083625829	-1.019163254	-0.434397094	-0.32647279	-1.51940215	-0.043431278	-0.831474307	-1.527684999	-1.044316242	-0.588550924	-0.464343475	-0.417649923	-1.560766562	0.975224144	-0.104713916	-0.385213386	-0.686499798	0.787277174	0.29823704	0.339958024	0.147341779	0.302995915	0.2290197	1.058172867	-0.820755728	-0.424582605	0.325341301	-0.583941743	-1.227243338	-0.463119571	1.008415357	0.01645107	1.133703331	-0.789936994	-0.708053714	-1.689404511	-0.095489837	-0.607992167	0.019078474	-0.356044448	-1.464717554	-0.803735249	-0.698396151	-0.098055027	-0.177636453	-1.63771754	-0.351091841	-0.046214168
ADGRB3	-0.003058042	-1.247847352	-0.63552164	-0.635943846	0.579778397	-0.794971196	-0.676390147	-0.884825624	-0.286903309	-0.009683227	-0.398945103	0.562911174	-0.29207129	-1.132623049	-0.58115175	-0.11871891	-1.119850803	-0.607762339	-0.588017627	-0.481343731	-0.814485086	-0.582487516	-1.084848123	-0.884825556	0.383768078	-0.45118093	0.462196348	-0.326382867	-0.384513577	-0.856565971	-1.472821316	-1.261003693	0.077063871	0.741199246	-0.081416451	-1.36473221	-1.115507816	-0.313536655	-0.490185766	-1.196625396	-0.344996183	-0.974476201	-0.623554056	-0.605103811	-0.667433312	-0.902255146	-1.458558349	-1.134733068	0.172299774
ADGRD1	-0.36420304	0.362226513	1.198798454	0.174601348	-0.737171697	-0.138530346	0.982677465	1.452528979	-0.046354504	0.059561666	1.474312353	0.025804202	0.971325735	0.117078709	-0.944944795	-0.021919484	0.019055517	-0.448401603	0.002318627	1.846871041	1.043640669	1.842496884	1.070056095	0.750022223	-1.160888741	1.182987301	-0.44819707	0.914390815	0.382649756	0.475430129	0.176311763	0.620800003	0.13526984	-0.890822564	0.206175225	0.289477374	0.628134114	0.651107347	-0.726689712	-0.187238403	0.934384137	0.124020311	0.484035182	0.294661356	-0.354960281	0.251809072	1.966763286	-0.804381826	-0.687239439
ADGRD2	-0.173704894	-0.156336484	-0.406235834	-0.381231689	-0.175771939	-0.407883271	0.039724693	0.551395293	-0.189368808	-0.013865168	-0.178293482	0.026370614	0.677477791	-0.247546955	-0.240934095	0.423151649	-0.649478456	0.626010568	-0.097116042	-0.939669266	-0.830898251	-0.869821458	-0.969901114	-0.845259446	-0.162843909	-0.556826484	-0.311553103	-0.941654829	-0.178870321	-0.193449718	-0.389226253	0.214659557	-0.439675681	1.032672587	-0.186703663	-0.256177847	-0.302648904	-1.033725884	0.237770481	0.024118605	-0.317902522	-0.496153515	0.318875435	-0.20543362	0.190598753	0.394958929	-0.531438238	-0.245262191	-0.325189711
ADGRE1	-1.561989101	0.494362462	-1.387987824	-1.552546668	-1.573048569	-1.311840991	-1.516181382	-0.907657168	-1.342695979	-1.074770538	-1.359729141	-1.650800598	-1.414287769	-1.278570634	-1.640245974	-1.491148082	-0.387570039	-1.415279477	-1.538179283	-0.913403713	-1.141807403	-0.280680282	-1.387637481	-0.906224361	-1.645772709	-1.662430474	-1.6449288	-0.4285601	-1.48775729	-1.402505056	-1.53819121	-1.515779263	-1.665725251	-1.655852799	-1.605284539	-1.662430474	-1.565888201	-1.105340865	-1.61843925	-1.624144055	-1.598680267	-1.429285916	-0.445329469	0.474577645	-1.66063433	-1.529323857	-1.553702101	-1.64434478	-1.630322071
ADGRE2	0.343181818	0.880302291	-0.290153494	-0.183995855	-0.293041881	0.769198001	-0.268329941	0.800443473	-0.279873219	2.174082705	0.903523059	-0.2704143	0.005273924	0.253896224	-0.252173035	-0.083288967	0.96858702	-0.113518642	0.886051318	1.033316868	-0.182209418	0.297390268	0.571835706	1.137152497	-0.525271961	0.383290858	-0.359892371	0.783773041	-0.285261081	-0.174618064	0.309756746	0.368778976	-0.389628312	-0.27657896	-0.334890174	0.519221293	0.249363668	-0.028159291	0.367536642	0.021347015	0.425106194	0.083386927	0.603199712	1.263775236	0.031886276	-0.315949786	-0.498919801	-0.428716322	-0.261620251
ADGRE3	-1.266747422	-1.073282196	-1.149086245	-1.256657265	-1.263493531	-0.960290916	-1.172209668	-0.951190639	-1.106996071	-1.066843227	-1.096395023	-1.26665567	-1.13852256	-1.037605242	-1.305129503	-1.158319985	-1.200809117	-1.098693438	-1.274062077	-1.506826218	-1.499232014	-1.508644126	-1.499232014	-1.483592624	-1.377664414	-1.38249838	-1.374064663	-1.49423921	-1.265033897	-1.142291671	-1.294221764	-1.241971524	-1.402192188	-1.348975251	-1.338325035	-1.392033402	-1.293469216	-1.497606601	-1.371044442	-1.354524964	-1.354524964	-1.151062237	-1.138821741	-1.399571181	-1.378804792	-1.298248785	-1.319734538	-1.357827709	-1.370787156
ADGRE5	0.184936665	0.397529603	0.401716468	-0.086532211	0.299712916	1.038978073	0.098367298	0.149138781	0.819177879	0.158853738	-0.364121651	0.591249954	0.410480824	0.409163726	0.149816002	0.545839876	0.112921333	1.228743497	0.075825195	-0.291381268	-0.445924104	-0.835124458	0.127281127	0.241704636	0.134826024	0.70195884	0.332593037	-0.180248165	1.00315819	0.131802206	0.123031763	-0.355294153	-0.454001342	0.446903223	0.899386421	1.004147372	0.485618712	0.316396077	1.266530264	0.658721116	0.14707616	0.98310324	0.295750057	0.439264334	0.866576267	0.624966453	0.331121921	1.271586235	-0.915213596
ADGRF1	-0.885135759	-0.6614425	-0.82424348	-0.918250064	-0.868988395	-0.752043889	-0.82238054	-0.394658757	-0.780694227	-0.53032192	-0.688705025	-0.957013406	-0.509063774	-0.721163982	-0.978469568	-0.819972049	-0.884825624	-0.799121981	-0.948520618	-1.30375529	-1.291399669	-1.281347941	-1.272967213	-1.270812662	-0.842322594	-1.018398636	-0.964328317	-1.267904991	-0.856230952	-0.70606263	-0.911086062	-0.745916776	-0.955767196	-0.950175069	-0.970668418	-1.000738798	-0.930984287	-1.289286284	-0.982766027	-0.928537348	-0.997464148	-0.826225018	-0.398914982	-0.84393521	-1.024445231	-0.662667689	-0.965534158	-0.987090426	-1.029689697
ADGRF2	-1.591729614	-1.34541218	-1.406259115	-1.593280925	-1.641115186	-1.338928063	-1.480883372	-1.27422411	-1.387222805	-1.446896499	-1.409040386	-1.74406946	-1.421639123	-1.31983039	-1.7046921	-1.545033903	-1.528805667	-1.444043548	-1.614492799	-1.7177617	-1.7177617	-1.722434421	-1.713241479	-1.720899652	-1.687987243	-1.703308144	-1.691118717	-1.726690791	-1.542498116	-1.437573014	-1.599155308	-1.565888201	-1.714744625	-1.69033623	-1.644529588	-1.699823479	-1.583789417	-1.737792215	-1.670911986	-1.629207343	-1.663957133	-1.462165475	-1.348532404	-1.731130138	-1.712561578	-1.558904334	-1.564165893	-1.676432297	-1.664171382
ADGRF3	-0.618157106	-0.519616498	-0.230555198	-0.714881744	-0.653033344	-0.450997018	-0.605071861	-0.423142319	-0.555452867	-0.464720381	-0.385516802	-0.79396564	-0.520258877	-0.510187061	-0.609100228	-0.453140069	-0.634417134	-0.627158995	-0.725973352	-0.731577289	-0.672098016	-0.717876363	-0.719081117	-0.655645366	-0.384764707	-0.762249161	-0.738743584	-0.717996496	-0.621945625	-0.339516596	-0.700255034	-0.611464769	-0.725157155	-0.746736123	-0.679145374	-0.735149455	-0.674623389	-0.713366052	-0.73542834	-0.551828093	-0.751028898	-0.476634223	-0.362187483	-0.731069975	-0.795115595	-0.40460872	-0.709831126	-0.754942646	-0.79043909
ADGRF4	-1.029316298	-0.855420121	-0.953362338	-1.05452688	-0.969092057	-0.864026861	-1.003536785	-0.73381946	-0.937772066	-0.877648035	-0.875670818	-1.155285957	-0.871582271	-0.738129111	-1.11637824	-1.027752632	-1.067349668	-0.955634261	-1.108292179	-1.3582596	-1.370952728	-1.34089367	-1.345120197	-1.349928011	-0.887391912	-1.182927861	-1.07714538	-1.339839005	-0.974619361	-0.683117438	-1.093018693	-1.013865301	-1.120878027	-1.140107887	-1.149399851	-1.198619033	-1.121732412	-1.360385986	-1.164441769	-1.144756318	-1.154779869	-0.633447411	-0.675811819	-1.204399027	-1.168889674	-1.017001187	-1.228714389	-1.169285066	-1.142902054
ADGRF5	-0.437113548	0.547329642	0.838328328	0.088189188	-1.119286255	-0.675961544	-0.412337316	0.815086789	-0.024871406	-0.07478695	0.709234923	-0.476228492	1.072775101	-0.031985226	-0.795991746	-0.005998278	0.252227662	0.654453756	-1.425391566	-0.556098283	-0.388640897	-0.382711019	-0.477668403	0.066639368	-0.295855692	0.019726346	-1.092831094	-0.237568616	0.41488782	0.226994288	0.136293016	-0.823529795	-0.788768714	-0.37820073	-0.279127078	-0.796367869	-0.01012131	-0.056865853	0.059880991	-0.772139728	0.02958103	-0.103411023	0.51060988	-0.171460687	-0.727148741	0.721858958	0.263955232	-0.886950958	-0.536963112
ADGRG1	-0.224500281	0.34137574	0.416769972	0.006687838	-0.71979876	-0.09636808	-0.00563145	0.175840152	-0.08084333	0.294730294	-0.361775002	0.057292481	1.418214986	-0.674777486	0.505509613	0.838328328	0.913427427	0.825066356	0.834285263	0.759655819	0.427617196	0.583993076	0.305193046	0.273186959	-0.781109147	0.325217385	-0.570574671	0.427617196	0.256188805	-0.792095758	0.609241922	0.845432337	0.093914995	-0.258737882	0.060476443	-1.215042375	0.192874523	0.216495768	-0.562946445	0.375690007	0.560022759	-1.190467611	0.022811235	0.655649679	-0.077335991	0.440208846	-1.214256619	-1.204221291	0.360605491
ADGRG2	1.556794781	-0.917555829	-1.155421274	0.212221489	0.995835797	-1.020118859	0.053630314	-0.725647074	-1.024257396	-1.022462903	-0.616152902	-1.212138667	-1.144167129	-0.920893965	2.293992633	-0.111525715	1.750968645	-1.339098143	-0.560901944	-0.41349452	0.481965631	-0.20455781	1.613256847	0.183800024	-1.243187081	-1.244825673	0.776394593	1.260874838	-1.06939184	-1.034230645	-0.942247049	1.288168834	-1.149307027	-1.385644309	0.749170671	-1.316262988	-1.2017597	0.286087101	-1.495736693	2.223459244	2.035808581	-0.935565265	-1.061744351	-1.326170328	-1.402505056	-1.010774692	-1.102020977	-1.285116056	1.62620813
ADGRG3	-1.263620711	-0.870797665	-1.000297686	-1.283642296	-1.2907405	-1.122186284	-1.182733365	-0.584548778	-1.087353148	-1.14944327	-1.11783275	-1.321436071	-0.917933951	-1.07341667	-1.311093653	-1.196854366	-1.192538433	-1.181672433	-1.271195987	-1.353607513	-1.36934505	-1.390966069	-1.299248363	-0.468955819	-1.399439909	-1.412755606	-1.400533068	-1.279399354	-1.250150988	-1.165702794	-1.293286959	-1.299590155	-1.419045144	-1.431914956	-1.344889613	-1.396788425	-1.303234471	-1.217808833	-1.232321654	-1.378949027	-1.362652418	-1.140460168	-1.106242817	-1.343472059	-1.428902035	-1.198783309	-1.299727282	-1.381655794	-1.383553604
ADGRG4	-1.275710639	-1.053302395	-1.097841317	-1.245254619	-1.247180549	-1.086658258	-1.014617469	-0.985026522	-1.04288254	-1.111731008	-1.07540464	-1.307781615	-1.138349471	-0.715676622	-1.293190801	-1.186923871	-1.174683394	-1.144519549	-1.238252778	-2.05724687	-2.021076811	-1.986276302	-1.98069916	-2.016772672	-1.373153216	-1.364510025	-1.3582596	-2.045062935	-1.18946396	-1.119583691	-1.241216861	-1.252860892	-1.385097371	-1.383553604	-1.3078357	-1.362876687	-1.242510964	-2.042732033	-1.320837329	-1.326583512	-1.348340791	-1.087597073	-0.824492774	-1.082392333	-1.374981633	-1.254482117	-1.190841241	-1.171619521	-1.353607513
ADGRG5	-0.872576405	-0.20397284	-0.710417252	-0.843579424	-0.806281052	-0.669001363	-0.756993408	-0.198561708	-0.766381115	-0.297229445	-0.606712121	-0.885659638	-0.731712812	-0.614937099	-0.870797665	-0.621977271	-0.701170981	-0.749251318	-0.823424692	-0.93006876	-0.832567682	-0.907348905	-0.87845758	-0.338336155	-0.98478349	-0.979883877	-0.980047561	-0.692328949	-0.844213598	-0.689723277	-0.897954134	-0.825291315	-0.999611172	-0.976741792	-0.931870486	-0.793784595	-0.79499941	-0.984276233	-0.941300728	-0.956399466	-0.709831126	-0.672098016	-0.560010579	-0.937473193	-0.949442128	-0.747391412	-0.813388855	-0.727987174	-1.04740986
ADGRG6	-0.430486108	0.082489424	-0.335845881	-0.668150095	-0.728115101	-0.326347806	-0.609308366	-0.230493012	-0.606267606	-0.407164462	0.148263878	-0.818246887	-0.462609065	-0.105266798	-0.752732943	-0.195708325	-0.570458921	-0.443978552	-0.625450263	-0.762918177	-0.621259731	-0.615790461	-0.816950226	-0.687392974	-0.994529622	-0.5990329	-0.754539353	-0.612936408	-0.247105558	0.172389252	-0.331376909	-0.539401696	-0.723358487	-0.740329188	-0.539181961	-0.686793868	-0.534985754	-0.336109533	-0.602978369	-0.516554961	-0.727703365	-0.189606402	-0.166539357	-0.870496842	-0.328395641	-0.010457435	0.231766993	-0.64829967	-0.563619859
ADGRG7	-1.350904421	-1.107490385	-1.242668523	-1.360900536	-1.370918667	-1.179230191	-1.281644303	-1.078694435	-1.215783144	-1.230849024	-1.202151387	-1.423803741	-1.20567594	-1.144257906	-1.411473954	-1.325564991	-1.335922775	-1.256485969	-1.364451056	-1.579324948	-1.594654261	-1.592636909	-1.600627127	-1.588359006	-1.48582851	-1.505761515	-1.474248843	-1.584819586	-1.385819068	-1.251333376	2.022804134	-1.365613838	-1.501285155	-1.449201225	-1.440003462	-1.502118076	-1.3980528	-1.599328822	-1.466518706	-1.448878574	-1.458755607	-1.276063468	-1.082955399	-1.451407551	-1.485260734	-1.379129802	-1.424130749	-1.47203828	-1.471719932
ADGRL1	0.038685542	-1.395713036	-1.143184546	-0.183642027	-0.627073108	-1.596405921	-0.244538408	-1.118401801	-1.580322226	-0.993476413	-0.567476077	-0.338808342	-0.67304063	-1.379021967	-0.339148956	-0.909859976	-0.497693946	-0.87518724	-0.238257681	0.124163415	0.188752044	0.157770873	0.067588232	0.207871982	0.508404847	-0.978371655	-0.634572239	0.41321221	-1.006065324	-1.099874593	-0.941971874	0.296267099	-0.048802266	0.587329733	-0.621041939	-1.017714359	-1.664983203	-0.0516149	-0.580382139	-0.24947342	-0.673500144	-1.455130591	-0.066721909	0.305530884	-0.417275987	-0.219259962	-0.589260101	-0.461335166	0.091659709
ADGRL2	-0.600753182	-0.970960761	-0.924380327	-0.446891581	-0.949007412	-0.808596098	-1.287463605	-0.761234324	-0.910459211	-0.689814582	-0.351678934	-0.189982371	-0.879597894	-0.477155315	-0.684132501	-0.82738799	-0.897687014	-1.031946245	-0.595763507	-0.703730911	-0.721218339	-0.761848596	-0.898435188	-0.739859359	0.101632653	-0.844478387	-1.162708147	-0.665747214	-1.064210405	-0.770648949	-1.171787451	-0.580157348	0.350372085	0.252813561	-0.778854164	-0.597564976	-1.028293324	-0.793386535	-0.938430069	-1.319020421	-0.014514996	-1.103966768	-0.434844343	-0.36504734	-0.564373744	-1.54205798	-1.194884968	-0.446004283	-1.00281851
ADGRL3	-0.278361908	-0.746724481	-0.433578412	-0.214231692	-0.152873181	-0.818364282	-0.70406621	-0.863399821	-0.602396055	-0.915545143	-0.429829313	0.090096932	-0.320308942	-1.084733321	-0.099459131	-0.409865406	-0.677426632	-0.548552854	0.274459818	-0.068234083	-0.141867452	-0.132877009	-0.63274674	-0.407913214	0.06414661	0.131024452	-0.112668684	-0.183964985	-0.561496372	-0.943288461	-0.791827808	0.20505316	0.921733352	0.618525249	-0.668184077	-0.252605636	-0.42938808	-0.20543362	-0.061607723	-0.832127259	-0.811431867	-0.991597021	-0.399169009	-0.57327262	-0.249172127	-0.782547066	-0.323148163	-1.004536564	-0.671358043
ADGRL4	0.548871892	0.847139917	0.473492824	0.657856977	-1.485206294	-0.151301106	0.212718186	1.183984043	-0.090865176	0.176284985	1.774259575	-0.50364108	1.328828842	0.600731241	-0.503123744	-0.418178316	1.188798463	0.691700848	0.109447309	0.040343219	0.568323529	0.686703741	0.48579121	0.631556693	-0.208806806	0.810072152	-1.239663534	0.414649426	1.907009301	1.347923543	0.779065948	0.501892037	-0.957305708	-1.352278609	0.290724284	0.218910564	1.775447358	0.681118278	0.306881009	0.038535615	0.931561255	0.351145043	2.328573551	1.386995433	-0.785375987	0.114045144	-0.471944277	-0.921559981	0.655649679
ADGRV1	-0.172330373	0.003063665	0.033729246	-0.21217236	1.168075949	-0.027250272	-0.317594431	-0.638182282	-0.211496094	-0.530824061	-0.456372211	-0.560792533	0.839639364	-0.70821817	-0.189575691	0.322926037	-0.067281915	0.723330189	-0.574069556	-0.868757426	-0.471944277	-0.664494187	-0.792363919	-0.632221347	-0.180509799	-0.524116704	1.172281184	-0.875624675	0.471382684	-1.36934505	-0.276514978	-0.747870022	0.023707292	0.024032159	-0.150441655	-1.063311444	-1.013719557	-0.507425958	-0.271243955	-0.424662489	-0.461428949	-1.181232549	-0.087172897	-0.410135497	-0.351524412	-0.046102598	-2.014042668	-0.64474383	-0.26715197
ADH1A	0.394232703	0.170880978	-0.258050812	1.139362134	0.253571032	-0.074250199	-0.208153941	0.147000009	-0.310793679	-0.068565792	0.211451309	-0.296132608	-0.095420011	-0.155854176	-0.302373577	0.163871857	-0.228905463	-0.03633952	-0.272265756	-1.146605664	-1.11579829	-1.140107887	-1.174452403	-1.118036419	-0.245488675	-0.269550859	0.142159804	-1.137138812	-0.251899761	-0.134209466	-0.478217408	-0.159920478	0.017715495	-0.118568258	-0.201051715	-0.359685221	0.061079652	-1.189268468	-0.231286597	-0.207528887	-0.237715284	-0.380248155	0.3259104	0.359850666	-0.375684917	0.087013762	-0.344763891	-0.322093134	-0.26478645
ADH1B	-0.595690679	0.962588669	-0.124681032	0.613406121	-0.561991402	-0.039172392	0.228167531	1.106321711	-0.460994966	0.709234923	0.537487203	-0.645917555	0.377987516	0.809423131	-0.576917832	-0.169882586	0.10252874	-0.309319459	-0.460665794	-0.673034881	-0.582592252	-0.506271644	-0.173019436	-0.540856147	-0.553358302	0.412262652	-0.653085646	-0.431992382	-0.205224278	-0.073235989	0.506872774	-0.110992765	-0.31202566	-0.409622948	-0.220611117	-0.513046285	0.451123513	-0.248318422	-0.446394523	0.812616471	-0.134602945	-0.469388284	0.215993359	-0.653997995	-0.37681713	-0.445247133	-0.731069975	-0.596132806	-0.620506547
ADH1C	-0.086594088	-0.133969717	-0.246160126	-0.285815786	0.024883761	-0.275305467	-0.243298667	0.195603295	-0.331035033	-0.052706401	-0.099983882	-0.286091104	-0.1583425	-0.182141761	0.280727455	0.335676712	-0.312842827	-0.256069992	-0.399574328	-0.801904674	-0.841201677	-0.807123955	-0.754020647	-0.77101339	-0.282043085	-0.235667521	-0.058378246	-0.765398397	-0.431655547	-0.111191092	-0.274806039	-0.165594064	-0.078063751	-0.019602881	-0.239170042	-0.248463566	-0.268944078	-0.847316206	-0.243202261	-0.259967726	-0.217991095	-0.386149479	-0.025123773	-0.402682314	-0.153996505	-0.213920505	-0.52453969	-0.259464893	-0.287306202
ADH4	-0.340468104	-0.271968709	-0.450907157	-0.366216731	-0.237770966	-0.355562859	-0.411062951	-0.166520294	-0.401790738	-0.165863786	-0.208446481	-0.570458921	-0.30541818	-0.333969928	-0.64460851	-0.357908518	-0.477629179	-0.349456672	-0.531668633	-0.837649325	-0.817986441	-0.811173343	-0.865828715	-0.699842101	-0.515313997	-0.417203595	-0.270997965	-0.795476606	-0.399611963	-0.27754694	-0.489078862	-0.362187483	-0.425837847	-0.303380284	-0.435718218	-0.48090001	-0.444421535	-0.837251027	-0.482080049	-0.48261022	-0.557837315	-0.360626386	-0.117422763	-0.481195021	-0.480396244	-0.362187483	-0.658510232	-0.49381425	-0.516799474
ADH5	-0.387926331	0.233882892	0.494362462	-0.173564562	0.355223714	0.115806093	-0.229845205	-0.378035334	0.565498843	-0.600818856	-0.752732943	0.342643513	0.4940226	-0.302697845	0.218965036	0.262114021	-0.256814935	0.093525645	-0.10663968	-0.266427052	-0.065989306	-0.239718567	-0.297198207	-0.314065745	-0.16703159	0.154533868	0.44755165	-0.443088913	0.073328976	-0.614423064	0.227438869	-0.843798646	-0.020556415	-0.398733951	0.226043509	-0.133464368	0.351145043	-0.137655495	0.057545405	0.353276366	0.459879828	-0.221392316	-0.941490755	-0.559903391	-0.13508288	0.045315241	0.007705823	0.040036819	-0.169302261
ADH6	-0.922609749	-0.767628454	-0.800550052	-0.901610121	-0.951640338	-0.796492923	-0.839689227	-0.587469366	-0.786360114	-0.724731087	-0.745278157	-1.012408928	-0.784348929	-0.741213499	-0.996245052	-0.880760138	-0.923020754	-0.847804725	-0.959033021	-1.218001243	-1.21113081	-1.218347003	-1.214256619	-1.22564054	-1.070100901	-1.048943286	-1.060165933	-1.220039406	-0.948924784	-0.759634287	-0.996860613	-0.896141939	-1.023069715	-1.045571682	-1.006697538	-1.015362426	-0.94053972	-1.201434584	-1.016195191	-1.022695073	-1.136781583	-0.879137945	-0.713366052	-1.094646852	-1.076847267	-0.938926619	-0.965839192	-1.024181771	-1.043961318
ADH7	-0.264422293	-0.489974315	-0.637662382	-0.698947881	-0.623524415	-0.55442498	-0.616709257	-0.018429057	-0.609198477	-0.45478222	-0.492126464	-0.814937584	-0.00225461	-0.497205731	-0.783214781	-0.594933939	-0.693649482	-0.630442084	-0.759995405	-1.100365014	-1.101958308	-1.110243469	-1.104145404	-1.065624703	-0.779733706	-0.779113175	-0.70443396	-1.068702643	-0.654808555	-0.438432528	-0.7338913	-0.566816068	-0.633628909	-0.649138152	-0.716108953	-0.724648452	-0.700510306	-1.119792265	-0.64306953	-0.721388723	-0.75271024	-0.589458938	-0.381487659	-0.836729756	-0.733034643	-0.637715732	-0.848015404	-0.735275425	-0.783054251
ADHFE1	-1.2087709	0.357762156	0.914955208	-0.584761411	0.926974277	0.123688622	-0.103247142	-0.475656454	0.736326128	0.48250152	-2.296499207	1.13188321	1.448581799	-1.081746529	0.327710133	0.58947661	-0.01116037	2.020966849	-0.622249454	0.016183513	0.007363472	-0.255867933	0.191020328	0.193366313	-0.011571321	0.758845243	0.978357617	-0.358944367	0.903356003	-0.359251153	0.294753929	-2.278744585	-0.95030923	0.509462473	0.225395777	-0.253368069	0.501892037	0.542810841	0.450774978	0.845885579	0.300209003	0.180824312	-0.635173339	-0.51444809	0.875787272	0.711135597	-0.786747704	0.187449074	0.180322225
ADI1	-0.143243295	-0.249611141	-0.0368579	-0.417425002	0.133370963	-0.086594088	-0.168723745	-0.158483335	0.091633796	-0.199312362	-0.092884664	-0.243569925	0.691700848	-0.101654604	0.046498374	0.028495608	-0.158024437	0.246317469	-0.165564451	-0.041499736	0.047430421	0.018851481	0.190598753	0.609914387	-0.167145414	0.291136493	0.264950638	0.07945719	0.124392141	-0.449348498	0.161268931	-1.16252209	-0.285511798	-0.243934702	0.125923097	-0.037527365	0.041863617	0.245025846	0.019793485	-0.120612011	0.060322705	-0.063522972	0.150007936	0.074067917	-0.563704567	0.245899568	-0.303598065	-0.21518734	0.050644837
ADIG	-0.43985298	-0.419302788	-0.455710168	-0.408870781	-0.338404299	-0.337148337	-0.32830582	-0.067506316	-0.327803336	-0.1003991	-0.267695699	-0.481089065	-0.348531515	-0.339240939	-0.449028831	-0.249984674	-0.356462815	-0.439940925	-0.458052578	-0.494853983	-0.517201058	-0.503228167	-0.506946727	-0.425290218	-0.519717106	-0.473382775	-0.456998699	-0.513269253	-0.515718887	-0.196856242	-0.442014317	-0.346633168	-0.410580699	-0.182922365	-0.406604933	-0.096309552	-0.481441024	-0.567104887	-0.475558128	-0.481641831	-0.359979549	-0.537320411	-0.362845184	-0.594686974	-0.477036642	-0.267081861	-0.659899227	-0.400947286	-0.62660893
ADIPOQ	-1.013858604	-0.838313492	-0.981298028	-1.027868173	-1.019809518	-0.893145399	-0.966752757	-0.667891211	-0.939017476	-0.801318715	-0.651432041	-1.085391756	-0.811784663	-0.686050665	-1.074299816	-0.968532788	-0.999923033	-0.934402799	-1.05007385	-1.336107508	-1.321241205	-1.33528253	-1.320663723	-1.292363662	-1.145111579	-1.144576767	-1.128371276	-1.333861551	-1.04919422	-0.858622459	-1.074594154	-1.009965121	-1.166373054	-1.059955294	-1.093418885	-1.159850359	-0.874851742	-1.348642576	-1.119792265	-1.091731433	-1.128472184	-0.945731518	-0.182029809	-0.867814393	-1.1226393	-1.033431646	-1.069685234	-1.126573556	-1.140460168
ADIPOR1	-0.060302764	-0.11427402	-0.170114408	-0.238257681	-0.332977946	0.134346995	0.059051083	-0.206916911	0.039329095	-0.072165266	-0.054227362	-0.137521182	0.153184211	-0.072407771	0.14760564	0.015730841	-0.105743466	-0.048527163	-0.104139162	0.319334142	0.368335745	0.264516712	0.273186959	0.376613894	-0.004777459	0.080811982	-0.233524524	0.305983888	-0.040893461	-0.108706561	0.020916016	0.222983676	0.14574117	-0.101730986	0.056092376	-0.124133186	0.079531654	0.462005671	0.549616446	0.20203312	0.232993679	0.276494538	-0.628118219	-0.428306188	0.15184901	-0.129336666	0.115209869	0.043997568	-0.095707718
ADIPOR2	1.318401096	0.705820722	0.333664655	1.480204008	-0.435769895	0.840251623	1.343359031	0.668147665	0.664554145	1.088770831	1.162110994	-0.369890386	0.278055429	1.405662257	-0.402407067	0.282654627	0.501500828	0.94647391	-0.771182237	0.107038108	-0.08821927	0.117009424	0.17540384	-0.034517373	-0.614588846	1.369212274	0.013681165	0.394002749	1.244268094	2.349614498	1.117994743	-0.578099078	-1.02688801	0.151097562	1.182987301	1.944886406	1.288168834	0.271725389	1.82352529	0.762085309	0.72629442	1.231801508	1.458254121	1.070936029	0.86284692	0.773212857	1.011665934	0.76037055	1.22939474
ADIRF	1.113931713	1.121765294	1.516704602	0.991514241	1.871198004	0.587734302	1.133032381	0.86252679	1.381736884	0.394232703	0.758540866	0.263808352	2.863117359	-0.753713235	0.426911527	0.535885622	0.945801715	2.31929664	0.148347912	0.632107736	0.727809922	1.083220477	0.725586431	0.593138088	-0.297932999	0.780675799	2.258541136	0.314012735	2.102155785	-0.300232454	0.548911826	-0.342856766	0.101393868	-1.202866683	1.038302531	-0.269248963	0.771526699	1.47965793	0.253456949	0.842744834	1.248155869	-0.719590568	0.467591087	0.340627216	1.057186935	0.601013499	-0.76653649	-0.619948029	0.688069707
ADIRF-AS1	-0.786691929	-0.366148129	-0.36357661	-0.765421314	-0.085963656	-0.655920679	-0.368853651	-0.279384658	-0.409624593	-0.243130307	-0.319981194	0.60043163	-0.655692877	-0.32570776	0.328411945	-0.383749327	-0.47404672	-0.47676761	-0.643400295	-1.014311985	-1.255252232	-0.726403633	-1.346278367	-0.952109239	-0.624093955	-0.586701802	-0.226161983	-1.270812662	-0.109455869	-0.359614555	-0.561251106	-0.53053027	-0.606974941	0.067642372	-0.530756033	-0.68187349	-0.478911658	-0.817878687	-0.695697502	-0.585831283	-0.607785533	-0.386718795	-0.796143528	-1.049590618	-0.615790461	0.09622802	-0.542480502	-0.584303549	-0.566688407
ADK	-0.620859886	-0.376020803	0.085877963	-0.605332089	-0.37321467	-0.04908097	-0.593724216	-0.529966751	0.006880624	-0.44950567	-0.43529767	-0.333969928	-0.348579051	-0.360398721	-0.317357149	0.041273012	-0.343763811	-0.63775842	-0.393714041	-0.250999902	-0.344284667	-0.348275455	-0.385292449	-0.230690387	-0.269248963	-0.307744861	-0.438339889	-0.572429765	-0.363245053	-0.541365024	-0.323060578	-0.097003776	-0.089864914	-0.408304044	-0.349087718	-0.278668736	-0.055330878	-0.309803123	-0.397026938	-0.289924791	-0.151308748	-0.293221235	-0.748907559	-0.408915705	0.002847957	-0.444618161	-0.180168005	-0.102188753	-0.55867346
ADM	2.425399955	0.811158777	0.186749263	-1.046986521	0.544482206	1.626667612	0.264287435	2.184025535	0.473323866	0.479567776	3.339749709	-0.266391064	1.025042443	2.21958562	1.170457655	1.61061479	2.391429125	-1.044984707	1.786443859	3.480623746	2.458866153	5.033559141	2.591113647	-0.131424663	0.126832935	3.169660206	0.758105678	1.679914644	-0.205647628	1.357960556	1.885621568	2.244165536	-0.255867933	0.650095896	4.517598369	2.122338633	2.573377237	2.948198433	-1.786520278	1.338164919	3.320165019	0.603767983	-0.036176085	1.735536323	0.120718311	-1.634599632	0.662342631	-0.350699166	-2.096965001
ADM2	-0.157506686	-0.205025353	-0.150219326	-0.314893683	0.091790154	-0.682401944	0.144200819	0.144731189	-0.275516594	0.054839195	0.360092725	-0.084315925	-0.177404919	0.084779659	-0.06241619	0.282537341	-0.077389448	-0.269480397	-0.193040309	-0.538356779	-0.560205264	-0.437305701	-0.526828359	-0.368668659	0.450774978	-0.095848698	-0.014563848	-0.501050454	-0.363018049	-0.138599935	-0.144675476	-0.054082477	-0.366715229	0.149628284	-0.130576934	-0.111263612	-0.097320701	-0.585407623	-0.181980669	-0.061363032	-0.144413677	-0.126726316	-0.792095758	-1.372947108	-0.073899319	0.030023729	-0.281717452	-0.088033409	-0.118430711
ADM5	0.20284665	0.051428559	-0.301526563	-0.083783244	-0.274358017	-0.055556144	-0.229072849	-0.072804474	-0.355909476	-0.152159871	-0.082739587	-0.339298894	1.057141371	0.009036249	-0.337450625	-0.191083895	-0.455826617	0.20284665	-0.888614592	-0.423385095	-0.0810285	-0.139137406	-0.364621778	-0.03923003	-0.043621448	-0.187238403	-0.063185627	-0.135348568	-0.025282541	0.524264879	-0.66138564	0.48337149	0.00556519	-0.008798206	-0.029032199	-0.073440052	-0.087240595	-0.302719384	-0.080462322	-0.074056534	-0.062876237	-0.054873608	-0.067510449	-0.67256324	-0.060451876	-0.057530997	-0.275598413	-0.086561756	-0.062333099
ADNP	0.306959568	-0.05488298	0.149816002	0.144200819	-0.261814034	0.117572778	0.093438361	-0.887170081	0.041073411	-0.4179737	0.179990034	-0.23627481	-0.133325924	0.253465476	-0.348811411	-0.073463891	-0.047043155	-0.216442883	-0.21230541	0.061079652	0.350875966	0.303217513	-0.060564656	0.039798205	0.041641185	-0.154875717	-0.16143205	0.086013423	0.265529113	0.395603134	-0.023985134	-0.576712931	0.265529113	0.131965714	-0.136311717	-0.118502922	-0.165235612	0.246668071	-0.131424663	-0.128976375	-0.398639572	0.147341779	-0.119437705	0.120621709	-0.221457563	-0.227179604	-0.095264563	-0.213639702	0.010275676
ADNP2	-0.469188995	-0.411761318	0.216335878	-0.484559287	0.035113064	0.049529227	-0.342935582	0.087122909	0.054486577	0.063230441	-0.242536546	-0.031917498	-0.049505193	-0.20628508	-0.517550477	-0.449028831	-0.285444175	0.023699767	-0.785030739	-0.034987478	-0.175400562	-0.15187047	0.074340279	-0.198221871	-0.453624579	-0.188753919	0.133098139	0.060476443	-0.043884664	0.325473734	-0.335864319	-0.003213183	-0.153628294	-0.152842585	0.127200235	0.17931609	0.111677585	0.258053451	0.039614093	-0.417826335	-0.467854837	0.357030753	-0.247569102	0.025284232	-0.283610873	-0.385550474	-0.100022248	-0.363245053	-0.567002576
ADO	-0.253769939	-0.306051382	-0.159401349	-0.20007055	-0.774589141	-0.02011924	0.009336115	-0.972287	0.203375766	-0.805174608	0.469465996	-0.354756415	-1.116522911	0.648246836	-0.478641845	-0.358601147	-0.161932073	-0.576117799	-0.735378682	-0.279820221	-0.235129621	-0.246111735	-0.261352781	-0.315379183	-0.254115442	0.595953606	-0.772139728	-0.12643804	0.146417861	0.32029627	0.036292361	-0.417671669	-0.269101039	-0.252325264	0.182991751	0.656000868	0.458099486	-0.075304869	0.197973966	-0.19080163	-0.553576729	0.63236799	-0.917100099	-0.215343526	0.349855228	-0.140856614	0.517070844	0.493428367	-0.089555981
ADORA1	-0.128943709	-0.671504743	0.082047124	-0.149328434	-0.297318174	-0.108678618	-0.197330803	-0.396854084	0.131991059	-0.137831902	-0.32223233	-0.388627875	0.06386856	-0.125363439	0.11995832	-0.253529998	-0.256751002	0.273934467	-0.401285629	-0.006570072	-0.301312428	0.064229144	-0.090223445	-0.383476889	0.319334142	-0.001043215	-0.34589675	0.05862188	-0.023985134	-0.229284375	-0.101675137	-0.718532257	-0.275910124	0.147843469	-0.114048466	0.553644858	-0.176216927	0.018774354	0.12640387	0.183977057	-0.432614299	0.489062635	0.118906831	0.549363758	0.389072363	0.139568338	1.097253425	0.547935628	0.413382602
ADORA2A	1.444628545	0.298695928	-0.268620506	0.534843153	-1.047284272	0.275540759	0.840251623	0.33269913	-0.090304828	-1.111602235	2.27310797	-0.593799796	-0.302105402	1.002431856	-0.606475802	-0.714561126	0.983278284	0.258915464	-0.270581943	0.182746144	1.517860678	1.290898338	0.776873996	0.834689379	-0.973793437	-0.362187483	-1.010052936	0.997550279	0.023707292	1.428094736	0.356236431	-0.595828649	-0.378829719	-1.027821414	0.131384456	-1.407790935	-0.825595429	0.348640256	-0.087969335	0.376009215	-0.263305451	-0.268372932	1.245263264	0.429895013	-0.586799861	0.257002825	-0.179312959	-0.539798807	-0.094904827
ADORA2A-AS1	-1.129950049	-1.163078824	-1.178776964	-1.343118832	-1.367808735	-1.183789141	-1.26224303	-1.077594348	-1.160952329	-1.219024696	-1.181012477	-1.417401998	-1.119850803	-1.086288939	-1.396401756	-0.932930011	-1.293415881	-1.246232477	-1.067349668	-1.503189081	-1.489566909	-1.536192981	-1.549399664	-1.528658381	-1.47203828	-1.48154223	-1.471431795	-1.55274153	-1.362479539	-1.240067869	-1.380518272	-1.358473626	-1.470941237	-1.443539163	-1.412532492	-1.475675261	-1.390283499	-1.531084764	-1.461404882	-1.44374151	-1.443318814	-1.272032247	-1.155317127	-1.477915601	-1.490065831	-1.277016479	-1.365613838	-1.449769808	-1.462680625
ADORA2B	0.047610276	-1.235660587	0.007607445	0.018671427	-0.421638278	-1.902752503	0.196054134	-0.144629828	-0.567116543	-2.166011479	-0.233816438	0.923668718	2.571386297	-1.751090762	-0.029388708	0.091790154	-0.6404109	0.819177879	0.680702326	0.379276474	0.202779717	0.934384137	0.001478802	0.173684792	0.975173236	-0.312946084	-0.292955903	0.112197486	-0.298728966	-1.917905223	0.058780745	-0.894725001	-0.587445426	0.507506658	-0.673178976	-0.326102014	-0.589340962	0.386406779	-1.46455499	-0.836354745	0.924433465	-1.673475881	0.35492585	0.882543384	-0.520653427	0.302070856	-1.915099367	-1.580030204	-0.704344288
ADORA3	1.060847708	1.562648247	0.001417001	1.478253438	-1.05148173	0.766665051	1.695258617	-1.556021938	0.559674824	-0.24186145	2.003686104	1.553788879	-1.015826903	1.106321711	1.518612287	1.487110333	1.581563819	0.374148511	2.059870264	1.666787855	1.79406119	2.089687492	1.070936029	1.559013202	-1.969367395	1.354316706	-0.506845385	2.573377237	1.149860832	0.612219948	2.413237286	1.397362432	1.095247996	-1.577660686	1.896755857	-0.059285074	0.629229451	1.380981103	0.722741177	1.763171354	1.704726366	0.730078274	0.114264231	1.586749281	1.271586235	-1.901212737	0.62648896	1.196699076	0.972874916
ADPGK	-0.080612973	0.426755142	0.206063594	-0.112883717	-0.271635801	0.374726478	-0.236770881	-0.27709571	0.352006179	-0.050124638	-0.135769485	0.516785902	-0.327885259	-0.046863723	0.557117092	0.207748749	0.636289561	-0.193324189	0.607466741	0.574291433	0.35077335	0.137026847	0.372301665	0.252893098	-0.023134154	0.290724284	-0.253739401	0.244930805	0.102330566	0.283497528	0.372051219	0.342584815	0.158139538	-0.441217764	0.121086685	0.118823623	0.121516279	0.074281378	0.275217904	0.377333807	0.564086518	0.487380567	-1.268315625	-0.080717337	0.330483265	-0.182274142	0.628658723	0.434524889	-0.160751544
ADPRH	-0.070503067	0.356041511	-0.12111174	-0.23874142	-0.44051861	-0.352745095	-0.251445301	-0.004423507	-0.173337906	-0.152939121	0.039559837	-0.138206896	-0.095663829	0.047994047	-0.207129552	0.090696247	0.190838136	-0.136375645	0.073329185	-0.233284513	-0.284965861	-0.251299318	-0.057310188	0.107425926	-0.527903347	-0.272171996	-0.492718916	-0.184149517	-0.004706469	-0.263305451	0.013389345	-0.203573937	-0.125744247	-0.326732832	-0.200645533	-0.451547493	-0.006971516	-0.312946084	-0.171889508	-0.194904768	0.2937831	-0.210822375	0.107654068	0.050715686	-0.331701374	0.20661047	-0.506683691	-0.300659262	-0.273314826
ADPRHL1	-1.022808672	-0.962272026	-0.73741297	-0.701663657	-0.985095668	-1.214174508	-0.904943939	-1.06401294	-1.01279344	-0.901610121	-0.672883637	-0.556382176	-0.647280227	-0.701293733	-0.63918563	-0.85878286	-1.177395343	-0.464474031	-1.071098362	-0.666637217	-0.477339137	-0.624514797	-0.604010055	-0.491017052	-1.025057223	-0.947347739	-1.064030169	-0.702963548	-0.824658886	-0.550982929	-1.314532771	-0.798825237	-0.89637481	-0.762785842	-1.08812551	-0.498516568	-1.022164588	-0.651433458	-1.002625633	-0.91752807	-1.368340269	-1.008973061	-0.351445126	-0.465677128	-1.07748867	-0.85596101	-1.030242263	-0.896260119	-1.057311398
ADPRHL2	0.214140753	-0.14909311	0.085273228	-0.114652313	0.292389778	0.119828391	0.197798224	-0.685051413	0.427742017	-0.672955483	-0.010968698	-0.139470539	-0.439001455	0.377445428	-0.094871608	-0.366983743	0.05369981	-0.045875888	0.370866867	0.18023743	0.251163341	0.339853632	0.291018389	0.105813061	-0.348372179	0.197396117	0.225395777	0.449472108	0.220463729	0.823995685	0.26890023	0.118144791	-0.188383628	-0.257713513	0.12799	0.659537437	0.102673662	0.317682242	0.15683247	-0.26478645	-0.211068034	0.48432511	-0.000515217	0.182991751	0.357930011	0.558539294	0.271205511	0.566502652	-0.076329352
ADPRM	-0.13156513	-0.050832039	0.076177115	-0.089099677	-0.007550063	-0.130217722	0.07566361	-0.145449616	0.179384167	0.080249855	-0.23174421	0.093363615	-0.249023837	0.197637797	0.211830912	-0.448786563	-0.088918753	-0.132679665	-0.14220538	0.018493404	-0.020480997	-0.162588791	0.054578388	-0.078516168	-0.121091465	-0.1832091	-0.021280395	-0.199761111	0.076115682	0.066722201	0.071040803	-0.053627909	-0.03740511	-0.665601434	0.131660834	0.112550196	0.252893098	0.003126694	0.05504422	0.044435538	0.421161713	0.161801582	-0.630013877	-0.155859969	0.078719073	-0.157027051	0.132852222	0.296123159	0.154533868
ADRA1A	0.401003101	0.076538404	0.244044526	0.593596075	0.238543095	-0.001723141	0.262735479	0.923668718	-0.032870281	0.063332961	0.084779659	0.200900118	0.087122909	-0.53102817	0.253465476	0.346664353	0.909639277	0.71744565	-0.073640783	-0.300151174	-0.176216927	-0.45118093	-0.332750869	-0.382228937	0.639388444	-0.017575154	0.157006636	-0.333408469	-0.399369492	-0.21488357	0.650372219	-0.422453849	-0.072283354	0.124480138	0.266079368	-0.247795321	-0.295625665	-0.641376505	-0.544712246	0.892818115	0.673333407	-0.347150348	0.19317116	-0.227863046	-0.016131492	-0.068810502	-0.517517297	0.047882068	1.193328116
ADRA1B	-0.855189764	-1.201811656	-1.290856906	-0.809889092	-1.28403813	-1.058838702	-1.190414101	-0.93066423	-1.190414101	-1.138024877	-1.099727842	-1.28151672	-0.674981002	-1.055899743	-1.281064164	-1.211948012	-1.187492079	-0.729892513	-1.348543452	-0.580074012	-0.578870689	-0.525903072	-0.561358357	-0.404226564	-1.375596476	-1.393628765	-1.394051363	-0.35610869	-1.240562602	-1.13990446	-1.25819761	-0.492201262	-1.40915422	-1.401394676	-1.331789631	-1.35488581	-1.283643137	-0.610275431	-1.358752274	-1.346714185	-1.190007564	-1.110098334	-0.707579313	-1.010494318	-1.398763218	-1.277576302	-0.635173339	-1.3623014	-1.348532404
ADRA1D	0.021945411	-0.27536164	-0.639975249	-0.10663968	-0.563969931	-0.248668229	-0.288012712	0.234744543	-0.37749474	-0.23614069	-0.081084345	-0.434258202	-0.089167397	-0.317066856	0.571139227	-0.138414303	-0.319324739	-0.416975436	1.898244623	1.021881079	0.656000868	0.98814343	0.817551586	0.45146573	1.771364467	-0.69922258	-0.659649921	1.085380549	-0.525583277	-0.274285704	-0.538614177	-0.296933558	-0.34142019	0.187076646	-0.511597352	-0.321240211	-0.66871024	-0.010397788	-0.606321562	-0.024220393	-0.347002816	-0.382164508	-0.529606306	-0.966101588	-0.393853865	-0.299464944	2.666194227	-0.387383391	0.045461207
ADRA2A	-1.300115706	-1.624104259	-0.997438283	-3.615005519	1.778050544	-1.552546668	-1.894582604	-2.086911089	-0.917029686	-0.731128324	-2.839991895	0.583432323	-1.877188987	-1.756027676	1.160000911	-2.867880885	-0.493542024	-1.636260418	-2.910996856	-0.356623306	-0.3719905	0.108335935	1.305843569	0.255675776	-0.425464446	-1.174278743	1.304609476	-0.420946906	-2.003998977	-0.134388275	-2.213883096	0.245899568	-1.110098334	0.184905755	-2.392521236	-0.415294317	0.600721676	0.347493892	0.860252246	-0.375041292	-2.529211328	-0.352010618	-2.14319019	-1.222657646	-0.999255155	0.044070716	-1.941770875	-2.235701952	0.593404338
ADRA2B	-1.173616005	-0.928151903	-0.923128919	-1.1263905	-1.141752847	-1.021242039	-1.002160278	0.091306998	-0.935251442	-0.966844863	-0.87247958	-1.149315046	-0.913653674	-0.915872858	-1.162274506	-1.00675053	-1.027061078	-0.951309175	-1.101839251	-0.056021766	-0.035046122	0.119106972	-0.011571321	0.140424953	-1.237624797	-1.26374006	-1.256012596	0.109255391	-1.058239902	-0.641330323	-1.121951166	-1.114326692	-1.276676212	-1.257065615	-1.163791452	-1.215454644	-1.091665836	-0.068732236	-1.209911252	-1.200882927	-1.240562602	-0.998223481	-0.970054768	-1.244481357	-1.240713087	-0.861864891	-1.110334877	-1.110619473	-1.263284315
ADRA2C	0.373039017	-0.0248113	-0.187676887	0.068202053	0.005004612	-0.051869069	-0.024934239	0.556205197	-0.392884087	0.024321135	0.283336	-0.400910743	-0.13984358	-0.142590842	-0.035133718	0.093795342	-0.178045703	0.00379087	0.287256372	-0.521731734	-0.482989453	-0.409444514	-0.617452372	-0.300493295	0.028362137	-0.394314323	-0.05414879	-0.480505314	-0.291312587	-0.019602881	-0.094760789	0.037969328	-0.093321841	0.727413807	-0.132877009	-0.061812046	-0.079173508	-0.498801944	0.092723794	0.039458527	-0.319285978	-0.53000068	0.080969285	-0.561358357	-0.039365545	-0.03085556	-0.377352812	-0.336962303	0.055902257
ADRB1	-1.033041829	-0.684132501	-1.032497664	-0.958351048	-0.940124881	-1.439255179	-1.060838718	-1.210712655	-0.998847429	-1.248667023	-0.849084431	-0.47010452	-0.147133357	-1.227851526	-0.504031796	-0.919739727	-1.321436071	-0.73018417	-0.6614425	-0.996508598	-0.91309266	-0.764759076	-0.909185321	-0.969296442	-0.999611172	-0.851686002	-0.96229187	-0.797848524	-0.675730487	-0.952109239	-1.148042897	0.494668334	-1.080812159	0.221961881	-1.251333376	-0.838207576	-0.846090168	-0.924711584	-0.803193856	-1.541242801	-1.142007643	-1.275265763	-0.372161424	-0.469789802	-0.993758511	-0.969296442	-1.727532851	-1.356099399	-1.176146068
ADRB2	0.529632553	1.19987806	1.407731379	0.936142763	1.30444101	0.549938802	1.024472854	0.977398401	1.464110444	0.191099567	1.157872041	0.930961304	0.899107322	0.626541521	0.797276293	1.53069693	0.981337125	0.561564234	1.426365826	0.863365879	1.506012604	0.979223421	0.357393296	0.982299685	-0.219181138	0.875787272	1.307250915	0.88812502	1.211759579	0.462196348	1.153115402	-1.197595423	0.744196781	-0.808143054	0.377333807	0.400622257	-0.042945114	0.782971282	0.367703043	1.59463901	1.127158176	0.247117098	0.26890023	0.054737879	-0.099114231	0.408529327	0.645193936	1.089547298	0.563481159
ADRB3	-0.329137673	-0.42023387	-0.485949574	-0.385310392	-0.51466367	-0.335459458	-0.514572776	-0.302199532	-0.441164503	-0.154138269	-0.256069992	-0.749251318	-0.324842078	-0.420097017	-0.653489525	-0.273335606	-0.473902805	-0.263319597	-0.595320689	-0.673885457	-0.711477129	-0.677254558	-0.671944647	-0.642628281	-0.644633569	-0.773697313	-0.758764845	-0.671685155	-0.633081353	-0.49805638	-0.659381066	0.383433745	-0.788253121	-0.45118093	-0.668827237	-0.557607192	-0.644187787	-0.696104472	-0.753373035	-0.761082881	-0.74488829	-0.553219359	0.36100852	0.349357997	-0.803507346	-0.651149964	-0.724155988	-0.753645872	-0.816110892
ADRM1	-0.239329827	-0.485530638	-0.203273122	-0.102619739	-0.434305683	-0.573388552	-0.195840705	-0.110090965	-0.278634807	-0.210948586	-0.333756763	-0.133516756	-0.065644228	-0.150663585	-0.272743301	-0.721547078	-0.18422591	-0.068736776	0.026765437	0.068412178	-0.14766946	-0.0372735	0.319105154	0.023826696	-0.093321841	-0.255020328	-0.428377732	0.25575906	-0.040821978	0.029181102	-0.131673193	0.532676619	-0.771721703	-0.273390131	-0.480810201	0.123188605	0.029938147	0.005123525	0.033030773	-0.498231187	-0.185033601	-0.075351416	-0.581150802	-0.363597637	-0.031024496	-0.14400764	0.227438869	-0.05106074	-0.347337344
ADSL	0.136467882	-0.070565409	-0.137067294	0.317167739	-0.215252186	-0.410662791	-0.068118758	-1.356177664	0.075551982	-1.000397811	0.261013454	0.635253222	-0.28191728	0.127339285	0.581276354	-0.341276265	0.181361083	-0.289229821	0.093363615	-0.09140724	-0.191176219	-0.130934831	0.127618601	-0.097485608	0.46796938	0.198791169	-0.158900582	0.062534072	-0.068874683	0.47071503	0.285978907	0.446903223	0.343245967	-0.1838258	-0.021904013	0.256879813	0.297390268	-0.155406109	0.63236799	0.065631397	0.02791911	-0.048102449	-0.523829968	-0.250834961	0.067588232	-0.102540147	0.300939556	0.64802049	-0.017575154
ADSS	-0.38537999	-0.398698881	-0.372390454	-0.472718168	-0.171418891	-0.141410286	-0.528466386	-0.960841705	-0.147843189	-0.487380886	-0.368171603	-0.398698881	-0.878062573	-0.135425747	-0.515770614	-0.368597494	-0.546119193	-0.623202786	-0.46159097	-0.489905803	-0.558106773	-0.630416862	-0.532089815	-0.611533129	-0.354881593	-0.39711499	-0.211248534	-0.564253575	-0.381895766	-0.222868079	-0.345962405	-0.466206169	0.196689555	-0.313536655	-0.281641882	0.199326725	-0.280164768	-0.455906634	-0.44868634	-0.396405945	-0.473119322	0.352840909	-0.684212886	-0.241946512	-0.301160333	-0.554013282	0.002847957	0.180148495	-0.625129178
ADSSL1	0.271668753	0.152396184	0.192742469	0.001613867	-0.390615146	0.322770448	0.253571032	-0.114421303	0.269521767	0.108426356	0.039605342	0.982677465	0.330550776	0.290723016	-0.222912622	-0.19256336	0.199359802	0.132440034	0.089531573	0.796959936	0.294886993	0.640651572	0.566502652	0.559305235	0.340175592	0.678842375	-0.273390131	0.40731883	0.683763214	-0.013335936	0.475611794	0.025405862	-0.806993663	-0.029032199	0.771526699	0.65420077	0.70195884	0.688069707	0.176934717	0.357275937	0.721858958	0.801978688	0.097509795	0.221224537	0.668469431	0.346853344	0.811133432	0.838853535	0.14509013
ADTRP	-0.694518935	-1.048609674	-0.579199705	-0.869360881	0.223135892	-0.599512987	-1.045264105	-0.770153416	-0.645631846	-0.419774541	-0.864936655	0.283442344	-0.995132664	-0.833922688	-1.088179401	-1.237794853	-1.086519872	-0.701420863	-1.132623049	-0.739859359	-1.001657073	-0.876650462	-0.089692112	0.531145421	-1.049590618	-0.892462081	0.021527124	-0.844989745	-1.151867192	0.013521455	-1.416050324	0.15062118	1.141146019	-0.439303322	-1.170058312	-0.025821045	-1.329265566	0.050227959	-0.678491122	-1.474248843	-1.249972394	-0.164975254	-0.520266199	-0.679911898	-0.285117192	1.419835549	-1.391629676	-0.070187306	-1.54402797
AEBP1	2.133341767	1.915274175	2.884141772	3.12798035	1.362092688	2.053554037	2.360032077	2.651349052	1.778050544	1.92068869	1.061854285	-0.433504188	-0.01330073	1.620676801	1.007625558	1.657240219	1.9694238	1.328828842	1.526502245	2.182759363	2.09713206	2.189666663	1.73232498	1.163199534	-0.569107416	0.936434484	1.751493024	1.782971077	0.558539294	-0.125744247	2.337596602	1.320714114	0.477907977	-1.567535314	1.228071603	1.048745117	0.809605368	1.782971077	-1.296216027	2.432281125	1.689990399	-0.77874237	3.08321497	0.321110983	0.676852759	1.052904365	-0.945731518	-2.529211328	1.938368896
AEBP2	-0.059044395	-0.030315645	-0.280592813	-0.015450411	0.617055767	0.464529484	-0.073826278	-0.100710174	0.231236133	0.214692468	0.284121213	-0.324911749	-0.16046937	-0.079008604	0.073065804	-0.194132301	-0.050272884	-0.200137341	-0.171004835	-0.301312428	-0.015161089	-0.254885298	-0.21399586	-0.075406509	-0.286512562	-0.116991274	0.540805848	-0.245697863	-0.246047161	0.044945114	-0.09845571	0.12809595	0.319885466	0.092342129	0.207797567	0.202546265	-0.012527548	-0.013831483	-0.01012131	-0.152379848	-0.157087806	0.152299968	0.360469335	0.25826496	-0.187925981	-0.190655712	-0.343555908	-0.301976951	0.143310959
AEN	0.072440032	-0.216037288	-0.463770302	0.147799438	-0.517948571	-0.407844475	0.084239767	0.000891109	-0.556671454	-0.256885724	-0.238419271	-0.230182268	0.534057405	0.122987593	-0.17268074	-0.293535924	-0.199927285	0.441315259	0.153879043	-0.061607723	-0.064877664	-0.089692112	0.147439246	0.148127841	-0.261620251	-0.155594975	-0.446768295	0.230766767	-0.027208161	-0.006064862	-0.35950879	0.587905867	-0.346426909	0.039388595	-0.269454139	0.350965794	-0.218888638	0.022750855	0.140524859	-0.047811829	0.012923163	-0.381580089	0.099664647	-0.093321841	0.005793968	-0.272600491	-0.430083669	-0.156655654	0.035686515
AFAP1	0.422164414	-0.014754215	-0.321338082	-0.379827998	0.444446097	-0.289041398	-0.176579532	-0.097247386	-0.487311783	0.083867656	0.182563102	-0.225837996	0.044130112	-0.208556336	0.190884218	0.534293606	-0.365665908	-0.081212118	0.96037547	-0.576865278	-0.671255434	-0.610275431	-0.667961215	-0.511401469	0.894634721	0.015080266	0.296624243	-0.814910973	-0.297990684	-0.001297846	-0.33863551	0.766070013	0.70195884	0.729776305	-0.316474461	0.008350166	-0.265371865	-0.625846179	-0.136661376	-0.114538327	-0.294889663	-0.30306705	0.118982157	-0.17226746	0.034583401	-0.067269934	-0.603916317	-0.365668552	-0.373419574
AFAP1-AS1	-1.118743437	-0.977904479	-1.209790626	-0.577231864	-0.74898359	-1.000297686	-1.259931551	-0.928761891	-1.197178928	-1.119850803	-1.080039397	-1.053655146	-0.955492252	-1.05148173	-0.607447611	-1.188002707	-1.210883808	-1.044830407	-1.266563917	-0.805745696	-0.819768642	-0.552904924	-0.821020983	-0.711091159	-0.929371726	-1.360385986	-0.842442921	-0.797031561	-1.149594469	-1.125943756	-1.31121261	-1.248289454	-1.384209376	-1.261003693	-1.290625053	-1.135184624	-1.250150988	-0.670596538	-1.37228643	-1.362479539	-1.430769113	-1.197474383	-0.363494927	-0.580282505	-1.371584598	-1.293286959	-1.164815262	-1.020462182	-1.344889613
AFAP1L1	0.064037849	-0.540841286	-0.048960162	-0.367408714	-0.834145658	-0.321468838	-0.197953949	0.150795084	-0.575688017	-0.34297791	0.105955286	-0.627158995	0.055832087	0.202948822	-0.498034921	-0.274827678	-0.276502081	-0.08612746	-0.428358431	-0.449579541	-0.438257238	-0.190575415	-0.328896531	-0.024688389	-0.538146357	-0.533715577	-0.996706316	-0.23520725	-0.285055159	-0.130135686	-0.348949704	-0.260934921	-0.789123949	-0.492718916	-0.394388632	-0.830898251	-0.418340661	-0.073235989	-0.619616439	-0.720106148	0.153484477	-0.308488497	0.349596637	-0.253490305	-0.832320606	-0.667530497	-0.519281805	-0.352420697	-0.736558696
AFAP1L2	-0.682941319	-0.422795444	-0.510871078	-0.206567134	-0.215495132	-0.868678321	-0.698040536	-1.45776145	-0.257245455	-0.669289833	0.862966129	-0.507586136	0.569526075	-0.501216242	-1.065859728	-0.284220877	-0.402473336	0.098115489	-0.952747978	-0.550894404	-0.28599554	-0.558441933	-0.877765997	-0.401449201	0.659047938	-0.544103577	-0.106822385	-0.289019419	-0.303294591	0.932424806	-0.368997058	-1.416334876	-0.506469656	0.176647787	-0.871440831	-0.820393038	-1.040061223	-0.243202261	0.054578388	-0.577871571	-0.904688053	0.119188472	-0.148010432	-0.614423064	0.320158457	0.36933319	0.031824637	-0.055159156	-0.650074727
AFDN	-0.233871356	-0.232232939	-0.185157306	-0.334194241	-0.468359442	-0.20352719	-0.359408824	-0.113930267	-0.085413554	-0.175415055	-0.283689873	-0.260144774	0.101349884	-0.235276396	-0.21217236	-0.521178159	-0.152749818	-0.272339276	-0.36388804	-0.467854837	-0.529244513	-0.467854837	-0.443199248	-0.534134636	-0.239170042	-0.215120684	-0.501851733	-0.622491777	-0.079816296	-0.25387894	-0.315133341	0.283028847	0.115911574	-0.41273067	-0.020263728	-0.151818472	0.17540384	-0.588221746	-0.014563848	-0.129466049	-0.135798684	0.122323702	0.213488541	0.057802774	-0.353470904	-0.501239721	0.163874887	-0.242123542	-0.046639574
AFDN-DT	-1.11230976	-0.528466386	0.371636465	0.595668696	0.593116116	0.572458538	-0.007998295	-0.597957647	0.053782798	1.958589683	0.05087721	1.238319301	0.938259684	0.85581536	-0.665934393	-1.073282196	-0.613182448	0.219739207	-0.526251896	1.013140273	1.319136026	1.085380549	0.475782697	0.368778976	0.528637004	0.696487167	0.433628705	0.420188242	0.413548758	0.571835706	-0.664356577	-1.692246739	-0.742940355	1.273548706	0.860252246	0.835291299	0.648706922	1.164261854	1.31037361	0.816999897	-0.469246402	0.622633128	-0.234149856	-0.148630502	0.077063871	1.308973081	0.653076943	0.380681156	1.178093634
AFF1	-0.064581574	0.057989371	-0.005253068	0.003957936	-0.451956286	-0.086030222	0.127441603	0.335213812	-0.140329777	0.302451546	0.054839195	-0.771405764	0.217447165	-0.116806077	-0.763491311	0.142431803	0.282999667	0.124711129	-0.34656536	-0.61499923	-0.628957099	-0.592083006	-0.591868138	-0.491219829	-0.69776471	-0.245190925	-0.351713124	-0.597917332	-0.119704756	0.089917152	-0.152457601	-0.748768548	-0.789936994	-0.56604126	-0.101730986	-0.17100926	-0.218753397	-0.580962961	-0.135429566	-0.209246808	-0.336714077	-0.089619901	0.28856254	-0.052009634	-0.445609709	-0.00894047	-0.172828079	-0.67232102	-0.180168005
AFF2	-0.871214551	-0.872347637	-1.133471209	-1.09285045	-0.542729483	-1.196223274	-1.119085436	-0.846890004	-0.963999959	-0.546914421	-0.723910952	-0.640328739	-1.219381094	-0.732996182	-0.155493828	-0.550672832	-0.674368965	-1.255381324	0.268145445	-0.378829719	-0.60091849	-0.440952527	-0.172387238	-0.418700865	-0.417930869	-0.669194873	-0.580282505	-0.552321347	-1.118036419	-1.082392333	-0.716703776	-0.365140928	0.357813597	-0.736804254	-0.785276499	-0.490486842	-0.48637191	-0.783489995	-0.754278902	0.14314145	-0.587328228	-0.77410797	-0.521798495	-0.359409629	-0.819097873	-0.462746757	-0.537320411	-0.580074012	0.461756398
AFF3	-0.629019868	-1.525687446	-1.603407099	-0.586922773	-1.53999175	-1.499417547	-0.93734205	-1.461261978	-1.914204602	-1.414638901	-1.331153376	-0.818650625	-1.099860689	-1.252327062	0.075472489	-0.740118294	-1.16322103	-1.465097818	-0.620430035	-0.44399382	-0.61305874	-0.69341897	-0.387889185	-0.578654824	0.9330034	-0.990904302	-1.67177216	-0.192941419	-1.751402415	-1.691838888	-1.453321984	0.975173236	0.074424545	-1.060831743	-1.288505531	-1.469334237	-1.732166488	-0.979575316	-0.454515857	-0.228390552	-0.102303363	-1.261003693	-1.01667931	-0.103619959	-1.322234094	-1.656290744	-0.385805827	-1.003111939	-0.316574882
AFF4	-0.142833132	0.423320068	0.264557964	0.185813648	-0.180926472	0.204769733	0.027070655	0.14792305	0.305426737	0.169057609	0.429064283	-0.581835152	-0.419037156	-0.292012183	0.146005713	0.575376642	0.327710133	-0.071402185	0.030236493	-0.710462362	-0.7479913	-0.946831602	-0.584825407	-0.973951092	-0.378422813	0.218070687	-0.260040277	-0.955214896	-0.057161575	0.069965632	0.193563655	0.299260935	0.913710513	0.237416582	0.383768078	-1.180767151	0.184905755	-0.751676333	0.452128733	-0.184545294	0.570810282	0.360011136	-0.519413165	-0.179463194	0.27730601	-0.169799425	0.066316161	0.046965649	-0.055036116
AFG1L	-0.699892544	-0.487549245	-0.079321367	-0.680875247	-0.544764321	-0.568310933	-0.921114841	-0.388339915	-0.545964121	0.006687838	-0.462976055	-0.809172679	-0.707968784	-0.619595056	-0.722814567	-0.548361483	-0.63666436	-0.453688708	-0.685127148	-1.123607073	-1.194367397	-1.097301772	-1.146246471	-1.176342511	-0.769968205	-0.483894206	-0.65728414	-1.136949742	-0.68141928	-0.475739381	-0.578536199	-0.575651717	-0.762525885	-0.690683936	-0.772139728	-0.240574531	-0.548355158	-1.130270272	-0.600273275	-0.594007313	-0.730011335	-0.426810919	-0.577772465	-0.824658886	-0.762133243	-0.62757782	-0.398004251	-0.782847383	-0.683380737
AFG3L1P	-0.593353423	-0.036535013	-0.208868713	-0.090734898	-0.279001282	-0.134995276	0.050720679	-0.289229821	-0.099018242	-0.19292613	-0.160999156	-0.405137656	-0.889394699	0.318327821	-0.628031886	-0.41337753	0.032548199	-0.312147426	-0.116181262	-0.310623474	-0.236425968	-0.230480589	-0.322093134	-0.217841153	-0.363924682	-0.174430069	-0.222515225	-0.287815653	0.213824497	0.276188809	0.054370495	-0.504329912	-0.63680008	-0.340547185	-0.072415349	-0.638025189	-0.494463422	-0.266204274	-0.337888614	-0.62093638	-0.473833187	0.194260827	0.357652068	0.144936948	-0.069206956	-0.206446192	-0.08830068	-0.386293178	-0.248110492
AFG3L2	-0.299480501	-0.692185311	-0.440330866	-0.043807058	0.060165927	-0.177971507	-0.322906056	-0.856852645	-0.314212443	0.027931553	-0.695770611	0.306650666	-0.256751002	-0.03814383	-0.273744746	-0.44712497	-0.155657828	-0.299948201	-0.073003563	0.022004516	-0.046365255	-0.012863935	-0.071598085	0.110905956	0.151097562	-0.219592193	0.062534072	-0.014967734	-0.020344081	-0.528308107	-0.176437135	0.087787743	-0.117278702	0.284393191	-0.258964638	-0.006695069	-0.010203865	-0.104279791	-0.364456988	-0.211662923	-0.356298202	-0.003647783	-0.031884449	0.128780123	-0.051879485	0.030573917	0.005627975	0.246566841	-0.110359963
AFM	-1.31793527	-1.114180059	-1.199083989	-1.29635108	-1.299103005	-1.121696496	-1.221147949	-0.980354148	-1.152046156	-1.172725244	-1.134588652	-1.364622987	-1.17826551	-1.088007848	-1.361986249	-1.254914967	-1.221548501	-1.194134806	-1.321118011	-1.53566609	-1.53819121	-1.535344008	-1.504184197	-1.53819121	-1.414415799	-1.440003462	-1.409480294	-1.530412798	-1.279757988	-1.198783309	-1.349273605	-1.311399916	-1.421232044	-1.414845949	-1.388237026	-1.426321329	-1.350377743	-1.535100355	-1.411533692	-1.382106406	-1.404834096	-1.235194696	-0.777667688	-1.102371426	-1.452320322	-1.326264116	-1.296816813	-1.408761341	-1.402962909
AFMID	-0.699151723	0.667101374	0.135212934	1.085820197	0.958616025	0.303581341	1.137529264	-0.269878611	0.263669823	1.294220046	0.235075919	1.206335121	-0.318054927	1.235524767	0.70214679	0.592132186	0.00348319	1.481657185	0.679550485	0.374623655	0.272741511	0.041800837	0.059108408	0.048349031	0.635584733	1.694034166	0.866576267	0.204960754	1.315526157	-0.455316383	0.673603327	-1.886653498	-0.678018763	-0.66174708	1.22658024	-0.456395253	-0.108900363	0.277408845	1.409432157	-0.07748274	1.200615712	2.122338633	1.23839993	0.41977395	2.684925276	1.891273232	1.145456878	1.241989248	1.341287316
AFP	-1.158319985	-1.056950402	-1.059075398	-1.23580225	-1.260889532	-1.081254653	-1.168433038	-0.967055302	-1.104265692	-1.109234067	-1.057966515	-1.296121977	-1.17788266	-1.025231535	-1.276038575	-1.195486654	-1.190227053	-1.116655327	-1.279944312	-1.266398994	-1.276829959	-1.279312614	-1.277924452	-1.257944519	-1.368263157	-1.371044442	-1.370952728	-1.556665456	-1.238203267	-1.154779869	-1.281347941	-1.235298728	-1.387449233	-1.313363545	-1.314916068	-1.400099459	-1.262401816	-1.305709519	-1.343472059	-1.302875383	-1.335672128	-1.138265289	-0.699140901	-0.98478349	-1.384485916	-1.2707017	-1.302875383	-0.795241387	-1.355655673
AFTPH	0.181361083	-0.267038735	-0.415444234	-0.116691975	-0.110702647	-0.390615146	-0.233816438	-0.415074087	-0.476401374	-0.355502301	0.050015338	-0.063509562	-0.906648261	-0.126928217	-0.145509284	-0.534822434	-0.24395382	-0.515142115	-0.027198634	-0.329717298	-0.155471187	-0.238320704	-0.129034597	-0.223930838	-0.012916602	-0.340241288	-0.073369654	-0.184359357	-0.314065745	0.253118195	-0.194492724	0.24195219	0.295220661	-0.155994387	-0.36425053	0.258406512	-0.65641306	-0.363777518	-0.112167914	-0.368268061	-0.118075891	-0.29188041	-0.522743785	0.011348289	-0.10095222	-0.630637253	-0.079071811	-0.032739845	-0.170296779
AGA	0.278939787	0.492340734	1.385974807	0.051203974	1.207090431	1.435068513	0.228566132	-0.067684824	2.198052503	-0.009603531	-1.341690933	1.617156052	-0.132389173	0.651365447	0.884667736	0.524839347	0.909063873	0.64268211	0.341536325	-0.163962841	0.450110302	-0.246335476	0.569604642	0.415273725	0.501684007	1.62620813	1.129679932	-0.218201531	0.98310324	-0.338484022	1.295021519	-1.763130312	-0.33196805	1.347923543	0.539209245	0.937869686	0.961112648	0.457799344	0.525563697	1.382550704	0.930949243	1.697239638	-0.850711019	0.123371989	0.975173236	1.349793287	1.273548706	1.836826808	0.141101522
AGAP1	0.010189885	-0.596157708	-0.212567197	0.167092452	0.363485904	-0.021779904	0.200253558	-0.331613269	-0.139421626	0.064804524	0.179639137	-0.282721206	-0.645127592	0.096183847	-0.392930477	-0.020374714	-0.269535938	-0.003235109	-0.516494383	-0.299630609	-0.274863629	-0.279895088	-0.205917423	-0.549985263	-0.537753834	0.234954376	0.372301665	-0.09015948	0.149700722	0.618525249	-0.14958626	-0.043621448	0.248770013	-0.200132865	0.288789303	-0.062452182	-0.279737084	-0.224488823	0.163592683	-0.409530149	-0.187461658	0.649824752	0.265966209	0.125684238	0.214356353	-0.215943472	0.164565147	-0.1060977	-0.157945987
AGAP11	0.149138781	0.362887087	0.821368304	0.251055027	-0.001910773	0.009113328	0.398366606	0.11995832	0.054226908	0.125750808	-0.270632686	-0.32272161	0.178182706	-0.130217722	-0.178825432	0.47973155	0.724857873	0.137062646	0.065789705	-0.094322373	-0.014514996	-0.098648832	-0.038697081	-0.174559911	0.113018119	0.198408692	-0.02448519	-0.261781984	0.71185518	-0.076541055	0.061896684	-0.169103219	-0.202595871	-0.041499736	-0.12800222	-0.258881756	-0.227576323	0.031157381	0.11238355	-0.156132585	0.038628816	-0.150076878	0.886158184	0.855727969	-0.174782079	0.073873427	-0.184013086	-0.214193648	-0.169456437
AGAP2	0.589162348	-0.680785592	-1.083917156	-0.516063587	0.286137673	-1.843696034	0.059439667	-0.164612439	-1.779303878	-0.349534687	-0.362320301	-0.304846695	-0.55016393	-2.058101445	0.386598136	-0.399778684	-0.118384037	-0.794183208	0.986500752	0.158868846	0.19698084	0.100932612	0.243974449	0.090709045	1.36162715	-1.047652162	0.007855454	0.59684123	-0.91752807	-1.684944414	-0.929371726	0.425106194	0.345490025	0.389217754	-0.639044197	-0.187238403	-1.463489779	-0.058758088	-0.483238117	0.113754047	0.09912181	-1.639441163	-0.429074693	-0.10463259	0.020629599	0.062446282	-1.787242263	-0.48154989	0.464873834
AGAP2-AS1	-0.84459809	-0.976740787	-0.427064389	-1.122441169	-1.434765789	-0.718000525	-1.026666328	-0.048158838	-0.318992554	-1.236421391	-0.987307435	-2.40655658	-0.321961511	-0.411619695	-1.179045653	-1.102831107	-0.810093524	-0.772032851	-1.147966078	-0.459092388	-0.487661135	-0.33240659	-0.521498183	-0.486478375	-1.28198399	-1.283439366	-1.531404468	-0.164266035	-0.084015085	0.650372219	-0.909185321	-1.156834505	-1.632725913	-1.495556353	-1.210525927	-1.127400206	-0.764180036	-0.423581261	-1.113422841	-1.590508442	-1.224898347	-0.521414455	-0.040703125	0.301218923	-1.499232014	-1.172639592	-0.671358043	-1.242762011	-1.265888761
AGAP3	0.132578683	-0.779735998	-0.930335846	-0.207285391	-0.184615872	-1.112035836	-0.097758688	-0.51811028	-0.862482134	-0.278950955	-0.20835701	-0.501324772	-0.686822253	-0.587645994	-0.052706401	-0.256751002	-0.458258451	-0.480322208	0.292389778	-0.006624264	-0.023384998	0.051658807	-0.04203939	0.014829869	0.289034289	-0.63274674	-0.19329751	0.144329774	-0.470139212	-0.569658142	-0.595226025	0.276847477	-0.045120533	0.115132427	-0.562639814	-0.753645872	-1.288314846	-0.216335395	-0.20319987	-0.162073562	-0.355763295	-0.723792502	-0.027993895	-0.225198473	-0.142219346	-0.298657667	-0.484285803	-0.528206059	0.165101795
AGAP4	-0.226210411	-0.110921979	0.095469204	0.00269515	0.181361083	0.169223856	0.023104447	-0.065052451	0.162345045	0.400631749	-0.16748375	0.208439727	-0.299948201	0.029920314	-0.411981411	0.34137574	-0.121240726	0.231321831	0.12219547	-0.286752407	-0.331631547	-0.401801176	-0.373053348	-0.265226756	-0.109664297	0.110816832	0.183372186	-0.26631387	0.203986718	0.054454582	-0.139696425	-0.403317049	0.06145876	0.600062405	0.164254706	-0.680998702	0.103902537	-0.216907345	0.236666581	-0.029254574	-0.210094536	0.167237788	0.208088714	-0.042601735	0.04944846	-0.170296779	0.365563659	-0.385706679	0.329638537
AGAP6	-1.020250813	0.248619023	-0.156772623	-0.467427987	0.460015113	0.489047585	0.1744331	-1.12282979	0.363896988	-0.187990299	-0.441647022	0.296756784	-1.014617469	-0.343214536	0.42540267	0.540385506	-0.278141929	0.065710848	0.666833772	-0.454435632	-0.289019419	-0.959907509	-0.667860112	-1.035823096	-0.051677947	0.275102574	0.412611093	-0.701284963	-0.129611226	-0.604905401	-0.274133861	-0.514761281	1.19555834	0.455976847	0.440944026	-1.062980893	-0.315213874	-0.809216816	0.294249175	-0.012803964	0.441329041	0.455846169	-0.03346304	0.138822701	0.599223282	-0.407468466	0.552674289	-0.448834472	-0.024784487
AGAP9	-0.194964285	0.368858694	-0.020754039	0.486005634	0.825066356	-0.116293718	0.967896364	0.162430296	-0.043985008	0.468356937	0.030141507	0.309079804	-0.151854093	0.015344223	-0.190502838	0.596885286	0.386598136	1.067813446	0.266564613	-0.097076145	-0.055414161	-0.183427003	-0.409701315	0.442590166	0.043767836	0.363875596	0.604244083	0.109691205	0.37776461	-0.181612508	-0.61305874	-0.481343731	0.027123504	-0.431377681	0.005123525	0.01222306	-0.57034623	0.014181831	0.033256438	0.262225451	-0.772139728	-0.089254153	0.808083196	0.480008764	-0.181694076	-0.020401844	-0.109201245	-0.181080709	0.025661753
AGBL1	-1.161855988	-1.012699627	-1.051725335	-1.18451826	-1.193650926	-1.00296009	-1.096119016	-0.873599881	-1.026712138	-1.032617406	-1.007962633	-1.257830488	-0.584145507	-0.957909158	-1.233139043	-1.145278509	-1.113930106	-1.093464989	-1.19468405	-1.387637481	-1.157193253	-1.15631435	-1.295621332	-0.997008082	-1.313873672	-1.326583512	-1.306596001	-1.430517297	-1.184727201	-1.056272715	-1.091077273	-1.204878108	-1.298644926	-1.306091078	-1.260560923	-1.322838601	-1.204221291	-1.134076108	-1.297356905	-1.267904991	-1.279399354	-1.092209395	-0.858746288	-1.175538107	-1.313685415	-1.196625396	-1.242835539	-1.291399669	-1.312441147
AGBL2	0.529053947	1.436558478	0.929231689	-0.888277527	-0.892071108	2.912323607	0.391777185	0.529632553	1.331333589	-0.784348929	-0.763491311	-1.022536116	-0.732912978	2.198052503	-0.510871078	0.99745624	0.351525267	-0.741683983	1.078401525	-0.797173382	0.805333525	-0.397471016	0.145177968	-0.374745366	-1.066635099	-1.064817254	-0.991106782	-1.299590155	-0.828774979	-0.778176109	0.253666117	-0.917231171	-1.110426285	-1.286265932	-0.983509073	-1.061888948	-1.144405925	-0.801904674	-1.150181582	0.955802624	-0.669271288	-0.819207002	-0.854472027	-1.149214204	-1.06756087	0.225306136	-0.998048652	-1.042136399	-1.036464138
AGBL3	-0.112883717	-0.098322007	-0.211496094	-0.217587563	0.084852938	0.078723633	-0.285157434	-0.003564262	0.162705135	0.28783699	-0.086389665	-0.374001756	-0.122763831	0.057904453	-0.335214655	-0.169804243	-0.28401305	-0.228719762	-0.389372798	-0.507425958	-0.605453214	-0.598916206	-0.697885056	-0.503933698	-0.190055927	-0.145353395	0.039458527	-0.637828283	-0.278599424	-0.015663156	-0.294151863	-0.152457601	0.026339844	0.118679128	-0.084514098	-0.319140922	-0.14891236	-0.66871024	-0.191080178	-0.161193122	-0.060078072	-0.127164926	-0.002318739	-0.343795464	-0.141178805	-0.166539357	-0.329570023	-0.240374689	-0.12143474
AGBL4	-0.68200188	-0.721875492	-0.731712812	-0.652905438	-0.852440053	-0.482451569	-1.002557424	-0.603689309	-0.801452671	-0.421501402	-0.647498406	-0.874437812	-0.075979937	-0.682560674	-0.906508652	-0.808596098	-0.911964601	-0.561496348	-0.883687123	-0.655860818	-0.704786262	-0.673397272	-0.623444298	-0.623332376	-0.623146514	-1.012177355	-0.969574776	-0.656678782	-0.879603115	-0.902897785	-0.926998107	-0.406688474	-0.933750545	-0.752519711	-1.293656716	-1.027499524	-0.939669266	-0.694128434	-0.99716317	-0.76447312	-0.898435188	-0.980981981	-0.291700597	-0.308399839	-1.027980921	-0.789536057	-1.058420558	-1.016541286	-1.021889985
AGBL5	-0.690189703	-0.367408714	-0.416383534	-0.352953243	0.449232844	-0.573806167	-0.418848818	-0.348327991	-0.314076476	-0.665222227	-0.914965191	-0.102579971	0.038246863	-1.095584093	0.048724382	-0.703442061	-0.569420837	-0.146924384	-0.424232201	-0.13248817	-0.244985306	-0.199189526	-0.123474076	-0.175186198	0.025074011	-0.291106164	0.353783913	-0.136452272	-0.160295642	-0.68941566	-0.560205264	-0.148158531	0.12169385	-0.011356311	-0.320780595	0.354759163	-0.108413602	-0.226602301	-0.084300743	-0.649015978	-0.494246704	-0.218753397	-0.375152649	-0.312105063	0.169856485	-0.33473247	-0.10799911	-0.05851985	-0.62228453
AGER	-0.332461773	-0.250780511	-0.353512466	-0.388000905	-0.315390968	-0.03567867	-0.328040331	0.347877236	-0.312414882	-0.198381822	-0.240639312	-0.173564562	0.106680791	-0.149839904	-0.466217654	-0.260969531	-0.356569692	0.249043818	-0.404572162	-0.538055371	-0.64829967	-0.585229054	-0.615891304	-0.549481139	-0.629040464	-0.40495835	-0.382711019	-0.540253837	-0.274806039	-0.226161983	-0.37820073	-0.298271607	-0.30033417	-0.139835452	-0.340326448	-0.131673193	-0.384437042	-0.604427062	-0.113448215	-0.187461658	-0.410503152	-0.242740965	0.266306331	0.203986718	-0.416425219	-0.331156722	-0.438165272	-0.399972769	-0.424854013
AGFG1	-0.308850922	-0.179575129	-0.246913828	-0.266503943	-0.302333469	-0.178045703	-0.189330531	-0.31504261	-0.123604017	-0.360925795	-0.125363439	-0.281213567	-0.424232201	-0.131070955	-0.444427524	0.057989371	-0.214640367	-0.294136972	-0.474886401	-0.331058863	-0.380845697	-0.473194704	-0.345086777	-0.461965883	-0.09401458	-0.131003035	-0.306747987	-0.29784396	-0.155282479	-0.357384771	-0.162303772	-0.109030841	-0.285172726	-0.396309767	-0.103411023	-0.242604792	0.103757471	-0.268691168	-0.394470669	-0.44975426	-0.190128905	0.04241608	-0.317746715	-0.370659029	-0.823529795	-0.337888614	0.182299	-0.359979549	-0.217303361
AGFG2	0.096183847	-0.036068536	0.094062824	0.320770841	-0.459451077	-0.296082391	0.316828022	0.175954877	-0.183995855	0.172626506	0.167310778	-0.43529767	0.415515659	-0.272807903	-0.090495556	0.327537759	0.583432323	0.061378193	0.238319009	-0.179932782	-0.056998036	0.061824154	-0.206358239	-0.036956625	-0.221809035	-0.307403695	-0.461260728	0.013986477	-0.034517373	-0.348712091	0.230980162	-0.304457129	-0.421935574	-0.265301368	-0.118298034	-0.340874893	-0.221211903	-0.136661376	-0.405224029	0.160629082	-0.162588791	-0.361289381	0.458099486	0.325629109	-0.366241648	0.035243445	-0.505868272	-0.925697404	0.162247935
AGGF1	-0.354959131	-0.36099884	-0.125654563	-0.453430301	-0.12432536	-0.334446049	-0.575688017	-0.674279718	0.113956655	-0.989599666	-0.65919007	-0.072165266	-0.406686813	-0.170521893	-0.123676648	-0.253838926	-0.330556147	-0.391004973	-0.34749516	-0.120122575	-0.18153043	-0.300566176	-0.041177121	-0.248542375	-0.145537779	-0.174860571	-0.194770876	-0.298271607	-0.310264819	-0.429928236	-0.28599554	-0.327833766	0.007363472	-0.64474383	-0.255020328	-0.195711104	-0.213696578	-0.244218171	-0.178722366	-0.347788329	-0.301730663	0.089747344	-0.765650563	-0.548669448	-0.245047289	-0.742791708	0.077063871	-0.002536651	-0.265852248
AGK	-0.586568002	-0.646391081	-0.696292758	-0.745185563	-0.4246294	-0.54049429	-0.82129387	-1.299339007	-0.555367613	-0.600547736	-0.905414085	-0.329877501	-0.727911347	-0.740516077	-0.151139799	-0.755589263	-0.671898997	-0.725647074	-0.554326954	-0.545668965	-0.534134636	-0.503933698	-0.529536602	-0.615891304	-0.088895385	-0.593775827	-0.477126247	-0.596995497	-0.747140194	-0.950787675	-0.688260612	-0.295778296	-0.295566888	-0.231634045	-0.528887872	-0.290934071	-0.371048716	-0.541876541	-0.532273756	-0.470620568	-0.568844886	-0.165235612	-0.696207983	-0.014238808	-0.410402551	-0.611914792	-0.217303361	-0.228634548	-0.466009874
AGL	-0.699669984	-0.212567197	0.289042453	-0.336779877	0.470433195	0.330424335	-0.531571259	-1.53999175	0.123688622	0.155155391	-0.830608058	0.580832742	-0.174309507	-0.452238007	-0.202795294	-0.423663067	0.129278744	0.143408264	-0.196598614	0.445002098	0.659537437	0.131888204	0.014681583	0.753379775	-0.084154541	0.303760706	0.49380468	-0.415874652	0.214966955	-1.687987243	-0.001234881	-1.855735056	-0.793520939	0.687685321	0.272326526	-0.016405475	0.603471936	0.511601146	-0.356201301	-0.056865853	0.030879859	-0.055561603	-0.979575316	-0.510429368	-0.457628412	0.39691087	0.020851456	0.11072997	0.186264981
AGMAT	0.130524031	-0.329959185	-0.673230731	-0.088341862	0.552393438	-0.571750789	-0.025299029	-0.584474847	-0.275457949	-0.616255293	-0.014819481	0.57453245	-0.471770862	-0.209568544	0.27747896	-0.088194445	-0.20835701	-0.248728272	0.148660886	-0.156351122	-0.043093028	0.014422038	-0.298657667	-0.002721236	0.376137835	-0.288372136	0.327959276	0.351793774	-0.140659616	-0.25968232	-0.447765743	-0.152786044	-0.14400764	-0.136661376	-0.314669757	0.059183802	-0.752774494	-0.063379088	0.194362475	-0.43387177	-0.657602247	-0.353143372	0.212816518	0.615500113	-0.153426553	-0.27407261	-0.230264917	0.213488541	-0.326249834
AGO1	-0.236531772	-0.186124933	-0.076385579	-0.111383849	0.33977908	-0.102520458	-0.204097122	0.000436893	-0.048757149	-0.041417626	-0.269535938	-0.265391426	0.34414251	-0.481744788	-0.466642534	-0.189852908	-0.243569925	0.418063179	-0.464048961	-0.393578036	-0.297032827	-0.273914805	-0.417930869	-0.221741627	-0.123040247	-0.56898819	0.379509738	-0.226885155	-0.198876856	-0.131206612	-0.194415912	-0.264190652	-0.101072043	0.055137006	-0.035959152	-0.043093028	-0.189536516	-0.226965862	-0.396151532	-0.039492237	-0.389687716	0.095306872	0.236807613	0.031103869	-0.329999463	0.253954604	-0.256575899	-0.145670081	-0.154674493
AGO2	0.723068703	0.196054134	0.169861213	0.905049598	-0.073826278	0.681771415	0.897743468	0.574800593	0.388413134	0.871344069	0.630750346	-0.702057486	-0.242536546	0.841725179	-0.032791324	0.354986072	0.223685024	0.491845682	-0.136624407	-0.073020908	-0.036176085	0.002012473	0.848051789	-0.230961533	-0.383125463	0.121225878	-0.006211292	0.032950488	0.274031583	1.06712826	0.317682242	0.589522582	-0.213490061	-0.075497332	0.747591518	0.615500113	0.563856463	0.00238747	0.634677447	0.198791169	0.391475417	0.925083055	0.289477374	-0.034058413	0.045963143	0.111677585	0.621717583	-0.192862579	0.218169002
AGO3	0.51117063	0.190884218	0.116857693	0.304698274	0.326185806	0.513675478	0.440452111	-0.093503356	0.456262117	0.086492523	0.501205648	-0.222706839	-0.00186234	0.734968472	-0.697095917	0.140757971	-0.017000378	0.457345079	-0.388696865	-0.337349764	-0.16347304	-0.164105322	-0.358015712	-0.270393263	-0.270201377	0.205239073	0.430222155	-0.101145086	0.481300992	0.807088552	0.056200471	0.308374247	-0.418965773	-0.156284283	0.412062956	0.881406008	0.323913502	-0.038191584	0.382014344	0.220709235	-0.406887697	0.728146423	0.483601566	0.428829231	0.071569382	0.267495429	0.237883571	0.272061263	0.449472108
AGO4	-0.326273103	0.077277749	0.111457092	0.11897067	0.072866085	0.00379087	-0.086291306	-0.231045476	0.206817674	0.363723593	-0.395033038	-0.103689811	-0.0933233	-0.579393603	-0.466080956	0.197124904	0.445809415	-0.001980271	0.086955199	0.261556514	0.020205701	-0.149258452	-0.202805927	0.258138907	-0.115233401	-0.048966903	0.086902032	-0.13184901	0.207060107	-0.213562573	-0.045686602	-0.743562335	-0.440871819	-0.138874737	0.238956323	-0.482867446	-0.04927674	-0.09286999	-0.212717416	0.091317686	0.045771593	0.104410867	0.341190493	0.731457934	-0.059805806	-0.272893112	0.093002527	-0.276251766	-0.237715284
AGPAT1	-0.288392459	-0.425482281	-0.356736336	-0.474390223	-0.418178316	-0.478380526	-0.229335901	-0.17698719	-0.689228912	-0.444679022	-0.953069222	-0.484058418	0.048556411	-0.613182448	0.290277865	-0.45962083	-0.521635942	-0.034894344	-0.180284245	-0.260934921	-0.269772091	-0.199430494	-0.202869857	-0.365919677	0.11821627	-0.246047161	-0.507228234	-0.130701092	-0.067033742	-0.515937684	-0.588694641	0.070126785	0.16658851	0.1099268	-0.602008555	-0.493296513	-0.906825967	-0.227261998	0.266907154	-0.115530819	-0.016463064	-0.170357892	-0.547320974	-0.609394373	-0.191450222	-0.003647783	-0.058038012	-0.296752204	0.033194617
AGPAT2	-0.376945925	-0.101701633	-0.223109361	-0.114862196	-0.577027882	-0.323126085	-0.211440459	0.216835318	-0.546514728	0.064147132	-0.29867035	-0.545879999	0.294730294	-0.451087517	-0.395985449	-0.281853847	-0.408478766	0.059877775	-0.361064339	-0.124202374	-0.344416598	-0.218682164	-0.292571395	0.078874673	-0.285788199	-0.470386526	-0.491609295	0.009042089	-0.212360816	-0.391808831	-0.410402551	-0.326972581	-0.071733806	-0.175118376	-0.472868255	-0.413126839	-0.256910329	-0.109455869	-0.340950738	-0.861121412	-0.428205265	-0.680756499	0.10025871	-0.144935887	-0.38279058	-0.274285704	-0.369976938	-0.245190925	-0.402907543
AGPAT3	-0.153914331	-0.212843449	0.1475197	-0.068968232	-0.215169048	-0.486151846	0.001869462	-0.065825655	-0.21964484	-0.200954586	-0.350662818	-0.377567128	0.064729766	-0.817767024	-0.056365322	-0.2683934	-0.259504382	0.124877002	-0.097915009	0.014681583	0.104410867	-0.088163647	0.070878782	-0.020692696	-0.124971459	-0.452242467	-0.245609331	-0.032635508	-0.287378077	-0.558961101	-0.184013086	-0.074601113	-0.287306202	-0.156852731	-0.22740515	-0.441910263	-0.315379183	-0.169741224	-0.165438295	-0.013771451	-0.407139868	-0.387550313	-0.035554639	-0.260851335	-0.26751124	-0.011571321	-0.338848323	-0.57156056	0.103845995
AGPAT4	-0.035559608	-0.382202517	-0.003876036	-0.224151173	0.544719748	0.720237116	0.081406679	-0.287644356	0.617955858	-0.359616648	-0.487007213	0.047926902	-1.613789193	0.948548516	0.007845689	-0.160829764	-0.534822434	-0.320987234	-0.128943709	0.607016195	0.165918738	0.294249175	0.634677447	0.013084407	0.303627714	1.25537273	0.4249114	0.165464808	0.987412453	0.339585269	0.488599294	0.030078606	0.27671863	0.584285407	0.411710257	1.578433965	0.989019607	0.617651251	0.819594587	0.644221509	0.197861859	1.641559053	-0.66028141	-0.622718581	0.803482138	0.328990474	0.788755723	1.207632076	0.877521598
AGPAT4-IT1	-0.034017025	-0.174309507	0.206451665	0.255844588	0.329687921	1.163458742	0.30036301	-0.029210349	0.867715029	0.713849586	-0.153330735	-0.351535905	-0.796102141	0.714467895	-0.092819733	-0.331531416	-0.313786093	0.286137673	0.02569045	1.070936029	0.856825706	0.651393626	0.744989981	0.374149173	0.382815246	1.534984693	0.388704064	0.418903217	1.021078728	0.468137077	0.550317896	-0.785989244	-0.758764845	0.612219948	0.862324655	1.36162715	0.326801966	0.612219948	1.293480999	0.695801366	0.475611794	1.278746952	0.645193936	0.062138267	1.228071603	1.018067636	0.601197906	1.263775236	0.995942271
AGPAT5	0.26968377	0.629826258	0.811716265	0.447921246	0.941805909	0.575139425	0.434404699	0.487075137	0.626816386	0.312379903	0.372753502	0.241731364	0.056894479	0.279510677	0.371011467	0.502635559	0.559944275	0.297637106	0.498977698	0.242171872	0.673603327	0.269114634	-0.121958058	0.346110254	0.470478174	0.113842557	0.862324655	-0.186090362	0.266804018	-0.491316052	0.340175592	0.301101915	0.132366621	0.098530314	0.290381359	-0.047529868	0.226373283	0.210109228	0.166014743	0.370902714	-0.106822385	0.016678365	-0.30962989	-1.030083513	-0.040761402	0.274623687	-0.099247164	-0.211409622	0.24525964
AGPS	-0.545964121	0.062478044	0.094244117	-0.235028617	-0.688590537	0.328271547	-0.183171496	-0.969814482	0.690903192	-0.40222356	-0.009195102	-0.198011305	-0.252989335	0.252227662	-0.154482303	-0.189159035	-0.402170619	-0.339148956	-0.28897715	-0.219110537	-0.173379339	-0.266583979	-0.303380284	-0.328896531	-0.535479804	0.333695183	-0.752519711	-0.175662518	0.013266447	-0.116763002	0.067040928	0.031381118	0.192777557	-0.000220588	0.425106194	0.471920901	0.852063426	0.008915027	0.611924411	-0.156709861	0.24525964	0.888835465	-1.415510999	-0.89417547	0.151753528	-0.060881481	0.580282538	0.815452305	-0.280552943
AGR2	-0.763216564	-0.641770826	-0.729848314	-0.82865147	-0.759622719	-0.524025065	-0.692770619	-0.46530942	-0.633277033	-0.574715764	-0.558691497	-0.861971878	-0.673130443	-0.186355838	-0.890887055	-0.718919235	-0.719883704	-0.735910624	-0.718452447	-1.161497634	-1.171202038	-1.120412064	-1.173519213	-1.188146226	-0.910625105	-0.899045414	-0.852672185	-1.177025465	-0.75117469	-0.602978369	-0.670330683	-0.732538097	-0.769968205	-0.885200372	-0.81555209	-0.755971057	-0.777874339	-1.233005603	-0.700981147	-0.883731659	-0.868321749	-0.681734383	-0.572710962	-0.845823438	-0.880755914	-0.633561231	-0.802282115	-0.858324597	-0.916837953
AGR3	-0.547007762	-0.512419285	-0.631374241	-0.715493927	-0.524327808	-0.381102924	-0.636725653	0.509170664	-0.61458631	-0.487113712	-0.502241669	-0.840942336	-0.50958017	-0.497139183	-0.786691929	-0.500300305	-0.69842242	-0.672396853	-0.776145901	-0.95479248	-0.670330683	-0.849939172	-0.948431727	-0.531236174	-0.783489995	-0.757490427	-0.601604167	-0.953137983	-0.77122944	-0.492506313	-0.752911364	-0.58903003	-0.57592211	-0.726403633	-0.740846014	-0.786192306	-0.736424815	-0.912768818	-0.773979343	-0.765010193	-0.766370744	-0.672381286	-0.378567285	-0.695370243	-0.790922356	-0.596346194	-0.814192633	-0.775427532	-0.822345334
AGRN	-0.674368965	-0.562342058	-0.315448645	-0.388884594	-0.408478766	-0.306295	-0.313159478	-0.127594702	-0.549213883	-0.427990348	-0.436585601	-0.593256795	0.229856015	-0.529075378	-0.499781616	-0.553208002	-0.573297013	0.629826258	-0.84134016	-0.385805827	-0.334890174	-0.315949786	-0.477821931	-0.355527955	-0.725157155	-0.614697586	-0.522096684	-0.259608811	-0.218962049	-0.305747004	-0.621836671	-0.374898835	-0.839169603	0.228311913	-0.592978104	-0.754416603	-1.428902035	-0.109738721	-0.902769674	-0.663378845	-0.966354899	-0.452468783	0.652100797	0.663339692	-0.578328745	-0.022395289	-0.726689712	-0.507329238	-0.904360381
AGRP	-1.024684993	-0.780256342	-0.720381361	-0.966182852	-0.985960112	-0.840083978	-0.860594846	-0.704513747	-0.779204992	-0.766039226	-0.770028829	-1.026331795	-0.848350143	-0.73879873	-1.012408928	-0.893734906	-0.858989038	-0.887434159	-0.959730952	-1.264868955	-1.251871593	-1.265551531	-1.236805152	-1.261680762	-1.071768235	-1.061979494	-1.092433928	-1.253432427	-0.866901806	-0.760151649	-0.937238317	-0.931294807	-1.106016903	-1.131760508	-0.989746628	-0.977851785	-0.927223461	-1.235549946	-1.03209578	-1.048856666	-1.033017762	-0.773940512	-0.939942111	-1.650771294	-1.061043287	-0.94265008	-1.03209578	-1.040800088	-1.055804216
AGT	0.741999731	0.834829361	1.375015128	0.725153521	0.532274709	0.913991872	0.628040342	0.539818346	1.095610787	0.405170908	-0.318413282	0.296224675	1.474312353	0.185591826	1.019607907	1.277431522	0.953792082	1.064903683	-0.068050884	0.461369051	0.863365879	0.499912454	0.519073397	0.513592126	-0.767044657	0.780225307	0.795778804	-0.112417086	1.158998501	-1.214256619	1.030124694	-1.325547837	-0.407653261	0.027537756	0.878133673	0.05496558	0.975947501	0.601013499	0.61612206	1.320714114	0.641447338	0.059545436	0.274731444	-0.151262809	0.63403839	0.478681922	-0.592184056	-0.327436261	0.528891933
AGTPBP1	-0.233257233	-0.238132459	-0.381839701	-0.384573107	0.229048864	0.116731928	-0.686822253	-1.241532802	0.140520857	0.140867558	-0.879266743	0.255190456	-0.810918442	-0.008259484	-0.125363439	-0.499707847	-0.323847777	-0.277524568	-0.364430272	-0.087102652	-0.248830812	-0.203348766	-0.233203741	-0.128976375	0.743797431	-0.08641697	0.221566264	-0.375731106	-0.120199015	-0.430811612	-0.267736904	-0.452545009	0.08194133	0.586422429	0.074067917	0.379639845	0.367204234	-0.16291891	0.423030007	-0.154937082	-0.074279395	0.48949312	-0.56594007	-0.318890476	0.355091558	-0.205309334	0.220364732	0.625244451	-0.084154541
AGTR1	-0.68530819	-0.457873584	-0.46787807	-0.582830951	-0.531782254	-0.586922773	-0.687771393	-0.328107453	-0.669402029	-0.519167673	-0.522069405	-0.779410871	-0.690524879	-0.540707366	-0.790794798	-0.367979129	-0.646756477	-0.740254456	-0.779204992	-1.13008805	-1.120219051	-0.940237248	-1.010340656	-1.13569486	-0.836999991	-0.267809398	-0.609493402	-1.161081249	-0.598319333	-0.513046285	-0.75935043	-0.641911377	-0.773697313	-0.760836673	-0.760460192	-0.823681282	0.494668334	-1.110098334	-0.822622377	-0.799726725	-0.833261967	-0.639135455	-0.648407219	-0.97701991	-0.849760146	-0.685379633	-0.813789971	-0.821516612	-0.832320606
AGTR2	-0.8425077	-0.682651541	-0.810454838	-0.824997877	-0.778028544	-0.710902438	-0.814397228	-0.605525114	-0.814087158	-0.673942748	-0.700829446	-0.991760803	-0.669113063	-0.679450987	-0.962520669	-0.849171287	-0.868427545	-0.747608895	-0.931607968	-1.130909602	-1.116061175	-1.081099911	-1.11579829	-1.124638284	-0.984564098	-1.017327768	-0.874377883	-1.094324758	-0.937637202	-0.614498773	-0.978959321	-0.844694895	-0.995049604	-0.944235706	-0.955040299	-1.009187876	-0.906372062	-1.135510921	-0.98369027	-0.998048652	-1.01356635	-0.777874339	-0.431562444	-0.747391412	-0.992111865	-0.910754647	-0.987786151	-1.00043714	-1.003243654
AGTRAP	0.248280561	0.733024216	0.578300452	0.257916109	0.48078274	0.396878611	0.800926667	0.584517176	0.648246836	0.260429702	-0.040349564	0.05849464	1.045045742	0.595042606	0.168354385	0.273934467	0.469465996	0.521625256	0.154388429	0.427805108	0.370626835	0.380218748	0.478681922	0.547613556	-0.5943354	0.200940993	0.528006025	0.569604642	1.08198712	-0.08097531	0.397940907	0.042350596	-0.776421765	-0.184832255	0.539648506	0.368778976	0.344019881	0.536359505	0.269913423	0.369036007	0.426036605	0.283711983	0.392100739	-0.14522496	0.275102574	0.368490942	-0.414115732	-0.314740993	0.26722649
AGXT	-0.987734517	-0.897437078	-0.972287	-1.018146167	-1.094527371	-0.883822522	-0.980620617	-0.781415826	-0.966945427	-0.899964319	-0.868678321	-0.968781274	-0.912356609	-0.747508511	-1.123916574	-1.004599513	-1.036822262	-0.93401237	-1.093056535	-1.18797463	-1.181394978	-1.185444292	-1.168361486	-1.208543957	-1.209911252	-1.204878108	-1.207414766	-1.182555912	-1.071262906	-0.915040072	-1.08632734	-1.058597157	-1.218347003	-1.197474383	-1.175932599	-1.104479446	-1.096656241	-1.186751046	-1.173519213	-1.164636995	-1.202115876	-0.958762381	-0.931870486	-1.276234142	-1.21257333	-1.100006923	-1.101068977	-1.127764558	-1.185241117
AGXT2	-1.129668129	-1.094063043	-1.163531805	-1.141562919	-1.262036214	-0.985875169	-1.185253491	-0.965487384	-1.098117273	-1.149001501	-1.089485703	-1.333623939	-1.042566884	-1.004733155	-1.241004438	-1.219909511	-1.226396654	-1.052649665	-1.28151672	-1.290269558	-1.283981664	-1.315949198	-1.263966564	-1.306396489	-1.388109103	-1.395705465	-1.37228643	-1.303234471	-0.819976279	-1.139533951	-1.28712816	-1.285008676	-1.381780742	-1.363352564	-1.346370208	-1.397550509	-1.3101213	-1.290829307	-1.384746481	-1.367077911	-1.367792437	-1.149594469	-0.570142318	-0.941300728	-1.415510999	-0.704687549	-1.346066549	-1.370045611	-1.382708193
AHCTF1	0.088907527	0.074283668	0.055329645	0.083151041	-0.33865431	-0.255406715	-0.116350679	0.128737774	-0.212476904	0.342221862	0.038936249	-0.312713661	0.159624541	0.028495608	-0.237708586	0.1211855	0.23523348	-0.038560623	0.005629517	-0.10095222	0.033643292	-0.042812145	-0.175329559	0.160136735	-0.021419796	0.001921946	-0.187540109	0.055424955	0.169410249	0.073873427	0.148820198	-0.011850351	-0.14707946	0.521547925	-0.047529868	-0.188049724	0.103470655	-0.099820868	-0.069555904	0.063471746	-0.233709679	-0.250675839	-0.011126594	-0.001570088	-0.472364834	0.071040803	-0.665374475	-0.839418755	0.305747166
AHCY	-0.195120901	-0.483034987	-0.301228969	-0.338193344	0.33269913	-0.254684605	-0.055556144	-0.184280116	-0.096931568	-0.23661521	-0.154368808	-0.100120272	-0.438339884	0.276440599	0.183876828	-0.87751366	-0.522293652	-0.672883637	0.421368382	0.26890023	0.120530919	0.324046595	0.366377862	0.144593046	0.023145449	0.077843881	0.274731444	0.493020933	-0.005102345	0.225731612	-0.075711471	0.476828954	0.665583398	-0.728647707	-0.318746992	0.168426624	0.127618601	0.178534072	0.177547796	-0.247105558	0.252506604	0.194525741	-0.524481374	-0.579288938	-0.311447519	-0.03023715	0.542810841	0.527482965	0.053127296
AHCYL1	0.201412615	0.553045093	0.859646154	0.308508005	0.863563493	0.672205632	0.321689616	0.797832379	0.424129632	0.852172073	-0.321961511	1.042767262	1.241348129	-0.358601147	0.44960095	1.033805831	0.385359904	1.015374378	-0.109215117	0.167012373	0.172583597	-0.221297509	-0.05851985	-0.12156201	-0.923544487	0.505377836	1.117994743	-0.496429423	0.369590842	-0.288595188	0.383433745	-0.32005369	0.153561056	0.005202335	0.689952657	-0.385706679	1.013140273	-0.265468817	0.151932956	0.752995533	0.912405413	-0.288312037	0.296624243	-0.156351122	-0.118568258	-0.036884365	-0.736424815	-0.79499941	0.424705302
AHCYL2	-0.456078311	-0.167554479	0.285983864	-0.340819207	-0.790001669	-0.240223963	-0.522669474	-0.475506267	0.21362105	-0.315327169	-0.374495648	0.019198515	0.506985177	-0.576296576	0.361188538	0.414876827	-0.15976558	0.286852638	-0.917933951	-0.217777659	-0.087307564	-0.540856147	-0.034987478	0.107184277	-0.477233617	-0.03130013	-0.659899227	-0.61648806	0.031984744	-0.547225267	0.018851481	-0.22802711	0.553175498	-0.028054142	0.283144729	-0.633696588	-0.198592574	-0.384617905	-0.297761692	-0.466578007	0.013986477	-0.491115609	-0.455734402	-0.140334641	-0.409186487	1.540196011	-0.2320019	-0.782041966	-0.827547845
AHDC1	-0.498277535	-0.52130928	-0.470988898	-0.455892186	-0.670712116	-0.659602157	-0.298895104	-0.063573903	-0.714797093	-0.185638272	-0.584057411	-0.599683162	-0.386162735	-0.603032947	-0.770944611	-0.255043376	-0.283884808	-0.245893594	-0.463451375	-0.839418755	-0.814192633	-0.789252718	-0.831059783	-0.838893681	-0.134602945	-0.662537001	-0.722955301	-0.698254648	-0.394545943	-0.402168997	-0.575422538	-0.095489837	-0.552781541	-0.206358239	-0.63603247	-0.906090503	-0.97622539	-0.824354792	-0.550580835	-0.654808555	-0.931982214	-0.95905146	-0.125949631	-0.154389656	-0.714231891	-0.200299878	-0.763919514	-0.866767395	-0.258294948
AHI1	-0.354818421	-0.732912978	-0.455008451	-0.289554288	-0.63305226	-0.169710543	-0.71701123	-0.873493679	-0.244086442	-0.016101673	-0.933502428	-0.260192552	-0.566026964	-0.746332597	-0.128431895	-0.344253857	-0.418702363	-0.546629477	-0.933061557	-0.569530612	-0.660883742	-0.717498336	-0.39187199	-0.678114222	-0.221956991	-0.285055159	-0.746847264	-0.860599811	-0.476152153	-0.973131128	-0.432217169	-0.183015037	-0.175254198	0.249363668	-0.794195208	-0.619393302	-0.229225877	-0.553219359	-0.624319998	-0.956087782	-0.498801944	-0.578328745	-0.156709861	-0.053858695	-0.881874956	-0.725157155	-0.652366401	-0.518634194	-0.0636634
AHNAK	0.334793277	0.943970144	0.316262923	0.880877053	0.430372486	-0.070947145	1.033805831	0.357376617	0.449232844	0.228167531	0.129460425	-0.536841771	0.075825195	-0.423533237	0.15143019	0.863563493	0.731882995	0.556743326	0.029148334	-0.201608322	-0.183607524	-0.313536655	-0.024154121	-0.356623306	-0.89825335	0.142500298	0.517336039	-0.554013282	0.081336847	-0.928537348	0.570185822	-1.30482023	0.164660675	-0.780298564	0.327388288	-1.181849918	-0.087172897	-0.374898835	-0.473297203	0.399048148	0.0229609	-0.816110892	0.995942271	0.409398372	-0.314795118	0.32029627	-0.834986904	-1.236619016	0.228716895
AHNAK2	-0.897223841	-0.664387764	-0.932399348	0.1805267	0.491082367	-0.717895523	-0.796862851	0.028495608	-0.667978693	-0.132879544	-1.388718305	1.526502245	-0.111000121	-1.246004392	-0.395344288	-0.598654763	-1.321929904	-0.833060559	-0.873190275	-0.738993146	-0.787676769	-0.488077546	-0.69901301	-0.708701538	0.572441786	0.064229144	0.332305843	-0.116839317	-1.081870533	-1.836702914	-1.17246442	-0.907783029	-0.458365301	0.967728188	-0.501436315	-0.410904017	-0.248830812	-0.234992323	-1.244244313	-0.770884323	-0.722955301	-1.662430474	-0.013949843	-0.235498626	0.202861965	-0.840037495	0.37541435	-0.232321995	-0.615999831
AHR	0.534843153	0.364118034	0.123206698	0.646378412	0.309262772	0.36540744	0.196159123	0.580609968	0.849481872	0.540385506	0.270550669	0.191578995	-0.085599154	0.557894882	-0.169480312	-0.007317975	0.402088314	0.232650763	0.671505475	0.479333572	0.323213759	0.487380567	0.552093636	0.301812672	0.151436329	0.809134936	0.409732271	0.189078592	0.631556693	0.541829711	0.555839985	0.293213489	0.107993889	1.632194199	0.535840955	1.22658024	0.57997059	0.63236799	0.663013592	0.364039511	0.763637613	0.8262673	0.116122419	-0.345962405	0.98477026	0.778234023	0.322263512	0.721498958	0.398615492
AHRR	0.162987712	-0.157720351	-0.558177445	0.054298575	1.145661123	-1.742005895	0.0362885	0.554477174	-1.188989155	-0.542794218	-0.54184903	0.13023318	0.050112609	-0.607956658	-0.824519537	-1.000161642	-0.238500286	0.048049588	-0.767628454	0.465061954	0.685949655	-0.047240185	0.254493595	1.317552895	1.694034166	0.114204933	0.794801055	-0.097003776	-0.083931684	-0.227039459	-0.824927577	0.352987973	-0.072887024	1.386995433	0.880305258	-0.675115919	-0.824793862	-0.335864319	-0.387219335	2.061800012	0.440023679	-0.754416603	-1.343472059	-1.635426022	-0.926697463	0.130253287	-1.918902621	-0.94542421	1.987007014
AHSA1	0.371011467	-0.488975546	-0.794077968	-0.110200283	-0.786814515	-0.359982365	0.172725243	0.005346762	-0.203667756	-0.747508511	0.982194629	-0.310744819	-0.764193295	0.958616025	-0.29207129	-1.007541936	-0.695847931	-0.41670558	-0.02184816	-0.140802691	-0.155282479	0.301218923	-0.001360455	-0.315133341	-0.274806039	-0.453726282	-0.802282115	0.586788014	-0.354617005	1.885621568	-0.139069817	0.43486806	-0.139367004	-0.686544166	-0.458265684	0.498857873	-0.677776619	-0.126215899	0.475611794	-0.521498183	0.043767836	0.195247031	-0.798084183	-0.139137406	-0.224222123	-0.944865891	0.637537742	0.395144574	-0.17650804
AHSA2P	0.037345005	0.661266053	0.363896988	-0.069345072	0.221347435	0.677088245	0.028802498	0.036529685	0.507473134	0.606790935	1.004651424	0.601343493	-0.162475368	1.180273644	-0.343557784	0.715381738	0.309760969	0.959124087	-0.016762471	0.400622257	0.301101915	0.302733185	-0.160387219	0.49380468	-0.039717366	0.285735009	0.399048148	-0.013478442	0.901852335	1.966763286	0.467769452	-0.802399343	-0.186299086	0.347397921	0.875113335	0.222368176	0.244930805	0.352199356	0.167080997	0.915061403	0.731932924	0.773212857	0.194525741	-0.228095621	0.043382327	0.183618024	0.628902596	0.439264334	0.172018171
AHSG	-0.209049573	-0.239782218	-0.39402074	-0.431917226	-0.247042219	-0.336779877	-0.275979102	0.002031066	-0.344317756	-0.149270538	-0.164439778	-0.440038017	-0.266958735	-0.193440414	-0.330944795	-0.084892818	-0.450199868	-0.052176963	-0.461493487	-0.592083006	-0.658051358	-0.555997917	-0.592540691	-0.473640152	-0.409186487	-0.299299385	-0.313613576	-0.53028934	-0.643593881	-0.169741224	-0.411558308	-0.291312587	-0.380845697	-0.20410585	-0.339516596	0.09837472	-0.353536669	-0.618552235	-0.300566176	-0.37681713	-0.376092105	-0.24869808	-0.139185239	-0.296677955	-0.34691645	-0.297439165	-0.457549992	-0.390249643	-0.373053348
AHSP	0.404321958	-0.094383234	-0.157575845	0.203282894	-0.043807058	0.090172303	-0.037963662	0.083127289	-0.123087793	0.035197296	0.018671427	-0.005891146	0.25435399	-0.077092806	-0.022366396	0.110976121	-0.051065749	0.171767245	-0.031059663	1.108503067	1.202856986	1.096291928	0.828972376	1.130631181	0.164322362	0.089747344	0.058342658	1.06004269	-0.029894527	0.067134137	-0.000819735	0.069510231	0.101683175	0.240018514	0.089747344	0.096049456	-0.002645586	1.014653473	0.120117462	0.447727168	0.082680562	-0.052841012	0.460276591	0.709948187	0.141396939	0.101683175	-0.091697953	0.262648136	0.125923097
AICDA	-1.353258078	-1.160551406	-1.213814112	-1.303537844	-1.357657237	-1.158319985	-1.251182573	-1.073722881	-1.170701275	-1.213317691	-1.181893463	-1.403691066	-1.20130743	-1.126040255	-1.386860954	-1.308534191	-1.283642296	-1.237605563	-1.367808735	-1.577022983	-1.581441077	-1.581772816	-1.572148204	-1.551277441	-1.470741921	-1.48176171	-1.461404882	-1.566893813	-1.329265566	-1.232670531	-1.374762501	-1.357080541	-1.475013619	-1.471205561	-1.417750644	-1.38249838	-1.375935342	-1.573895067	-1.453774224	-1.430266674	-1.439040589	-1.242510964	-1.096656241	-1.418536051	-1.480403304	-1.365365492	-1.386175031	-1.448233075	-1.452320322
AIDA	0.074897469	0.643976642	0.147163047	0.502454907	-0.053086701	0.401211183	0.209910196	-0.066211044	0.24316976	0.26647826	0.482937735	-0.008671167	-0.237963649	0.223336068	-0.271767733	0.363485904	0.238016773	0.028736605	0.110277531	-0.16347304	0.147602834	-0.107690664	-0.360059664	0.034742759	-0.715833955	0.519963533	0.1729369	-0.049986278	0.230866776	0.122627631	0.471382684	0.11011639	-0.119345987	-0.20822087	0.492346544	-0.21654562	0.238219343	-0.02909286	0.264365674	0.219003706	0.358372908	0.155029749	-0.168585549	-0.058309844	-0.042601735	-0.343643073	0.138978982	0.070213393	0.279382154
AIF1	-0.414965201	0.858499713	0.327832029	-0.125750301	-0.407883271	0.538115072	0.054075105	-0.008588118	0.187677027	0.533274314	0.125133924	1.305439558	-1.042034731	0.011673711	0.331737129	0.912558712	0.533583935	-0.328237351	1.115176267	0.63056843	0.560022759	0.944902648	0.086961022	0.575546127	-1.703068216	1.057186935	-0.222868079	1.05371564	0.05714372	-0.175254198	0.815989935	0.319885466	-0.29979452	-1.6551611	0.548188628	0.005123525	-0.133403456	0.382815246	0.328390897	0.474848862	1.049729002	-0.003432721	-1.271795444	-0.138599935	-0.00871258	-0.859477675	0.107358119	0.695030358	-0.021566117
AIF1L	0.096931459	-0.109412375	0.364118034	0.106224789	-0.179188028	0.847573833	0.607927022	-0.256814935	0.617739723	0.485148927	0.457781892	-0.339796218	-0.042926523	0.520077245	-0.191002736	0.048139435	0.17782017	1.058925947	0.357238632	0.36946672	0.245692234	-0.093321841	0.537264191	0.066252084	0.622879211	0.798012919	0.012051028	0.068468243	0.63660059	1.073100145	0.907077099	-1.384209376	-1.470448871	1.032039537	0.736476434	1.317552895	0.752171979	0.613090278	0.786554763	0.297390268	0.405588386	1.157985199	0.489062635	0.481775867	1.384651055	0.949835018	1.623747801	1.405423794	-0.135429566
AIFM1	-0.388884594	-0.28793093	-0.335890619	-0.716496363	-0.497187258	-0.20397284	-0.305831954	-0.666919267	-0.255358315	-0.328372737	-0.561082472	-0.197550589	-0.043807058	-0.294935563	-0.166520294	-0.444962174	-0.381999563	-0.270211422	-0.214344177	0.084726652	-0.239316277	-0.058979014	-0.037832444	-0.140856614	-0.085502819	-0.20410585	-0.474328242	0.016110263	-0.27028347	-0.255570079	-0.2495215	-0.1992586	0.239621303	-0.200299878	-0.309377608	0.273709607	0.025599772	-0.096384828	-0.306436581	-0.259257657	-0.261516863	0.084554869	-0.649836908	-0.240950313	-0.272600491	-0.087102652	0.391939732	-0.102303363	-0.37681713
AIFM2	-0.191415246	-0.313973783	-0.15281939	-0.30909793	-0.344504292	-0.165319381	-0.563751787	0.415316731	-0.108678618	-0.339468427	-0.185841172	-0.518889391	0.102775274	-0.444735066	-0.351961047	-0.577527423	-0.336614863	0.208154892	0.276236742	0.298376755	0.36933319	0.431315086	0.385921392	0.589522582	-0.089692112	-0.208507889	-0.103034295	0.497306393	0.161712442	-0.157027051	-0.114753063	-0.541084259	-0.210032862	-0.010974935	-0.046712552	-0.239474366	-0.000153742	0.23929234	0.05144656	-0.439202968	0.404941217	-0.094394704	-0.098850249	0.600417852	-0.084582848	-0.051471671	-0.394545943	-0.347530793	-0.219803134
AIFM3	-0.770384021	-0.453946358	0.753357024	0.164086172	-0.535141884	-0.843251895	-0.358442146	0.117758197	-0.014688581	-0.162419089	-0.779667841	-0.510129616	1.796842089	-1.423578221	-0.666569766	-0.210948586	-0.789199262	0.918721774	-0.31102401	0.265205965	0.428667685	0.386553464	-0.158155836	0.24195219	-1.005250861	-0.784891527	-0.221129895	0.179433751	-0.772277915	-1.088749447	0.050954271	-3.116466327	-0.863486208	-0.302891283	-0.439303322	-0.281290552	-0.083334508	0.602817905	-2.362084135	-0.741223638	-2.553736505	-1.333764017	1.315526157	0.04473063	-0.605453214	0.971344655	0.156367923	-0.560633883	-0.61985863
AIG1	-0.674548718	-0.315390968	-0.27536164	-0.739017684	0.453816386	0.069659626	-0.654158041	-0.843982844	0.281359642	0.192315128	-0.89435541	0.359249801	-0.197077088	-0.2360683	0.0980331	-0.235196122	-0.20272922	-0.008899974	-0.313469584	-0.117741342	0.003126694	-0.10819501	-0.131135908	-0.102721489	0.423206493	0.439475445	0.405413433	-0.340874893	-0.168953045	-0.669931944	-0.105827695	-1.326170328	-0.294456873	0.784693597	0.131188673	0.210745427	-0.012061508	-0.015996337	0.247224683	0.249990055	0.308725587	0.201732775	-0.796585471	-0.896794848	0.651393626	0.429530787	0.05862188	0.061517367	0.410064636
AIM2	-0.318413282	-0.548103418	-0.062594055	-0.418460775	-0.714989972	-0.33576491	-0.635111782	0.414312534	-0.606475802	-0.50050402	-0.538141618	-0.880180433	-0.205941586	-0.29592214	-0.626778952	-0.004016549	-0.615989805	-0.364861143	-0.609018363	-0.092260206	0.214356353	-0.093752352	-0.107940299	0.356887177	-0.824354792	-0.821380357	-0.809368254	-0.124409076	-0.676825071	-0.555032793	-0.543236206	-0.719246915	-0.775427532	-0.950620018	-0.740525509	-0.838655174	-0.711149094	-0.104221515	-0.83748165	-0.831510155	-0.869338499	-0.604774637	-0.396151532	-0.611464769	-0.838955173	0.283711983	-0.80298438	-0.84899077	-0.821516612
AIMP1	-0.343431844	0.169780628	0.301304195	0.013471806	-0.030712594	0.493375216	0.140158764	-0.501324772	0.739980812	-0.022129136	0.048331837	0.408273513	0.083995606	0.209083913	0.075077366	0.173335985	0.09522698	0.038500861	-0.099165373	-0.173237098	-0.115424118	-0.254115442	-0.107009936	-0.16461393	-0.031024496	0.371936107	-0.001360455	-0.26715197	0.288789303	0.19093447	0.27749739	-0.147880186	-0.286086891	-0.377175273	0.437630762	0.501892037	0.655649679	-0.054019081	0.50479428	0.393813981	0.537996589	0.637537742	-0.398489725	0.059274851	0.150342054	-0.072486664	0.348488798	0.394185973	0.191125591
AIMP2	-0.153254409	0.127232179	0.034010491	-0.133409278	-0.052938842	-0.173210271	-0.152415156	-0.611205847	0.059282658	-0.476330701	-0.386849053	0.423980165	0.164981883	-0.271878684	0.375702792	-0.382621711	-0.074505202	-0.177673458	0.136387545	0.103845995	0.122627631	0.114792675	0.37629614	0.154763808	0.27843519	0.08544986	0.006507821	0.255460951	0.056369381	-0.387550313	0.01222306	-0.07721238	-0.034570687	-0.073977598	-0.024154121	0.075758455	0.241215667	0.208760485	0.242676322	0.211969008	0.113283629	0.017786438	-1.150181582	-0.42415142	0.348074089	0.127538622	0.002254622	0.373808572	0.060784581
AIP	-0.001910773	-0.199165838	-0.090934762	-0.051157634	-0.54122113	-0.077879674	0.148660886	0.150349905	0.139525198	-0.086726355	0.194873457	-0.368405841	-0.118073138	0.441730493	-0.007605681	-0.483568822	-0.432806255	0.067393326	-0.31166632	-0.01401262	-0.193677237	0.174400843	-0.036636835	-0.258964638	-0.536963112	-0.206211182	-0.462952469	0.338118944	-0.086561756	0.668469431	-0.032261412	-0.344763891	-0.420253435	-0.679911898	-0.254482837	0.59684123	-0.162710744	0.108069487	0.053357456	-0.122182041	0.144593046	0.384946206	-0.127369865	-0.153193711	-0.138014623	-0.241640401	0.485203594	0.526287959	-0.496827356
AIPL1	-1.586431155	-1.361986249	-1.435461509	-1.565397545	-1.715112932	-1.331871727	-1.503324846	-1.055099348	-1.423803741	-1.499767211	-1.441950682	-1.784359993	-1.408055818	-1.343488342	-1.725193119	-1.516532721	-1.564923047	-1.429885431	-1.6471356	-1.418223235	-1.370278277	-1.388875403	-1.361508027	-1.397806652	-1.626197416	-1.744211602	-1.735756101	-1.367792437	-1.555231855	-1.441229324	-1.601141607	-1.529730125	-1.752700921	-1.695421826	-1.655852799	-1.740661178	-1.605904535	-1.372737974	-1.697369984	-1.60779283	-1.67177216	-1.490808623	-1.153164799	-1.407587745	-1.723424723	-1.491311412	-1.7177617	-1.708737266	-1.694885565
AIRE	0.057044781	0.010257585	-0.028543577	0.25435399	0.145952544	0.282414779	0.076927873	0.504591704	-0.071904437	0.561346303	-0.023034453	-0.234860276	0.13023318	0.015432189	0.079444898	0.019198515	0.002257666	0.387645226	0.044987285	0.743290978	0.426389209	0.52727435	0.385563205	0.525182281	0.11660058	0.102585619	0.162845718	0.029718668	0.130761066	0.078310025	-0.156351122	0.606689834	0.133453548	0.219994828	0.59684123	0.071237369	0.03773008	0.755075339	0.088118353	0.310965387	0.08088333	-0.068660409	0.530200315	0.495172771	0.235661834	0.013325471	-0.231362948	-0.006826888	0.229928263
AJAP1	0.467439565	-0.848609876	-0.911143229	-0.432963177	-1.157808468	-1.295200434	-0.244268592	-0.841922621	-0.93986455	-1.125419184	-0.030640632	-0.583594882	-0.817458963	-0.586839112	-0.824128248	-0.570112367	-0.43529767	-0.74729717	-0.676585281	-0.518076156	-0.549815573	-0.339435081	-0.163766448	-0.554013282	-0.298892961	-0.749823306	-1.215218252	-0.159603808	-1.104479446	-0.082859354	-0.512051034	0.172389252	-0.280065748	-0.386633274	-0.506946727	-0.361020748	-1.24676757	-0.796585471	-0.14699735	-0.154133124	-0.986253035	-0.355294153	-0.08239809	-0.071880047	-0.703325332	-0.461060447	-0.493578595	-1.103335555	-0.123040247
AJM1	-0.158656509	-0.547007762	-0.755258326	-0.202664594	-0.356386315	-0.543365622	-0.256069992	0.052722601	-0.515929211	-0.408103245	0.05537315	-0.458052578	0.568215611	-0.830772455	-0.454028279	-0.279564966	-0.666334042	0.058323627	-0.396349939	-0.217405964	-0.013267135	-0.035822359	-0.270393263	0.069510231	-0.272171996	-0.945535328	-0.232976607	0.207060107	-0.271645918	-0.082000814	-0.498000223	-0.144246271	-0.257713513	0.199538515	-0.218135462	-0.790808782	-0.46799869	-0.084228888	-0.246810588	-0.2915444	-0.233956526	-0.514761281	0.13435393	-0.343331258	-0.230480589	0.327116163	-0.50023449	-0.554799532	-0.266866914
AJUBA	0.019700086	0.374555272	0.012016828	0.028426454	-0.45989301	0.408134732	0.517683581	0.119902375	0.155250991	-0.321144787	0.227123231	-0.741086868	-0.346172417	0.423556532	-0.583422172	-0.055069931	-0.286432833	-0.416383534	-0.437783871	-0.739234319	-0.152716106	-0.358944367	-0.196221946	-0.188117459	-0.565150953	-0.524882987	-0.53508461	-0.375402715	-0.08835789	-0.20543362	0.017060584	-0.577871571	-0.652955467	-0.801904674	-0.488240958	-0.728420301	-0.436871554	-0.129742599	-0.749579964	-0.26631387	-0.663043347	-0.416049911	0.107575551	-0.264488857	-0.62093638	0.631853989	-0.776421765	-0.723257423	-0.601892692
AK1	0.334951208	0.321526116	0.595042606	0.009036249	0.081248064	0.711938254	0.453255216	0.43961428	0.38959377	-0.310744819	-0.472959766	-0.224082743	0.477362734	0.559944275	0.469355872	0.430372486	0.379260907	0.311484737	0.181635423	-0.034153402	0.427937673	0.210340822	0.101830522	0.256434906	-0.358015712	-0.320206824	0.105630038	0.113283629	-0.062397425	-0.345313253	0.26722649	-0.770757593	-0.628208842	-0.536314525	-0.326607558	-0.062507673	-0.432782609	0.290846578	-0.769665	0.301688279	-0.469337179	-0.521731734	0.03372363	-0.07331544	-0.300901096	0.674892883	-0.428786408	-0.41537854	-0.204939629
AK2	-0.273879595	0.308910403	0.211339368	0.12086527	0.063230441	0.183788631	0.279387478	-0.301885497	0.336287407	0.186749263	0.235498898	-0.197670201	0.04431322	0.232942556	-0.532265988	0.112413447	0.181179228	0.270905039	0.305587249	-0.014514996	-0.132360094	-0.055700504	-0.150133456	-0.067206233	-0.256706246	0.390448009	0.13526984	-0.077279332	0.445183764	0.416837052	0.284308051	0.060397457	-0.251899761	-0.263547612	0.455286428	0.211452758	0.230980162	-0.182413325	0.172477218	-0.06832634	0.223316978	0.539929703	-0.012668417	0.080519669	0.309634568	0.243642554	0.124163415	-0.009245782	0.103307261
AK3	0.254044634	0.497902412	0.715381738	0.244340008	0.588950115	0.407260264	0.309656813	-0.139096162	0.750655561	0.006338039	0.116151221	0.672205632	0.561141486	0.124774737	-0.207438022	0.671931689	0.524373748	0.235498898	-0.107313529	0.353783913	0.547613556	0.298781872	0.139485182	0.51802313	-0.405859773	0.578849229	0.743797431	-0.268863124	0.51251398	0.082593827	0.481529468	-0.650501591	-0.471730056	-0.176364756	0.531145421	0.408529327	0.786048352	0.364454041	0.178435784	0.431971402	0.286317714	0.499270977	-0.287558567	-0.059867544	0.001921946	-0.028756331	-0.157804068	0.164660675	0.207970641
AK4	0.304610269	-0.236858927	0.270136007	0.116151221	0.481180622	-0.383328626	0.223685024	-0.3261998	-0.22506113	-0.415220966	-0.102954915	-0.201231528	0.785377957	-0.593018902	0.271668753	0.536829884	0.295175429	0.239831838	0.168971996	-0.209952253	-0.16703159	-0.155406109	-0.544800316	-0.394111562	0.187449074	0.120197698	0.52259038	-0.267736904	-0.319642671	-0.813080619	0.290724284	0.493020933	0.858988882	0.175500737	-0.071658882	-0.655756809	-0.183142702	-0.34846346	-0.631114468	-0.252830066	-0.167234983	-1.15337065	0.287738564	0.62713694	-0.066068977	0.038166099	-1.403628285	-0.931294807	-0.072556855
AK4P1	1.407731379	-0.376338693	0.310080154	0.169674687	0.804925741	0.057044781	0.065710848	-0.109263696	0.114435399	-0.898822615	-0.297794645	-0.721769077	1.388017975	-1.097346437	0.473914702	0.487706606	0.209992749	0.361585449	0.526945055	-0.063002861	-0.238257504	0.087186179	-0.140659616	-0.024220393	-0.003647783	-0.607187782	0.96570288	0.125751774	-1.011781142	-0.467427172	0.042567163	0.806632804	1.305843569	0.038700528	-0.186913647	-0.455906634	0.130580732	0.074998582	0.172389252	0.015717611	0.126655625	-0.961173903	0.836678345	1.06712826	-0.867030622	-0.081622559	-0.865698017	-0.215535349	0.25876581
AK5	0.263669823	-1.404740562	-1.215919815	-0.550090374	-0.105219573	-0.667767493	-0.445144802	-1.502913998	-0.529075378	-0.988356851	-1.002802515	0.493375216	-2.434949498	-1.073282196	0.768526298	0.031346613	-0.600470564	-1.073952204	1.075407185	-0.157688255	-0.350199523	-0.221457563	-0.127369865	-0.596434059	0.476000669	-0.184545294	-0.130347283	-0.188525312	-1.019987659	-0.418430578	-0.487034498	0.280116432	1.831512248	-0.227333986	-0.258366735	-0.133085576	-1.456665486	-0.306436581	0.541056227	-0.022582404	0.127034694	0.08301945	-1.809538987	-0.366459955	0.042567163	-0.810526785	-1.068140645	0.240575766	0.025142579
AK6	-0.216037288	-0.265331385	-0.092884664	0.050015338	-0.601162892	-0.237845115	-0.151651902	-0.468696211	-0.117178432	-0.724146738	0.041786072	-0.354123967	-0.449795847	0.090588414	0.082736213	-0.192509784	-0.222356067	-0.247620566	0.401211183	0.290381359	0.275217904	0.216715618	0.390304917	0.087949563	0.694707302	-0.04597351	-0.546151243	0.184812492	-0.512950325	0.153100298	0.261047178	0.717369534	0.048613203	-0.416908633	-0.084154541	0.194451591	-0.14400764	0.15554771	-0.309572389	0.008435671	-0.014967734	-0.140802691	-1.022368131	-0.277105942	0.104262262	-0.435906142	-0.151772227	0.545299593	-0.117226952
AK7	-0.830608058	-0.722001975	-0.899559054	-0.920574907	-1.069548879	-0.080382135	-0.769394295	-0.424901887	-0.59510815	-0.929317461	-0.899102328	-1.116251305	-0.83670541	-0.309913057	-0.899806436	-0.371626711	-0.755919041	-0.800653669	-0.83981246	-0.796809769	-0.654318424	-0.782041966	-0.56320578	-0.820899109	-1.170751797	-1.205307883	-1.182397522	-0.893561402	-0.998701847	-1.109425482	-0.664739046	-0.983063252	-1.215454644	-1.200882927	-1.137489091	-1.169531081	-1.046576992	-0.74072751	-1.184030322	-0.973131128	-0.86805628	-0.977346004	-0.793520939	-1.114583802	-1.175180699	-0.643334581	-1.097301772	-1.159850359	-1.197042345
AK8	0.689771201	0.206622661	0.164981883	0.324843153	0.539399383	0.696802055	0.226688394	0.544482206	0.13842873	0.722081158	0.310991477	0.565191347	0.674679571	0.242998912	0.575595388	0.977398401	0.21362105	0.309893161	0.275956661	0.48538645	0.544438971	0.266306331	0.166014743	0.552404237	0.849550463	0.605494369	0.995942271	0.006739864	0.313695622	0.438682597	0.478309314	0.521725404	1.264962112	1.423886318	0.822898244	0.513408883	0.425106194	0.251911951	0.683763214	0.857430959	0.521547925	0.222983676	-0.805159225	-0.985588458	0.896731898	0.928435017	0.254493595	0.729034984	0.677662587
AK9	0.707246959	0.232866037	0.5293449	0.389281213	-0.122142697	1.085820197	0.036668724	0.366050719	0.675132199	-0.011247767	0.139031056	-0.130935412	-0.492739233	0.415515659	0.795569512	0.376817565	0.287541518	-0.142038401	-0.055982764	-0.332579115	0.034677572	-0.330889579	-0.239025464	-0.644931661	-0.372433893	0.392828696	-0.021057535	-0.454775398	-0.03007243	0.251063058	0.509130868	-0.759251795	-0.069410216	-0.758764845	0.081043669	-0.015275209	0.415604902	0.038371847	-0.050028526	0.030023729	-0.026842038	0.182653382	-0.184832255	0.544438971	0.0315185	0.028277637	0.486943438	0.05039096	-0.683589944
AKAIN1	3.570861895	0.76772444	-0.311888231	2.559212883	1.898244623	-1.034071255	2.472825984	1.58927113	-1.303652002	0.247113465	1.248553126	-0.174309507	-1.425584897	-1.388718305	2.625728944	1.146874507	1.640335877	0.2185413	2.863117359	2.889512883	3.414195228	2.889512883	2.252288517	2.413237286	3.414195228	-0.463656154	1.82687986	2.948198433	-1.109110103	0.084554869	1.694034166	0.094150834	0.159258321	0.41977395	2.004375904	-0.345622395	-0.343555908	1.039905445	-1.773006191	3.719765402	2.278286071	-1.623053218	-0.09977701	-0.30381005	0.942769678	1.315526157	2.413237286	1.931631691	3.860040127
AKAP1	-0.26679951	-0.563241849	0.237814991	-0.13950356	-0.280240367	-0.11034197	-0.437182767	0.037741319	-0.222202369	-0.364861143	-0.588711305	-0.375844648	0.373376862	-0.360452253	-0.224324028	-0.032446502	-0.579393603	0.254216508	-0.177841722	-0.199346371	-0.341021482	-0.355294153	-0.379229626	-0.588221746	-0.537847579	-0.034644421	-0.190933137	-0.358118754	-0.303123404	-0.251242051	-0.209868971	-1.082691595	0.091226693	-0.42938808	-0.261442804	-0.332483371	-0.30374715	-0.528206059	0.406592683	-0.401632365	-0.260040277	-0.203506365	-0.00118541	-0.21488357	-0.23439454	-0.306819968	-0.279127078	-0.425034156	-0.07413488
AKAP10	-0.443452706	0.326516103	0.107341219	0.261757061	-0.208914279	-0.050919762	0.100712537	-0.161306382	0.247789511	0.100712537	0.020073454	0.417656982	0.78618568	0.30036301	0.057223353	-0.033076611	0.47282117	-0.233320741	0.292845496	-0.411482974	-0.405300061	-0.449484388	-0.528614731	-0.516249886	-0.013335936	0.177254047	-0.100022248	-0.475271284	0.252999995	0.196689555	0.169308613	-0.973423642	-0.119437705	-0.452545009	0.105444559	0.242676322	0.063290544	-0.463211826	0.292321874	-0.021338366	0.202861965	0.19513513	0.127200235	0.748735317	0.357813597	-0.407332042	0.045634008	-0.04287096	-0.316037053
AKAP11	0.144200819	-0.06775847	-0.226443086	-0.037029208	0.636289561	0.165492701	-0.147563312	-0.899559054	0.130025857	-0.210286577	-0.273279001	0.315570103	-0.943457254	0.001815407	0.43531739	0.269947953	-0.117390632	-0.520546777	0.340248816	0.015959999	0.05504422	-0.131206612	-0.096750505	0.014226436	0.307749807	0.162743	0.535128125	-0.052948495	-0.027139224	-0.138418677	-0.156655654	-0.221956991	0.499270977	0.467591087	0.194729891	-0.12313191	-0.117917885	-0.126352035	0.152025041	0.05144656	0.039866369	0.211554296	-0.200523778	-0.067033742	0.269796907	-0.286262499	0.062446282	0.014474328	0.236230865
AKAP12	-1.5177912	-1.320420828	-1.229594579	-0.955634261	-0.252592077	-1.349622139	-1.434105794	-1.18079908	-1.168433038	-1.244269188	-0.937976714	-0.085837659	0.181635423	-1.435461509	-0.70670867	-1.461761922	-1.000297686	-0.869360881	-0.882795704	-0.397026938	-0.788768714	-0.51004586	-0.086283698	-1.185597201	-0.662911433	-0.248995469	-0.220224009	-0.686544166	-1.379519395	-1.377549889	-1.311963738	-0.03346304	-0.142344056	-1.043961318	-1.242203192	-0.438521441	-0.11863048	-0.593090866	-1.210289508	-1.78219456	-0.049423023	-1.818656427	-0.80107979	-0.348949704	-0.908332183	-1.713241479	0.377056211	-0.927895433	-1.595708316
AKAP13	0.453121076	0.099970235	-0.20910719	-0.112636644	-0.225970519	-0.122142697	0.143511837	0.517238826	-0.394165952	0.182808324	-0.030315645	0.098706346	0.103612584	-0.124868603	-0.019005201	0.016554371	0.095897262	-0.157575845	-0.070860127	-0.383367067	-0.35830213	-0.351605786	-0.205647628	-0.25365945	-0.266866914	-0.183505123	-0.14172413	-0.31263846	-0.162710744	-0.181312153	0.178219748	0.277933921	-0.281717452	-0.276849875	-0.201970213	-0.683470755	-0.105492421	-0.478095071	0.122549759	-0.054082477	-0.01444818	-0.547320974	0.095111772	0.073020764	-0.130511254	0.110630343	-0.41198168	-0.416511862	-0.160525706
AKAP14	-0.435592426	-0.315548214	-0.21827118	-0.600003067	-0.409010565	0.623441165	-0.103033574	-0.335459458	-0.536099485	-0.394282093	-0.36724668	-0.788285277	-0.504031796	0.49588803	-0.249169122	-0.074563634	-0.537923124	-0.572914296	-0.132679665	-0.954650363	-0.542894621	-0.947174831	-0.033538629	-0.019913002	-0.684212886	-0.679774396	-0.479166982	-1.106551373	-0.546398154	-0.362089377	-0.512718822	-0.245488675	-0.396572354	-0.528990008	-0.702493706	-0.514882919	-0.586476962	-0.7306501	-0.582983951	-0.512232459	-0.60673497	-0.572829997	-0.350199523	-0.738373618	-0.650956998	-0.136661376	-0.888422836	-0.604010055	-0.654207383
AKAP17A	0.232291969	0.140976891	0.59858314	0.17496218	0.012696127	0.504798767	0.134910047	-0.09103162	0.499774618	0.232554537	-0.141841906	0.335054925	-0.392688494	-0.010604081	-0.024015537	0.458839981	0.543064683	0.396048455	0.414098173	0.330335947	0.236118732	-0.048606235	0.345490025	0.320959364	0.041800837	0.279281871	0.118319403	0.061169644	0.313167137	-0.232399587	0.347935219	-0.03023715	0.293890233	0.771873614	0.310102834	-0.098389665	-0.150133456	0.328990474	0.120366071	0.374300145	0.110995587	0.617937291	-0.040061363	0.111780142	0.419934645	0.158974738	0.478481098	0.086663205	0.409229757
AKAP2	0.098367298	0.080951361	-0.412181741	-0.214380606	-0.197895194	0.066277719	-0.412592572	0.218709133	-0.333068371	0.387645226	0.058249172	-0.285010462	-0.63016015	-0.246160126	-0.294746544	-0.784098599	0.295329081	-0.351336277	0.030716126	-0.20507355	-0.445433912	-0.352079579	-0.102303363	-0.462224235	-0.059202682	0.040804938	-0.192941419	-0.288002407	0.261361566	0.119587316	0.069965632	-0.487034498	-0.466310036	-0.199819774	0.071180852	0.425106194	0.252706791	-0.338115156	0.324201904	-0.079816296	-0.021205873	0.353909841	-0.050442591	0.249990055	-0.122378877	-0.30033417	1.870155898	-0.046038654	0.462778974
AKAP3	0.715749482	0.666284967	0.423151649	0.690342228	-0.339240939	0.673790937	0.604326377	1.000009266	0.273030188	0.088119148	0.119413604	-0.58596508	0.493375216	-0.014786848	0.381391592	-0.283765741	0.036037366	0.74164141	0.405385469	0.366635641	0.38428073	0.524489817	0.264623879	0.422674718	-0.09015948	0.226720276	-0.407139868	0.436482086	2.167100495	0.041962291	0.235080528	-0.801904674	-0.792251326	-0.773979343	0.044435538	0.033341913	-0.024413449	0.327959276	0.899992316	0.033103793	0.296417587	0.600062405	2.258541136	1.852845538	-0.0923211	0.022301999	-0.078908933	0.861322084	-0.42976087
AKAP4	-0.207129552	-0.153782352	-0.468778751	-0.402170619	-0.109797569	-0.262573856	-0.205101657	0.5414367	-0.328073892	-0.105533804	-0.101116745	-0.296662214	0.004537306	-0.175771939	-0.13233387	-0.189775378	-0.237306032	0.400631749	-0.388339915	-0.92436608	-0.955767196	-0.891524974	-0.92994085	-0.652366401	-0.390875752	-0.324570691	-0.264261826	-0.877036371	-0.390699947	-0.160525706	-0.316332673	-0.193677237	-0.271859916	-0.196716267	-0.37415481	-0.197608779	-0.314203472	-0.966101588	-0.367781936	-0.358362885	-0.285412626	-0.171544166	0.807088552	0.776394593	-0.226223081	-0.248779712	-0.60035554	-0.212037349	-0.390963288
AKAP5	-0.406686813	-1.426440207	-1.575731541	-1.323361913	1.642770789	-1.331153376	-0.178747138	-1.604139202	-1.634117399	-0.919504131	-0.983642407	0.548691805	-1.312611779	-1.632743504	1.407731379	0.110210187	-1.468269308	-1.483239313	1.432737993	0.406792504	-0.058704803	-0.403973388	-0.051825113	-0.34318208	2.26807214	-0.295231654	1.050528796	-0.262921773	-1.621505432	-1.734007232	-1.378013955	0.320013455	3.169660206	2.337596602	-1.202115876	-1.298069556	-1.169658355	-0.459413254	-0.585510658	-1.498654919	0.177601376	-1.994345555	-1.91647746	-1.213509511	0.58227979	-1.749999642	-1.6551611	-1.421883874	-0.846571142
AKAP6	-0.494374625	-0.735378682	-0.688486463	-0.744553771	-0.223197478	-0.695057528	-0.485622621	-0.621408354	-0.24609999	-0.747608895	-0.665109879	-0.235896981	-1.019455891	-0.494374625	-0.03614744	-0.414567242	-1.410640581	-0.540903382	-0.782545758	-0.506946727	-0.927223461	-0.796143528	-0.993344763	-1.287613623	0.109446364	-0.09401458	-0.374845974	-0.835124458	-0.751028898	-0.02462487	-0.477898061	-0.201608322	0.2937831	-0.042186085	-0.276849875	-0.418340661	-0.19950206	-0.747738233	0.195695592	-0.413955791	-0.597680127	0.231987161	-0.321116065	-0.048966903	0.050227959	-0.846430879	0.706065331	0.158593747	-0.481990562
AKAP7	-0.593100957	-0.61755059	-0.474595498	-0.579979443	-0.492474494	-0.590500976	-0.665338969	-0.590592303	-0.508698589	-0.340819207	-0.492663103	-0.807028956	-0.415004317	-0.595320689	-0.655391475	-0.352691756	-0.505134416	-0.484623278	-0.67038742	-0.624881182	-0.543891752	-0.592847272	-0.667758041	-0.521731734	-0.513661099	-0.753246963	-0.531627916	-0.625129178	-0.56031969	-0.638825489	-0.653522779	-0.847043228	-0.528308107	-0.279207119	-0.529433936	-0.609493402	-0.508752313	-0.536763896	-0.682905364	-0.715682778	-0.781526064	-0.628584525	-0.816242875	-1.113250261	-0.708053714	-0.395390536	-0.732297184	-0.46750881	-0.729401378
AKAP8	-0.260458772	-0.059228966	-0.115498954	-0.166892004	-0.569768784	-0.158244376	0.144731189	-0.376870776	-0.007753626	-0.351029189	0.017398966	0.780877708	-0.540903382	-0.122142697	-0.179915487	-0.279340402	0.175194143	-0.22960585	0.196487134	0.331252965	-0.093564435	0.131735105	0.334183067	0.147341779	-0.260934921	-0.278969866	-0.528508346	-0.039492237	-0.096607015	0.206796161	-0.012326155	0.002191963	0.338293299	-0.902255146	-0.422378016	-0.197204737	-0.211565486	0.047959033	-0.602123542	-0.192686126	-0.107335949	0.129453834	-0.194415912	0.288789303	-0.829349751	-0.42120545	-0.523432536	-0.664494187	0.125154799
AKAP8L	0.113201043	-0.066470777	-0.061800085	-0.108568723	-0.2281012	-0.061727508	0.011042354	0.450372899	0.09023832	0.254924609	0.032832079	-0.128186116	0.141695961	-0.084228204	-0.375623859	-0.078144545	0.162605201	0.172173936	-0.158079007	0.374918783	0.032860819	0.136790204	0.055964513	0.275217904	0.187739406	-0.049913668	-0.174493697	0.119759947	0.110364856	0.128446588	-0.044733756	-0.347530793	-0.242332748	-0.156596871	-0.099315614	0.032784169	-0.060500355	-0.013478442	-0.188049724	0.006441762	0.000867144	0.124680573	0.359300829	0.242076261	-0.283127692	-0.117854104	-0.143391677	-0.262035551	0.072900763
AKAP9	-0.606475802	-0.005561481	-0.303399352	-0.556462034	-0.09337811	-0.050507567	-0.221495575	-0.570241006	-0.147746237	0.007976234	-0.31504261	-0.269368584	-0.506842257	-0.017881334	-0.489178267	-0.209985205	0.007423467	-0.477155315	-0.437255998	-0.477746397	-0.486939745	-0.658711247	-0.731472511	-0.529691769	-0.373899573	-0.239568162	-0.09802536	-0.736670312	-0.284430072	-0.432782609	-0.288513935	-0.671255434	-0.256706246	-0.148630502	0.153286259	-0.702493706	-0.525375064	-0.492397252	-0.578870689	-0.532784885	-0.266204274	-0.341510749	-0.121229698	-0.097003776	-0.345457298	-0.358362885	-0.252605636	-0.441713327	-0.167234983
AKIP1	-0.428937811	-0.003151152	-0.224082743	-0.290429052	-0.037198935	-0.231209227	-0.089952682	-0.682401944	0.0239416	-0.119356992	-0.540177052	-0.248606776	-0.193371589	-0.181010363	-0.303089603	-0.156924026	-0.381604592	-0.272743301	-0.237306032	0.121225878	0.142939255	0.169856485	0.012785346	-0.058979014	-0.198943799	-0.644105211	-0.031559866	0.347493892	-0.021766529	-0.298566072	-0.405300061	-0.421511917	-0.090000331	-0.117481	-0.209170241	-0.073369654	-0.182138696	0.150522142	-0.126870672	-0.53053027	-0.060000583	0.017060584	-0.136101495	0.268996068	0.066556578	-0.394713008	0.073540819	0.002925194	-0.626384568
AKIRIN1	0.087632794	-0.027321928	-0.228868046	-0.055608247	-0.385960302	-0.143491876	0.234125884	-0.823782402	-0.222912622	-0.922099435	0.176791849	-0.248461834	-0.42171299	0.183788631	0.352006179	0.06080849	0.045189817	-0.390377155	0.336655548	-0.198363469	-0.149338902	-0.522558431	0.334619918	-0.496827356	0.148058383	0.719314231	-0.471070699	-0.375991301	-0.114676378	-0.324882773	0.226994288	0.999837137	0.562304076	-0.115971182	-0.012668417	-0.123943469	0.525399192	-0.442215229	0.254846617	-0.155859969	0.198609387	0.52727435	-0.286262499	-0.175529129	0.059487756	-0.128799865	0.430561555	0.034451327	0.335280875
AKIRIN2	-0.183247527	-0.188153745	-0.364861143	-0.522293652	-0.319482768	-0.424106652	0.066932969	-0.310793679	0.044987285	-0.952634505	-0.175212251	0.018839923	-0.326273103	-0.405013444	0.493644183	-0.035497865	-0.35880089	-0.353968741	0.050112609	0.171294892	-0.16291891	-0.093167066	0.132937683	-0.43958873	0.112041753	-0.35696502	-0.36479204	0.278188937	-0.57156056	-0.254017778	-0.216158583	0.4554924	0.912405413	-0.533532704	-0.10095222	-0.127646561	-0.267591531	0.046340789	0.087086951	0.321815632	0.56295551	-0.049567316	-1.436743835	-0.910448758	-0.382968899	-1.124638284	0.41488782	0.008435671	-0.099541647
AKNA	-0.16869425	-0.192866844	-0.312670725	-0.33061596	-0.589488479	-0.265391426	-0.400599473	0.26250373	-0.472572383	-0.037679744	-0.307195756	-0.767628454	-0.315971388	-0.275516594	-0.699364181	-0.241616972	-0.290907364	-0.206699566	-0.158857686	-0.678248969	-0.69044458	-0.672195346	-0.685540519	-0.402384625	-0.730800732	-0.549580674	-0.584441204	-0.627110258	-0.428306188	-0.211565486	-0.33196805	-0.402566853	-0.88132982	-0.680221696	-0.615468459	-0.61985863	-0.52440817	-0.811054587	-0.560205264	-0.499869138	-0.438900634	-0.408834071	0.059620758	-0.113026838	-0.707924016	-0.160295642	-0.675258564	-0.529183091	-0.688260612
AKNAD1	-0.208983474	-0.196528514	-0.422442051	-0.37741233	-0.235128506	-0.378969424	0.067538743	-0.179915487	-0.301723095	0.015965705	0.392175726	-0.591860058	-0.384920741	0.139367123	-0.410916713	-0.357429774	-0.354338029	-0.442998888	-0.469958595	-0.869698399	-0.896660918	-0.860599811	-0.873623539	-0.834712461	-0.43794674	-0.453205877	-0.30381005	-0.800279211	-0.251064754	0.445950854	-0.303901215	-0.366715229	-0.365994074	-0.369269932	-0.529691769	-0.394388632	-0.283696896	-0.682001038	-0.499664341	-0.441461148	-0.475109749	-0.217559246	-0.055476443	-0.376672295	-0.299725787	-0.237426519	-0.601604167	-0.417752864	-0.541779043
AKR1A1	-0.588262323	-0.023696221	0.208590918	-0.483338835	-0.25460921	-0.068452392	-0.315164585	-0.605610115	0.346384945	-0.411062951	-1.272424817	0.658046908	-0.423533237	-0.510775646	-0.04645533	-0.15253257	0.20348548	-0.430752629	0.080322767	-0.073489195	-0.124337691	-0.034987478	-0.140471428	-0.179312959	-0.343715157	0.047267191	-0.236474623	0.098441805	-0.028640348	-0.958762381	0.220098268	-0.125243285	-0.296455617	-0.423218655	0.089997822	0.242775792	0.02980142	0.002477883	-0.2900718	0.183708181	0.357652068	0.158738065	-0.483894206	-0.174782079	-0.018200175	-0.136101495	0.215079643	0.643394254	-0.237893366
AKR1B1	0.176683871	0.059929027	-0.162865324	0.095727037	-0.50015258	-0.148236248	-0.034191141	-0.51402238	-0.148793343	-0.148600298	-0.441943971	-0.034608537	-0.21230541	-0.155925381	0.412946657	-0.045096873	0.195156453	-0.478854912	0.200253558	0.366908269	0.051232341	0.278279308	0.195785711	0.15971017	-0.039558146	-0.128097308	-0.417203595	0.240893834	-0.20972726	-0.207126558	-0.043093028	-0.451641064	0.279382154	-0.832320606	-0.2399429	-0.277883553	0.112268512	0.093368689	-0.392519403	0.138360427	0.194939266	-0.200379352	-0.539112447	0.01317189	-0.403054403	-0.757009845	-0.068936469	0.186376484	-0.296933558
AKR1B10	-1.030363411	-1.042034731	-1.096119016	-1.226396654	-1.228033792	-1.067349668	-1.116148783	-0.941001056	-1.031309299	-1.084858763	-1.061565438	-1.254752367	-1.127522324	-0.977161342	-1.250347679	-1.165289278	-1.13478692	-1.11230976	-1.214364265	-1.477683026	-1.471431795	-1.484976365	-1.447738197	-1.399702454	-1.346278367	-1.351697959	-1.33901747	-1.507113231	-1.21367368	-1.109274442	-1.230209966	-1.238549295	-1.377040295	-1.375596476	-1.275488434	-1.326779152	-1.226706746	-1.479809198	-1.326065176	-1.31857667	-1.306396489	-1.111345403	-1.121951166	-1.355855676	-1.368031584	-1.204117883	-1.206707333	-1.323563397	-1.32412455
AKR1C1	-0.257718699	-0.31699749	-0.390092548	0.184540811	-0.536629093	-0.580175181	-0.121291249	-0.220181288	0.039605342	-0.427636604	-0.060790248	-0.661604728	-0.766625012	-0.266665126	-0.623524415	-0.150983989	-0.461493487	-0.496747132	-0.80532992	-0.70224001	-0.761462446	-0.53764776	-0.686973164	-0.854783449	-0.883852417	-0.718402406	-0.535568331	-0.709246677	0.121301272	-0.102947005	-0.022582404	0.010613125	-0.901807985	-0.917231171	-0.552619188	-0.65444104	-0.561154973	-0.694351722	-0.424049636	-0.49805638	-0.681101768	-0.440217668	0.423857773	-1.096366202	-0.780578493	-0.849463295	-0.160222363	-0.81079327	-0.817079322
AKR1C2	0.90761698	0.653879287	0.451586846	2.15372903	0.62183409	-0.228040061	0.89338942	0.382023245	0.576262953	-0.099376641	0.785377957	0.626301112	-0.576865794	0.409692976	1.040607296	0.97598266	0.408273513	0.190999555	-0.550504907	-0.121958058	-0.245778775	0.501447709	0.165274588	-0.406953754	-0.505421811	0.040862098	0.811133432	0.022667144	1.289508954	1.116993779	0.920540331	1.452590789	-0.408915705	-0.838468842	-0.130278464	-0.02909286	0.222457115	0.06145876	1.194546312	0.641173509	0.385563205	-0.001497567	1.470725491	-0.366342469	-0.250070387	-0.872839204	1.53176402	-0.354881593	-0.45273022
AKR1C3	1.191609737	1.581563819	1.722870415	1.778050544	0.54421971	0.653879287	1.503015454	0.925247943	1.617156052	0.593395667	1.650503217	-0.157012183	1.165787525	0.795569512	0.491845682	1.004651424	1.020319635	1.385974807	-0.039605326	0.517779274	1.036436047	0.978357617	0.173589603	0.815989935	0.170513654	-0.432614299	0.956555812	0.554476094	2.948198433	0.457960761	1.597258759	-1.48873032	-0.946544123	-0.731232974	0.741554946	-0.99905479	0.283497528	0.773649983	1.542702223	1.043640669	1.029257746	0.25575906	0.716098306	-0.194904768	0.460988848	0.415765989	-0.473833187	-0.403155146	0.247384337
AKR1C4	-0.329000539	-0.274827678	-0.410125995	-0.352529073	-0.168936831	-0.372577065	-0.270348432	-0.151403903	-0.329877501	-0.176627143	-0.216783603	-0.521897184	-0.357510577	-0.285534538	0.215434771	-0.309398257	-0.371232136	-0.408944877	-0.5560826	-1.279074757	-1.152059919	-1.305322184	-1.267363668	-1.086178699	-0.473960019	-0.423872205	-0.241247614	-1.267166865	-0.369805024	-0.229800882	-0.46826263	-0.307782576	-0.16143205	-0.240865026	-0.384437042	-0.427989319	-0.414716641	-1.241044366	-0.451797098	-0.425664448	-0.463813811	-0.362255197	0.182006495	0.0229609	-0.420065721	-0.357544756	-0.472032132	-0.431925033	-0.478458744
AKR1C6P	-0.062825843	-0.438139659	-0.640237746	-0.239103108	-0.649139284	-0.174508074	-0.539921932	-0.350018667	-0.53032192	-0.36299582	-0.401369608	-0.749506785	-0.210771123	-0.470436898	-0.720256088	-0.570852483	-0.627866661	-0.235128506	-0.694135106	-1.060831743	-1.071413089	-1.071262906	-1.052479506	-1.078751194	-0.693277432	-0.663928934	-0.73436718	-1.059410224	-0.658051358	-0.385665523	-0.660020923	-0.505421811	-0.671801493	-0.560534577	-0.637136505	-0.69467161	-0.610073087	-0.990158929	-0.698254648	-0.650177957	-0.687239439	-0.559137426	-0.795300875	-0.751101794	-0.584534622	-0.459092388	-0.690075851	-0.67038217	-0.597680127
AKR1D1	-0.776303314	-0.606431358	-0.785612956	-0.8543684	-0.770233897	-0.702791644	-0.766039226	-0.489010544	-0.737538327	-0.582306326	-0.621610737	-0.945655784	-0.702248345	-0.635668437	-0.930862398	-0.790574159	-0.833173162	-0.760859111	-0.896995999	-1.190995425	-1.227365167	-1.204542796	-1.205847825	-1.159398822	-0.954365135	-0.938272322	-0.864598222	-1.174278743	-0.857884962	-0.619393302	-0.879780475	-0.753447215	-0.881733793	-0.852555808	-0.886526542	-0.950026106	-0.871151463	-1.215678122	-0.919064233	-0.902492053	-0.942369965	-0.789462028	-0.581325691	-1.070608688	-0.932708633	-0.819817995	-0.993077572	-0.931525546	-0.953642876
AKR1E2	-0.69027602	-0.516312528	-0.931008677	-0.587881581	-0.618491024	-0.48934463	-0.734683475	-0.106443567	-0.83670541	-0.525069914	-0.500249825	-0.720974604	-0.348468534	-0.550672832	-0.612114402	-0.68933921	-0.834915529	-0.387635124	-0.792784772	-0.992464176	-0.955627688	-0.934059046	-1.210583617	-0.93578444	-0.587001717	-0.891372812	-0.694997785	-0.972104799	-0.497874761	-0.782712831	-0.627110258	-0.46706509	-0.600273275	-0.38376194	-0.758646629	-0.545438035	-0.513988087	-0.967194203	-0.694467487	-0.715115802	-0.83398594	-0.791257159	-0.667612682	-1.106927429	-0.776557695	-0.329717298	-0.931982214	-0.885200372	-0.719852213
AKR7A2	0.223135892	0.420419297	1.170457655	0.049110025	0.266068105	0.34414251	0.205194862	0.21362105	0.744055007	-0.233197133	-0.121516596	0.527277506	0.613989622	-0.119266436	0.60891442	0.551629428	0.553400388	0.397692881	0.484337959	0.473666279	0.628658723	0.331006105	0.414332369	0.320567619	0.359850666	0.354331842	0.346454486	0.329478763	0.350221139	-0.039771474	0.520376597	-0.888274412	-0.026915769	0.004924883	0.597395419	0.166158677	0.371051845	0.516152727	0.19503141	0.718431064	0.601013499	0.302733185	-0.138268717	-0.138418677	-0.058915677	0.371393686	-0.019769626	0.185925925	0.212946956
AKR7A3	0.000584908	0.122145264	0.819710352	-0.173632123	0.224008476	0.275056952	-0.136904529	0.108804041	0.308753406	-0.766264555	-0.350224312	-0.216229014	0.314702364	0.022004753	0.318234155	0.447059539	0.299916694	0.22479348	0.126884887	0.546424211	0.784693597	0.325115438	0.359850666	0.615500113	-0.241347955	0.18172341	0.339958024	0.15062118	-0.063379088	-0.197857743	0.148231137	-0.875352179	-0.231491856	-0.258881756	0.208480988	-0.127164926	0.180005199	0.627771611	-0.1405515	0.484970511	0.148525179	-0.017653006	-0.457737959	-0.545668965	-0.053858695	0.455976847	-0.157731707	-0.041718015	0.06441214
AKT1	-0.148450199	-0.138671044	-0.294746544	-0.126097979	-0.23614069	-0.187075185	0.087063575	-0.127456768	-0.343120663	-0.066470777	-0.255225352	-0.079321367	0.239520344	-0.171226253	-0.123284067	-0.083783244	0.071407158	0.082388821	0.122145264	0.209815479	0.126567923	0.299781755	0.07559601	0.220463729	-0.040761402	-0.222946294	-0.117053942	0.300209003	-0.019450614	-0.243590934	0.053068855	-0.316037053	-0.332905847	0.053444646	-0.017515146	-0.331452305	-0.093492322	0.211061289	-0.1572336	0.124083068	-0.299464944	-0.253442614	0.148231137	0.400929161	0.163592683	0.119943041	0.033929782	-0.236937387	-0.037115303
AKT1S1	0.651964252	-0.362595452	-0.066551567	0.083032033	-0.056795225	-0.25046247	-0.03567867	-0.306295	-0.337227365	-0.170724133	0.147163047	-0.694949205	0.076622437	-0.145274243	-0.159249815	-0.648492754	-0.34930489	0.031807291	-0.502879134	0.040285605	0.242306366	0.150342054	-0.026531004	0.307851187	-0.109952755	-0.301160333	-0.087969335	0.353909841	0.06678692	0.442220364	-0.072486664	-0.117971892	-0.348712091	-0.001906002	-0.28474609	-0.422914378	-0.108960556	0.072646231	0.106857828	-0.346038952	-0.231855802	0.020064101	0.170936645	-0.15642671	-0.015996337	0.006380041	-0.1060977	-0.24335651	-0.172754387
AKT2	-0.229225416	-0.416456152	0.048331837	0.011526536	-0.256751002	-0.161667753	0.157640296	0.211082001	-0.148848515	0.172933113	-0.326273103	-0.609100228	0.209368707	-0.136196718	-0.570241006	-0.323126085	-0.302564831	0.522180869	-0.288080631	-0.319966155	-0.347002816	-0.246981163	-0.309377608	-0.396309767	-0.503336701	-0.149805814	-0.166748263	-0.189039605	0.44755165	0.121516279	-0.230264917	-0.495807289	-0.690075851	0.349100422	-0.022651152	0.065940155	-0.578536199	-0.261931427	-0.103091633	-0.33604323	-0.081746542	0.044514239	0.210525439	0.077309208	-0.007837883	0.155656989	-0.273390131	-0.410282444	0.162342895
AKT3	-0.506842257	-0.248521861	-0.533650213	-0.029548777	0.059804864	-0.297566135	-0.337958072	-0.16281187	-0.388565924	-0.061453221	-0.2360683	-0.222096178	-0.455008451	-0.61458631	0.084693062	-0.142467618	-0.260288988	-0.451586466	-0.415389485	-0.576011477	-0.601604167	-0.710462362	-0.739112803	-0.835578434	0.133266614	-0.230480589	-0.040703125	-0.551310056	-0.796809769	-0.442329183	-0.559443199	-0.128910614	0.666336535	-0.153193711	-0.349167556	-0.854934497	-0.53621765	-0.637136505	-0.280839978	-0.384701732	-0.162710744	-0.351955254	-0.307403695	-0.463042829	-0.270000285	-0.70950384	0.095732704	-0.263861653	-0.362187483
AKTIP	0.129400064	-0.072454787	-0.130410125	-0.020704465	-0.133325924	-0.083372445	0.090096932	-0.583774091	-0.066996823	-0.690468646	-0.158857686	0.107114029	-0.07690082	-0.183370912	0.280922578	-0.019910743	-0.170114408	-0.280592813	0.344473349	-0.047307693	-0.277306031	-0.335592312	-0.194492724	-0.488695305	-0.049705136	0.051592702	-0.084300743	-0.370659029	-0.238065062	-0.301976951	0.083089213	-0.109818069	0.507506658	-0.070134537	-0.061543594	-0.058309844	0.042961263	-0.417826335	0.210525439	0.271614853	0.027699296	0.047724984	-0.872407741	-0.485955664	-0.083747912	-0.430260243	0.11660058	0.486228525	-0.133403456
ALAD	0.40592603	0.292389778	1.191081125	0.873136424	0.238453295	0.65903341	0.647856774	0.157449877	1.273619625	0.329017632	-0.358375099	-0.132045337	0.500762053	0.194331786	0.646781561	0.627067351	0.489635413	0.73903704	0.15561625	0.346110254	0.148908661	0.341329287	0.280783425	0.005627975	0.147690188	0.664325433	0.406129222	0.010557684	0.364782562	0.591659779	0.648706922	-1.112007311	-0.031613735	-0.502132742	0.311867905	0.296123159	0.930125655	0.270404746	-0.201123345	0.397940907	0.088891962	0.666336535	0.13670506	-0.088163647	0.226043509	0.618771028	0.911155359	0.955802624	0.412062956
ALAS1	-0.973223951	-0.709416457	-0.747732402	-0.92328788	-0.739448914	-1.08220134	-1.090474472	-1.54988175	-0.38778488	-1.742678781	-1.151903624	0.670552878	-0.84134016	-0.866570833	-0.21885002	-0.843655786	-0.902884381	-1.040368793	-0.215088529	0.051742774	-0.484605311	-0.241640401	0.172856858	-0.458038051	-0.281377141	-0.376287383	-0.899865287	-0.249674626	-0.729522629	-1.452875869	-0.700169705	0.637913286	0.145926016	-1.231232713	-0.865698017	-0.231051669	0.086736605	0.118319403	-0.508860358	-0.565227703	0.317043855	-0.453362577	-1.624792279	-0.18845102	-0.849118963	-1.273696223	-0.243448041	0.193563655	-0.661507922
ALAS2	-1.341915649	-1.139454738	-1.214174508	-1.353535239	-1.374329334	-1.170553802	-1.265905523	-1.078568384	-1.269104284	-1.225481572	-1.19699335	-1.428709139	-1.004395685	-1.138848311	-1.397227486	-1.302718792	-1.290193859	-1.215130673	-1.358767256	-1.62122904	-1.618887837	-1.620133303	-1.54205798	-1.614149752	-1.476012859	-1.399439909	-1.478157005	-1.628404571	-1.258661209	-1.221361103	-1.378949027	-1.373916916	-1.291259019	-1.469528522	-1.424130749	-1.430266674	-1.368827978	-1.632725913	-1.459520647	-1.442187057	-1.447973983	-0.839169603	-1.051334374	-1.371378911	-1.490554078	-1.372947108	-1.416050324	-1.455641351	-1.243780931
ALB	-0.537996189	-0.482606047	-0.471840401	-0.659602157	-0.486042809	-0.521555547	-0.593100957	-0.272625659	-0.550857832	-0.445684179	-0.404086064	-0.68325772	-0.400509368	-0.487666144	-0.766039226	-0.566902944	-0.630442084	-0.584474847	-0.733926365	-0.993758511	-0.99992847	-1.080933038	-0.980047561	-0.921385635	-0.663173161	-0.7306501	-0.571450618	-0.999611172	-0.593090866	-0.472228346	-0.63733247	-0.575044446	-0.680756499	-0.631959883	-0.657150923	-0.464430823	-0.584082712	-0.973793437	-0.715833955	-0.729021289	-0.779599011	-0.561154973	-0.311553103	-0.735275425	-0.750611683	-0.576983291	-0.81079327	-0.707579313	-0.77874237
ALCAM	0.510077256	0.37287636	0.420931558	0.431801377	0.650228147	0.909063873	0.438539284	0.291375594	0.760358755	0.798519532	0.628040342	-0.35215171	-0.501616938	0.998178315	0.01935461	0.15598821	0.068622179	0.603201482	-0.561496348	-0.341510749	-0.357800968	-0.55269714	-0.613253624	-0.679490916	0.164749368	0.617651251	0.646725312	-0.505211904	1.039090478	1.181767195	0.465975581	-0.645304058	0.011766927	0.758105678	1.064087008	1.070936029	0.604558346	-0.103411023	1.217416489	0.293213489	0.608558176	1.269693834	-0.09789037	-0.282914317	0.920540331	0.308101366	0.782971282	1.312169448	0.302607079
ALDH16A1	0.659736117	-0.125314959	0.594752696	0.388748456	-0.324280794	0.15902484	0.753357024	0.61920587	0.153630407	0.244435693	0.411020271	0.117148384	0.045615369	0.580014804	0.117963999	0.393060081	0.132506228	0.390817383	-0.066605191	0.632663254	0.63403839	0.591659779	0.295109367	0.611027745	0.439475445	-0.671484993	-0.169103219	0.870039502	0.181366335	0.640326236	0.521725404	0.072476123	-0.357624229	-1.473965105	0.312000294	0.34144958	-1.428672674	0.466163181	0.432608252	0.675304893	0.342726646	0.137982271	0.323213759	0.379276474	0.540805848	0.684459924	0.575777857	0.657570409	0.420375252
ALDH18A1	-0.002135119	-0.079150918	-0.086467339	-0.014116298	-0.223920622	-0.235340311	-0.405209657	-0.168016844	-0.0499364	-0.171369304	-0.302105402	-0.112537231	0.216098198	-0.31166632	0.005791833	-0.64999341	-0.204753858	-0.011467934	-0.058612338	0.392315841	0.286317714	0.404189692	0.160228618	0.293663999	0.182370284	-0.006362061	-0.097566726	0.208182376	-0.076171094	-0.47974673	-0.13493261	0.702394364	0.146202539	-0.023311032	-0.184089484	-0.268863124	0.207060107	0.096916159	-0.000819735	-0.046038654	0.217818699	-0.237084436	-0.164548096	0.10505824	0.018085925	-0.163832931	-0.251064754	-0.305582871	0.107262537
ALDH1A1	-0.817225448	0.961818663	1.412417674	-0.03814383	-0.564307995	-0.019671245	-0.016943879	0.705216821	0.886051318	0.719447756	0.042424314	-0.547850343	-1.76293032	0.403633577	0.051089541	1.547875967	0.968962714	0.994912056	-0.938130778	0.693809378	0.878133673	0.018085925	0.035915379	0.399210002	-0.062028082	1.099440884	-0.474233846	-0.288868172	-0.139250856	0.023211884	0.599223282	-2.553736505	-3.116466327	0.294661356	1.715731997	0.682188748	2.442733895	0.279484977	2.768989458	1.755442841	0.935174945	0.071946206	-0.925535053	-1.287408413	1.22658024	0.332032917	-0.165110268	0.926988441	1.090649212
ALDH1A2	1.206335121	1.151441098	0.329017632	1.223722592	2.139674618	-0.755786452	0.83786974	2.133341767	0.106014625	0.442962271	-0.66200304	1.942579916	-0.291236031	-0.192044946	0.306150297	-0.432556991	1.247204921	-0.784756241	-0.838473306	1.44803536	1.128554516	0.538957824	1.987007014	1.328615024	2.068803997	0.097589959	1.966763286	1.956610965	-0.54267762	-0.232321995	0.716977403	1.857211072	1.926938424	0.298095404	2.167100495	-0.361388496	-0.760340165	0.964743096	0.147602834	2.182759363	2.591113647	0.1412451	-0.83748165	-0.232399587	0.477907977	-0.07420771	-0.991451629	0.857430959	2.74280632
ALDH1A3	-1.328102978	-1.109065011	-0.600111622	-0.504608996	-0.865646461	-0.019970707	-0.364430272	-1.047284272	-0.184328832	-0.224324028	-1.019958356	-0.527763924	-0.568433582	0.207671775	-0.755786452	-1.457137061	-0.358287206	-0.393098504	-0.807292091	-0.071800974	-0.242192332	-0.125298274	0.198684341	-0.007911265	-0.769665	-0.070833907	-0.935352176	-0.239235346	-0.494001092	-0.580869019	-0.460054663	-0.473916734	-1.492961733	-0.641997591	0.095165548	0.667017046	0.276623319	0.097178986	0.037969328	-0.788121123	-1.345861254	0.612869108	0.053444646	-0.044155401	0.06145876	0.256314475	0.332722065	-0.143227421	-0.966685561
ALDH1B1	-0.429606783	-0.215752749	-0.309612564	-0.389158531	-0.2948003	-0.354499981	-0.303329004	-0.248254796	-0.235743849	-0.194731654	-0.295996864	-0.391932059	-0.203273122	-0.339027041	-0.378969424	0.216098198	-0.284658139	-0.248773974	-0.245612058	-0.178008843	-0.282294808	-0.261620251	-0.268459725	-0.158327027	-0.50940798	-0.2285616	-0.441713327	-0.311447519	-0.372516364	-0.358431732	-0.351179198	-0.410503152	0.124020311	-0.435718218	-0.229972651	-0.495427871	-0.281641882	-0.337823702	-0.419696725	-0.561154973	-0.264567152	-0.279820221	-0.455200304	-0.614793566	-0.413860363	-0.341946176	-0.101820708	-0.26079456	-0.553475105
ALDH1L1	-0.176674754	-0.016163807	0.271183603	0.19410379	-0.06775847	-0.068253082	0.25573468	0.530726773	0.047694257	1.208285737	-0.377173062	0.276982174	2.588369251	-0.495878792	0.081817698	0.243292776	0.397354222	0.821802204	-0.279693354	0.477231099	0.23556674	0.440023679	0.27089006	0.387375784	-0.62093638	-1.035255987	0.239621303	0.123188605	0.533959485	-0.470836352	0.447416662	-0.736945052	-0.051471671	-0.632106005	-0.046492372	0.360325221	0.596245835	0.259242938	0.193466965	0.420480826	0.626093385	-0.823439227	0.539648506	0.393133329	-0.118430711	-0.090560124	-0.601892692	-0.886825211	0.201931774
ALDH1L1-AS2	-0.352529073	0.124357758	0.053062396	-0.277730303	-0.199838036	-0.063509562	-0.092884664	-0.077950996	0.466227233	-0.090495556	-0.123441602	0.270136007	0.84473983	-0.093021824	-0.277939061	0.607927022	0.094883872	0.501701779	0.311624538	0.208182376	0.671216099	0.225600145	-0.289345259	0.58170874	-0.486663038	0.038760447	0.050577531	0.155936418	0.440399745	-0.48261022	0.008636567	-0.336649713	-0.171460687	0.027699296	0.409007998	-0.068810502	-0.208648301	0.644848349	-0.036368631	0.738028688	0.004984623	-0.223619644	1.137152497	1.276095188	0.09772053	0.02958103	-0.548232274	-0.540355327	-0.130511254
ALDH1L2	-0.43672516	-0.478725745	-0.687955495	-0.671045454	-0.642043807	-0.427636604	-0.899418095	-0.721654096	-0.45745983	-0.444113226	-0.342666074	-0.80034205	-0.774488195	-0.598987026	-0.845796937	-0.601879437	-0.822621252	-0.779797919	-0.72957924	-0.5960164	-0.699937079	-0.727423407	-0.752046495	-0.578099078	-0.487124393	-0.925388479	-0.719590568	-0.86284237	-0.520024618	-0.359892371	-0.859848716	-1.162851573	-0.681317388	-0.694128434	-0.701418877	-0.925260566	-0.737626104	-0.70516827	-0.81683868	-0.742572715	-0.605792949	-0.726403633	-0.215120684	-0.405595068	-0.892808223	-0.652955467	-0.696709168	-1.017001187	-0.961061504
ALDH2	-0.108320464	0.19265018	0.351385422	-0.166991457	0.487706606	-0.151357172	-0.139421626	-0.095524359	0.139139509	-0.179575129	-0.511694759	0.404321958	0.990583864	-0.484304784	0.338656475	0.368464753	-0.383810136	0.657199984	-0.302333469	-0.062397425	-0.000153742	-0.14707946	-0.115233401	-0.101599391	-0.673397272	0.324733022	0.641777597	-0.348949704	0.263023342	-0.502054546	0.091659709	-0.218817886	-0.195613027	-0.289101204	0.331514181	-0.282455951	0.171031097	-0.00380092	-0.113581006	0.442220364	-0.020692696	-0.885463465	-0.396638474	-0.608386388	-0.013619667	0.212081226	-0.769457967	-0.56604126	-0.181834454
ALDH3A1	0.277163473	0.114008354	-0.125750301	0.684748206	0.754294769	0.884667736	-0.24463082	0.646781561	-0.349456672	-0.192779639	0.093095781	0.126884887	0.117078709	-0.306051382	0.123206698	0.423781496	0.862966129	0.130632662	-0.055500965	-0.714120073	-0.375991301	-0.440871819	-0.300232454	0.346454486	0.131188673	0.261279004	0.668130466	-0.607695646	0.01222306	0.044800054	0.032950488	0.402346458	0.202968855	0.10070192	0.104262262	0.158346642	0.080423664	-0.644505399	0.073020764	0.352715045	0.186469653	-1.061249204	0.463925942	0.595953606	0.251163341	1.161945589	-0.607695646	0.086312479	0.142939255
ALDH3A2	0.471095342	0.520643276	0.26968377	0.535885622	-0.34656536	0.262838854	0.487075137	0.373527484	0.381249205	0.261757061	-0.197330803	0.048487175	0.066041611	0.113201043	0.284557952	0.509883588	0.470915348	-0.198561708	-0.448942047	-0.08573766	-0.127581167	-0.222868079	0.00886537	-0.280839978	-0.120773044	0.117831252	-0.208866456	0.044667956	0.246475748	0.008570579	0.586788014	-0.656325474	-0.01778253	-0.760957602	0.574780937	0.454594908	0.395760059	-0.518303942	0.320567619	0.838273929	1.367800599	0.051519213	-0.467667929	0.165101795	-0.04203939	0.0824356	0.081793931	-0.305997142	0.585253377
ALDH3B1	0.241630916	0.277905238	0.013533666	0.148929832	0.230146645	0.286721796	0.089531573	0.230821112	0.06151426	0.344658954	0.141594102	0.368858694	0.589926323	0.065884651	0.466669764	0.546530941	0.24521475	0.254690187	0.373232336	0.000867144	0.199079583	-0.029254574	-0.057921601	0.568604405	0.059620758	0.357275937	0.235458175	0.122081736	0.142939255	0.02878984	0.032190742	0.114607923	0.118679128	0.439264334	0.426582311	0.124083068	0.471382684	0.076191567	-0.051541393	0.286792845	0.171892206	0.039866369	0.267352198	0.259348937	0.312418641	0.45664279	0.108335935	0.129793067	0.231987161
ALDH3B2	-0.661233645	-0.571573554	-0.693154299	-0.769394295	-0.675548424	-0.638887439	-0.645399855	-0.421578515	-0.611928731	-0.507586136	-0.531885984	-0.838052413	-0.612849817	-0.558177445	-0.823131968	-0.658641702	-0.742354403	-0.68200188	-0.753600683	-1.130270272	-1.124140276	-1.094324758	-1.150181582	-1.115318374	-0.846090168	-0.818452615	-0.764348392	-1.130593571	-0.658985695	-0.505868272	-0.714583285	-0.655860818	-0.816110892	-0.77390168	-0.752519711	-0.805159225	-0.713016743	-1.139533951	-0.800153391	-0.80387101	-0.811173343	-0.605338364	-0.427175011	-0.887391912	-0.827547845	-0.683589944	-0.737187204	-0.789536057	-0.838351596
ALDH4A1	-0.059457576	-0.559231783	0.308237791	-0.27943895	-0.220316007	-0.253243934	-0.1501555	0.02784298	0.063230441	-0.348531515	-1.187285997	-0.743885322	2.382391105	-1.371728529	0.078555597	-0.064990224	0.523683338	1.793381823	-0.788775871	0.054881345	0.362222622	-0.039717366	-0.062028082	0.093537318	-0.809979404	0.257142195	0.12799	-0.12156201	0.270137622	-0.99226652	-0.031488552	-0.338336155	-1.007017344	-0.3529836	0.179231724	0.458286244	0.889961698	0.504150168	0.279484977	-0.14958626	0.0183668	-0.472364834	0.966385109	1.124294616	0.252233418	0.196689555	-0.571127236	-0.819976279	0.065940155
ALDH5A1	-0.481744788	-0.052223366	0.260852587	-0.361858488	0.826160774	-0.297424051	-0.538519169	-0.13156513	-0.154905593	-0.380261388	-1.018312671	0.58700004	0.585846159	-1.157347709	0.390387931	0.204030479	-0.343271188	0.236579391	-0.35923138	0.24699347	0.07002749	-0.152913462	0.000939243	-0.002396221	0.547159767	0.244337799	0.752171979	-0.319516416	-0.240750231	-1.203439239	-0.102477549	-0.139905937	0.467591087	-0.266427052	0.210109228	-0.96229187	0.232458561	-0.020692696	-0.325034472	0.373244064	-0.048031612	-1.120219051	-0.300232454	-0.197056762	0.059183802	-0.015996337	-0.660759874	-0.241275212	0.687685321
ALDH6A1	-0.229072849	0.54421971	0.32556579	0.133370963	0.545839876	0.038407869	0.314702364	-0.056044391	0.227256622	0.440452111	-0.108834299	0.536601906	0.728234783	-0.43883399	-0.272396455	0.416360795	-0.219670971	1.054233844	-0.701535914	-0.164266035	0.222864384	-0.082733167	-0.124911243	-0.09036005	-0.341510749	0.282795999	0.638740109	-0.324570691	0.674568692	-0.303294591	0.23929234	-0.662056918	-0.267444537	0.00710787	0.572441786	-0.006624264	0.334870957	0.075250568	-0.032489038	-0.110502871	0.324460385	0.034583401	0.389375527	0.036979273	0.424705302	0.484771636	-0.489078862	-0.36834151	0.153671684
ALDH7A1	-0.32647279	0.686909702	1.031645216	0.052903183	0.8146934	0.718287688	0.227047737	0.172086166	0.632666865	-0.04560978	-0.510871078	0.078804445	1.333232255	-0.509872234	-0.146161913	0.257174519	0.662192062	1.044000709	-0.220931419	0.501239319	0.774602089	0.099952422	0.285735009	0.529151686	0.024919933	0.064636544	0.949835018	-0.422914378	0.519963533	-0.551699181	0.608558176	-0.776557695	0.200830766	0.078021857	0.799362405	0.26722649	0.548911826	0.33675435	0.432105001	0.7031857	0.758105678	0.072196437	-0.084300743	-0.020344081	0.670560283	0.594012093	-0.420500362	0.073709291	0.484771636
ALDH8A1	0.71697652	-0.428741261	-0.748033166	1.047811889	0.026449718	0.555814648	-0.317144674	-0.796244426	0.196256438	1.256135422	1.53069693	-0.960387703	-1.593280925	2.083694221	-0.45262492	0.855165574	-0.546345751	-1.864160529	0.474698637	0.158430232	0.375552789	0.330029688	-0.413126839	0.352199356	1.153949225	1.008415357	0.075909384	-0.227726882	0.252596044	0.873224689	-0.186626884	0.163998512	-1.42020351	-0.312712682	-0.184149517	0.484035182	-0.329331652	-0.271243955	-1.020162408	-0.076969433	0.165024148	1.292105814	0.191988315	-1.825536767	1.021881079	0.704175605	0.604558346	1.150927784	1.040708543
ALDH9A1	0.389993189	0.472141592	1.017240563	0.382220873	1.124596294	0.548366292	0.370691594	0.316146924	0.550405304	0.475427919	0.022137536	-0.057815687	1.084698373	0.034389941	0.483446325	0.96706741	0.459380217	0.970204339	0.617955858	0.259901416	0.593634045	0.100493158	0.081493427	0.59837894	0.216379611	0.551296978	1.090649212	0.025760854	0.621419181	0.124680573	0.61389434	-0.35696502	-0.017515146	-0.08573766	0.40307473	-0.047471194	0.237770481	0.348336566	-0.151954586	0.698987694	0.356658204	0.117831252	0.125840817	-0.152165406	0.558539294	0.867102966	-0.305582871	0.218910564	0.538291383
ALDOA	-0.328155441	-0.778388057	-0.480921134	-0.542490817	-0.413918471	-0.574069556	-0.489045543	-0.500971418	-0.560356294	-1.254150916	-0.566814551	0.192226394	-0.386729411	-0.822852798	0.272325281	-0.59557443	-0.408790679	-0.459692655	0.026830538	0.182370284	-0.107335949	0.251063058	0.337330633	0.022174008	-0.129548889	-0.079736342	-0.381173912	0.076599834	-0.392727135	-0.544888185	-0.377783662	0.38428073	0.440576042	-0.46817113	-0.530612408	0.119433465	-0.435549338	-0.044822436	-0.252389983	-0.150076878	0.082189634	-0.40042854	-1.378435664	-0.951089393	-0.385121903	-0.865429778	0.035624008	-0.00568198	-0.269101039
ALDOAP2	0.603201482	0.034722791	-0.088744074	-0.288585099	0.602440714	-0.263564157	-0.01741141	0.157721733	-0.02184816	0.176564775	0.101548953	0.285488227	-0.180861349	-0.005317622	0.098853689	0.067136679	-0.01914798	-0.251976136	-0.032870281	-0.994024685	-0.986605741	-1.002299916	-1.045218431	-0.925260566	-0.124337691	-0.062028082	0.284845174	-0.964328317	-0.198428621	-0.03085556	-0.142064885	-0.058915677	0.187564209	0.660241642	-0.083184886	-0.104351645	-0.157688255	-0.989323767	-0.075768178	-0.068451725	-0.229225877	-0.206749166	0.340090659	0.318468105	-0.006901923	0.298781872	-0.314504989	-0.192604896	-0.095123481
ALDOB	-0.665338969	-0.567227246	-0.750934338	-0.69653491	-0.623202786	-0.595320689	-0.690468646	-0.380358025	-0.597821812	-0.580274002	-0.52130928	-0.799882257	-0.544764321	-0.583594882	-0.840942336	-0.654034801	-0.746863975	-0.639552436	-0.788548218	-0.961061504	-0.996340242	-0.971370738	-0.949604251	-0.920360381	-0.802920357	-0.856230952	-0.7306501	-0.944525096	-0.763167521	-0.536763896	-0.820127318	-0.596346194	-0.689101051	-0.840166962	-0.792363919	-0.878170493	-0.57482415	-0.959772746	-0.81079327	-0.835984408	-0.838893681	-0.587909551	-0.432075064	-0.909894214	-0.872839204	-0.780823954	-0.860458916	-0.841320001	-0.866140101
ALDOC	-0.293794368	-0.55058179	0.061898432	-0.557712489	-0.169353863	-0.619281776	-0.693861771	-0.768206264	-0.264162453	-0.529490156	-0.909199215	0.165243597	0.950874844	-1.232592392	0.540385506	0.062738759	-0.395594941	0.262114021	-0.629903324	-0.089864914	-0.060000583	-0.096550848	-0.156964921	-0.079539306	-0.032888481	-0.009016692	-0.021338366	-0.368908946	-0.017026918	-1.36473221	-0.107463665	-1.574173204	-0.585831283	0.198609387	-0.167234983	-0.237084436	0.206979372	-0.209415197	-0.584534622	0.278790694	0.040417688	-1.282175993	-0.246586627	-0.183015037	0.040804938	0.030298661	-0.456502232	-0.438432528	0.201823907
ALG1	0.333220942	-0.176020265	-0.231123185	0.21956255	-0.130633387	0.07531077	-0.376649441	-0.20835701	-0.189427795	-0.398332219	-1.445634527	-0.281807239	0.17226258	-0.243057093	-0.2704143	-0.145936475	-0.275083848	0.252599291	-0.007008554	0.494002435	0.339585269	0.297009984	0.427281507	0.468137077	-0.043951713	0.229928263	0.039388595	0.20505316	-0.105171353	-0.436273015	-0.061476667	-0.08821927	0.101916604	-0.223320107	0.003061474	0.042350596	-0.075351416	0.259556223	0.147188985	-0.026250807	-0.042537652	-0.060695742	-0.506469656	-0.237341701	-0.011057871	-0.026842038	-0.041053578	-0.057379932	-0.033255826
ALG10	-0.767210972	-0.664801093	-0.571524616	-0.63775842	-0.732268009	-0.58310247	-0.700829446	-0.34894774	-0.692402843	-0.627290399	-0.59821411	-0.768327952	-0.684555346	-0.303722855	-0.907843218	-0.738263051	-0.782787861	-0.700829446	-0.854914417	-1.139726436	-1.06756087	-1.129228222	-1.123446536	-1.179638291	-0.955627688	-0.910625105	-0.825723085	-1.079462706	-0.801904674	-0.643462254	-0.775542411	-0.781758156	-0.812700261	-0.939076526	-0.832725597	-0.854472027	-0.554712502	-1.090406375	-0.868610364	-0.871885308	-0.855701117	-0.522646279	-0.609047046	-1.074385235	-0.902116384	-0.780048169	-0.906224361	-0.625307306	-0.941300728
ALG11	0.031514637	-0.023195737	0.096726886	0.193522057	-0.222433183	0.10391616	0.359424591	-1.311513155	0.200977835	-0.661901418	0.021489106	-0.517080614	-0.325114869	0.380873322	-0.08294558	0.141914705	0.149615135	-0.202562029	-0.056365322	-0.096185377	0.153020221	-0.026051427	-0.147742592	-0.014514996	-0.068451725	0.342845843	-0.1368688	0.054509825	0.073406589	0.212285373	0.254307876	-0.189475566	-0.16730112	-0.429668298	0.225306136	0.163339333	0.026194763	0.047033611	0.295109367	-0.087172897	-0.057453357	0.350372085	-0.279046951	-0.052841012	0.311746822	0.026131793	0.399655737	0.219894383	0.010613125
ALG12	0.032548199	-0.242768422	-0.118581729	0.700383646	0.02803276	-0.473112961	0.731535694	0.160833712	-0.157012183	0.589698513	0.049416647	-0.149948762	0.364490384	0.119902375	-0.265011094	0.365929125	-0.055196613	0.572027074	-0.138206896	0.071794454	0.25575906	0.289361049	0.033103793	0.206389464	0.107184277	0.216788992	0.144936948	0.549363758	0.523498053	0.271614853	0.289264304	0.034962882	-1.109774299	0.490100152	0.006030884	-0.082065639	-0.800545039	0.27242557	0.090933731	-0.361918973	0.076889157	0.013389345	1.231801508	0.11150354	-0.008397345	0.946973966	0.223883378	-0.09802536	0.623410805
ALG13	-0.141410286	0.195812803	0.260249122	0.026210517	-0.035325316	0.338392397	0.044987285	-0.113985344	0.300513856	-0.109335553	-0.05405078	0.313158771	-0.176826271	0.330233699	-0.115498954	-0.093790812	0.211339368	0.02108674	-0.041937213	-0.034644421	0.0497359	-0.086203437	0.206796161	0.198058382	-0.162073562	0.376613894	0.023267024	-0.178233027	0.268029169	0.144414455	0.180435841	-0.073369654	-0.184900495	0.075158854	0.359850666	0.416172148	0.222270963	0.131559097	0.382815246	0.209613682	0.090579688	0.445355453	-0.53152531	-0.306608144	0.056750754	0.121870743	0.395144574	0.507145767	0.091741965
ALG14	-1.039028062	-0.58106831	-0.295735858	-0.718343966	-0.619387114	-0.271008544	-0.926469946	-0.719395111	-0.341640341	-0.922358403	-0.579813159	-0.797413426	-0.449199913	-0.355502301	-0.697213412	-0.858365915	-0.617485764	-0.582904763	-0.803342804	-0.370257806	-0.524882987	-0.536485266	-0.3529836	-0.40460872	-0.506765853	-0.440618226	-0.610571348	-0.589770964	-0.285643056	-0.489621195	-0.560941335	-0.610791912	-1.188337685	-0.836477906	-0.489621195	-0.423218655	-0.065989306	-0.404783075	-0.527163214	-0.454692912	-0.397471016	-0.154389656	-0.941971874	-1.05215205	-0.68524852	-0.611533129	-0.257987089	-0.269385346	-0.826713491
ALG2	0.024807264	-0.003417457	-0.239181616	0.086673631	-0.419551432	-0.111000121	0.073842344	-0.223992718	0.009962961	-0.440431398	0.384183294	-0.36403034	-0.197448478	0.175308905	-0.219469611	-0.270632686	-0.075240581	-0.238257681	-0.080060494	-0.323060578	-0.173949439	-0.216410339	-0.178581887	-0.258436792	-0.178073285	0.035361655	-0.272965167	-0.225647135	-0.017451886	0.489062635	0.104657972	0.162068164	0.036608425	-0.571918891	0.056594257	-0.363597637	0.080969285	-0.22535963	0.163759461	-0.043016993	0.066893724	0.098296666	-0.953642876	-0.743907316	-0.047747933	0.093078075	0.003408537	0.012118896	0.137279174
ALG3	0.125392339	-0.197953949	-0.128943709	-0.230757739	-0.002324993	-0.11127731	-0.092137209	-0.005181741	-0.03406903	0.006410762	0.000436893	0.205194862	0.431584557	-0.081785551	-0.035189816	0.026449718	-0.040623999	0.062478044	-0.046291523	0.188482505	0.238853446	0.285519291	0.222864384	0.318196938	0.123031763	-0.290702891	0.13336278	0.897969313	0.166158677	0.075158854	-0.020753758	0.058407216	-0.186439771	0.219516019	0.072020503	0.093727634	0.15651123	0.087262659	0.263378656	0.108573425	0.1868002	0.027189702	-0.01462541	-0.461965883	0.144759959	0.088590928	0.175800229	0.076428313	0.100878006
ALG5	-1.06629303	-0.715993079	-0.709604749	-0.957703365	-1.040786388	-0.631374241	-0.940303424	-1.08402926	-0.601306157	-1.025931042	-1.039028062	-0.980879091	-0.738927823	-0.593457763	-1.036440407	-0.902431855	-0.751338515	-0.843251895	-0.955013249	-0.779599011	-0.921182055	-0.942120822	-0.809979404	-0.921697449	-1.020938815	-0.981807491	-1.117871934	-0.88533623	-0.668409177	-0.851006038	-0.759987238	-1.026030925	-1.150181582	-1.140294871	-0.830898251	-0.777332067	0.018424906	-0.841085448	-1.083189557	-0.942247049	-0.972614855	-0.325108926	-0.696104472	-0.587651697	-1.026724125	-0.843382071	-0.692461281	-0.580282505	-1.021556106
ALG6	-0.654623638	0.18185759	0.194520626	-0.032188591	-0.145760151	0.15104688	-0.492952905	-0.668429057	0.219641005	-0.502974546	-1.525687446	0.697194777	0.058573998	0.125536651	-0.010560269	-0.097326128	-0.217364438	0.489047585	-0.327885259	-0.140268392	0.164660675	-0.15883121	-0.176741376	-0.040977768	0.308101366	0.62648896	-0.056632618	-0.223537464	0.379923259	-0.067269934	0.101916604	-0.683951267	-0.159695127	0.529151686	0.503292227	0.253118195	0.423857773	0.354759163	0.225926694	0.356073727	0.594012093	0.627493803	-1.117542733	-0.887733859	0.409398372	0.339451004	0.501010381	0.835722476	-0.184700013
ALG8	-0.097977362	0.072957289	0.181448916	-0.259026239	0.124357758	0.16153103	-0.048630682	-1.125624478	0.288828115	-0.101475154	-0.198493166	-0.105687811	-0.212476904	0.212049926	0.110119407	-0.087926472	-0.014275817	0.105305904	-0.076747513	0.298781872	0.210433323	0.477907977	0.257376516	0.229134747	0.229735189	0.315750514	0.107488494	0.475430129	0.223211299	0.118499432	0.321815632	0.180707951	0.153973849	-0.210538482	-0.039717366	0.15062118	0.25944568	0.41977395	0.438111391	0.01995221	0.427472002	0.440576042	-0.260934921	0.153561056	0.502363702	-0.009681111	0.427617196	0.541303609	-0.1285305
ALG9	-0.945080332	-0.415918822	-0.071966142	-0.838052413	-0.344775701	-0.257929036	-0.535141884	-0.202903538	-0.01140196	-0.498735014	-0.895220695	0.654882169	-0.27067377	-0.269999606	0.113956655	-0.574527106	-0.351336277	-0.291527766	-0.311969815	0.260696689	-0.115894826	0.260141745	0.141877652	-0.104153307	-0.212717416	-0.047610358	-0.324097737	0.081336847	0.070746808	-0.351955254	-0.120612011	0.05357874	-0.274197635	-0.609927084	-0.022582404	0.073709291	0.204081276	0.237115408	-0.084990857	0.142764157	0.361678554	0.220918898	-0.925260566	-0.226161983	-0.19254226	-0.174291112	0.096916159	-0.049986278	-0.400098381
ALK	-0.639675702	-0.805439191	-0.811338131	-0.522393441	-0.562918439	-0.997086898	-0.661684509	-0.70821817	-0.728817249	-0.709927674	-0.437973739	-0.522393441	-0.425228567	-0.778028544	-0.663520837	-0.822035592	-0.972657413	-0.627463561	-0.869985469	-0.60673497	-0.685540519	-0.551310056	-0.51004586	-0.689723277	-0.387322362	-0.612224525	-0.463492048	-0.523729223	-0.706745195	-0.546062253	-0.82890755	-0.224419961	-0.441377361	-0.61985863	-0.832843291	-0.644931661	-0.122378877	-0.574714802	-0.848518389	-0.766799764	-0.536314525	-0.763436644	0.784335937	0.352199356	-0.637612056	-1.07588198	-0.700642321	-0.492625686	-0.874794921
ALKAL2	1.564002222	0.531521462	0.340129302	0.429064283	3.484110799	0.347011045	0.468356937	-0.244001777	0.284678165	0.786738702	1.318401096	1.265992585	-0.191415246	1.318401096	1.510944761	2.026875511	0.257573335	-0.007663212	2.01053666	2.74280632	1.540196011	1.18793257	1.663052809	1.051262666	2.861778002	2.915102465	3.719765402	0.827960162	0.002130392	-0.094525603	1.559013202	2.278286071	5.033559141	1.801871049	-0.294376272	0.645886755	1.931631691	1.751493024	-0.519637462	0.039180783	0.712541774	-0.851264415	-0.915743729	-0.841906792	1.299847635	1.200615712	-0.620724862	0.760703555	-0.303123404
ALKBH1	-0.12422116	-0.165139277	-0.259178203	-0.197198712	-0.361311091	-0.087101806	-0.295996864	-0.518582608	-0.18589513	-0.431429543	-0.02659715	-0.064581574	-0.462875034	-0.212660998	-0.27026991	-0.165072062	-0.476228492	-0.311743865	-0.167770186	-0.272171996	-0.050163489	0.053127296	-0.154312653	-0.20410585	-0.218257215	-0.016735395	-0.226532419	0.071946206	-0.174990168	0.420065529	-0.563914483	-0.18934061	0.791055603	-0.290399785	0.187952272	0.093991104	-0.356623306	-0.128409148	0.025760854	-0.09015948	-0.1060977	0.055424955	-0.699937079	-0.703730911	0.014474328	-0.230622044	-0.088674681	-0.342305191	0.264071619
ALKBH2	-0.45262492	-0.308589847	0.048556411	-0.396479806	0.228167531	-0.140162992	-0.362842047	0.178811729	0.165819932	-0.273279001	-0.642821901	0.344991064	0.486766964	0.059282658	-0.505386602	-1.248885948	-0.014994554	0.13170869	-0.416216188	0.872501831	0.017060584	0.341869587	0.544723195	0.322075038	-0.029180372	0.493428367	0.283028847	0.286792845	-0.024994067	-0.013831483	0.023826696	-1.186064409	-1.329085894	-0.390165295	0.051592702	0.947510368	1.225471146	0.216610435	-0.24301019	-0.383677469	0.382014344	0.333829918	-0.386439955	-0.095787184	-0.116475611	0.12809595	0.177547796	-0.152025141	-0.122182041
ALKBH3	-0.345500208	-0.173833669	0.276440599	-0.424398894	-0.48878363	-0.092516323	-0.777476011	-0.774696814	0.15447182	-0.461297872	-0.704171173	0.886838222	-0.278141929	-0.423905039	0.009113328	-0.267752451	-0.139096162	-0.553723438	-0.584548778	0.521025786	-0.135152285	0.105536637	0.653805729	0.244930805	0.363292992	-0.040125104	-0.408539081	-0.079597838	-0.215766407	-0.144074049	-0.139137406	-0.220298663	-0.498231187	-0.218055858	0.093833094	0.45664279	0.944902648	0.111780142	-0.131917043	0.108649195	-0.131981226	0.306262991	-0.580869019	0.277933921	-0.278237613	-0.220136252	0.619916889	0.689587968	0.312789823
ALKBH3-AS1	-0.868580743	-0.785902737	-0.913079177	-1.015642871	-0.956461549	-0.88265424	-0.874437812	-0.660452079	-0.878432799	-0.786814515	-0.802754911	-1.042034731	-0.882535887	-0.768025689	-1.034204754	-0.910026338	-0.898402735	-0.916863688	-0.999685751	-1.227587941	-1.319734538	-1.232670531	-1.220039406	-1.216418633	-1.044251902	-1.087451803	-1.063163199	-1.236619016	-1.041004178	-0.801738769	-0.972614855	-0.952109239	-1.082241122	-1.058239902	-1.077688285	-0.908332183	-0.953787524	-1.25811755	-1.032323051	-1.054278778	-0.994024685	-0.835124458	-0.627851016	-1.094142042	-1.102849007	-0.971155525	-0.996340242	-0.996860613	-1.070239288
ALKBH4	-0.027558122	-0.545808948	-0.806920115	-0.064842401	-0.301286877	-0.85878286	0.002983333	0.022087344	-0.544098404	-0.58993515	-0.540976789	0.137062646	0.012696127	-0.700938035	-0.42597688	-0.702248345	-0.721346997	0.193748727	-0.523331607	-0.084652482	-0.195980514	-0.07096667	-0.282524668	-0.312228045	-0.652140959	-0.878170493	-0.319140922	0.08170659	-0.385050967	-0.037748789	-0.492625686	-0.194904768	-0.375402715	0.121788317	-0.246586627	-0.337101368	-0.65728414	-0.295933515	-0.167528976	-0.235833618	-0.552163129	-0.32005369	0.568831987	0.353633032	-0.159866894	-0.054583101	-0.431377681	-0.378946852	-0.25792254
ALKBH5	0.060165927	-0.542794218	-0.387926331	-0.309319459	-0.360925795	-0.222096178	0.220118083	0.167727701	-0.064193774	-0.283484296	-0.12461812	-0.454848795	-0.361939417	-0.292759877	0.055075146	-0.08372604	-0.192228616	-0.121240726	0.094709457	-0.030976382	-0.290223648	-0.257826227	-0.041718015	-0.341665937	-0.452372452	-0.27754694	-0.337823702	0.044377893	-0.207454396	0.158507032	-0.098995838	0.67723629	0.347493892	-0.305747004	-0.284430072	-0.124255718	-0.415560368	-0.25181691	0.041962291	-0.001761078	-0.0071983	0.150948314	-0.201395056	-0.005805711	-0.036574111	-0.436767043	0.307225708	-0.080629915	-0.156964921
ALKBH6	-0.96100294	-0.916738604	-0.469005571	-0.644764522	0.155155391	-0.649754784	-0.653259519	-0.673855084	-0.786082697	-0.427351145	-0.770384021	0.223685024	-0.665747757	-0.632649117	-0.090061417	-1.217512545	-0.591088618	-0.507326719	-0.480990767	0.278790694	0.075517236	0.105350632	0.087086951	0.229330268	1.069225392	-0.106414364	0.122549759	0.184905755	0.111402977	-0.703730911	-0.612093321	0.155765591	-0.393306341	0.774180996	-0.057723615	0.135958645	-0.169233858	0.093311573	-0.482782516	-0.314579278	-0.637612056	-0.165164426	-0.550178304	-0.124067369	0.002707553	0.031678833	0.305433066	0.27427563	0.307344144
ALKBH7	-0.362320301	-0.208697083	-0.144177685	-0.300128879	-0.216085365	-0.172905276	-0.201827535	-0.057031641	-0.058403505	-0.190417605	-0.332225525	-0.321338082	0.219840662	-0.300248097	-0.17860491	-0.238132459	-0.411835349	0.016379111	-0.231318044	0.027838902	-0.047747933	0.002130392	-0.012326155	-0.018555854	-0.000220588	-0.237283866	-0.162843909	0.009503465	-0.084154541	-0.079071811	-0.090503957	-0.526598142	-0.449348498	-0.41503667	-0.067954761	0.136619296	-0.087969335	0.106430769	-0.024688389	0.046527863	0.066252084	0.013681165	-0.295778296	-0.406953754	0.031984744	-0.075154968	0.051006641	0.162342895	-0.190575415
ALKBH8	-0.195042052	-0.108746905	0.045815165	-0.293731317	0.566922382	-0.031666667	-0.341785947	-0.242852029	0.18344165	0.087720507	-0.222152015	-0.030878311	-0.327159593	-0.390843021	-0.12916881	-0.185711683	-0.026462718	-0.199743096	-0.088918753	-0.677909855	-0.68220082	-0.490935179	-0.756496833	-0.717996496	-0.102303363	-0.262921773	0.360858617	-0.512324377	-0.347236651	-0.135207483	-0.340547185	-0.609822138	-0.305747004	-0.297032827	-0.084300743	-0.266805001	0.150706754	-0.686973164	-0.414596698	-0.474388535	-0.776421765	0.030359987	0.071872195	0.004846356	-0.436767043	-0.435164786	-0.155135731	0.025074011	-0.676763748
ALLC	-0.665451295	-0.643605702	-0.647498406	-0.661604728	-0.664909706	-0.770647968	-0.532568344	0.107227744	-0.646876038	-0.368058976	-0.496502893	-0.796767736	-0.393845167	-0.531885984	-0.771560928	-0.609359239	-0.684327354	-0.57933109	-0.714161887	-1.381655794	-1.345120197	-1.358752274	-1.321383261	-0.895359821	0.037969328	-0.777667688	-0.751028898	-1.413158389	-0.56581996	-0.397160423	-0.716493907	-0.433150548	-0.717876363	0.517070844	-0.677522635	-0.773576466	-0.434952425	-1.082877136	-0.831807209	-0.350870577	-0.745916776	-0.532784885	0.018293021	1.729015164	-0.34318208	-0.550823255	-0.693716709	-0.419053979	-0.799115892
ALMS1	0.070192941	0.228722954	0.628717439	0.155810364	1.238319301	0.809809612	0.032548199	-0.173276643	0.478143055	0.564099273	0.431413837	0.415827386	0.14660686	0.511780311	-0.43529767	0.417107503	0.292845496	0.340129302	-0.227840201	0.357530904	0.652744875	0.348216324	0.018085925	0.541056227	0.425518776	0.156720599	1.246868182	0.275217904	0.664325433	0.505600148	0.372594638	-0.153701887	-0.799115892	1.076309959	0.727413807	0.352840909	0.363292992	0.579355546	0.203867502	0.048046217	0.217032411	0.549616446	0.444626512	0.035243445	0.126946144	0.641447338	0.274623687	-0.149952485	0.327849028
ALMS1-IT1	0.114784347	-0.076747513	0.945032334	-0.225130103	0.701738511	1.447318034	-0.013368878	0.338042117	1.040607296	1.801183629	-0.322324772	0.572543998	-0.210239161	0.550089859	0.578969625	0.840251623	0.240285637	0.122652457	-0.468272194	0.659537437	-0.650384886	-0.284168374	-0.053904546	-0.378121599	-0.100664953	0.136211755	0.518205651	-0.200063423	0.924433465	0.691070543	0.178058001	0.256561843	-0.241783974	0.523812714	0.808083196	1.439807973	2.145864906	0.786554763	0.434524889	0.627493803	1.40744301	1.332865726	-0.361207927	0.066951328	0.660514897	-0.245969191	0.312000294	0.338293299	-0.370775214
ALMS1P1	0.066621078	-0.187305658	-0.278361908	0.393631019	0.26735746	-0.109412375	0.217548211	0.59903479	-0.20564907	0.253348973	-0.279065515	-0.438633551	-0.004100822	-0.23972847	-0.502879134	-0.071155986	-0.060374471	0.263808352	-0.511623375	-0.631419209	-0.68141928	-0.44793742	-0.672790746	-0.60859289	0.305322088	-0.031995462	0.483210066	-0.588799281	0.146202539	-0.041563014	-0.052199959	-0.021904013	0.206708714	0.092164109	0.265416675	-0.073178863	-0.175254198	-0.367859979	-0.247493977	-0.194415912	-0.103215329	-0.038353472	1.017035228	1.038302531	-0.250271828	0.097901806	-0.443834645	-0.083747912	0.350508396
ALOX12	-1.419001509	-1.239703997	-1.311093653	-1.393972453	-1.473974178	-1.220281114	-1.334793326	-1.174090811	-1.268464133	-1.323703977	-1.283337531	-1.510646688	-1.271195987	-1.214588125	-1.520254229	-1.229347284	-1.346322224	-1.288648018	-1.416216966	-1.425326843	-1.40387008	-1.314130653	-1.492700149	-1.001245821	-1.145532518	-1.577340992	-1.566573749	-1.451715025	-1.423922038	-1.362652418	-1.460311006	-1.444046719	-1.581772816	-1.570354194	-1.46772435	-1.554552185	-1.400533068	-1.434771845	-1.547438938	-1.527014485	-1.529460036	-1.353243716	-0.414115732	-0.625307306	-1.584642869	-1.379725624	-1.444173782	-1.544903697	-1.301663597
ALOX12-AS1	-0.23042337	0.07060931	0.138922535	0.226919508	0.063119344	0.037441583	0.049529227	-0.551404185	-0.109536227	-0.141563715	0.380315574	-0.650199398	-0.138078052	0.653879287	-0.388442731	-0.215495132	0.102265723	0.205938285	-0.546514728	-0.416824448	0.046796374	-0.095635006	-0.072349417	-0.011206844	0.076825977	0.137341584	0.134170336	-0.016657138	0.239621303	0.276623319	0.195247031	-0.612936408	-0.310952585	-0.173379339	0.536359505	-0.08312838	0.078553372	0.084777291	0.156433043	-0.165909791	-0.189109246	0.395304866	0.333082977	0.216894249	0.068645387	0.119681125	0.156024403	-0.218564066	0.018424906
ALOX12B	-1.194538541	-1.53999175	-1.436136784	-1.152046156	-1.670926096	-1.501005212	-1.482844974	-1.267098739	-1.403108214	-1.45776145	-1.431114995	-0.884260196	-0.959550472	-1.525352254	-1.687326536	-1.55702408	-1.716724869	-1.059279545	-1.621492389	0.167701889	-0.095848698	0.478108671	0.110540274	0.017321959	-1.65971735	-2.330651048	-1.672735988	-0.067625852	-1.529187678	-1.422595565	-1.56858826	-0.85408848	-1.704922258	-1.643723928	-1.819620867	-1.664171382	-1.555231855	-0.071540356	-1.629501469	-1.632261457	-1.618887837	-1.436090475	-0.842203341	-0.551828093	-1.581441077	-1.274485712	-1.528658381	-1.636949865	-1.638647727
ALOX12P2	0.787277174	0.144877925	-0.105078957	0.47849785	1.185037745	-0.071089002	-0.269999606	0.185813648	-0.371961854	0.059051083	0.055757542	0.917795651	0.385599707	-0.056603378	-0.01209662	0.138035292	-0.04328387	0.074897469	-0.100914329	-0.668827237	-0.624319998	-0.809216816	-0.487415862	-0.224769109	0.84655572	0.379276474	1.089547298	-0.632413412	0.001394009	0.459110049	-0.0812365	0.028435354	1.06004269	0.358532363	0.026781185	-0.043811414	-0.084582848	-0.603916317	-0.00497901	0.058207576	0.005973584	-0.050755102	-0.149649469	-0.31809974	0.156433043	0.316261923	-0.188203753	0.298889914	0.022447629
ALOX15	-0.748251834	-0.599051068	-0.82965488	-0.731786848	-0.734284309	-0.65830374	-0.645497386	-0.454525101	-0.616060922	-0.419858257	-0.540413802	-0.840811378	-0.246160126	-0.58053304	-0.824404291	-0.681360854	-0.885135759	-0.690845449	-0.78083243	-1.147183205	-1.16654652	-1.139726436	-1.124015189	-1.173734887	-0.809592064	-0.827121586	-0.810236675	-1.069268313	-0.731577289	-0.44793742	-0.736945052	-0.433638166	-0.809459191	-0.623554056	-0.72928637	-0.827547845	-0.705603802	-1.194591937	-0.787967843	-0.762374072	-0.793021862	-1.193647037	0.689952657	0.326059297	-0.824492774	-0.230480589	-0.793133153	-0.796473877	-0.815980766
ALOX15B	0.998178315	0.641332288	-0.552234648	0.033131742	-0.803342804	-0.610499061	1.251856277	0.113763428	-0.608541691	1.999802492	-0.042068452	-0.341496939	-0.16928196	0.673790937	-0.220805729	0.820777384	0.202758547	-0.58536824	0.112527653	-0.471944277	-0.796143528	-0.351955254	-0.641581042	-0.338484022	-0.4881628	-0.638919459	-0.828223975	0.14707616	-0.619750039	-0.229740272	0.247224683	-0.466689565	-0.80604309	-0.754020647	-0.695521959	-0.718532257	-0.36504734	-0.946979906	-0.811054587	0.036512799	-0.161369938	-0.904994122	0.407542936	0.175972045	-0.653522779	-0.646770003	-0.59914023	-0.528614731	-0.490553451
ALOX5	0.04591698	0.54234021	-0.033922629	-0.122450427	-0.532568344	0.057540423	0.028981506	0.041073411	-0.207129552	0.225393811	-0.052344247	-0.377636374	-0.13589324	-0.207129552	-0.433867314	-0.054181312	0.621567674	-0.359408824	0.805900435	0.550317896	0.136211755	-0.046712552	-0.081467422	0.292747706	-0.753373035	0.188982246	-0.432075064	0.272741511	-0.100740312	-0.401995994	0.08194133	-0.796473877	-0.29598762	-0.882217458	-0.096607015	-0.726259656	-0.089055256	-0.177852987	-0.302648904	-0.224149847	0.36100852	-0.397471016	0.041863617	0.306500806	-0.381817163	-0.798466548	-0.352610749	-0.137087457	-0.405224029
ALOX5AP	1.301806197	2.372381077	0.318804979	1.252682352	-5.334351726	0.804925741	1.458949508	0.206063594	0.531728489	0.699077155	2.015668274	1.577881021	-1.5905545	0.925247943	0.61651004	0.928662352	1.867113769	-1.564923047	1.999802492	2.26807214	1.956610965	1.912133983	1.026254956	1.896755857	-2.379143075	2.022804134	-5.259805348	3.414195228	-0.333476701	0.828972376	1.744446128	0.76316925	1.013843117	-5.259805348	0.828408396	-1.352469244	1.273548706	1.221450701	0.760703555	1.386995433	2.21631224	0.197396117	-1.106388187	1.044615481	0.695801366	-2.609625843	0.778234023	0.782358174	0.250671984
ALOXE3	-0.766039226	-1.100197496	-1.132990033	-0.682817906	-1.267744663	-0.662642962	-1.356177664	-1.015826903	-1.112200099	-1.171072636	-1.164591978	-1.078568384	-0.669289833	-1.06246135	-1.307015153	-1.230426053	-1.227660953	-0.703099555	-1.357412566	-0.625619573	-0.692594947	-0.545083118	-0.642628281	-0.574445131	-1.248289454	-1.05359268	-1.231977367	-0.619136166	-1.050102816	-0.977346004	-1.143324474	-0.46508717	-1.248503671	-1.2889133	-1.166773418	-1.247538617	-1.129720708	-0.640234397	-1.231587751	-1.140460168	-1.20322643	-1.028910016	-0.595348379	-0.606493895	-1.265551531	-1.15039793	-0.511100808	-1.15337065	-1.244071376
ALPG	0.159991303	-0.127265899	-0.209651677	0.125290802	0.027189785	-0.067933082	-0.052089012	0.270360902	-0.124868603	0.037103495	0.049110025	-0.05445239	0.135327834	-0.1583425	0.051895563	0.078555597	-0.16474844	0.175720119	-0.054403776	-0.370562805	-0.266666761	-0.258054084	-0.308631329	0.218698493	0.059487756	-0.1924668	-0.040260062	-0.162377501	-0.249674626	-0.029254574	-0.124067369	-0.049705136	-0.026685934	0.293663999	-0.060451876	-0.124001153	-0.132360094	-0.26121315	-0.151262809	0.154665943	-0.13788217	-0.166809778	0.437055702	0.463135857	-0.004859107	-0.128662087	-0.189755169	-0.005612456	-0.053627909
ALPI	-1.369011252	-1.160223462	-1.226396654	-1.341690933	-1.385061546	-1.176703938	-1.251287956	-0.908987436	-1.186136284	-1.223140064	-1.204390324	-1.414287769	-1.185704806	-1.139006146	-1.402861485	-1.304315151	-1.321035627	-1.232748311	-1.360900536	-1.329265566	-1.312867854	-1.321241205	-1.297008398	-1.306596001	-1.477915601	-1.489311367	-1.486383521	-1.30466686	-1.284534192	-1.249144741	-1.359417031	-1.371136156	-1.513157555	-1.480403304	-1.426782714	-1.482363916	-1.384209376	-1.29990176	-1.415064956	-1.430997018	-1.427763551	-1.074941442	-0.407332042	-0.789936994	-1.464253372	-1.372037576	-1.309484558	-1.40387008	-1.44873785
ALPK1	2.053554037	1.383896917	0.959124087	1.138439641	1.276348356	0.562484143	1.898244623	1.577881021	0.514885749	1.774259575	1.567616117	1.185037745	0.38640193	0.509439395	0.952455323	1.025042443	1.495872285	0.585846159	1.863423351	0.944268	1.013843117	1.356360885	0.631122832	0.903965999	1.819371763	1.038302531	1.322446778	1.154870928	0.753379775	0.48302088	1.068245406	0.536359505	0.493428367	0.823995685	1.157985199	0.063290544	0.272186458	0.337715946	0.848051789	1.68330191	1.295021519	0.344427192	0.317043855	-0.111263612	1.048745117	1.64465065	-0.061476667	0.431839219	2.607233066
ALPK2	-0.95412755	-0.783325335	-0.869825882	-0.948864305	-0.92845172	-0.832197428	-0.893928001	-0.693062732	-0.81160832	-0.796244426	-0.770647968	-1.071800989	-0.865093609	-0.55442498	-1.010555311	-0.905414085	-0.856122306	-0.789199262	-0.97835098	-1.222657646	-1.235090664	-1.218493082	-1.237624797	-1.23718756	-1.088284804	-1.076452302	-1.03292351	-1.227587941	-0.901807985	-0.793654883	-0.991032678	-0.575149024	-1.035426877	-1.031657757	-0.993344763	-1.060492963	-1.025182503	-1.258277671	-1.0528325	-1.039058791	-1.031787416	-0.757191924	-0.555804248	-0.996706316	-1.061583207	-0.972435063	-1.06578378	-1.051680404	-1.066309981
ALPK3	-0.765810992	-0.769152655	-0.683756131	-0.753228578	-1.160223462	-0.521444981	-0.850106376	-0.700069025	-0.749506785	-1.088348731	-0.402473336	-1.013858604	-0.977033454	-0.744684137	-0.991562216	-0.752435179	-0.392312984	-0.709310909	-0.93401237	-0.040550242	0.390717325	0.313393406	0.62713694	0.498615711	-1.3101213	-1.187149531	-1.274485712	0.410545651	-0.832127259	-0.75117469	-1.099169473	-1.006837125	-1.101958308	-1.095132315	-1.269060708	-1.297008398	-0.632330744	0.785563903	-0.957885096	-1.153536227	-0.993212556	-0.901621093	-0.318157052	-0.531330822	-1.360385986	-0.929647871	-0.255110366	-0.595226025	-1.057932592
ALPL	-0.134202507	-0.485390818	-0.22354213	-0.33834771	-0.824128248	-0.414484917	-0.106833554	-0.052760802	-0.596790346	-0.184615872	0.572458538	-0.639675702	0.31927974	-0.608866317	-0.78799441	0.364782843	-0.433578412	0.599367076	-0.439280668	0.062663662	0.204081276	-0.078202243	-0.086135218	0.325217385	-0.832320606	0.61389434	-0.909185321	0.278663694	-0.408010635	-0.57034623	-0.258964638	0.07559601	-0.454515857	-0.378946852	-0.753118435	-1.10721885	-0.153276828	-0.064042427	0.70536459	-0.022338956	-0.747391412	-0.803735249	-0.585229054	-0.888713422	-0.891213003	-0.203271816	-0.913403713	-0.76303058	-0.350787667
ALPP	-1.303363465	-1.129950049	-1.19654487	-1.334587845	-1.363535543	-1.14650162	-1.249785863	-1.02545997	-1.179615507	-1.211354338	-1.179045653	-1.39871617	-1.187086197	-1.116148783	-1.377162194	-1.290973311	-1.291383597	-1.234904862	-1.34949238	-1.496346377	-1.502118076	-1.498095104	-1.494736447	-1.48873032	-1.453975449	-1.470448871	-1.467550546	-1.492700149	-1.320217821	-1.231587751	-1.359030653	-1.336915424	-1.48154223	-1.43518566	-1.406924726	-1.465775584	-1.377778939	-1.502118076	-1.440792083	-1.408064888	-1.428902035	-1.280624411	-1.088749447	-1.442187057	-1.47900719	-1.353071749	-1.329835752	-1.441025727	-1.437842673
ALS2	-0.483568822	-0.322324772	-0.383162445	-0.536179826	-0.142417581	-0.312784817	-0.545442117	-0.17760662	-0.344591559	-0.262754852	-0.503225478	0.367162722	-0.464048961	-0.458052578	-0.410662791	-0.603590248	-0.497187258	-0.511042254	-0.598018671	0.153391728	-0.00464246	0.04918408	0.213488541	0.067642372	-0.137373256	-0.294376272	-0.037748789	0.117083875	-0.308233564	-0.308800409	-0.388962095	-0.214788813	-0.300151174	-0.236001589	-0.414274608	-0.378754519	0.150790671	0.035756681	-0.392802686	-0.316657419	-0.53508461	-0.306965582	-0.151417587	0.334619918	-0.335864319	-0.166809778	-0.529183091	-0.381416867	-0.172902414
ALS2CL	-0.4251339	-0.359982365	-0.344177971	-0.283149258	-0.770153416	-0.334142784	-0.693062732	-0.241178955	-0.54430078	-0.420487392	-0.494715859	0.227436025	-0.098425434	-0.550857832	-0.896478356	-0.325444202	-0.663520837	-0.316676218	-0.746724481	-0.196789681	-0.244390704	-0.218962049	-0.38520985	-0.091697953	-0.73465412	-0.48261022	-0.866630007	-0.184487033	-0.673500144	-0.588694641	-0.683117438	-0.654901648	-0.526398872	-0.624093955	-0.928069977	-0.826831462	-0.724937744	-0.23439454	-0.807517309	-0.791827808	-0.851533104	-0.51004586	-0.16339123	0.024919933	-0.819207002	-0.404035592	-0.762785842	-0.752385147	-0.770108512
ALX1	-1.847499247	-1.470590018	-1.563890665	-1.883525141	-1.936081374	-1.440341145	-1.659347284	-1.274430587	-1.538435591	-1.646726635	-1.569680345	-2.10369217	-1.553660537	-1.434765789	-2.044853358	-1.7637288	-1.748405644	-1.5905545	-1.841812682	-1.919950043	-1.861602246	-1.863651019	-1.837822454	-1.835686251	-1.878913808	-1.926892302	-1.863651019	-1.849971004	-1.658191612	-1.564829141	-1.725409312	-1.700329221	-1.947882995	-1.796366864	-1.792191768	-1.915099367	-1.73342554	-1.854000895	-1.836702914	-1.812004367	-1.819620867	-1.582732042	-1.430769113	-1.749999642	-1.617592859	-1.709186636	-1.703548072	-1.851660081	-1.827200631
ALX3	-0.335890619	-0.09877654	-0.27883044	-0.365574094	-0.040967415	-0.39250462	-0.191141588	-0.012670957	-0.344177971	-0.022654006	-0.039605326	-0.126500833	0.174168327	-0.122206675	0.034088953	0.344473349	-0.183642027	-0.223920622	-0.732006471	-0.836230129	-0.830477691	-0.833261967	-0.895007762	-0.842706283	-0.026842038	-0.212542413	-0.205780219	-0.871552226	-0.228786067	-0.121354034	-0.23265014	-0.156222245	-0.225112051	-0.149805814	-0.295231654	-0.199430494	-0.21378473	-0.830898251	-0.143603996	-0.219050941	-0.216616371	-0.379401832	0.617288587	0.341869587	-0.206897391	-0.108349332	-0.310264819	-0.23265014	-0.252168196
ALX4	-1.000297686	-1.029580554	-0.920977316	-0.972657413	-1.23051033	-0.839524755	-1.098859644	-0.929871786	-1.097841317	-1.083625829	-1.005224884	-1.249401403	-1.088538233	-0.988678435	-1.233710812	-1.146337691	-1.12580768	-0.892158437	-1.188989155	-0.361020748	-0.347875553	-0.330097703	-0.361388496	0.162342895	-1.327676193	-1.326583512	-1.341728489	-0.333234747	-1.17897977	-0.702363251	-1.221438939	-1.068447384	-1.351416836	-1.440425774	-1.289123119	-1.341106185	-1.231501049	-0.336865961	-1.294803124	-1.41388396	-1.276063468	-1.082955399	-0.454122307	-0.709365698	-1.34058726	-1.244071376	-1.137489091	-1.301543702	-1.327481218
ALYREF	-0.960290916	-0.163772538	-0.617485764	-0.471173682	-0.003294809	-0.015718714	-0.207894648	-0.261231035	-0.012000073	-0.722001975	-0.430312029	-0.097915009	-0.274758722	-0.307118245	0.379721984	-0.425876373	-0.25460921	0.278801414	-0.433504188	0.413861898	-0.112478957	0.111314804	0.904650383	-0.012740623	-0.354711256	-0.315796514	-0.112606352	0.674568692	-0.125744247	-0.476634223	-0.068660409	0.557752169	-0.5553054	-0.673788781	-0.068585068	0.538291383	0.0229609	0.673333407	-0.124133186	-0.524882987	0.396657672	0.268328646	-0.5821031	0.24678748	-0.175662518	-0.473916734	0.13695497	0.258138907	-0.709606029
AMACR	-1.024394845	-0.598124391	-0.265897916	-0.743140368	-0.355135626	-0.556671454	-0.982244116	-0.899701542	-0.232326284	-0.842295333	-0.972172492	-0.535531697	-0.608156629	-0.599683162	0.295578948	-0.425482281	-0.930154835	-0.664601951	-0.01818426	-0.599244339	-0.668078945	-0.643334581	-0.651694066	-0.780451163	-0.404783075	-0.235336982	-0.391048542	-0.848518389	-0.50076532	-0.891372812	-0.308553286	-0.853511247	-0.245047289	-0.688495745	-0.454967564	0.049890367	-0.338554997	-0.657429406	-0.288002407	-0.641800437	-0.884952704	-0.229972651	-0.757191924	-0.725157155	-0.773576466	-0.517804942	0.207272566	-0.267012068	-0.707489906
AMBN	-0.598416004	-0.766663796	-0.833584284	-0.957412181	-0.917731772	-0.80548207	-0.855263181	-0.659809649	-0.62110513	-0.766816209	-0.413251845	-1.032035236	-0.842678296	-0.727029329	-0.740666476	-0.736151485	-0.897931269	-0.863021535	-0.982752986	-1.214844225	-1.259656453	-1.240872405	-1.243929513	-1.238282983	-1.112714323	-1.04116212	-1.021205496	-1.23718756	-0.923544487	-0.692027083	-0.959840128	-0.692133806	-0.647356986	-1.144927126	-0.972524959	-1.046332975	-0.943451522	-1.258661209	-1.026198615	-0.997759822	-1.017001187	-0.813930465	-0.293986842	-0.53033419	-1.139279957	-0.581325691	-0.953953501	-1.021087325	-1.055128672
AMBP	-1.264535042	-1.070627953	-1.116835953	-1.263493531	-1.277885648	-1.087849828	-1.081254653	-1.00313838	-1.028653387	-1.104185906	-1.093906425	-1.047709664	-1.13530655	-1.024684993	-1.284480618	-1.203550984	-1.189451884	-1.020384571	-1.248667023	-1.229648277	-1.219402506	-1.231587751	-1.205498302	-1.251712122	-1.381655794	-1.390757407	-1.389338698	-1.230209966	-1.242203192	-1.129399779	-1.284681498	-1.279225874	-1.392268483	-1.386766255	-1.33326075	-1.3639398	-1.053969132	-1.226706746	-1.35342352	-1.352469244	-1.334108274	-1.151325786	-0.71446875	-0.945731518	-1.40387008	-1.275849201	-1.259512279	-1.208699824	-1.358018562
AMBRA1	-0.854205072	-0.753152116	-0.740254456	-0.791195398	-0.815090796	-0.669979074	-0.795423452	-0.959730952	-0.666214159	-0.610058746	-0.617373428	-0.941971117	-0.921440866	-0.586768306	-0.789199262	-0.729848314	-0.750716022	-0.889008945	-0.765421314	-0.480396244	-0.636314976	-0.586580413	-0.508240412	-0.595348379	-0.785163435	-0.890941263	-0.872265935	-0.58305455	-0.640591023	-0.502969798	-0.82315822	0.212637496	-0.802158473	-0.916658407	-0.863230179	-0.876473782	-0.708701538	-0.611829522	-0.826329114	-0.985222644	-0.886825211	-0.359979549	-0.438900634	-0.44619393	-0.897654517	-0.925260566	-0.646663953	-0.894627261	-0.841320001
AMD1	0.156104929	-0.067506316	0.144647734	0.26647826	-0.142833132	0.209563542	0.310301988	-0.372789025	0.507178832	0.456452581	0.337617538	-0.38778488	-1.278096792	0.505509613	-0.009195102	0.133866995	0.378849139	-0.159521535	-0.153330735	-0.154228969	-0.121650872	-0.22778042	-0.07064064	-0.37618379	-0.238257504	0.318094159	-0.016322164	-0.052504203	0.075085508	0.359850666	0.370038612	0.551578998	0.133098139	-0.173019436	0.553644858	0.340487579	0.125309842	-0.046988103	0.222983676	0.063122635	0.211061289	0.542252739	-0.643252872	0.296123159	0.362480154	-0.017377097	0.262769571	0.123449268	-0.231855802
AMDHD1	-0.888842019	-0.708602113	-0.788203256	-0.883822522	-0.899630298	-0.759726032	-0.790938044	-0.568786534	-0.751736492	-0.704513747	-0.701056473	-0.981852254	-0.801452671	-0.691318195	-0.954324411	-0.753600683	-0.754821324	-0.800260796	-0.905414085	-0.957031181	-0.956280891	-0.949442128	-0.935352176	-0.73850351	-1.006368192	-0.992914137	-1.001090962	-0.93920947	-0.876164959	-0.694248773	-0.907200227	-0.617593459	-1.018942102	-0.990082026	-0.910896343	-1.009877307	-0.855311984	-0.906372062	-0.950620018	-0.989567305	-0.034210882	-0.760103511	-0.63555679	-0.986057262	-1.014617324	-0.774241781	-0.91987886	-0.962579623	-1.015245243
AMDHD2	-0.743239731	-0.763114338	-0.050432231	-0.447990762	-0.388339915	-0.651668312	-0.225724974	0.161165833	-0.114533402	-0.828281214	-0.743636362	-0.627290399	0.054226908	-0.70743984	-0.465118768	-0.312073093	-0.172133971	-0.085049586	-0.430752629	0.088032156	0.006175314	-0.053858695	0.483601566	0.403733865	-0.093492322	-0.683380737	-0.419620223	0.014047952	-0.373355871	-0.574625299	-0.662181389	-0.248830812	-0.415660073	-0.370257806	-0.425837847	-0.744777322	-0.045042405	0.103902537	-0.389628312	-0.374670916	-0.396721402	-0.282524668	0.070432033	0.03351271	-0.70516827	-0.366638382	-0.422556216	0.071097634	-0.456783832
AMELX	0.261397347	-0.079497406	-0.225130103	-0.185005553	0.088907527	-0.155344514	-0.202083418	-0.009984104	-0.174126067	0.029071114	-0.02665331	-0.362320301	-0.168723745	-0.103247142	-0.141040402	-0.023111291	-0.25575932	-0.093433593	-0.111063114	-0.977643062	-0.976741792	-0.963142731	-1.039910191	-0.903178275	-0.054511604	-0.105432379	0.013899612	-1.085531878	-0.222230874	0.029109107	-0.279046951	0.009934645	0.427472002	0.176384216	-0.089555981	-0.110298397	-0.142483454	-0.958049805	-0.116408085	-0.085073247	-0.117566568	-0.113448215	0.295604053	0.175056755	0.060602196	-0.098648832	-0.366549512	-0.150901842	-0.078322835
AMELY	0.324994561	-0.081212118	-0.168117931	-0.280182106	-0.070694459	-0.254829082	-0.107250505	-0.014116298	-0.208914279	-0.040349564	-0.028594628	-0.248773974	-0.094130421	-0.120791617	-0.072227284	-0.043575276	-0.234255836	-0.240874499	-0.246013275	-2.131597054	-2.120113398	-2.179700219	-2.566350553	-2.061016357	0.035624008	-0.235498626	-0.224854977	-2.128299171	-0.23265014	-0.113581006	-0.283196137	-0.150655021	-0.106356183	0.190129492	-0.21654562	-0.196432412	-0.205714868	-2.131597054	-0.239792323	0.00941339	-0.221809035	-0.222230874	0.332305843	0.313393406	-0.216907345	-0.182078949	-0.32254134	-0.110784502	-0.365140928
[truncated: 19,914 more rows]
[truncated: 13 more columns]
