# Supplementary material for: Key gene network related to primary ciliary dyskinesia in hippocampus of patients with Alzheimer’s disease revealed by weighted gene co-expression network analysis
Source: BMC Neurol. 2022 May 30;22:198. doi: 10.1186/s12883-022-02724-z (PMC9150314; doi:10.1186/s12883-022-02724-z)
Supplement: Supplementary file 7 — Additional file 7: Table S3. GO and KEGG analysis of differentially expressed genes in Table S2. [file 12883_2022_2724_MOESM7_ESM.xlsx]

## Sheet: 1be43223b42eaf95e03dda90b9f73ff
	Table S3 GO and KEGG analysis of differentially expressed genes in Table S2
ID	description	GeneRatio	BgRatio	pValue	FDR	qvalue	geneID	size	DB	enrichmentRatio	rep("Up", nrow(up.result$Enrich_tab))
hsa04610	hsa04610	Complement and coagulation cascades	44265	85/8009	0.000131212	0.00656057	0.0063534	SERPINA5/C4B/F5	3	pathway_KEGG	0.3	Up
hsa05133	hsa05133	Pertussis	44237	76/8009	0.00380683	0.0951708	0.0921654	C4B/FOS	2	pathway_KEGG	0.2	Up
hsa04392	hsa04392	Hippo signaling pathway - multiple species	44206	29/8009	0.0356446	0.217152	0.210294	WWTR1	1	pathway_KEGG	0.1	Up
hsa04216	hsa04216	Ferroptosis	44206	40/8009	0.048863	0.217152	0.210294	CP	1	pathway_KEGG	0.1	Up
hsa00860	hsa00860	Porphyrin and chlorophyll metabolism	44206	42/8009	0.0512488	0.217152	0.210294	CP	1	pathway_KEGG	0.1	Up
hsa02010	hsa02010	ABC transporters	44206	45/8009	0.0548173	0.217152	0.210294	ABCA6	1	pathway_KEGG	0.1	Up
hsa05031	hsa05031	Amphetamine addiction	44206	69/8009	0.0829334	0.217152	0.210294	FOS	1	pathway_KEGG	0.1	Up
hsa04917	hsa04917	Prolactin signaling pathway	44206	70/8009	0.0840884	0.217152	0.210294	FOS	1	pathway_KEGG	0.1	Up
hsa05140	hsa05140	Leishmaniasis	44206	77/8009	0.0921368	0.217152	0.210294	FOS	1	pathway_KEGG	0.1	Up
hsa04662	hsa04662	B cell receptor signaling pathway	44206	82/8009	0.0978466	0.217152	0.210294	FOS	1	pathway_KEGG	0.1	Up
hsa05210	hsa05210	Colorectal cancer	44206	86/8009	0.102391	0.217152	0.210294	FOS	1	pathway_KEGG	0.1	Up
hsa05235	hsa05235	PD-L1 expression and PD-1 checkpoint pathway in cancer	44206	89/8009	0.105786	0.217152	0.210294	FOS	1	pathway_KEGG	0.1	Up
hsa04658	hsa04658	Th1 and Th2 cell differentiation	44206	92/8009	0.109169	0.217152	0.210294	FOS	1	pathway_KEGG	0.1	Up
hsa05323	hsa05323	Rheumatoid arthritis	44206	93/8009	0.110295	0.217152	0.210294	FOS	1	pathway_KEGG	0.1	Up
hsa04657	hsa04657	IL-17 signaling pathway	44206	94/8009	0.111419	0.217152	0.210294	FOS	1	pathway_KEGG	0.1	Up
hsa05150	hsa05150	Staphylococcus aureus infection	44206	96/8009	0.113663	0.217152	0.210294	C4B	1	pathway_KEGG	0.1	Up
hsa04713	hsa04713	Circadian entrainment	44206	97/8009	0.114783	0.217152	0.210294	FOS	1	pathway_KEGG	0.1	Up
hsa01522	hsa01522	Endocrine resistance	44206	98/8009	0.115902	0.217152	0.210294	FOS	1	pathway_KEGG	0.1	Up
hsa05231	hsa05231	Choline metabolism in cancer	44206	98/8009	0.115902	0.217152	0.210294	FOS	1	pathway_KEGG	0.1	Up
hsa05142	hsa05142	Chagas disease (American trypanosomiasis)	44206	102/8009	0.120364	0.217152	0.210294	FOS	1	pathway_KEGG	0.1	Up
hsa04620	hsa04620	Toll-like receptor signaling pathway	44206	104/8009	0.122588	0.217152	0.210294	FOS	1	pathway_KEGG	0.1	Up
hsa04660	hsa04660	T cell receptor signaling pathway	44206	104/8009	0.122588	0.217152	0.210294	FOS	1	pathway_KEGG	0.1	Up
hsa04928	hsa04928	Parathyroid hormone synthesis, secretion and action	44206	106/8009	0.124806	0.217152	0.210294	FOS	1	pathway_KEGG	0.1	Up
hsa04659	hsa04659	Th17 cell differentiation	44206	107/8009	0.125914	0.217152	0.210294	FOS	1	pathway_KEGG	0.1	Up
hsa04668	hsa04668	TNF signaling pathway	44206	112/8009	0.131432	0.217152	0.210294	FOS	1	pathway_KEGG	0.1	Up
hsa04725	hsa04725	Cholinergic synapse	44206	112/8009	0.131432	0.217152	0.210294	FOS	1	pathway_KEGG	0.1	Up
hsa04935	hsa04935	Growth hormone synthesis, secretion and action	44206	119/8009	0.139105	0.217152	0.210294	FOS	1	pathway_KEGG	0.1	Up
hsa05135	hsa05135	Yersinia infection	44206	120/8009	0.140196	0.217152	0.210294	FOS	1	pathway_KEGG	0.1	Up
hsa04380	hsa04380	Osteoclast differentiation	44206	128/8009	0.14888	0.217152	0.210294	FOS	1	pathway_KEGG	0.1	Up
hsa04926	hsa04926	Relaxin signaling pathway	44206	129/8009	0.14996	0.217152	0.210294	FOS	1	pathway_KEGG	0.1	Up
hsa00230	hsa00230	Purine metabolism	44206	130/8009	0.151039	0.217152	0.210294	GMPR	1	pathway_KEGG	0.1	Up
hsa04728	hsa04728	Dopaminergic synapse	44206	132/8009	0.153193	0.217152	0.210294	FOS	1	pathway_KEGG	0.1	Up
hsa05322	hsa05322	Systemic lupus erythematosus	44206	133/8009	0.154268	0.217152	0.210294	C4B	1	pathway_KEGG	0.1	Up
hsa04210	hsa04210	Apoptosis	44206	136/8009	0.157486	0.217152	0.210294	FOS	1	pathway_KEGG	0.1	Up
hsa04915	hsa04915	Estrogen signaling pathway	44206	138/8009	0.159625	0.217152	0.210294	FOS	1	pathway_KEGG	0.1	Up
hsa05162	hsa05162	Measles	44206	138/8009	0.159625	0.217152	0.210294	FOS	1	pathway_KEGG	0.1	Up
hsa05418	hsa05418	Fluid shear stress and atherosclerosis	44206	139/8009	0.160692	0.217152	0.210294	FOS	1	pathway_KEGG	0.1	Up
hsa05224	hsa05224	Breast cancer	44206	147/8009	0.16919	0.220702	0.213733	FOS	1	pathway_KEGG	0.1	Up
hsa04921	hsa04921	Oxytocin signaling pathway	44206	153/8009	0.175512	0.220702	0.213733	FOS	1	pathway_KEGG	0.1	Up
hsa04390	hsa04390	Hippo signaling pathway	44206	154/8009	0.176562	0.220702	0.213733	WWTR1	1	pathway_KEGG	0.1	Up
hsa05161	hsa05161	Hepatitis B	44206	162/8009	0.184915	0.225505	0.218384	FOS	1	pathway_KEGG	0.1	Up
hsa05167	hsa05167	Kaposi sarcoma-associated herpesvirus infection	44206	186/8009	0.209517	0.249426	0.241549	FOS	1	pathway_KEGG	0.1	Up
hsa05130	hsa05130	Pathogenic Escherichia coli infection	44206	202/8009	0.225546	0.257718	0.24958	FOS	1	pathway_KEGG	0.1	Up
hsa05170	hsa05170	Human immunodeficiency virus 1 infection	44206	212/8009	0.235415	0.257718	0.24958	FOS	1	pathway_KEGG	0.1	Up
hsa05132	hsa05132	Salmonella infection	44206	214/8009	0.237375	0.257718	0.24958	FOS	1	pathway_KEGG	0.1	Up
hsa04024	hsa04024	cAMP signaling pathway	44206	216/8009	0.23933	0.257718	0.24958	FOS	1	pathway_KEGG	0.1	Up
hsa05166	hsa05166	Human T-cell leukemia virus 1 infection	44206	219/8009	0.242255	0.257718	0.24958	FOS	1	pathway_KEGG	0.1	Up
hsa04010	hsa04010	MAPK signaling pathway	44206	295/8009	0.313058	0.326102	0.315804	FOS	1	pathway_KEGG	0.1	Up
hsa04080	hsa04080	Neuroactive ligand-receptor interaction	44206	340/8009	0.352118	0.359304	0.347957	TAC1	1	pathway_KEGG	0.1	Up
hsa05168	hsa05168	Herpes simplex virus 1 infection	44206	491/8009	0.469017	0.469017	0.454206	ZNF621	1	pathway_KEGG	0.1	Up
GO:0010951	GO:0010951	negative regulation of endopeptidase activity	44307	258/18866	0.000170261	0.0550351	0.0401572	SERPINI2/SERPINA5/LTF/C4B	4	geneontology_Biological_Process	0.190476	Up
GO:0010466	GO:0010466	negative regulation of peptidase activity	44307	272/18866	0.000208466	0.0550351	0.0401572	SERPINI2/SERPINA5/LTF/C4B	4	geneontology_Biological_Process	0.190476	Up
GO:0002237	GO:0002237	response to molecule of bacterial origin	44307	356/18866	0.000578655	0.0873912	0.0637663	LTF/C4B/FOS/TAC1	4	geneontology_Biological_Process	0.190476	Up
GO:0045861	GO:0045861	negative regulation of proteolysis	44307	369/18866	0.000662054	0.0873912	0.0637663	SERPINI2/SERPINA5/LTF/C4B	4	geneontology_Biological_Process	0.190476	Up
GO:0052548	GO:0052548	regulation of endopeptidase activity	44307	434/18866	0.00121157	0.109797	0.0801151	SERPINI2/SERPINA5/LTF/C4B	4	geneontology_Biological_Process	0.190476	Up
GO:0009409	GO:0009409	response to cold	44248	48/18866	0.00129067	0.109797	0.0801151	FOS/GMPR	2	geneontology_Biological_Process	0.0952381	Up
GO:0052547	GO:0052547	regulation of peptidase activity	44307	466/18866	0.00157496	0.109797	0.0801151	SERPINI2/SERPINA5/LTF/C4B	4	geneontology_Biological_Process	0.190476	Up
GO:0051346	GO:0051346	negative regulation of hydrolase activity	44307	473/18866	0.00166359	0.109797	0.0801151	SERPINI2/SERPINA5/LTF/C4B	4	geneontology_Biological_Process	0.190476	Up
GO:0045670	GO:0045670	regulation of osteoclast differentiation	44248	67/18866	0.00249785	0.14024	0.102328	LTF/FOS	2	geneontology_Biological_Process	0.0952381	Up
GO:0006879	GO:0006879	cellular iron ion homeostasis	44248	70/18866	0.00272285	0.14024	0.102328	LTF/CP	2	geneontology_Biological_Process	0.0952381	Up
GO:0008306	GO:0008306	associative learning	44248	76/18866	0.00320041	0.14024	0.102328	FOS/TAC1	2	geneontology_Biological_Process	0.0952381	Up
GO:0060395	GO:0060395	SMAD protein signal transduction	44248	78/18866	0.00336771	0.14024	0.102328	WWTR1/FOS	2	geneontology_Biological_Process	0.0952381	Up
GO:0006826	GO:0006826	iron ion transport	44248	79/18866	0.00345287	0.14024	0.102328	LTF/CP	2	geneontology_Biological_Process	0.0952381	Up
GO:0055072	GO:0055072	iron ion homeostasis	44248	87/18866	0.00417015	0.143245	0.104521	LTF/CP	2	geneontology_Biological_Process	0.0952381	Up
GO:0045778	GO:0045778	positive regulation of ossification	44248	94/18866	0.00484965	0.143245	0.104521	LTF/TAC1	2	geneontology_Biological_Process	0.0952381	Up
GO:0030316	GO:0030316	osteoclast differentiation	44248	98/18866	0.00525939	0.143245	0.104521	LTF/FOS	2	geneontology_Biological_Process	0.0952381	Up
GO:0032496	GO:0032496	response to lipopolysaccharide	44276	334/18866	0.00577311	0.143245	0.104521	LTF/FOS/TAC1	3	geneontology_Biological_Process	0.142857	Up
GO:0046916	GO:0046916	cellular transition metal ion homeostasis	44248	116/18866	0.00729236	0.143245	0.104521	LTF/CP	2	geneontology_Biological_Process	0.0952381	Up
GO:0002761	GO:0002761	regulation of myeloid leukocyte differentiation	44248	123/18866	0.00816481	0.143245	0.104521	LTF/FOS	2	geneontology_Biological_Process	0.0952381	Up
GO:0000041	GO:0000041	transition metal ion transport	44248	129/18866	0.00894829	0.143245	0.104521	LTF/CP	2	geneontology_Biological_Process	0.0952381	Up
GO:0006869	GO:0006869	lipid transport	44276	393/18866	0.00902909	0.143245	0.104521	SERPINA5/ABCA6/TAC1	3	geneontology_Biological_Process	0.142857	Up
GO:0055076	GO:0055076	transition metal ion homeostasis	44248	138/18866	0.0101843	0.143245	0.104521	LTF/CP	2	geneontology_Biological_Process	0.0952381	Up
GO:0001503	GO:0001503	ossification	44276	412/18866	0.0102665	0.143245	0.104521	WWTR1/LTF/TAC1	3	geneontology_Biological_Process	0.142857	Up
GO:0072073	GO:0072073	kidney epithelium development	44248	142/18866	0.0107567	0.143245	0.104521	WWTR1/CRLF1	2	geneontology_Biological_Process	0.0952381	Up
GO:0035933	GO:0035933	glucocorticoid secretion	44217	10/18866	0.0110782	0.143245	0.104521	TAC1	1	geneontology_Biological_Process	0.0476191	Up
GO:2000425	GO:2000425	regulation of apoptotic cell clearance	44217	10/18866	0.0110782	0.143245	0.104521	C4B	1	geneontology_Biological_Process	0.0476191	Up
GO:0007612	GO:0007612	learning	44248	145/18866	0.0111952	0.143245	0.104521	FOS/TAC1	2	geneontology_Biological_Process	0.0952381	Up
GO:0009629	GO:0009629	response to gravity	44217	11/18866	0.0121795	0.143245	0.104521	FOS	1	geneontology_Biological_Process	0.0476191	Up
GO:0051673	GO:0051673	membrane disruption in other organism	44217	11/18866	0.0121795	0.143245	0.104521	LTF	1	geneontology_Biological_Process	0.0476191	Up
GO:0070106	GO:0070106	interleukin-27-mediated signaling pathway	44217	11/18866	0.0121795	0.143245	0.104521	CRLF1	1	geneontology_Biological_Process	0.0476191	Up
GO:1903011	GO:1903011	negative regulation of bone development	44217	11/18866	0.0121795	0.143245	0.104521	LTF	1	geneontology_Biological_Process	0.0476191	Up
GO:0010876	GO:0010876	lipid localization	44276	440/18866	0.0122636	0.143245	0.104521	SERPINA5/ABCA6/TAC1	3	geneontology_Biological_Process	0.142857	Up
GO:0007320	GO:0007320	insemination	44217	12/18866	0.0132797	0.143245	0.104521	TAC1	1	geneontology_Biological_Process	0.0476191	Up
GO:0021702	GO:0021702	cerebellar Purkinje cell differentiation	44217	12/18866	0.0132797	0.143245	0.104521	SLC25A46	1	geneontology_Biological_Process	0.0476191	Up
GO:0031987	GO:0031987	locomotion involved in locomotory behavior	44217	12/18866	0.0132797	0.143245	0.104521	SLC25A46	1	geneontology_Biological_Process	0.0476191	Up
GO:0032490	GO:0032490	detection of molecule of bacterial origin	44217	12/18866	0.0132797	0.143245	0.104521	C4B	1	geneontology_Biological_Process	0.0476191	Up
GO:0033690	GO:0033690	positive regulation of osteoblast proliferation	44217	12/18866	0.0132797	0.143245	0.104521	LTF	1	geneontology_Biological_Process	0.0476191	Up
GO:0035630	GO:0035630	bone mineralization involved in bone maturation	44217	12/18866	0.0132797	0.143245	0.104521	LTF	1	geneontology_Biological_Process	0.0476191	Up
GO:0045760	GO:0045760	positive regulation of action potential	44217	12/18866	0.0132797	0.143245	0.104521	TAC1	1	geneontology_Biological_Process	0.0476191	Up
GO:0046541	GO:0046541	saliva secretion	44217	12/18866	0.0132797	0.143245	0.104521	TAC1	1	geneontology_Biological_Process	0.0476191	Up
GO:2001204	GO:2001204	regulation of osteoclast development	44217	12/18866	0.0132797	0.143245	0.104521	LTF	1	geneontology_Biological_Process	0.0476191	Up
GO:0008228	GO:0008228	opsonization	44217	13/18866	0.0143788	0.143245	0.104521	C4B	1	geneontology_Biological_Process	0.0476191	Up
GO:0010459	GO:0010459	negative regulation of heart rate	44217	13/18866	0.0143788	0.143245	0.104521	TAC1	1	geneontology_Biological_Process	0.0476191	Up
GO:0019755	GO:0019755	one-carbon compound transport	44217	13/18866	0.0143788	0.143245	0.104521	SLC14A1	1	geneontology_Biological_Process	0.0476191	Up
GO:0021554	GO:0021554	optic nerve development	44217	13/18866	0.0143788	0.143245	0.104521	SLC25A46	1	geneontology_Biological_Process	0.0476191	Up
GO:0021694	GO:0021694	cerebellar Purkinje cell layer formation	44217	13/18866	0.0143788	0.143245	0.104521	SLC25A46	1	geneontology_Biological_Process	0.0476191	Up
GO:0031665	GO:0031665	negative regulation of lipopolysaccharide-mediated signaling pathway	44217	13/18866	0.0143788	0.143245	0.104521	LTF	1	geneontology_Biological_Process	0.0476191	Up
GO:0032230	GO:0032230	positive regulation of synaptic transmission, GABAergic	44217	13/18866	0.0143788	0.143245	0.104521	TAC1	1	geneontology_Biological_Process	0.0476191	Up
GO:0046415	GO:0046415	urate metabolic process	44217	13/18866	0.0143788	0.143245	0.104521	SLC16A9	1	geneontology_Biological_Process	0.0476191	Up
GO:0048934	GO:0048934	peripheral nervous system neuron differentiation	44217	13/18866	0.0143788	0.143245	0.104521	SLC25A46	1	geneontology_Biological_Process	0.0476191	Up
GO:0048935	GO:0048935	peripheral nervous system neuron development	44217	13/18866	0.0143788	0.143245	0.104521	SLC25A46	1	geneontology_Biological_Process	0.0476191	Up
GO:0060456	GO:0060456	positive regulation of digestive system process	44217	13/18866	0.0143788	0.143245	0.104521	TAC1	1	geneontology_Biological_Process	0.0476191	Up
GO:0072182	GO:0072182	regulation of nephron tubule epithelial cell differentiation	44217	13/18866	0.0143788	0.143245	0.104521	WWTR1	1	geneontology_Biological_Process	0.0476191	Up
GO:0035815	GO:0035815	positive regulation of renal sodium excretion	44217	14/18866	0.0154766	0.143454	0.104674	TAC1	1	geneontology_Biological_Process	0.0476191	Up
GO:0044793	GO:0044793	negative regulation by host of viral process	44217	14/18866	0.0154766	0.143454	0.104674	LTF	1	geneontology_Biological_Process	0.0476191	Up
GO:1901678	GO:1901678	iron coordination entity transport	44217	14/18866	0.0154766	0.143454	0.104674	LTF	1	geneontology_Biological_Process	0.0476191	Up
GO:0043101	GO:0043101	purine-containing compound salvage	44217	15/18866	0.0165733	0.143454	0.104674	GMPR	1	geneontology_Biological_Process	0.0476191	Up
GO:0044406	GO:0044406	adhesion of symbiont to host	44217	15/18866	0.0165733	0.143454	0.104674	LTF	1	geneontology_Biological_Process	0.0476191	Up
GO:0072160	GO:0072160	nephron tubule epithelial cell differentiation	44217	15/18866	0.0165733	0.143454	0.104674	WWTR1	1	geneontology_Biological_Process	0.0476191	Up
GO:0090148	GO:0090148	membrane fission	44217	15/18866	0.0165733	0.143454	0.104674	SLC25A46	1	geneontology_Biological_Process	0.0476191	Up
GO:2000846	GO:2000846	regulation of corticosteroid hormone secretion	44217	15/18866	0.0165733	0.143454	0.104674	TAC1	1	geneontology_Biological_Process	0.0476191	Up
GO:0035930	GO:0035930	corticosteroid hormone secretion	44217	16/18866	0.0176689	0.146407	0.106828	TAC1	1	geneontology_Biological_Process	0.0476191	Up
GO:0021692	GO:0021692	cerebellar Purkinje cell layer morphogenesis	44217	17/18866	0.0187632	0.146407	0.106828	SLC25A46	1	geneontology_Biological_Process	0.0476191	Up
GO:0006825	GO:0006825	copper ion transport	44217	18/18866	0.0198565	0.146407	0.106828	CP	1	geneontology_Biological_Process	0.0476191	Up
GO:0032780	GO:0032780	negative regulation of ATPase activity	44217	18/18866	0.0198565	0.146407	0.106828	LTF	1	geneontology_Biological_Process	0.0476191	Up
GO:0035994	GO:0035994	response to muscle stretch	44217	18/18866	0.0198565	0.146407	0.106828	FOS	1	geneontology_Biological_Process	0.0476191	Up
GO:0036035	GO:0036035	osteoclast development	44217	18/18866	0.0198565	0.146407	0.106828	LTF	1	geneontology_Biological_Process	0.0476191	Up
GO:2000831	GO:2000831	regulation of steroid hormone secretion	44217	18/18866	0.0198565	0.146407	0.106828	TAC1	1	geneontology_Biological_Process	0.0476191	Up
GO:0035988	GO:0035988	chondrocyte proliferation	44217	19/18866	0.0209485	0.146407	0.106828	LTF	1	geneontology_Biological_Process	0.0476191	Up
GO:2000696	GO:2000696	regulation of epithelial cell differentiation involved in kidney development	44217	19/18866	0.0209485	0.146407	0.106828	WWTR1	1	geneontology_Biological_Process	0.0476191	Up
GO:0006144	GO:0006144	purine nucleobase metabolic process	44217	20/18866	0.0220394	0.146407	0.106828	GMPR	1	geneontology_Biological_Process	0.0476191	Up
GO:0007620	GO:0007620	copulation	44217	20/18866	0.0220394	0.146407	0.106828	TAC1	1	geneontology_Biological_Process	0.0476191	Up
GO:0043931	GO:0043931	ossification involved in bone maturation	44217	20/18866	0.0220394	0.146407	0.106828	LTF	1	geneontology_Biological_Process	0.0476191	Up
GO:0051412	GO:0051412	response to corticosterone	44217	20/18866	0.0220394	0.146407	0.106828	FOS	1	geneontology_Biological_Process	0.0476191	Up
GO:0072234	GO:0072234	metanephric nephron tubule development	44217	20/18866	0.0220394	0.146407	0.106828	WWTR1	1	geneontology_Biological_Process	0.0476191	Up
GO:0002573	GO:0002573	myeloid leukocyte differentiation	44248	210/18866	0.0225351	0.146407	0.106828	LTF/FOS	2	geneontology_Biological_Process	0.0952381	Up
GO:0030278	GO:0030278	regulation of ossification	44248	212/18866	0.0229369	0.146407	0.106828	LTF/TAC1	2	geneontology_Biological_Process	0.0952381	Up
GO:0006833	GO:0006833	water transport	44217	21/18866	0.0231291	0.146407	0.106828	SLC14A1	1	geneontology_Biological_Process	0.0476191	Up
GO:0035813	GO:0035813	regulation of renal sodium excretion	44217	21/18866	0.0231291	0.146407	0.106828	TAC1	1	geneontology_Biological_Process	0.0476191	Up
GO:0035929	GO:0035929	steroid hormone secretion	44217	21/18866	0.0231291	0.146407	0.106828	TAC1	1	geneontology_Biological_Process	0.0476191	Up
GO:0007342	GO:0007342	fusion of sperm to egg plasma membrane involved in single fertilization	44217	22/18866	0.0242177	0.146407	0.106828	SERPINA5	1	geneontology_Biological_Process	0.0476191	Up
GO:0021533	GO:0021533	cell differentiation in hindbrain	44217	22/18866	0.0242177	0.146407	0.106828	SLC25A46	1	geneontology_Biological_Process	0.0476191	Up
GO:0035812	GO:0035812	renal sodium excretion	44217	23/18866	0.0253051	0.146407	0.106828	TAC1	1	geneontology_Biological_Process	0.0476191	Up
GO:0070977	GO:0070977	bone maturation	44217	23/18866	0.0253051	0.146407	0.106828	LTF	1	geneontology_Biological_Process	0.0476191	Up
GO:0072170	GO:0072170	metanephric tubule development	44217	23/18866	0.0253051	0.146407	0.106828	WWTR1	1	geneontology_Biological_Process	0.0476191	Up
GO:0072215	GO:0072215	regulation of metanephros development	44217	23/18866	0.0253051	0.146407	0.106828	WWTR1	1	geneontology_Biological_Process	0.0476191	Up
GO:0072243	GO:0072243	metanephric nephron epithelium development	44217	23/18866	0.0253051	0.146407	0.106828	WWTR1	1	geneontology_Biological_Process	0.0476191	Up
GO:0044706	GO:0044706	multi-multicellular organism process	44248	226/18866	0.0258324	0.146407	0.106828	FOS/TAC1	2	geneontology_Biological_Process	0.0952381	Up
GO:0021697	GO:0021697	cerebellar cortex formation	44217	24/18866	0.0263914	0.146407	0.106828	SLC25A46	1	geneontology_Biological_Process	0.0476191	Up
GO:0034123	GO:0034123	positive regulation of toll-like receptor signaling pathway	44217	24/18866	0.0263914	0.146407	0.106828	LTF	1	geneontology_Biological_Process	0.0476191	Up
GO:0034143	GO:0034143	regulation of toll-like receptor 4 signaling pathway	44217	24/18866	0.0263914	0.146407	0.106828	LTF	1	geneontology_Biological_Process	0.0476191	Up
GO:0044062	GO:0044062	regulation of excretion	44217	24/18866	0.0263914	0.146407	0.106828	TAC1	1	geneontology_Biological_Process	0.0476191	Up
GO:0098581	GO:0098581	detection of external biotic stimulus	44217	24/18866	0.0263914	0.146407	0.106828	C4B	1	geneontology_Biological_Process	0.0476191	Up
GO:0098743	GO:0098743	cell aggregation	44217	24/18866	0.0263914	0.146407	0.106828	LTF	1	geneontology_Biological_Process	0.0476191	Up
GO:0001649	GO:0001649	osteoblast differentiation	44248	231/18866	0.0269011	0.146407	0.106828	WWTR1/LTF	2	geneontology_Biological_Process	0.0952381	Up
GO:0009266	GO:0009266	response to temperature stimulus	44248	233/18866	0.0273337	0.146407	0.106828	FOS/GMPR	2	geneontology_Biological_Process	0.0952381	Up
GO:0002227	GO:0002227	innate immune response in mucosa	44217	26/18866	0.0285605	0.146407	0.106828	LTF	1	geneontology_Biological_Process	0.0476191	Up
GO:0031664	GO:0031664	regulation of lipopolysaccharide-mediated signaling pathway	44217	26/18866	0.0285605	0.146407	0.106828	LTF	1	geneontology_Biological_Process	0.0476191	Up
GO:0035902	GO:0035902	response to immobilization stress	44217	26/18866	0.0285605	0.146407	0.106828	FOS	1	geneontology_Biological_Process	0.0476191	Up
GO:0045026	GO:0045026	plasma membrane fusion	44217	26/18866	0.0285605	0.146407	0.106828	SERPINA5	1	geneontology_Biological_Process	0.0476191	Up
GO:0060390	GO:0060390	regulation of SMAD protein signal transduction	44217	26/18866	0.0285605	0.146407	0.106828	WWTR1	1	geneontology_Biological_Process	0.0476191	Up
GO:0072202	GO:0072202	cell differentiation involved in metanephros development	44217	26/18866	0.0285605	0.146407	0.106828	WWTR1	1	geneontology_Biological_Process	0.0476191	Up
GO:1903010	GO:1903010	regulation of bone development	44217	26/18866	0.0285605	0.146407	0.106828	LTF	1	geneontology_Biological_Process	0.0476191	Up
GO:0045672	GO:0045672	positive regulation of osteoclast differentiation	44217	27/18866	0.0296433	0.146619	0.106983	FOS	1	geneontology_Biological_Process	0.0476191	Up
GO:0048799	GO:0048799	animal organ maturation	44217	27/18866	0.0296433	0.146619	0.106983	LTF	1	geneontology_Biological_Process	0.0476191	Up
GO:0072207	GO:0072207	metanephric epithelium development	44217	27/18866	0.0296433	0.146619	0.106983	WWTR1	1	geneontology_Biological_Process	0.0476191	Up
GO:0021680	GO:0021680	cerebellar Purkinje cell layer development	44217	28/18866	0.030725	0.146619	0.106983	SLC25A46	1	geneontology_Biological_Process	0.0476191	Up
GO:0022011	GO:0022011	myelination in peripheral nervous system	44217	28/18866	0.030725	0.146619	0.106983	SLC25A46	1	geneontology_Biological_Process	0.0476191	Up
GO:0032292	GO:0032292	peripheral nervous system axon ensheathment	44217	28/18866	0.030725	0.146619	0.106983	SLC25A46	1	geneontology_Biological_Process	0.0476191	Up
GO:0042044	GO:0042044	fluid transport	44217	28/18866	0.030725	0.146619	0.106983	SLC14A1	1	geneontology_Biological_Process	0.0476191	Up
GO:0045671	GO:0045671	negative regulation of osteoclast differentiation	44217	29/18866	0.0318055	0.146619	0.106983	LTF	1	geneontology_Biological_Process	0.0476191	Up
GO:0045822	GO:0045822	negative regulation of heart contraction	44217	29/18866	0.0318055	0.146619	0.106983	TAC1	1	geneontology_Biological_Process	0.0476191	Up
GO:0007271	GO:0007271	synaptic transmission, cholinergic	44217	30/18866	0.0328849	0.146619	0.106983	TAC1	1	geneontology_Biological_Process	0.0476191	Up
GO:0033688	GO:0033688	regulation of osteoblast proliferation	44217	30/18866	0.0328849	0.146619	0.106983	LTF	1	geneontology_Biological_Process	0.0476191	Up
GO:0044788	GO:0044788	modulation by host of viral process	44217	30/18866	0.0328849	0.146619	0.106983	LTF	1	geneontology_Biological_Process	0.0476191	Up
GO:0048265	GO:0048265	response to pain	44217	30/18866	0.0328849	0.146619	0.106983	TAC1	1	geneontology_Biological_Process	0.0476191	Up
GO:0007611	GO:0007611	learning or memory	44248	260/18866	0.0334458	0.146619	0.106983	FOS/TAC1	2	geneontology_Biological_Process	0.0952381	Up
GO:0001894	GO:0001894	tissue homeostasis	44248	261/18866	0.0336817	0.146619	0.106983	WWTR1/LTF	2	geneontology_Biological_Process	0.0952381	Up
GO:0002675	GO:0002675	positive regulation of acute inflammatory response	44217	31/18866	0.0339631	0.146619	0.106983	TAC1	1	geneontology_Biological_Process	0.0476191	Up
GO:0014044	GO:0014044	Schwann cell development	44217	31/18866	0.0339631	0.146619	0.106983	SLC25A46	1	geneontology_Biological_Process	0.0476191	Up
GO:0014072	GO:0014072	response to isoquinoline alkaloid	44217	31/18866	0.0339631	0.146619	0.106983	TAC1	1	geneontology_Biological_Process	0.0476191	Up
GO:0043278	GO:0043278	response to morphine	44217	31/18866	0.0339631	0.146619	0.106983	TAC1	1	geneontology_Biological_Process	0.0476191	Up
GO:0045637	GO:0045637	regulation of myeloid cell differentiation	44248	263/18866	0.0341555	0.146619	0.106983	LTF/FOS	2	geneontology_Biological_Process	0.0952381	Up
GO:0051385	GO:0051385	response to mineralocorticoid	44217	32/18866	0.0350402	0.149203	0.108868	FOS	1	geneontology_Biological_Process	0.0476191	Up
GO:0021696	GO:0021696	cerebellar cortex morphogenesis	44217	33/18866	0.0361161	0.150774	0.110014	SLC25A46	1	geneontology_Biological_Process	0.0476191	Up
GO:0007616	GO:0007616	long-term memory	44217	34/18866	0.0371909	0.150774	0.110014	TAC1	1	geneontology_Biological_Process	0.0476191	Up
GO:0030431	GO:0030431	sleep	44217	34/18866	0.0371909	0.150774	0.110014	FOS	1	geneontology_Biological_Process	0.0476191	Up
GO:0042908	GO:0042908	xenobiotic transport	44217	34/18866	0.0371909	0.150774	0.110014	SLC47A2	1	geneontology_Biological_Process	0.0476191	Up
GO:0043094	GO:0043094	cellular metabolic compound salvage	44217	34/18866	0.0371909	0.150774	0.110014	GMPR	1	geneontology_Biological_Process	0.0476191	Up
GO:0009112	GO:0009112	nucleobase metabolic process	44217	35/18866	0.0382645	0.150774	0.110014	GMPR	1	geneontology_Biological_Process	0.0476191	Up
GO:0032228	GO:0032228	regulation of synaptic transmission, GABAergic	44217	35/18866	0.0382645	0.150774	0.110014	TAC1	1	geneontology_Biological_Process	0.0476191	Up
GO:0033687	GO:0033687	osteoblast proliferation	44217	35/18866	0.0382645	0.150774	0.110014	LTF	1	geneontology_Biological_Process	0.0476191	Up
GO:0098751	GO:0098751	bone cell development	44217	35/18866	0.0382645	0.150774	0.110014	LTF	1	geneontology_Biological_Process	0.0476191	Up
GO:0098801	GO:0098801	regulation of renal system process	44217	35/18866	0.0382645	0.150774	0.110014	TAC1	1	geneontology_Biological_Process	0.0476191	Up
GO:0001822	GO:0001822	kidney development	44248	283/18866	0.0390373	0.152679	0.111405	WWTR1/CRLF1	2	geneontology_Biological_Process	0.0952381	Up
GO:0009595	GO:0009595	detection of biotic stimulus	44217	36/18866	0.0393371	0.15272	0.111435	C4B	1	geneontology_Biological_Process	0.0476191	Up
GO:0032941	GO:0032941	secretion by tissue	44217	37/18866	0.0404084	0.153152	0.11175	TAC1	1	geneontology_Biological_Process	0.0476191	Up
GO:0062208	GO:0062208	positive regulation of pattern recognition receptor signaling pathway	44217	37/18866	0.0404084	0.153152	0.11175	LTF	1	geneontology_Biological_Process	0.0476191	Up
GO:1902105	GO:1902105	regulation of leukocyte differentiation	44248	290/18866	0.0408062	0.153152	0.11175	LTF/FOS	2	geneontology_Biological_Process	0.0952381	Up
GO:0072001	GO:0072001	renal system development	44248	292/18866	0.0413172	0.153152	0.11175	WWTR1/CRLF1	2	geneontology_Biological_Process	0.0952381	Up
GO:0002385	GO:0002385	mucosal immune response	44217	38/18866	0.0414787	0.153152	0.11175	LTF	1	geneontology_Biological_Process	0.0476191	Up
GO:0071276	GO:0071276	cellular response to cadmium ion	44217	38/18866	0.0414787	0.153152	0.11175	FOS	1	geneontology_Biological_Process	0.0476191	Up
GO:1903523	GO:1903523	negative regulation of blood circulation	44217	38/18866	0.0414787	0.153152	0.11175	TAC1	1	geneontology_Biological_Process	0.0476191	Up
GO:0014037	GO:0014037	Schwann cell differentiation	44217	39/18866	0.0425478	0.153197	0.111783	SLC25A46	1	geneontology_Biological_Process	0.0476191	Up
GO:0003015	GO:0003015	heart process	44248	297/18866	0.0426054	0.153197	0.111783	WWTR1/TAC1	2	geneontology_Biological_Process	0.0952381	Up
GO:0021587	GO:0021587	cerebellum morphogenesis	44217	40/18866	0.0436157	0.153197	0.111783	SLC25A46	1	geneontology_Biological_Process	0.0476191	Up
GO:0030501	GO:0030501	positive regulation of bone mineralization	44217	40/18866	0.0436157	0.153197	0.111783	LTF	1	geneontology_Biological_Process	0.0476191	Up
GO:0034142	GO:0034142	toll-like receptor 4 signaling pathway	44217	40/18866	0.0436157	0.153197	0.111783	LTF	1	geneontology_Biological_Process	0.0476191	Up
GO:0140353	GO:0140353	lipid export from cell	44217	40/18866	0.0436157	0.153197	0.111783	TAC1	1	geneontology_Biological_Process	0.0476191	Up
GO:1902895	GO:1902895	positive regulation of pri-miRNA transcription by RNA polymerase II	44217	40/18866	0.0436157	0.153197	0.111783	FOS	1	geneontology_Biological_Process	0.0476191	Up
GO:0050890	GO:0050890	cognition	44248	302/18866	0.0439088	0.153197	0.111783	FOS/TAC1	2	geneontology_Biological_Process	0.0952381	Up
GO:0002251	GO:0002251	organ or tissue specific immune response	44217	41/18866	0.0446825	0.153197	0.111783	LTF	1	geneontology_Biological_Process	0.0476191	Up
GO:0007618	GO:0007618	mating	44217	41/18866	0.0446825	0.153197	0.111783	TAC1	1	geneontology_Biological_Process	0.0476191	Up
GO:0050832	GO:0050832	defense response to fungus	44217	41/18866	0.0446825	0.153197	0.111783	LTF	1	geneontology_Biological_Process	0.0476191	Up
GO:0000266	GO:0000266	mitochondrial fission	44217	42/18866	0.0457482	0.15484	0.112981	SLC25A46	1	geneontology_Biological_Process	0.0476191	Up
GO:0044058	GO:0044058	regulation of digestive system process	44217	42/18866	0.0457482	0.15484	0.112981	TAC1	1	geneontology_Biological_Process	0.0476191	Up
GO:0017145	GO:0017145	stem cell division	44217	44/18866	0.0478762	0.157992	0.115281	WWTR1	1	geneontology_Biological_Process	0.0476191	Up
GO:0021575	GO:0021575	hindbrain morphogenesis	44217	44/18866	0.0478762	0.157992	0.115281	SLC25A46	1	geneontology_Biological_Process	0.0476191	Up
GO:0035329	GO:0035329	hippo signaling	44217	44/18866	0.0478762	0.157992	0.115281	WWTR1	1	geneontology_Biological_Process	0.0476191	Up
GO:0044060	GO:0044060	regulation of endocrine process	44217	44/18866	0.0478762	0.157992	0.115281	TAC1	1	geneontology_Biological_Process	0.0476191	Up
GO:1901214	GO:1901214	regulation of neuron death	44248	321/18866	0.0489974	0.160687	0.117248	CRLF1/FOS	2	geneontology_Biological_Process	0.0952381	Up
GO:0032570	GO:0032570	response to progesterone	44217	46/18866	0.0499997	0.162962	0.118908	FOS	1	geneontology_Biological_Process	0.0476191	Up
GO:0035850	GO:0035850	epithelial cell differentiation involved in kidney development	44217	47/18866	0.0510597	0.163801	0.11952	WWTR1	1	geneontology_Biological_Process	0.0476191	Up
GO:0060986	GO:0060986	endocrine hormone secretion	44217	47/18866	0.0510597	0.163801	0.11952	TAC1	1	geneontology_Biological_Process	0.0476191	Up
GO:0001655	GO:0001655	urogenital system development	44248	330/18866	0.0514806	0.163801	0.11952	WWTR1/CRLF1	2	geneontology_Biological_Process	0.0952381	Up
GO:0051932	GO:0051932	synaptic transmission, GABAergic	44217	48/18866	0.0521187	0.163801	0.11952	TAC1	1	geneontology_Biological_Process	0.0476191	Up
GO:0070169	GO:0070169	positive regulation of biomineral tissue development	44217	48/18866	0.0521187	0.163801	0.11952	LTF	1	geneontology_Biological_Process	0.0476191	Up
GO:0110151	GO:0110151	positive regulation of biomineralization	44217	48/18866	0.0521187	0.163801	0.11952	LTF	1	geneontology_Biological_Process	0.0476191	Up
GO:0002673	GO:0002673	regulation of acute inflammatory response	44217	49/18866	0.0531765	0.163812	0.119528	TAC1	1	geneontology_Biological_Process	0.0476191	Up
GO:1990090	GO:1990090	cellular response to nerve growth factor stimulus	44217	49/18866	0.0531765	0.163812	0.119528	TAC1	1	geneontology_Biological_Process	0.0476191	Up
GO:0010718	GO:0010718	positive regulation of epithelial to mesenchymal transition	44217	50/18866	0.0542331	0.163812	0.119528	WWTR1	1	geneontology_Biological_Process	0.0476191	Up
GO:0021695	GO:0021695	cerebellar cortex development	44217	50/18866	0.0542331	0.163812	0.119528	SLC25A46	1	geneontology_Biological_Process	0.0476191	Up
GO:0007596	GO:0007596	blood coagulation	44248	343/18866	0.0551471	0.163812	0.119528	SERPINA5/F5	2	geneontology_Biological_Process	0.0952381	Up
GO:0002762	GO:0002762	negative regulation of myeloid leukocyte differentiation	44217	51/18866	0.0552887	0.163812	0.119528	LTF	1	geneontology_Biological_Process	0.0476191	Up
GO:0021545	GO:0021545	cranial nerve development	44217	51/18866	0.0552887	0.163812	0.119528	SLC25A46	1	geneontology_Biological_Process	0.0476191	Up
GO:0043277	GO:0043277	apoptotic cell clearance	44217	51/18866	0.0552887	0.163812	0.119528	C4B	1	geneontology_Biological_Process	0.0476191	Up
GO:1902893	GO:1902893	regulation of pri-miRNA transcription by RNA polymerase II	44217	51/18866	0.0552887	0.163812	0.119528	FOS	1	geneontology_Biological_Process	0.0476191	Up
GO:0051496	GO:0051496	positive regulation of stress fiber assembly	44217	52/18866	0.0563431	0.163812	0.119528	TAC1	1	geneontology_Biological_Process	0.0476191	Up
GO:0055078	GO:0055078	sodium ion homeostasis	44217	52/18866	0.0563431	0.163812	0.119528	TAC1	1	geneontology_Biological_Process	0.0476191	Up
GO:1990089	GO:1990089	response to nerve growth factor	44217	52/18866	0.0563431	0.163812	0.119528	TAC1	1	geneontology_Biological_Process	0.0476191	Up
GO:0007599	GO:0007599	hemostasis	44248	348/18866	0.0565818	0.163812	0.119528	SERPINA5/F5	2	geneontology_Biological_Process	0.0952381	Up
GO:0050817	GO:0050817	coagulation	44248	349/18866	0.0568704	0.163812	0.119528	SERPINA5/F5	2	geneontology_Biological_Process	0.0952381	Up
GO:0045599	GO:0045599	negative regulation of fat cell differentiation	44217	53/18866	0.0573964	0.163812	0.119528	WWTR1	1	geneontology_Biological_Process	0.0476191	Up
GO:0051703	GO:0051703	intraspecies interaction between organisms	44217	53/18866	0.0573964	0.163812	0.119528	LTF	1	geneontology_Biological_Process	0.0476191	Up
GO:0061614	GO:0061614	pri-miRNA transcription by RNA polymerase II	44217	53/18866	0.0573964	0.163812	0.119528	FOS	1	geneontology_Biological_Process	0.0476191	Up
GO:0009620	GO:0009620	response to fungus	44217	54/18866	0.0584486	0.165918	0.121065	LTF	1	geneontology_Biological_Process	0.0476191	Up
GO:0007178	GO:0007178	transmembrane receptor protein serine/threonine kinase signaling pathway	44248	359/18866	0.0597849	0.168518	0.122962	WWTR1/FOS	2	geneontology_Biological_Process	0.0952381	Up
GO:0070997	GO:0070997	neuron death	44248	360/18866	0.0600792	0.168518	0.122962	CRLF1/FOS	2	geneontology_Biological_Process	0.0952381	Up
GO:0090183	GO:0090183	regulation of kidney development	44217	56/18866	0.0605496	0.168518	0.122962	WWTR1	1	geneontology_Biological_Process	0.0476191	Up
GO:0043687	GO:0043687	post-translational protein modification	44248	363/18866	0.0609653	0.168518	0.122962	CP/F5	2	geneontology_Biological_Process	0.0952381	Up
GO:0061005	GO:0061005	cell differentiation involved in kidney development	44217	57/18866	0.0615984	0.168518	0.122962	WWTR1	1	geneontology_Biological_Process	0.0476191	Up
GO:0098900	GO:0098900	regulation of action potential	44217	57/18866	0.0615984	0.168518	0.122962	TAC1	1	geneontology_Biological_Process	0.0476191	Up
GO:1903556	GO:1903556	negative regulation of tumor necrosis factor superfamily cytokine production	44217	57/18866	0.0615984	0.168518	0.122962	LTF	1	geneontology_Biological_Process	0.0476191	Up
GO:0002763	GO:0002763	positive regulation of myeloid leukocyte differentiation	44217	58/18866	0.0626461	0.170501	0.124408	FOS	1	geneontology_Biological_Process	0.0476191	Up
GO:0019731	GO:0019731	antibacterial humoral response	44217	59/18866	0.0636927	0.17158	0.125196	LTF	1	geneontology_Biological_Process	0.0476191	Up
GO:0031663	GO:0031663	lipopolysaccharide-mediated signaling pathway	44217	59/18866	0.0636927	0.17158	0.125196	LTF	1	geneontology_Biological_Process	0.0476191	Up
GO:0006959	GO:0006959	humoral immune response	44248	377/18866	0.0651607	0.174644	0.127432	LTF/C4B	2	geneontology_Biological_Process	0.0952381	Up
GO:0045071	GO:0045071	negative regulation of viral genome replication	44217	61/18866	0.0657826	0.17542	0.127998	LTF	1	geneontology_Biological_Process	0.0476191	Up
GO:0032233	GO:0032233	positive regulation of actin filament bundle assembly	44217	62/18866	0.0668258	0.17642	0.128728	TAC1	1	geneontology_Biological_Process	0.0476191	Up
GO:0051851	GO:0051851	modulation by host of symbiont process	44217	62/18866	0.0668258	0.17642	0.128728	LTF	1	geneontology_Biological_Process	0.0476191	Up
GO:0032835	GO:0032835	glomerulus development	44217	64/18866	0.068909	0.180119	0.131426	WWTR1	1	geneontology_Biological_Process	0.0476191	Up
GO:0046686	GO:0046686	response to cadmium ion	44217	64/18866	0.068909	0.180119	0.131426	FOS	1	geneontology_Biological_Process	0.0476191	Up
GO:0007588	GO:0007588	excretion	44217	65/18866	0.069949	0.181044	0.132102	TAC1	1	geneontology_Biological_Process	0.0476191	Up
GO:0031640	GO:0031640	killing of cells of other organism	44217	65/18866	0.069949	0.181044	0.132102	LTF	1	geneontology_Biological_Process	0.0476191	Up
GO:0045669	GO:0045669	positive regulation of osteoblast differentiation	44217	66/18866	0.0709878	0.181046	0.132103	LTF	1	geneontology_Biological_Process	0.0476191	Up
GO:0048207	GO:0048207	vesicle targeting, rough ER to cis-Golgi	44217	66/18866	0.0709878	0.181046	0.132103	F5	1	geneontology_Biological_Process	0.0476191	Up
GO:0048208	GO:0048208	COPII vesicle coating	44217	66/18866	0.0709878	0.181046	0.132103	F5	1	geneontology_Biological_Process	0.0476191	Up
GO:0044782	GO:0044782	cilium organization	44248	397/18866	0.071321	0.181046	0.132103	WWTR1/CFAP126	2	geneontology_Biological_Process	0.0952381	Up
GO:0050766	GO:0050766	positive regulation of phagocytosis	44217	68/18866	0.0730622	0.184578	0.13468	C4B	1	geneontology_Biological_Process	0.0476191	Up
GO:0035914	GO:0035914	skeletal muscle cell differentiation	44217	69/18866	0.0740977	0.186303	0.135939	FOS	1	geneontology_Biological_Process	0.0476191	Up
GO:0006901	GO:0006901	vesicle coating	44217	70/18866	0.0751321	0.187121	0.136536	F5	1	geneontology_Biological_Process	0.0476191	Up
GO:0032370	GO:0032370	positive regulation of lipid transport	44217	70/18866	0.0751321	0.187121	0.136536	TAC1	1	geneontology_Biological_Process	0.0476191	Up
GO:0042531	GO:0042531	positive regulation of tyrosine phosphorylation of STAT protein	44217	71/18866	0.0761654	0.188804	0.137764	CRLF1	1	geneontology_Biological_Process	0.0476191	Up
GO:0061515	GO:0061515	myeloid cell development	44217	72/18866	0.0771976	0.190469	0.138978	LTF	1	geneontology_Biological_Process	0.0476191	Up
GO:0090114	GO:0090114	COPII-coated vesicle budding	44217	73/18866	0.0782287	0.19109	0.139431	F5	1	geneontology_Biological_Process	0.0476191	Up
GO:0006305	GO:0006305	DNA alkylation	44217	74/18866	0.0792588	0.19109	0.139431	FOS	1	geneontology_Biological_Process	0.0476191	Up
GO:0006306	GO:0006306	DNA methylation	44217	74/18866	0.0792588	0.19109	0.139431	FOS	1	geneontology_Biological_Process	0.0476191	Up
GO:0034121	GO:0034121	regulation of toll-like receptor signaling pathway	44217	74/18866	0.0792588	0.19109	0.139431	LTF	1	geneontology_Biological_Process	0.0476191	Up
GO:0048199	GO:0048199	vesicle targeting, to, from or within Golgi	44217	74/18866	0.0792588	0.19109	0.139431	F5	1	geneontology_Biological_Process	0.0476191	Up
GO:0043161	GO:0043161	proteasome-mediated ubiquitin-dependent protein catabolic process	44248	424/18866	0.0799318	0.191819	0.139963	ANKIB1/WWTR1	2	geneontology_Biological_Process	0.0952381	Up
GO:0061844	GO:0061844	antimicrobial humoral immune response mediated by antimicrobial peptide	44217	75/18866	0.0802877	0.191819	0.139963	LTF	1	geneontology_Biological_Process	0.0476191	Up
GO:0033555	GO:0033555	multicellular organismal response to stress	44217	76/18866	0.0813155	0.19323	0.140993	TAC1	1	geneontology_Biological_Process	0.0476191	Up
GO:0030099	GO:0030099	myeloid cell differentiation	44248	431/18866	0.0822167	0.19323	0.140993	LTF/FOS	2	geneontology_Biological_Process	0.0952381	Up
GO:0007422	GO:0007422	peripheral nervous system development	44217	77/18866	0.0823423	0.19323	0.140993	SLC25A46	1	geneontology_Biological_Process	0.0476191	Up
GO:0030500	GO:0030500	regulation of bone mineralization	44217	77/18866	0.0823423	0.19323	0.140993	LTF	1	geneontology_Biological_Process	0.0476191	Up
GO:0001895	GO:0001895	retina homeostasis	44217	78/18866	0.0833679	0.193736	0.141362	LTF	1	geneontology_Biological_Process	0.0476191	Up
GO:0000422	GO:0000422	autophagy of mitochondrion	44217	79/18866	0.0843924	0.193736	0.141362	SLC25A46	1	geneontology_Biological_Process	0.0476191	Up
GO:0021675	GO:0021675	nerve development	44217	79/18866	0.0843924	0.193736	0.141362	SLC25A46	1	geneontology_Biological_Process	0.0476191	Up
GO:0043462	GO:0043462	regulation of ATPase activity	44217	79/18866	0.0843924	0.193736	0.141362	LTF	1	geneontology_Biological_Process	0.0476191	Up
GO:0061726	GO:0061726	mitochondrion disassembly	44217	79/18866	0.0843924	0.193736	0.141362	SLC25A46	1	geneontology_Biological_Process	0.0476191	Up
GO:0048194	GO:0048194	Golgi vesicle budding	44217	81/18866	0.0864383	0.196722	0.143541	F5	1	geneontology_Biological_Process	0.0476191	Up
GO:0050829	GO:0050829	defense response to Gram-negative bacterium	44217	81/18866	0.0864383	0.196722	0.143541	LTF	1	geneontology_Biological_Process	0.0476191	Up
GO:0071277	GO:0071277	cellular response to calcium ion	44217	83/18866	0.0884797	0.200503	0.1463	FOS	1	geneontology_Biological_Process	0.0476191	Up
GO:0050886	GO:0050886	endocrine process	44217	84/18866	0.0894989	0.201946	0.147353	TAC1	1	geneontology_Biological_Process	0.0476191	Up
GO:0051090	GO:0051090	regulation of DNA-binding transcription factor activity	44248	455/18866	0.0902056	0.202675	0.147885	LTF/FOS	2	geneontology_Biological_Process	0.0952381	Up
GO:0042509	GO:0042509	regulation of tyrosine phosphorylation of STAT protein	44217	86/18866	0.0915338	0.203923	0.148796	CRLF1	1	geneontology_Biological_Process	0.0476191	Up
GO:1903901	GO:1903901	negative regulation of viral life cycle	44217	86/18866	0.0915338	0.203923	0.148796	LTF	1	geneontology_Biological_Process	0.0476191	Up
GO:0032436	GO:0032436	positive regulation of proteasomal ubiquitin-dependent protein catabolic process	44217	87/18866	0.0925497	0.204372	0.149123	ANKIB1	1	geneontology_Biological_Process	0.0476191	Up
GO:0007260	GO:0007260	tyrosine phosphorylation of STAT protein	44217	89/18866	0.0945781	0.204372	0.149123	CRLF1	1	geneontology_Biological_Process	0.0476191	Up
GO:0060249	GO:0060249	anatomical structure homeostasis	44248	469/18866	0.0949717	0.204372	0.149123	WWTR1/LTF	2	geneontology_Biological_Process	0.0952381	Up
GO:0046427	GO:0046427	positive regulation of receptor signaling pathway via JAK-STAT	44217	90/18866	0.0955908	0.204372	0.149123	CRLF1	1	geneontology_Biological_Process	0.0476191	Up
GO:0072521	GO:0072521	purine-containing compound metabolic process	44248	472/18866	0.0960028	0.204372	0.149123	SLC16A9/GMPR	2	geneontology_Biological_Process	0.0952381	Up
GO:0001656	GO:0001656	metanephros development	44217	91/18866	0.0966023	0.204372	0.149123	WWTR1	1	geneontology_Biological_Process	0.0476191	Up
GO:0051492	GO:0051492	regulation of stress fiber assembly	44217	91/18866	0.0966023	0.204372	0.149123	TAC1	1	geneontology_Biological_Process	0.0476191	Up
GO:0031146	GO:0031146	SCF-dependent proteasomal ubiquitin-dependent protein catabolic process	44217	93/18866	0.0986221	0.204372	0.149123	WWTR1	1	geneontology_Biological_Process	0.0476191	Up
GO:0051702	GO:0051702	interaction with symbiont	44217	93/18866	0.0986221	0.204372	0.149123	LTF	1	geneontology_Biological_Process	0.0476191	Up
GO:0072080	GO:0072080	nephron tubule development	44217	93/18866	0.0986221	0.204372	0.149123	WWTR1	1	geneontology_Biological_Process	0.0476191	Up
GO:1904894	GO:1904894	positive regulation of receptor signaling pathway via STAT	44217	93/18866	0.0986221	0.204372	0.149123	CRLF1	1	geneontology_Biological_Process	0.0476191	Up
GO:2000117	GO:2000117	negative regulation of cysteine-type endopeptidase activity	44217	93/18866	0.0986221	0.204372	0.149123	LTF	1	geneontology_Biological_Process	0.0476191	Up
GO:0051591	GO:0051591	response to cAMP	44217	94/18866	0.0996304	0.204372	0.149123	FOS	1	geneontology_Biological_Process	0.0476191	Up
GO:0060349	GO:0060349	bone morphogenesis	44217	94/18866	0.0996304	0.204372	0.149123	LTF	1	geneontology_Biological_Process	0.0476191	Up
GO:0060993	GO:0060993	kidney morphogenesis	44217	94/18866	0.0996304	0.204372	0.149123	WWTR1	1	geneontology_Biological_Process	0.0476191	Up
GO:1905954	GO:1905954	positive regulation of lipid localization	44217	94/18866	0.0996304	0.204372	0.149123	TAC1	1	geneontology_Biological_Process	0.0476191	Up
GO:0010498	GO:0010498	proteasomal protein catabolic process	44248	483/18866	0.099812	0.204372	0.149123	ANKIB1/WWTR1	2	geneontology_Biological_Process	0.0952381	Up
GO:0006903	GO:0006903	vesicle targeting	44217	95/18866	0.100638	0.204372	0.149123	F5	1	geneontology_Biological_Process	0.0476191	Up
GO:0007589	GO:0007589	body fluid secretion	44217	95/18866	0.100638	0.204372	0.149123	TAC1	1	geneontology_Biological_Process	0.0476191	Up
GO:0045638	GO:0045638	negative regulation of myeloid cell differentiation	44217	95/18866	0.100638	0.204372	0.149123	LTF	1	geneontology_Biological_Process	0.0476191	Up
GO:0061326	GO:0061326	renal tubule development	44217	95/18866	0.100638	0.204372	0.149123	WWTR1	1	geneontology_Biological_Process	0.0476191	Up
GO:0070167	GO:0070167	regulation of biomineral tissue development	44217	95/18866	0.100638	0.204372	0.149123	LTF	1	geneontology_Biological_Process	0.0476191	Up
GO:0110149	GO:0110149	regulation of biomineralization	44217	95/18866	0.100638	0.204372	0.149123	LTF	1	geneontology_Biological_Process	0.0476191	Up
GO:0050764	GO:0050764	regulation of phagocytosis	44217	97/18866	0.102649	0.20466	0.149334	C4B	1	geneontology_Biological_Process	0.0476191	Up
GO:1901216	GO:1901216	positive regulation of neuron death	44217	97/18866	0.102649	0.20466	0.149334	FOS	1	geneontology_Biological_Process	0.0476191	Up
GO:0001657	GO:0001657	ureteric bud development	44217	98/18866	0.103653	0.20466	0.149334	CRLF1	1	geneontology_Biological_Process	0.0476191	Up
GO:0002832	GO:0002832	negative regulation of response to biotic stimulus	44217	98/18866	0.103653	0.20466	0.149334	LTF	1	geneontology_Biological_Process	0.0476191	Up
GO:0044728	GO:0044728	DNA methylation or demethylation	44217	98/18866	0.103653	0.20466	0.149334	FOS	1	geneontology_Biological_Process	0.0476191	Up
GO:0010717	GO:0010717	regulation of epithelial to mesenchymal transition	44217	99/18866	0.104656	0.20466	0.149334	WWTR1	1	geneontology_Biological_Process	0.0476191	Up
GO:0051817	GO:0051817	modulation of process of other organism involved in symbiotic interaction	44217	99/18866	0.104656	0.20466	0.149334	LTF	1	geneontology_Biological_Process	0.0476191	Up
GO:0062207	GO:0062207	regulation of pattern recognition receptor signaling pathway	44217	99/18866	0.104656	0.20466	0.149334	LTF	1	geneontology_Biological_Process	0.0476191	Up
GO:0072163	GO:0072163	mesonephric epithelium development	44217	99/18866	0.104656	0.20466	0.149334	CRLF1	1	geneontology_Biological_Process	0.0476191	Up
GO:0072164	GO:0072164	mesonephric tubule development	44217	99/18866	0.104656	0.20466	0.149334	CRLF1	1	geneontology_Biological_Process	0.0476191	Up
GO:1903706	GO:1903706	regulation of hemopoiesis	44248	498/18866	0.105077	0.204686	0.149352	LTF/FOS	2	geneontology_Biological_Process	0.0952381	Up
GO:0045069	GO:0045069	regulation of viral genome replication	44217	100/18866	0.105658	0.204686	0.149352	LTF	1	geneontology_Biological_Process	0.0476191	Up
GO:0045639	GO:0045639	positive regulation of myeloid cell differentiation	44217	101/18866	0.106659	0.204686	0.149352	FOS	1	geneontology_Biological_Process	0.0476191	Up
GO:0022600	GO:0022600	digestive system process	44217	102/18866	0.107658	0.204686	0.149352	TAC1	1	geneontology_Biological_Process	0.0476191	Up
GO:0110020	GO:0110020	regulation of actomyosin structure organization	44217	102/18866	0.107658	0.204686	0.149352	TAC1	1	geneontology_Biological_Process	0.0476191	Up
GO:2000060	GO:2000060	positive regulation of ubiquitin-dependent protein catabolic process	44217	102/18866	0.107658	0.204686	0.149352	ANKIB1	1	geneontology_Biological_Process	0.0476191	Up
GO:0001823	GO:0001823	mesonephros development	44217	103/18866	0.108657	0.204686	0.149352	CRLF1	1	geneontology_Biological_Process	0.0476191	Up
GO:0002027	GO:0002027	regulation of heart rate	44217	104/18866	0.109655	0.204686	0.149352	TAC1	1	geneontology_Biological_Process	0.0476191	Up
GO:0032231	GO:0032231	regulation of actin filament bundle assembly	44217	104/18866	0.109655	0.204686	0.149352	TAC1	1	geneontology_Biological_Process	0.0476191	Up
GO:0043279	GO:0043279	response to alkaloid	44217	104/18866	0.109655	0.204686	0.149352	TAC1	1	geneontology_Biological_Process	0.0476191	Up
GO:0048525	GO:0048525	negative regulation of viral process	44217	104/18866	0.109655	0.204686	0.149352	LTF	1	geneontology_Biological_Process	0.0476191	Up
GO:0007631	GO:0007631	feeding behavior	44217	105/18866	0.110651	0.204686	0.149352	FOS	1	geneontology_Biological_Process	0.0476191	Up
GO:0021549	GO:0021549	cerebellum development	44217	105/18866	0.110651	0.204686	0.149352	SLC25A46	1	geneontology_Biological_Process	0.0476191	Up
GO:1902106	GO:1902106	negative regulation of leukocyte differentiation	44217	105/18866	0.110651	0.204686	0.149352	LTF	1	geneontology_Biological_Process	0.0476191	Up
GO:0007218	GO:0007218	neuropeptide signaling pathway	44217	106/18866	0.111647	0.204686	0.149352	TAC1	1	geneontology_Biological_Process	0.0476191	Up
GO:0019233	GO:0019233	sensory perception of pain	44217	106/18866	0.111647	0.204686	0.149352	TAC1	1	geneontology_Biological_Process	0.0476191	Up
GO:0030038	GO:0030038	contractile actin filament bundle assembly	44217	106/18866	0.111647	0.204686	0.149352	TAC1	1	geneontology_Biological_Process	0.0476191	Up
GO:0043149	GO:0043149	stress fiber assembly	44217	106/18866	0.111647	0.204686	0.149352	TAC1	1	geneontology_Biological_Process	0.0476191	Up
GO:0006900	GO:0006900	vesicle budding from membrane	44217	110/18866	0.115618	0.209063	0.152546	F5	1	geneontology_Biological_Process	0.0476191	Up
GO:0032680	GO:0032680	regulation of tumor necrosis factor production	44217	110/18866	0.115618	0.209063	0.152546	LTF	1	geneontology_Biological_Process	0.0476191	Up
GO:0072009	GO:0072009	nephron epithelium development	44217	110/18866	0.115618	0.209063	0.152546	WWTR1	1	geneontology_Biological_Process	0.0476191	Up
GO:1901800	GO:1901800	positive regulation of proteasomal protein catabolic process	44217	110/18866	0.115618	0.209063	0.152546	ANKIB1	1	geneontology_Biological_Process	0.0476191	Up
GO:0002526	GO:0002526	acute inflammatory response	44217	111/18866	0.116608	0.209419	0.152806	TAC1	1	geneontology_Biological_Process	0.0476191	Up
GO:1903008	GO:1903008	organelle disassembly	44217	111/18866	0.116608	0.209419	0.152806	SLC25A46	1	geneontology_Biological_Process	0.0476191	Up
GO:0035821	GO:0035821	modulation of process of other organism	44217	113/18866	0.118585	0.211531	0.154347	LTF	1	geneontology_Biological_Process	0.0476191	Up
GO:1903555	GO:1903555	regulation of tumor necrosis factor superfamily cytokine production	44217	113/18866	0.118585	0.211531	0.154347	LTF	1	geneontology_Biological_Process	0.0476191	Up
GO:0022037	GO:0022037	metencephalon development	44217	114/18866	0.119572	0.212573	0.155107	SLC25A46	1	geneontology_Biological_Process	0.0476191	Up
GO:0030449	GO:0030449	regulation of complement activation	44217	115/18866	0.120558	0.213607	0.155861	C4B	1	geneontology_Biological_Process	0.0476191	Up
GO:0032640	GO:0032640	tumor necrosis factor production	44217	116/18866	0.121543	0.214632	0.156609	LTF	1	geneontology_Biological_Process	0.0476191	Up
GO:0030282	GO:0030282	bone mineralization	44217	117/18866	0.122527	0.215648	0.157351	LTF	1	geneontology_Biological_Process	0.0476191	Up
GO:0071706	GO:0071706	tumor necrosis factor superfamily cytokine production	44217	119/18866	0.124492	0.218378	0.159343	LTF	1	geneontology_Biological_Process	0.0476191	Up
GO:0006304	GO:0006304	DNA modification	44217	120/18866	0.125472	0.219369	0.160066	FOS	1	geneontology_Biological_Process	0.0476191	Up
GO:0007613	GO:0007613	memory	44217	121/18866	0.126452	0.220352	0.160783	TAC1	1	geneontology_Biological_Process	0.0476191	Up
GO:0021782	GO:0021782	glial cell development	44217	122/18866	0.127431	0.221327	0.161495	SLC25A46	1	geneontology_Biological_Process	0.0476191	Up
GO:0003014	GO:0003014	renal system process	44217	125/18866	0.13036	0.225673	0.164666	TAC1	1	geneontology_Biological_Process	0.0476191	Up
GO:0019079	GO:0019079	viral genome replication	44217	127/18866	0.132308	0.227553	0.166038	LTF	1	geneontology_Biological_Process	0.0476191	Up
GO:1903052	GO:1903052	positive regulation of proteolysis involved in cellular protein catabolic process	44217	127/18866	0.132308	0.227553	0.166038	ANKIB1	1	geneontology_Biological_Process	0.0476191	Up
GO:0002576	GO:0002576	platelet degranulation	44217	129/18866	0.134252	0.230146	0.16793	F5	1	geneontology_Biological_Process	0.0476191	Up
GO:0032434	GO:0032434	regulation of proteasomal ubiquitin-dependent protein catabolic process	44217	131/18866	0.136192	0.231219	0.168713	ANKIB1	1	geneontology_Biological_Process	0.0476191	Up
GO:0045667	GO:0045667	regulation of osteoblast differentiation	44217	131/18866	0.136192	0.231219	0.168713	LTF	1	geneontology_Biological_Process	0.0476191	Up
GO:0046887	GO:0046887	positive regulation of hormone secretion	44217	131/18866	0.136192	0.231219	0.168713	TAC1	1	geneontology_Biological_Process	0.0476191	Up
GO:0002920	GO:0002920	regulation of humoral immune response	44217	134/18866	0.139093	0.234637	0.171206	C4B	1	geneontology_Biological_Process	0.0476191	Up
GO:0046683	GO:0046683	response to organophosphorus	44217	134/18866	0.139093	0.234637	0.171206	FOS	1	geneontology_Biological_Process	0.0476191	Up
GO:0032368	GO:0032368	regulation of lipid transport	44217	135/18866	0.140058	0.235512	0.171845	TAC1	1	geneontology_Biological_Process	0.0476191	Up
GO:0050671	GO:0050671	positive regulation of lymphocyte proliferation	44217	136/18866	0.141022	0.23575	0.172018	TAC1	1	geneontology_Biological_Process	0.0476191	Up
GO:0019730	GO:0019730	antimicrobial humoral response	44217	137/18866	0.141986	0.23575	0.172018	LTF	1	geneontology_Biological_Process	0.0476191	Up
GO:0032946	GO:0032946	positive regulation of mononuclear cell proliferation	44217	137/18866	0.141986	0.23575	0.172018	TAC1	1	geneontology_Biological_Process	0.0476191	Up
GO:0042552	GO:0042552	myelination	44217	137/18866	0.141986	0.23575	0.172018	SLC25A46	1	geneontology_Biological_Process	0.0476191	Up
GO:0001508	GO:0001508	action potential	44217	138/18866	0.142948	0.236603	0.172641	TAC1	1	geneontology_Biological_Process	0.0476191	Up
GO:0007272	GO:0007272	ensheathment of neurons	44217	139/18866	0.143909	0.23671	0.172719	SLC25A46	1	geneontology_Biological_Process	0.0476191	Up
GO:0008366	GO:0008366	axon ensheathment	44217	139/18866	0.143909	0.23671	0.172719	SLC25A46	1	geneontology_Biological_Process	0.0476191	Up
GO:0006958	GO:0006958	complement activation, classical pathway	44217	141/18866	0.145828	0.238381	0.173938	C4B	1	geneontology_Biological_Process	0.0476191	Up
GO:0007586	GO:0007586	digestion	44217	141/18866	0.145828	0.238381	0.173938	TAC1	1	geneontology_Biological_Process	0.0476191	Up
GO:0046425	GO:0046425	regulation of receptor signaling pathway via JAK-STAT	44217	142/18866	0.146786	0.239206	0.17454	CRLF1	1	geneontology_Biological_Process	0.0476191	Up
GO:0045598	GO:0045598	regulation of fat cell differentiation	44217	143/18866	0.147743	0.239289	0.174601	WWTR1	1	geneontology_Biological_Process	0.0476191	Up
GO:0072006	GO:0072006	nephron development	44217	143/18866	0.147743	0.239289	0.174601	WWTR1	1	geneontology_Biological_Process	0.0476191	Up
GO:0009582	GO:0009582	detection of abiotic stimulus	44217	144/18866	0.148699	0.2401	0.175193	TAC1	1	geneontology_Biological_Process	0.0476191	Up
GO:0051384	GO:0051384	response to glucocorticoid	44217	147/18866	0.15156	0.243233	0.177479	FOS	1	geneontology_Biological_Process	0.0476191	Up
GO:0051592	GO:0051592	response to calcium ion	44217	147/18866	0.15156	0.243233	0.177479	FOS	1	geneontology_Biological_Process	0.0476191	Up
GO:0014074	GO:0014074	response to purine-containing compound	44217	149/18866	0.153463	0.244061	0.178083	FOS	1	geneontology_Biological_Process	0.0476191	Up
GO:0043524	GO:0043524	negative regulation of neuron apoptotic process	44217	149/18866	0.153463	0.244061	0.178083	CRLF1	1	geneontology_Biological_Process	0.0476191	Up
GO:1903364	GO:1903364	positive regulation of cellular protein catabolic process	44217	149/18866	0.153463	0.244061	0.178083	ANKIB1	1	geneontology_Biological_Process	0.0476191	Up
GO:0035264	GO:0035264	multicellular organism growth	44217	150/18866	0.154413	0.244101	0.178112	WWTR1	1	geneontology_Biological_Process	0.0476191	Up
GO:0070665	GO:0070665	positive regulation of leukocyte proliferation	44217	150/18866	0.154413	0.244101	0.178112	TAC1	1	geneontology_Biological_Process	0.0476191	Up
GO:1904892	GO:1904892	regulation of receptor signaling pathway via STAT	44217	151/18866	0.155361	0.244868	0.178672	CRLF1	1	geneontology_Biological_Process	0.0476191	Up
GO:0001837	GO:0001837	epithelial to mesenchymal transition	44217	152/18866	0.156309	0.2449	0.178695	WWTR1	1	geneontology_Biological_Process	0.0476191	Up
GO:0002224	GO:0002224	toll-like receptor signaling pathway	44217	152/18866	0.156309	0.2449	0.178695	LTF	1	geneontology_Biological_Process	0.0476191	Up
GO:0002455	GO:0002455	humoral immune response mediated by circulating immunoglobulin	44217	155/18866	0.159146	0.247181	0.18036	C4B	1	geneontology_Biological_Process	0.0476191	Up
GO:0030902	GO:0030902	hindbrain development	44217	156/18866	0.16009	0.247181	0.18036	SLC25A46	1	geneontology_Biological_Process	0.0476191	Up
GO:0051017	GO:0051017	actin filament bundle assembly	44217	157/18866	0.161033	0.247181	0.18036	TAC1	1	geneontology_Biological_Process	0.0476191	Up
GO:1903900	GO:1903900	regulation of viral life cycle	44217	157/18866	0.161033	0.247181	0.18036	LTF	1	geneontology_Biological_Process	0.0476191	Up
GO:0007519	GO:0007519	skeletal muscle tissue development	44217	158/18866	0.161974	0.247181	0.18036	FOS	1	geneontology_Biological_Process	0.0476191	Up
GO:0050729	GO:0050729	positive regulation of inflammatory response	44217	158/18866	0.161974	0.247181	0.18036	TAC1	1	geneontology_Biological_Process	0.0476191	Up
GO:1903707	GO:1903707	negative regulation of hemopoiesis	44217	158/18866	0.161974	0.247181	0.18036	LTF	1	geneontology_Biological_Process	0.0476191	Up
GO:0051092	GO:0051092	positive regulation of NF-kappaB transcription factor activity	44217	159/18866	0.162915	0.247181	0.18036	LTF	1	geneontology_Biological_Process	0.0476191	Up
GO:0055067	GO:0055067	monovalent inorganic cation homeostasis	44217	159/18866	0.162915	0.247181	0.18036	TAC1	1	geneontology_Biological_Process	0.0476191	Up
GO:1902107	GO:1902107	positive regulation of leukocyte differentiation	44217	159/18866	0.162915	0.247181	0.18036	FOS	1	geneontology_Biological_Process	0.0476191	Up
GO:2000058	GO:2000058	regulation of ubiquitin-dependent protein catabolic process	44217	159/18866	0.162915	0.247181	0.18036	ANKIB1	1	geneontology_Biological_Process	0.0476191	Up
GO:0061572	GO:0061572	actin filament bundle organization	44217	161/18866	0.164794	0.249315	0.181916	TAC1	1	geneontology_Biological_Process	0.0476191	Up
GO:0007338	GO:0007338	single fertilization	44217	162/18866	0.165731	0.249985	0.182405	SERPINA5	1	geneontology_Biological_Process	0.0476191	Up
GO:0031214	GO:0031214	biomineral tissue development	44217	163/18866	0.166668	0.249985	0.182405	LTF	1	geneontology_Biological_Process	0.0476191	Up
GO:0110148	GO:0110148	biomineralization	44217	163/18866	0.166668	0.249985	0.182405	LTF	1	geneontology_Biological_Process	0.0476191	Up
GO:0007259	GO:0007259	receptor signaling pathway via JAK-STAT	44217	164/18866	0.167603	0.249985	0.182405	CRLF1	1	geneontology_Biological_Process	0.0476191	Up
GO:0031960	GO:0031960	response to corticosteroid	44217	164/18866	0.167603	0.249985	0.182405	FOS	1	geneontology_Biological_Process	0.0476191	Up
GO:0060538	GO:0060538	skeletal muscle organ development	44217	168/18866	0.171336	0.254781	0.185905	FOS	1	geneontology_Biological_Process	0.0476191	Up
GO:0038095	GO:0038095	Fc-epsilon receptor signaling pathway	44217	169/18866	0.172267	0.254781	0.185905	FOS	1	geneontology_Biological_Process	0.0476191	Up
GO:0061025	GO:0061025	membrane fusion	44217	169/18866	0.172267	0.254781	0.185905	SERPINA5	1	geneontology_Biological_Process	0.0476191	Up
GO:0034614	GO:0034614	cellular response to reactive oxygen species	44217	170/18866	0.173197	0.255326	0.186302	FOS	1	geneontology_Biological_Process	0.0476191	Up
GO:0030856	GO:0030856	regulation of epithelial cell differentiation	44217	171/18866	0.174125	0.255326	0.186302	WWTR1	1	geneontology_Biological_Process	0.0476191	Up
GO:1905952	GO:1905952	regulation of lipid localization	44217	171/18866	0.174125	0.255326	0.186302	TAC1	1	geneontology_Biological_Process	0.0476191	Up
GO:0001906	GO:0001906	cell killing	44217	172/18866	0.175053	0.255326	0.186302	LTF	1	geneontology_Biological_Process	0.0476191	Up
GO:0050806	GO:0050806	positive regulation of synaptic transmission	44217	172/18866	0.175053	0.255326	0.186302	TAC1	1	geneontology_Biological_Process	0.0476191	Up
GO:0015718	GO:0015718	monocarboxylic acid transport	44217	174/18866	0.176905	0.25661	0.187239	SLC16A9	1	geneontology_Biological_Process	0.0476191	Up
GO:0097696	GO:0097696	receptor signaling pathway via STAT	44217	174/18866	0.176905	0.25661	0.187239	CRLF1	1	geneontology_Biological_Process	0.0476191	Up
GO:0010634	GO:0010634	positive regulation of epithelial cell migration	44217	176/18866	0.178754	0.258581	0.188677	TAC1	1	geneontology_Biological_Process	0.0476191	Up
GO:0006956	GO:0006956	complement activation	44217	178/18866	0.180598	0.260535	0.190104	C4B	1	geneontology_Biological_Process	0.0476191	Up
GO:0007416	GO:0007416	synapse assembly	44217	184/18866	0.186108	0.267025	0.194839	SLC25A46	1	geneontology_Biological_Process	0.0476191	Up
GO:0090090	GO:0090090	negative regulation of canonical Wnt signaling pathway	44217	184/18866	0.186108	0.267025	0.194839	WWTR1	1	geneontology_Biological_Process	0.0476191	Up
GO:0008217	GO:0008217	regulation of blood pressure	44217	187/18866	0.18885	0.270224	0.197173	TAC1	1	geneontology_Biological_Process	0.0476191	Up
GO:0043123	GO:0043123	positive regulation of I-kappaB kinase/NF-kappaB signaling	44217	188/18866	0.189762	0.270795	0.19759	LTF	1	geneontology_Biological_Process	0.0476191	Up
GO:0006367	GO:0006367	transcription initiation from RNA polymerase II promoter	44217	189/18866	0.190673	0.271362	0.198003	WWTR1	1	geneontology_Biological_Process	0.0476191	Up
GO:0021953	GO:0021953	central nervous system neuron differentiation	44217	192/18866	0.1934	0.274316	0.200159	SLC25A46	1	geneontology_Biological_Process	0.0476191	Up
GO:0061136	GO:0061136	regulation of proteasomal protein catabolic process	44217	193/18866	0.194307	0.274316	0.200159	ANKIB1	1	geneontology_Biological_Process	0.0476191	Up
GO:0071248	GO:0071248	cellular response to metal ion	44217	193/18866	0.194307	0.274316	0.200159	FOS	1	geneontology_Biological_Process	0.0476191	Up
GO:0050731	GO:0050731	positive regulation of peptidyl-tyrosine phosphorylation	44217	195/18866	0.196118	0.275936	0.201341	CRLF1	1	geneontology_Biological_Process	0.0476191	Up
GO:0007565	GO:0007565	female pregnancy	44217	196/18866	0.197022	0.275936	0.201341	FOS	1	geneontology_Biological_Process	0.0476191	Up
GO:0009566	GO:0009566	fertilization	44217	196/18866	0.197022	0.275936	0.201341	SERPINA5	1	geneontology_Biological_Process	0.0476191	Up
GO:0007626	GO:0007626	locomotory behavior	44217	198/18866	0.198828	0.277728	0.202648	SLC25A46	1	geneontology_Biological_Process	0.0476191	Up
GO:0031032	GO:0031032	actomyosin structure organization	44217	200/18866	0.200629	0.278769	0.203408	TAC1	1	geneontology_Biological_Process	0.0476191	Up
GO:1901654	GO:1901654	response to ketone	44217	200/18866	0.200629	0.278769	0.203408	FOS	1	geneontology_Biological_Process	0.0476191	Up
GO:0002221	GO:0002221	pattern recognition receptor signaling pathway	44217	201/18866	0.201529	0.279284	0.203784	LTF	1	geneontology_Biological_Process	0.0476191	Up
GO:0007179	GO:0007179	transforming growth factor beta receptor signaling pathway	44217	202/18866	0.202427	0.279794	0.204156	FOS	1	geneontology_Biological_Process	0.0476191	Up
GO:0060348	GO:0060348	bone development	44217	204/18866	0.204221	0.280804	0.204893	LTF	1	geneontology_Biological_Process	0.0476191	Up
GO:1903708	GO:1903708	positive regulation of hemopoiesis	44217	204/18866	0.204221	0.280804	0.204893	FOS	1	geneontology_Biological_Process	0.0476191	Up
GO:0006888	GO:0006888	endoplasmic reticulum to Golgi vesicle-mediated transport	44217	206/18866	0.206011	0.282529	0.206152	F5	1	geneontology_Biological_Process	0.0476191	Up
GO:0071222	GO:0071222	cellular response to lipopolysaccharide	44217	208/18866	0.207797	0.282775	0.206331	LTF	1	geneontology_Biological_Process	0.0476191	Up
GO:0072522	GO:0072522	purine-containing compound biosynthetic process	44217	208/18866	0.207797	0.282775	0.206331	GMPR	1	geneontology_Biological_Process	0.0476191	Up
GO:1902905	GO:1902905	positive regulation of supramolecular fiber organization	44217	208/18866	0.207797	0.282775	0.206331	TAC1	1	geneontology_Biological_Process	0.0476191	Up
GO:0009612	GO:0009612	response to mechanical stimulus	44217	209/18866	0.208689	0.283259	0.206684	FOS	1	geneontology_Biological_Process	0.0476191	Up
GO:0051650	GO:0051650	establishment of vesicle localization	44217	212/18866	0.211358	0.285414	0.208257	F5	1	geneontology_Biological_Process	0.0476191	Up
GO:1901215	GO:1901215	negative regulation of neuron death	44217	212/18866	0.211358	0.285414	0.208257	CRLF1	1	geneontology_Biological_Process	0.0476191	Up
GO:0043523	GO:0043523	regulation of neuron apoptotic process	44217	214/18866	0.213133	0.287076	0.20947	CRLF1	1	geneontology_Biological_Process	0.0476191	Up
GO:0050792	GO:0050792	regulation of viral process	44217	217/18866	0.215787	0.289913	0.211539	LTF	1	geneontology_Biological_Process	0.0476191	Up
GO:0030178	GO:0030178	negative regulation of Wnt signaling pathway	44217	219/18866	0.217553	0.290805	0.21219	WWTR1	1	geneontology_Biological_Process	0.0476191	Up
GO:0050670	GO:0050670	regulation of lymphocyte proliferation	44217	219/18866	0.217553	0.290805	0.21219	TAC1	1	geneontology_Biological_Process	0.0476191	Up
GO:0032944	GO:0032944	regulation of mononuclear cell proliferation	44217	221/18866	0.219314	0.291682	0.21283	TAC1	1	geneontology_Biological_Process	0.0476191	Up
GO:0071241	GO:0071241	cellular response to inorganic substance	44217	221/18866	0.219314	0.291682	0.21283	FOS	1	geneontology_Biological_Process	0.0476191	Up
GO:0071219	GO:0071219	cellular response to molecule of bacterial origin	44217	222/18866	0.220193	0.292116	0.213147	LTF	1	geneontology_Biological_Process	0.0476191	Up
GO:0045732	GO:0045732	positive regulation of protein catabolic process	44217	225/18866	0.222826	0.294016	0.214533	ANKIB1	1	geneontology_Biological_Process	0.0476191	Up
GO:1903050	GO:1903050	regulation of proteolysis involved in cellular protein catabolic process	44217	225/18866	0.222826	0.294016	0.214533	ANKIB1	1	geneontology_Biological_Process	0.0476191	Up
GO:0016064	GO:0016064	immunoglobulin mediated immune response	44217	227/18866	0.224576	0.294016	0.214533	C4B	1	geneontology_Biological_Process	0.0476191	Up
GO:0048705	GO:0048705	skeletal system morphogenesis	44217	228/18866	0.225449	0.294016	0.214533	LTF	1	geneontology_Biological_Process	0.0476191	Up
GO:0048762	GO:0048762	mesenchymal cell differentiation	44217	229/18866	0.226322	0.294016	0.214533	WWTR1	1	geneontology_Biological_Process	0.0476191	Up
GO:0051648	GO:0051648	vesicle localization	44217	229/18866	0.226322	0.294016	0.214533	F5	1	geneontology_Biological_Process	0.0476191	Up
GO:0010001	GO:0010001	glial cell differentiation	44217	230/18866	0.227194	0.294016	0.214533	SLC25A46	1	geneontology_Biological_Process	0.0476191	Up
GO:0019724	GO:0019724	B cell mediated immunity	44217	230/18866	0.227194	0.294016	0.214533	C4B	1	geneontology_Biological_Process	0.0476191	Up
GO:0051495	GO:0051495	positive regulation of cytoskeleton organization	44217	230/18866	0.227194	0.294016	0.214533	TAC1	1	geneontology_Biological_Process	0.0476191	Up
GO:0098657	GO:0098657	import into cell	44217	230/18866	0.227194	0.294016	0.214533	LTF	1	geneontology_Biological_Process	0.0476191	Up
GO:0043903	GO:0043903	regulation of symbiotic process	44217	231/18866	0.228065	0.294421	0.214829	LTF	1	geneontology_Biological_Process	0.0476191	Up
GO:0097305	GO:0097305	response to alcohol	44217	234/18866	0.230672	0.296011	0.215989	FOS	1	geneontology_Biological_Process	0.0476191	Up
GO:0000302	GO:0000302	response to reactive oxygen species	44217	235/18866	0.231539	0.296011	0.215989	FOS	1	geneontology_Biological_Process	0.0476191	Up
GO:0045444	GO:0045444	fat cell differentiation	44217	235/18866	0.231539	0.296011	0.215989	WWTR1	1	geneontology_Biological_Process	0.0476191	Up
GO:0071695	GO:0071695	anatomical structure maturation	44217	235/18866	0.231539	0.296011	0.215989	LTF	1	geneontology_Biological_Process	0.0476191	Up
GO:2000116	GO:2000116	regulation of cysteine-type endopeptidase activity	44217	239/18866	0.234998	0.299707	0.218686	LTF	1	geneontology_Biological_Process	0.0476191	Up
GO:0070663	GO:0070663	regulation of leukocyte proliferation	44217	240/18866	0.23586	0.300082	0.21896	TAC1	1	geneontology_Biological_Process	0.0476191	Up
GO:0038093	GO:0038093	Fc receptor signaling pathway	44217	241/18866	0.236722	0.300455	0.219231	FOS	1	geneontology_Biological_Process	0.0476191	Up
GO:0051402	GO:0051402	neuron apoptotic process	44217	245/18866	0.240159	0.303714	0.22161	CRLF1	1	geneontology_Biological_Process	0.0476191	Up
GO:0006469	GO:0006469	negative regulation of protein kinase activity	44217	246/18866	0.241016	0.303714	0.22161	WWTR1	1	geneontology_Biological_Process	0.0476191	Up
GO:0071216	GO:0071216	cellular response to biotic stimulus	44217	246/18866	0.241016	0.303714	0.22161	LTF	1	geneontology_Biological_Process	0.0476191	Up
GO:0016358	GO:0016358	dendrite development	44217	247/18866	0.241872	0.304067	0.221867	SLC25A46	1	geneontology_Biological_Process	0.0476191	Up
GO:0006352	GO:0006352	DNA-templated transcription, initiation	44217	249/18866	0.243581	0.305489	0.222904	WWTR1	1	geneontology_Biological_Process	0.0476191	Up
GO:0009636	GO:0009636	response to toxic substance	44217	250/18866	0.244434	0.305832	0.223155	FOS	1	geneontology_Biological_Process	0.0476191	Up
GO:0043122	GO:0043122	regulation of I-kappaB kinase/NF-kappaB signaling	44217	252/18866	0.246138	0.306511	0.223651	LTF	1	geneontology_Biological_Process	0.0476191	Up
GO:0071560	GO:0071560	cellular response to transforming growth factor beta stimulus	44217	252/18866	0.246138	0.306511	0.223651	FOS	1	geneontology_Biological_Process	0.0476191	Up
GO:0031668	GO:0031668	cellular response to extracellular stimulus	44217	253/18866	0.246988	0.306847	0.223895	FOS	1	geneontology_Biological_Process	0.0476191	Up
GO:0090092	GO:0090092	regulation of transmembrane receptor protein serine/threonine kinase signaling pathway	44217	254/18866	0.247838	0.307179	0.224138	WWTR1	1	geneontology_Biological_Process	0.0476191	Up
GO:0008016	GO:0008016	regulation of heart contraction	44217	256/18866	0.249534	0.308558	0.225144	TAC1	1	geneontology_Biological_Process	0.0476191	Up
GO:0071559	GO:0071559	response to transforming growth factor beta	44217	258/18866	0.251227	0.309925	0.226141	FOS	1	geneontology_Biological_Process	0.0476191	Up
GO:1903362	GO:1903362	regulation of cellular protein catabolic process	44217	260/18866	0.252916	0.311281	0.227131	ANKIB1	1	geneontology_Biological_Process	0.0476191	Up
GO:0050730	GO:0050730	regulation of peptidyl-tyrosine phosphorylation	44217	263/18866	0.255443	0.31366	0.228867	CRLF1	1	geneontology_Biological_Process	0.0476191	Up
GO:0046883	GO:0046883	regulation of hormone secretion	44217	267/18866	0.2588	0.316601	0.231012	TAC1	1	geneontology_Biological_Process	0.0476191	Up
GO:0015850	GO:0015850	organic hydroxy compound transport	44217	268/18866	0.259637	0.316601	0.231012	TAC1	1	geneontology_Biological_Process	0.0476191	Up
GO:0033673	GO:0033673	negative regulation of kinase activity	44217	268/18866	0.259637	0.316601	0.231012	WWTR1	1	geneontology_Biological_Process	0.0476191	Up
GO:0051091	GO:0051091	positive regulation of DNA-binding transcription factor activity	44217	270/18866	0.261308	0.317904	0.231964	LTF	1	geneontology_Biological_Process	0.0476191	Up
GO:0006839	GO:0006839	mitochondrial transport	44217	271/18866	0.262142	0.318186	0.232169	SLC25A46	1	geneontology_Biological_Process	0.0476191	Up
GO:0110053	GO:0110053	regulation of actin filament organization	44217	278/18866	0.267956	0.324497	0.236774	TAC1	1	geneontology_Biological_Process	0.0476191	Up
GO:0046651	GO:0046651	lymphocyte proliferation	44217	283/18866	0.272082	0.32874	0.23987	TAC1	1	geneontology_Biological_Process	0.0476191	Up
GO:0007249	GO:0007249	I-kappaB kinase/NF-kappaB signaling	44217	286/18866	0.274547	0.329692	0.240564	LTF	1	geneontology_Biological_Process	0.0476191	Up
GO:0032943	GO:0032943	mononuclear cell proliferation	44217	286/18866	0.274547	0.329692	0.240564	TAC1	1	geneontology_Biological_Process	0.0476191	Up
GO:0021700	GO:0021700	developmental maturation	44217	287/18866	0.275367	0.329692	0.240564	LTF	1	geneontology_Biological_Process	0.0476191	Up
GO:0060047	GO:0060047	heart contraction	44217	287/18866	0.275367	0.329692	0.240564	TAC1	1	geneontology_Biological_Process	0.0476191	Up
GO:0060485	GO:0060485	mesenchyme development	44217	290/18866	0.277822	0.331878	0.24216	WWTR1	1	geneontology_Biological_Process	0.0476191	Up
GO:0060828	GO:0060828	regulation of canonical Wnt signaling pathway	44217	295/18866	0.281895	0.335983	0.245155	WWTR1	1	geneontology_Biological_Process	0.0476191	Up
GO:0051348	GO:0051348	negative regulation of transferase activity	44217	296/18866	0.282707	0.336192	0.245308	WWTR1	1	geneontology_Biological_Process	0.0476191	Up
GO:0010632	GO:0010632	regulation of epithelial cell migration	44217	301/18866	0.286754	0.340239	0.24826	TAC1	1	geneontology_Biological_Process	0.0476191	Up
GO:1903522	GO:1903522	regulation of blood circulation	44217	303/18866	0.288367	0.341385	0.249097	TAC1	1	geneontology_Biological_Process	0.0476191	Up
GO:0042063	GO:0042063	gliogenesis	44217	307/18866	0.291582	0.344419	0.251311	SLC25A46	1	geneontology_Biological_Process	0.0476191	Up
GO:0034599	GO:0034599	cellular response to oxidative stress	44217	310/18866	0.293984	0.346481	0.252815	FOS	1	geneontology_Biological_Process	0.0476191	Up
GO:0070661	GO:0070661	leukocyte proliferation	44217	313/18866	0.296379	0.347751	0.253742	TAC1	1	geneontology_Biological_Process	0.0476191	Up
GO:1903532	GO:1903532	positive regulation of secretion by cell	44217	313/18866	0.296379	0.347751	0.253742	TAC1	1	geneontology_Biological_Process	0.0476191	Up
GO:0046879	GO:0046879	hormone secretion	44217	314/18866	0.297175	0.347912	0.253859	TAC1	1	geneontology_Biological_Process	0.0476191	Up
GO:0043414	GO:0043414	macromolecule methylation	44217	318/18866	0.300352	0.35023	0.25555	FOS	1	geneontology_Biological_Process	0.0476191	Up
GO:0007568	GO:0007568	aging	44217	319/18866	0.301144	0.35023	0.25555	FOS	1	geneontology_Biological_Process	0.0476191	Up
GO:0009416	GO:0009416	response to light stimulus	44217	319/18866	0.301144	0.35023	0.25555	FOS	1	geneontology_Biological_Process	0.0476191	Up
GO:0007204	GO:0007204	positive regulation of cytosolic calcium ion concentration	44217	322/18866	0.303516	0.352212	0.256996	TAC1	1	geneontology_Biological_Process	0.0476191	Up
GO:0009914	GO:0009914	hormone transport	44217	323/18866	0.304304	0.352352	0.257099	TAC1	1	geneontology_Biological_Process	0.0476191	Up
GO:0071496	GO:0071496	cellular response to external stimulus	44217	326/18866	0.306665	0.354309	0.258527	FOS	1	geneontology_Biological_Process	0.0476191	Up
GO:0060070	GO:0060070	canonical Wnt signaling pathway	44217	339/18866	0.316809	0.36374	0.265408	WWTR1	1	geneontology_Biological_Process	0.0476191	Up
GO:0000209	GO:0000209	protein polyubiquitination	44217	340/18866	0.317583	0.36374	0.265408	ANKIB1	1	geneontology_Biological_Process	0.0476191	Up
GO:0016050	GO:0016050	vesicle organization	44217	340/18866	0.317583	0.36374	0.265408	F5	1	geneontology_Biological_Process	0.0476191	Up
GO:0051047	GO:0051047	positive regulation of secretion	44217	340/18866	0.317583	0.36374	0.265408	TAC1	1	geneontology_Biological_Process	0.0476191	Up
GO:0019058	GO:0019058	viral life cycle	44217	341/18866	0.318357	0.363836	0.265479	LTF	1	geneontology_Biological_Process	0.0476191	Up
GO:0010721	GO:0010721	negative regulation of cell development	44217	343/18866	0.319902	0.364812	0.266191	LTF	1	geneontology_Biological_Process	0.0476191	Up
GO:0071902	GO:0071902	positive regulation of protein serine/threonine kinase activity	44217	345/18866	0.321443	0.36578	0.266897	LTF	1	geneontology_Biological_Process	0.0476191	Up
GO:0048545	GO:0048545	response to steroid hormone	44217	346/18866	0.322212	0.365867	0.26696	FOS	1	geneontology_Biological_Process	0.0476191	Up
GO:0042742	GO:0042742	defense response to bacterium	44217	348/18866	0.323748	0.366822	0.267657	LTF	1	geneontology_Biological_Process	0.0476191	Up
GO:0046942	GO:0046942	carboxylic acid transport	44217	350/18866	0.325281	0.36777	0.268349	SLC16A9	1	geneontology_Biological_Process	0.0476191	Up
GO:0015849	GO:0015849	organic acid transport	44217	353/18866	0.327574	0.369571	0.269663	SLC16A9	1	geneontology_Biological_Process	0.0476191	Up
GO:0051251	GO:0051251	positive regulation of lymphocyte activation	44217	357/18866	0.330621	0.371421	0.271013	TAC1	1	geneontology_Biological_Process	0.0476191	Up
GO:0051480	GO:0051480	regulation of cytosolic calcium ion concentration	44217	357/18866	0.330621	0.371421	0.271013	TAC1	1	geneontology_Biological_Process	0.0476191	Up
GO:0001818	GO:0001818	negative regulation of cytokine production	44217	360/18866	0.332897	0.371605	0.271148	LTF	1	geneontology_Biological_Process	0.0476191	Up
GO:0032956	GO:0032956	regulation of actin cytoskeleton organization	44217	360/18866	0.332897	0.371605	0.271148	TAC1	1	geneontology_Biological_Process	0.0476191	Up
GO:0062197	GO:0062197	cellular response to chemical stress	44217	360/18866	0.332897	0.371605	0.271148	FOS	1	geneontology_Biological_Process	0.0476191	Up
GO:0010631	GO:0010631	epithelial cell migration	44217	365/18866	0.336673	0.373909	0.272828	TAC1	1	geneontology_Biological_Process	0.0476191	Up
GO:0002449	GO:0002449	lymphocyte mediated immunity	44217	366/18866	0.337426	0.373909	0.272828	C4B	1	geneontology_Biological_Process	0.0476191	Up
GO:0010038	GO:0010038	response to metal ion	44217	366/18866	0.337426	0.373909	0.272828	FOS	1	geneontology_Biological_Process	0.0476191	Up
GO:0090132	GO:0090132	epithelium migration	44217	368/18866	0.33893	0.373909	0.272828	TAC1	1	geneontology_Biological_Process	0.0476191	Up
GO:0002460	GO:0002460	adaptive immune response based on somatic recombination of immune receptors built from immunoglobulin superfamily domains	44217	370/18866	0.34043	0.373909	0.272828	C4B	1	geneontology_Biological_Process	0.0476191	Up
GO:0045862	GO:0045862	positive regulation of proteolysis	44217	370/18866	0.34043	0.373909	0.272828	ANKIB1	1	geneontology_Biological_Process	0.0476191	Up
GO:0032259	GO:0032259	methylation	44217	371/18866	0.341179	0.373909	0.272828	FOS	1	geneontology_Biological_Process	0.0476191	Up
GO:1902903	GO:1902903	regulation of supramolecular fiber organization	44217	373/18866	0.342674	0.373909	0.272828	TAC1	1	geneontology_Biological_Process	0.0476191	Up
GO:0018108	GO:0018108	peptidyl-tyrosine phosphorylation	44217	374/18866	0.343421	0.373909	0.272828	CRLF1	1	geneontology_Biological_Process	0.0476191	Up
GO:0048193	GO:0048193	Golgi vesicle transport	44217	374/18866	0.343421	0.373909	0.272828	F5	1	geneontology_Biological_Process	0.0476191	Up
GO:0090130	GO:0090130	tissue migration	44217	374/18866	0.343421	0.373909	0.272828	TAC1	1	geneontology_Biological_Process	0.0476191	Up
GO:0022412	GO:0022412	cellular process involved in reproduction in multicellular organism	44217	375/18866	0.344166	0.373909	0.272828	SERPINA5	1	geneontology_Biological_Process	0.0476191	Up
GO:0030111	GO:0030111	regulation of Wnt signaling pathway	44217	375/18866	0.344166	0.373909	0.272828	WWTR1	1	geneontology_Biological_Process	0.0476191	Up
GO:0018212	GO:0018212	peptidyl-tyrosine modification	44217	377/18866	0.345655	0.373987	0.272886	CRLF1	1	geneontology_Biological_Process	0.0476191	Up
GO:0060271	GO:0060271	cilium assembly	44217	377/18866	0.345655	0.373987	0.272886	WWTR1	1	geneontology_Biological_Process	0.0476191	Up
GO:0006909	GO:0006909	phagocytosis	44217	382/18866	0.349363	0.377226	0.275249	C4B	1	geneontology_Biological_Process	0.0476191	Up
GO:0031349	GO:0031349	positive regulation of defense response	44217	385/18866	0.351578	0.378843	0.276429	TAC1	1	geneontology_Biological_Process	0.0476191	Up
GO:0014706	GO:0014706	striated muscle tissue development	44217	389/18866	0.354521	0.381236	0.278175	FOS	1	geneontology_Biological_Process	0.0476191	Up
GO:0031331	GO:0031331	positive regulation of cellular catabolic process	44217	390/18866	0.355254	0.381248	0.278184	ANKIB1	1	geneontology_Biological_Process	0.0476191	Up
GO:0042176	GO:0042176	regulation of protein catabolic process	44217	397/18866	0.360367	0.38517	0.281045	ANKIB1	1	geneontology_Biological_Process	0.0476191	Up
GO:0042493	GO:0042493	response to drug	44217	397/18866	0.360367	0.38517	0.281045	FOS	1	geneontology_Biological_Process	0.0476191	Up
GO:0032970	GO:0032970	regulation of actin filament-based process	44217	405/18866	0.366164	0.39049	0.284927	TAC1	1	geneontology_Biological_Process	0.0476191	Up
GO:0002696	GO:0002696	positive regulation of leukocyte activation	44217	406/18866	0.366885	0.39049	0.284927	TAC1	1	geneontology_Biological_Process	0.0476191	Up
GO:0007517	GO:0007517	muscle organ development	44217	407/18866	0.367605	0.39049	0.284927	FOS	1	geneontology_Biological_Process	0.0476191	Up
GO:0002831	GO:0002831	regulation of response to biotic stimulus	44217	409/18866	0.369043	0.39049	0.284927	LTF	1	geneontology_Biological_Process	0.0476191	Up
GO:0060537	GO:0060537	muscle tissue development	44217	409/18866	0.369043	0.39049	0.284927	FOS	1	geneontology_Biological_Process	0.0476191	Up
GO:0050867	GO:0050867	positive regulation of cell activation	44217	421/18866	0.377607	0.398753	0.290956	TAC1	1	geneontology_Biological_Process	0.0476191	Up
GO:0050727	GO:0050727	regulation of inflammatory response	44217	425/18866	0.380436	0.400939	0.292551	TAC1	1	geneontology_Biological_Process	0.0476191	Up
GO:0051656	GO:0051656	establishment of organelle localization	44217	432/18866	0.385359	0.403574	0.294474	F5	1	geneontology_Biological_Process	0.0476191	Up
GO:0032102	GO:0032102	negative regulation of response to external stimulus	44217	433/18866	0.386059	0.403574	0.294474	LTF	1	geneontology_Biological_Process	0.0476191	Up
GO:0050808	GO:0050808	synapse organization	44217	433/18866	0.386059	0.403574	0.294474	SLC25A46	1	geneontology_Biological_Process	0.0476191	Up
GO:0007015	GO:0007015	actin filament organization	44217	434/18866	0.386759	0.403574	0.294474	TAC1	1	geneontology_Biological_Process	0.0476191	Up
GO:0034329	GO:0034329	cell junction assembly	44217	434/18866	0.386759	0.403574	0.294474	SLC25A46	1	geneontology_Biological_Process	0.0476191	Up
GO:0006163	GO:0006163	purine nucleotide metabolic process	44217	442/18866	0.392327	0.40681	0.296835	GMPR	1	geneontology_Biological_Process	0.0476191	Up
GO:0042391	GO:0042391	regulation of membrane potential	44217	443/18866	0.39302	0.40681	0.296835	TAC1	1	geneontology_Biological_Process	0.0476191	Up
GO:0048608	GO:0048608	reproductive structure development	44217	443/18866	0.39302	0.40681	0.296835	SERPINA5	1	geneontology_Biological_Process	0.0476191	Up
GO:0048732	GO:0048732	gland development	44217	443/18866	0.39302	0.40681	0.296835	SERPINA5	1	geneontology_Biological_Process	0.0476191	Up
GO:0001933	GO:0001933	negative regulation of protein phosphorylation	44217	444/18866	0.393711	0.40681	0.296835	WWTR1	1	geneontology_Biological_Process	0.0476191	Up
GO:0009314	GO:0009314	response to radiation	44217	447/18866	0.395783	0.407355	0.297233	FOS	1	geneontology_Biological_Process	0.0476191	Up
GO:0061458	GO:0061458	reproductive system development	44217	447/18866	0.395783	0.407355	0.297233	SERPINA5	1	geneontology_Biological_Process	0.0476191	Up
GO:0009896	GO:0009896	positive regulation of catabolic process	44217	454/18866	0.400589	0.410508	0.299533	ANKIB1	1	geneontology_Biological_Process	0.0476191	Up
GO:0050804	GO:0050804	modulation of chemical synaptic transmission	44217	454/18866	0.400589	0.410508	0.299533	TAC1	1	geneontology_Biological_Process	0.0476191	Up
GO:0099177	GO:0099177	regulation of trans-synaptic signaling	44217	455/18866	0.401273	0.410508	0.299533	TAC1	1	geneontology_Biological_Process	0.0476191	Up
GO:0006874	GO:0006874	cellular calcium ion homeostasis	44217	456/18866	0.401956	0.410508	0.299533	TAC1	1	geneontology_Biological_Process	0.0476191	Up
GO:0006979	GO:0006979	response to oxidative stress	44217	458/18866	0.403319	0.411105	0.299969	FOS	1	geneontology_Biological_Process	0.0476191	Up
GO:0002683	GO:0002683	negative regulation of immune system process	44217	463/18866	0.406716	0.413768	0.301912	LTF	1	geneontology_Biological_Process	0.0476191	Up
GO:0055074	GO:0055074	calcium ion homeostasis	44217	468/18866	0.410093	0.416402	0.303834	TAC1	1	geneontology_Biological_Process	0.0476191	Up
GO:0002697	GO:0002697	regulation of immune effector process	44217	470/18866	0.411439	0.416967	0.304246	C4B	1	geneontology_Biological_Process	0.0476191	Up
GO:0048285	GO:0048285	organelle fission	44217	476/18866	0.415459	0.420235	0.306631	SLC25A46	1	geneontology_Biological_Process	0.0476191	Up
GO:0001667	GO:0001667	ameboidal-type cell migration	44217	481/18866	0.41879	0.422655	0.308397	TAC1	1	geneontology_Biological_Process	0.0476191	Up
GO:0007409	GO:0007409	axonogenesis	44217	482/18866	0.419454	0.422655	0.308397	SLC25A46	1	geneontology_Biological_Process	0.0476191	Up
GO:0042326	GO:0042326	negative regulation of phosphorylation	44217	484/18866	0.420779	0.423184	0.308782	WWTR1	1	geneontology_Biological_Process	0.0476191	Up
GO:0043312	GO:0043312	neutrophil degranulation	44217	487/18866	0.422762	0.42437	0.309648	LTF	1	geneontology_Biological_Process	0.0476191	Up
GO:0002283	GO:0002283	neutrophil activation involved in immune response	44217	490/18866	0.424739	0.425545	0.310505	LTF	1	geneontology_Biological_Process	0.0476191	Up
GO:0072503	GO:0072503	cellular divalent inorganic cation homeostasis	44217	492/18866	0.426053	0.426053	0.310876	TAC1	1	geneontology_Biological_Process	0.0476191	Up
GO:0031091	GO:0031091	platelet alpha granule	44250	91/19559	0.00508297	0.185841	0.172876	SERPINA5/F5	2	geneontology_Cellular_Component	0.0869565	Up
GO:0031094	GO:0031094	platelet dense tubular network	44219	11/19559	0.0128627	0.185841	0.172876	SERPINA5	1	geneontology_Cellular_Component	0.0434783	Up
GO:0072562	GO:0072562	blood microparticle	44250	148/19559	0.0129657	0.185841	0.172876	CP/C4B	2	geneontology_Cellular_Component	0.0869565	Up
GO:0071682	GO:0071682	endocytic vesicle lumen	44219	20/19559	0.0232689	0.239331	0.222633	LTF	1	geneontology_Cellular_Component	0.0434783	Up
GO:0002080	GO:0002080	acrosomal membrane	44219	26/19559	0.0301479	0.239331	0.222633	SERPINA5	1	geneontology_Cellular_Component	0.0434783	Up
GO:0005788	GO:0005788	endoplasmic reticulum lumen	44250	308/19559	0.0503215	0.239331	0.222633	CP/F5	2	geneontology_Cellular_Component	0.0869565	Up
GO:0034774	GO:0034774	secretory granule lumen	44250	322/19559	0.0544687	0.239331	0.222633	LTF/F5	2	geneontology_Cellular_Component	0.0869565	Up
GO:0060205	GO:0060205	cytoplasmic vesicle lumen	44250	326/19559	0.0556756	0.239331	0.222633	LTF/F5	2	geneontology_Cellular_Component	0.0869565	Up
GO:0031983	GO:0031983	vesicle lumen	44250	328/19559	0.0562827	0.239331	0.222633	LTF/F5	2	geneontology_Cellular_Component	0.0869565	Up
GO:1904724	GO:1904724	tertiary granule lumen	44219	55/19559	0.0627486	0.239331	0.222633	LTF	1	geneontology_Cellular_Component	0.0434783	Up
GO:0035580	GO:0035580	specific granule lumen	44219	62/19559	0.0704592	0.239331	0.222633	LTF	1	geneontology_Cellular_Component	0.0434783	Up
GO:0031093	GO:0031093	platelet alpha granule lumen	44219	67/19559	0.0759296	0.239331	0.222633	F5	1	geneontology_Cellular_Component	0.0434783	Up
GO:0005667	GO:0005667	transcription regulator complex	44250	413/19559	0.0841222	0.239331	0.222633	WWTR1/FOS	2	geneontology_Cellular_Component	0.0869565	Up
GO:0033116	GO:0033116	endoplasmic reticulum-Golgi intermediate compartment membrane	44219	75/19559	0.0846182	0.239331	0.222633	F5	1	geneontology_Cellular_Component	0.0434783	Up
GO:0009897	GO:0009897	external side of plasma membrane	44250	417/19559	0.085522	0.239331	0.222633	SERPINA5/CRLF1	2	geneontology_Cellular_Component	0.0869565	Up
GO:0062023	GO:0062023	collagen-containing extracellular matrix	44250	427/19559	0.0890533	0.239331	0.222633	FREM3/SERPINA5	2	geneontology_Cellular_Component	0.0869565	Up
GO:0030134	GO:0030134	COPII-coated ER to Golgi transport vesicle	44219	95/19559	0.105999	0.268116	0.24941	F5	1	geneontology_Cellular_Component	0.0434783	Up
GO:0005604	GO:0005604	basement membrane	44219	103/19559	0.114417	0.272839	0.253804	FREM3	1	geneontology_Cellular_Component	0.0434783	Up
GO:1990204	GO:1990204	oxidoreductase complex	44219	110/19559	0.121721	0.272839	0.253804	GMPR	1	geneontology_Cellular_Component	0.0434783	Up
GO:0001669	GO:0001669	acrosomal vesicle	44219	115/19559	0.126902	0.272839	0.253804	SERPINA5	1	geneontology_Cellular_Component	0.0434783	Up
GO:0005793	GO:0005793	endoplasmic reticulum-Golgi intermediate compartment	44219	130/19559	0.142271	0.291318	0.270993	F5	1	geneontology_Cellular_Component	0.0434783	Up
GO:0045335	GO:0045335	phagocytic vesicle	44219	140/19559	0.152374	0.291336	0.27101	LTF	1	geneontology_Cellular_Component	0.0434783	Up
GO:0036064	GO:0036064	ciliary basal body	44219	155/19559	0.167314	0.291336	0.27101	CFAP126	1	geneontology_Cellular_Component	0.0434783	Up
GO:0042581	GO:0042581	specific granule	44219	160/19559	0.172238	0.291336	0.27101	LTF	1	geneontology_Cellular_Component	0.0434783	Up
GO:0090575	GO:0090575	RNA polymerase II transcription regulator complex	44219	161/19559	0.173219	0.291336	0.27101	FOS	1	geneontology_Cellular_Component	0.0434783	Up
GO:0070820	GO:0070820	tertiary granule	44219	164/19559	0.176157	0.291336	0.27101	LTF	1	geneontology_Cellular_Component	0.0434783	Up
GO:0005798	GO:0005798	Golgi-associated vesicle	44219	181/19559	0.192615	0.301144	0.280134	F5	1	geneontology_Cellular_Component	0.0434783	Up
GO:0055037	GO:0055037	recycling endosome	44219	190/19559	0.201201	0.301144	0.280134	LTF	1	geneontology_Cellular_Component	0.0434783	Up
GO:0005741	GO:0005741	mitochondrial outer membrane	44219	192/19559	0.203097	0.301144	0.280134	SLC25A46	1	geneontology_Cellular_Component	0.0434783	Up
GO:0032993	GO:0032993	protein-DNA complex	44219	205/19559	0.215316	0.307979	0.286492	FOS	1	geneontology_Cellular_Component	0.0434783	Up
GO:0031968	GO:0031968	organelle outer membrane	44219	218/19559	0.227357	0.307979	0.286492	SLC25A46	1	geneontology_Cellular_Component	0.0434783	Up
GO:0019867	GO:0019867	outer membrane	44219	220/19559	0.229193	0.307979	0.286492	SLC25A46	1	geneontology_Cellular_Component	0.0434783	Up
GO:0016323	GO:0016323	basolateral plasma membrane	44219	246/19559	0.252692	0.329266	0.306294	SLC14A1	1	geneontology_Cellular_Component	0.0434783	Up
GO:0000151	GO:0000151	ubiquitin ligase complex	44219	287/19559	0.288361	0.360422	0.335277	ANKIB1	1	geneontology_Cellular_Component	0.0434783	Up
GO:0030135	GO:0030135	coated vesicle	44219	298/19559	0.29765	0.360422	0.335277	F5	1	geneontology_Cellular_Component	0.0434783	Up
GO:0030667	GO:0030667	secretory granule membrane	44219	306/19559	0.304333	0.360422	0.335277	SERPINA5	1	geneontology_Cellular_Component	0.0434783	Up
GO:0030139	GO:0030139	endocytic vesicle	44219	313/19559	0.310131	0.360422	0.335277	LTF	1	geneontology_Cellular_Component	0.0434783	Up
GO:0016324	GO:0016324	apical plasma membrane	44219	361/19559	0.348658	0.378648	0.352231	CFAP126	1	geneontology_Cellular_Component	0.0434783	Up
GO:0005765	GO:0005765	lysosomal membrane	44219	375/19559	0.359502	0.378648	0.352231	CP	1	geneontology_Cellular_Component	0.0434783	Up
GO:0098852	GO:0098852	lytic vacuole membrane	44219	375/19559	0.359502	0.378648	0.352231	CP	1	geneontology_Cellular_Component	0.0434783	Up
GO:0005769	GO:0005769	early endosome	44219	377/19559	0.361036	0.378648	0.352231	LTF	1	geneontology_Cellular_Component	0.0434783	Up
GO:0005774	GO:0005774	vacuolar membrane	44219	427/19559	0.398286	0.402614	0.374524	CP	1	geneontology_Cellular_Component	0.0434783	Up
GO:0045177	GO:0045177	apical part of cell	44219	433/19559	0.402614	0.402614	0.374524	CFAP126	1	geneontology_Cellular_Component	0.0434783	Up
GO:0004866	GO:0004866	endopeptidase inhibitor activity	44307	183/18352	5.01454e-05	0.00163217	0.00112417	SERPINI2/SERPINA5/LTF/C4B	4	geneontology_Molecular_Function	0.190476	Up
GO:0030414	GO:0030414	peptidase inhibitor activity	44307	189/18352	5.68584e-05	0.00163217	0.00112417	SERPINI2/SERPINA5/LTF/C4B	4	geneontology_Molecular_Function	0.190476	Up
GO:0061135	GO:0061135	endopeptidase regulator activity	44307	192/18352	6.04507e-05	0.00163217	0.00112417	SERPINI2/SERPINA5/LTF/C4B	4	geneontology_Molecular_Function	0.190476	Up
GO:0061134	GO:0061134	peptidase regulator activity	44307	229/18352	0.000119621	0.00242233	0.0016684	SERPINI2/SERPINA5/LTF/C4B	4	geneontology_Molecular_Function	0.190476	Up
GO:0004857	GO:0004857	enzyme inhibitor activity	44307	383/18352	0.000843496	0.0136646	0.00941164	SERPINI2/SERPINA5/LTF/C4B	4	geneontology_Molecular_Function	0.190476	Up
GO:0005507	GO:0005507	copper ion binding	44248	60/18352	0.00212084	0.0286314	0.0197201	CP/F5	2	geneontology_Molecular_Function	0.0952381	Up
GO:0004867	GO:0004867	serine-type endopeptidase inhibitor activity	44248	98/18352	0.00554815	0.0642	0.0442183	SERPINI2/SERPINA5	2	geneontology_Molecular_Function	0.0952381	Up
GO:0022804	GO:0022804	active transmembrane transporter activity	44276	344/18352	0.00675906	0.0684355	0.0471356	SLC16A9/SLC47A2/ABCA6	3	geneontology_Molecular_Function	0.142857	Up
GO:0008201	GO:0008201	heparin binding	44248	169/18352	0.0157829	0.125246	0.0862646	SERPINA5/LTF	2	geneontology_Molecular_Function	0.0952381	Up
GO:0005372	GO:0005372	water transmembrane transporter activity	44217	14/18352	0.015907	0.125246	0.0862646	SLC14A1	1	geneontology_Molecular_Function	0.0476191	Up
GO:0016722	GO:0016722	oxidoreductase activity, oxidizing metal ions	44217	19/18352	0.0215295	0.125246	0.0862646	CP	1	geneontology_Molecular_Function	0.0476191	Up
GO:0001972	GO:0001972	retinoic acid binding	44217	20/18352	0.0226503	0.125246	0.0862646	SERPINA5	1	geneontology_Molecular_Function	0.0476191	Up
GO:0001848	GO:0001848	complement binding	44217	21/18352	0.0237699	0.125246	0.0862646	C4B	1	geneontology_Molecular_Function	0.0476191	Up
GO:0070412	GO:0070412	R-SMAD binding	44217	23/18352	0.0260054	0.125246	0.0862646	FOS	1	geneontology_Molecular_Function	0.0476191	Up
GO:0000979	GO:0000979	RNA polymerase II core promoter sequence-specific DNA binding	44217	24/18352	0.0271213	0.125246	0.0862646	FOS	1	geneontology_Molecular_Function	0.0476191	Up
GO:0005539	GO:0005539	glycosaminoglycan binding	44248	232/18352	0.0285349	0.125246	0.0862646	SERPINA5/LTF	2	geneontology_Molecular_Function	0.0952381	Up
GO:0015291	GO:0015291	secondary active transmembrane transporter activity	44248	236/18352	0.029449	0.125246	0.0862646	SLC16A9/SLC47A2	2	geneontology_Molecular_Function	0.0952381	Up
GO:0042910	GO:0042910	xenobiotic transmembrane transporter activity	44217	27/18352	0.0304618	0.125246	0.0862646	SLC47A2	1	geneontology_Molecular_Function	0.0476191	Up
GO:0031210	GO:0031210	phosphatidylcholine binding	44217	29/18352	0.0326828	0.125246	0.0862646	SERPINA5	1	geneontology_Molecular_Function	0.0476191	Up
GO:0050997	GO:0050997	quaternary ammonium group binding	44217	29/18352	0.0326828	0.125246	0.0862646	SERPINA5	1	geneontology_Molecular_Function	0.0476191	Up
GO:1901681	GO:1901681	sulfur compound binding	44248	262/18352	0.0356721	0.125246	0.0862646	SERPINA5/LTF	2	geneontology_Molecular_Function	0.0952381	Up
GO:0001530	GO:0001530	lipopolysaccharide binding	44217	33/18352	0.0371101	0.125246	0.0862646	LTF	1	geneontology_Molecular_Function	0.0476191	Up
GO:0031624	GO:0031624	ubiquitin conjugating enzyme binding	44217	33/18352	0.0371101	0.125246	0.0862646	ANKIB1	1	geneontology_Molecular_Function	0.0476191	Up
GO:0071855	GO:0071855	neuropeptide receptor binding	44217	33/18352	0.0371101	0.125246	0.0862646	TAC1	1	geneontology_Molecular_Function	0.0476191	Up
GO:0005501	GO:0005501	retinoid binding	44217	36/18352	0.0404179	0.126461	0.0871011	SERPINA5	1	geneontology_Molecular_Function	0.0476191	Up
GO:0019840	GO:0019840	isoprenoid binding	44217	37/18352	0.0415181	0.126461	0.0871011	SERPINA5	1	geneontology_Molecular_Function	0.0476191	Up
GO:0043539	GO:0043539	protein serine/threonine kinase activator activity	44217	38/18352	0.0426171	0.126461	0.0871011	LTF	1	geneontology_Molecular_Function	0.0476191	Up
GO:0044390	GO:0044390	ubiquitin-like protein conjugating enzyme binding	44217	39/18352	0.0437149	0.126461	0.0871011	ANKIB1	1	geneontology_Molecular_Function	0.0476191	Up
GO:0001046	GO:0001046	core promoter sequence-specific DNA binding	44217	46/18352	0.051366	0.141626	0.0975464	FOS	1	geneontology_Molecular_Function	0.0476191	Up
GO:0001102	GO:0001102	RNA polymerase II activating transcription factor binding	44217	47/18352	0.0524542	0.141626	0.0975464	FOS	1	geneontology_Molecular_Function	0.0476191	Up
GO:0042887	GO:0042887	amide transmembrane transporter activity	44217	51/18352	0.0567953	0.148401	0.102212	SLC14A1	1	geneontology_Molecular_Function	0.0476191	Up
GO:0004869	GO:0004869	cysteine-type endopeptidase inhibitor activity	44217	59/18352	0.0654207	0.160578	0.1106	LTF	1	geneontology_Molecular_Function	0.0476191	Up
GO:0008028	GO:0008028	monocarboxylic acid transmembrane transporter activity	44217	59/18352	0.0654207	0.160578	0.1106	SLC16A9	1	geneontology_Molecular_Function	0.0476191	Up
GO:0033293	GO:0033293	monocarboxylic acid binding	44217	72/18352	0.0792769	0.188866	0.130083	SERPINA5	1	geneontology_Molecular_Function	0.0476191	Up
GO:0046332	GO:0046332	SMAD binding	44217	79/18352	0.0866568	0.193651	0.133379	FOS	1	geneontology_Molecular_Function	0.0476191	Up
GO:0033613	GO:0033613	activating transcription factor binding	44217	80/18352	0.0877064	0.193651	0.133379	FOS	1	geneontology_Molecular_Function	0.0476191	Up
GO:0030295	GO:0030295	protein kinase activator activity	44217	82/18352	0.0898022	0.193651	0.133379	LTF	1	geneontology_Molecular_Function	0.0476191	Up
GO:0015297	GO:0015297	antiporter activity	44217	83/18352	0.0908484	0.193651	0.133379	SLC47A2	1	geneontology_Molecular_Function	0.0476191	Up
GO:0019209	GO:0019209	kinase activator activity	44217	89/18352	0.0971017	0.201673	0.138904	LTF	1	geneontology_Molecular_Function	0.0476191	Up
GO:0004896	GO:0004896	cytokine receptor activity	44217	97/18352	0.105376	0.213386	0.146971	CRLF1	1	geneontology_Molecular_Function	0.0476191	Up
GO:0042626	GO:0042626	ATPase-coupled transmembrane transporter activity	44217	100/18352	0.10846	0.214274	0.147583	ABCA6	1	geneontology_Molecular_Function	0.0476191	Up
GO:0051087	GO:0051087	chaperone binding	44217	104/18352	0.112556	0.216585	0.149175	CP	1	geneontology_Molecular_Function	0.0476191	Up
GO:0015399	GO:0015399	primary active transmembrane transporter activity	44217	107/18352	0.115616	0.216585	0.149175	ABCA6	1	geneontology_Molecular_Function	0.0476191	Up
GO:0016651	GO:0016651	oxidoreductase activity, acting on NAD(P)H	44217	109/18352	0.117651	0.216585	0.149175	GMPR	1	geneontology_Molecular_Function	0.0476191	Up
GO:0005319	GO:0005319	lipid transporter activity	44217	134/18352	0.142712	0.245824	0.169314	ABCA6	1	geneontology_Molecular_Function	0.0476191	Up
GO:0019955	GO:0019955	cytokine binding	44217	135/18352	0.1437	0.245824	0.169314	CRLF1	1	geneontology_Molecular_Function	0.0476191	Up
GO:0140375	GO:0140375	immune receptor activity	44217	135/18352	0.1437	0.245824	0.169314	CRLF1	1	geneontology_Molecular_Function	0.0476191	Up
GO:0002020	GO:0002020	protease binding	44217	137/18352	0.145674	0.245824	0.169314	SERPINA5	1	geneontology_Molecular_Function	0.0476191	Up
GO:0015293	GO:0015293	symporter activity	44217	143/18352	0.151567	0.25055	0.172568	SLC16A9	1	geneontology_Molecular_Function	0.0476191	Up
GO:0005506	GO:0005506	iron ion binding	44217	151/18352	0.159365	0.258171	0.177818	LTF	1	geneontology_Molecular_Function	0.0476191	Up
GO:0046943	GO:0046943	carboxylic acid transmembrane transporter activity	44217	162/18352	0.169975	0.266262	0.18339	SLC16A9	1	geneontology_Molecular_Function	0.0476191	Up
GO:0005342	GO:0005342	organic acid transmembrane transporter activity	44217	163/18352	0.170934	0.266262	0.18339	SLC16A9	1	geneontology_Molecular_Function	0.0476191	Up
GO:0004252	GO:0004252	serine-type endopeptidase activity	44217	169/18352	0.176661	0.269991	0.185959	LTF	1	geneontology_Molecular_Function	0.0476191	Up
GO:0019887	GO:0019887	protein kinase regulator activity	44217	185/18352	0.19175	0.284384	0.195872	LTF	1	geneontology_Molecular_Function	0.0476191	Up
GO:0008236	GO:0008236	serine-type peptidase activity	44217	187/18352	0.193618	0.284384	0.195872	LTF	1	geneontology_Molecular_Function	0.0476191	Up
GO:0017171	GO:0017171	serine hydrolase activity	44217	191/18352	0.197341	0.284384	0.195872	LTF	1	geneontology_Molecular_Function	0.0476191	Up
GO:0003714	GO:0003714	transcription corepressor activity	44217	194/18352	0.200122	0.284384	0.195872	WWTR1	1	geneontology_Molecular_Function	0.0476191	Up
GO:0031406	GO:0031406	carboxylic acid binding	44217	212/18352	0.216618	0.302363	0.208255	SERPINA5	1	geneontology_Molecular_Function	0.0476191	Up
GO:0019207	GO:0019207	kinase regulator activity	44217	216/18352	0.22024	0.302363	0.208255	LTF	1	geneontology_Molecular_Function	0.0476191	Up
GO:0043177	GO:0043177	organic acid binding	44217	224/18352	0.227435	0.307038	0.211475	SERPINA5	1	geneontology_Molecular_Function	0.0476191	Up
GO:0008514	GO:0008514	organic anion transmembrane transporter activity	44217	233/18352	0.235455	0.309924	0.213463	SLC16A9	1	geneontology_Molecular_Function	0.0476191	Up
GO:0005125	GO:0005125	cytokine activity	44217	235/18352	0.237226	0.309924	0.213463	CRLF1	1	geneontology_Molecular_Function	0.0476191	Up
GO:0003713	GO:0003713	transcription coactivator activity	44217	267/18352	0.26504	0.329458	0.226917	WWTR1	1	geneontology_Molecular_Function	0.0476191	Up
GO:0030246	GO:0030246	carbohydrate binding	44217	267/18352	0.26504	0.329458	0.226917	C4B	1	geneontology_Molecular_Function	0.0476191	Up
GO:0061629	GO:0061629	RNA polymerase II-specific DNA-binding transcription factor binding	44217	267/18352	0.26504	0.329458	0.226917	FOS	1	geneontology_Molecular_Function	0.0476191	Up
GO:0005126	GO:0005126	cytokine receptor binding	44217	271/18352	0.268448	0.329458	0.226917	CRLF1	1	geneontology_Molecular_Function	0.0476191	Up
GO:0061630	GO:0061630	ubiquitin protein ligase activity	44217	292/18352	0.286094	0.341778	0.235402	ANKIB1	1	geneontology_Molecular_Function	0.0476191	Up
GO:0001664	GO:0001664	G protein-coupled receptor binding	44217	293/18352	0.286924	0.341778	0.235402	TAC1	1	geneontology_Molecular_Function	0.0476191	Up
GO:0061659	GO:0061659	ubiquitin-like protein ligase activity	44217	301/18352	0.293532	0.344582	0.237334	ANKIB1	1	geneontology_Molecular_Function	0.0476191	Up
GO:0140297	GO:0140297	DNA-binding transcription factor binding	44217	347/18352	0.330411	0.382333	0.263335	FOS	1	geneontology_Molecular_Function	0.0476191	Up
GO:0008509	GO:0008509	anion transmembrane transporter activity	44217	357/18352	0.338182	0.385813	0.265732	SLC16A9	1	geneontology_Molecular_Function	0.0476191	Up
GO:0016887	GO:0016887	ATPase activity	44217	423/18352	0.387355	0.435775	0.300144	ABCA6	1	geneontology_Molecular_Function	0.0476191	Up
GO:0004842	GO:0004842	ubiquitin-protein transferase activity	44217	435/18352	0.395914	0.437231	0.301147	ANKIB1	1	geneontology_Molecular_Function	0.0476191	Up
GO:0004175	GO:0004175	endopeptidase activity	44217	440/18352	0.399446	0.437231	0.301147	LTF	1	geneontology_Molecular_Function	0.0476191	Up
GO:0005543	GO:0005543	phospholipid binding	44217	454/18352	0.409232	0.438369	0.30193	SERPINA5	1	geneontology_Molecular_Function	0.0476191	Up
GO:0019787	GO:0019787	ubiquitin-like protein transferase activity	44217	457/18352	0.411309	0.438369	0.30193	ANKIB1	1	geneontology_Molecular_Function	0.0476191	Up
GO:0015267	GO:0015267	channel activity	44217	479/18352	0.42633	0.439009	0.302371	SLC14A1	1	geneontology_Molecular_Function	0.0476191	Up
GO:0022803	GO:0022803	passive transmembrane transporter activity	44217	480/18352	0.427004	0.439009	0.302371	SLC14A1	1	geneontology_Molecular_Function	0.0476191	Up
GO:0048018	GO:0048018	receptor ligand activity	44217	487/18352	0.431702	0.439009	0.302371	CRLF1	1	geneontology_Molecular_Function	0.0476191	Up
GO:0030546	GO:0030546	signaling receptor activator activity	44217	492/18352	0.435034	0.439009	0.302371	CRLF1	1	geneontology_Molecular_Function	0.0476191	Up
GO:0003712	GO:0003712	transcription coregulator activity	44217	498/18352	0.439009	0.439009	0.302371	WWTR1	1	geneontology_Molecular_Function	0.0476191	Up
hsa05033	hsa05033	Nicotine addiction	44339	40/8009	7.55956e-08	3.4018e-06	2.7851e-06	GABRG2/SLC32A1/GABRD/SLC17A6/GABRA1	5	pathway_KEGG	0.217391	Down
hsa04080	hsa04080	Neuroactive ligand-receptor interaction	44462	340/8009	1.94409e-07	4.37421e-06	3.58123e-06	GABRG2/GABRD/CCK/SST/GABRA1/PTH2R/NPY/HTR2C/PDYN	9	pathway_KEGG	0.391304	Down
hsa04723	hsa04723	Retrograde endocannabinoid signaling	44339	148/8009	5.18034e-05	0.000777051	0.000636182	GABRG2/SLC32A1/GABRD/SLC17A6/GABRA1	5	pathway_KEGG	0.217391	Down
hsa04727	hsa04727	GABAergic synapse	44309	89/8009	0.000107365	0.0010537	0.000862676	GABRG2/SLC32A1/GABRD/GABRA1	4	pathway_KEGG	0.173913	Down
hsa05032	hsa05032	Morphine addiction	44309	91/8009	0.000117077	0.0010537	0.000862676	GABRG2/SLC32A1/GABRD/GABRA1	4	pathway_KEGG	0.173913	Down
hsa05030	hsa05030	Cocaine addiction	44250	49/8009	0.00854751	0.0641063	0.0524847	BDNF/PDYN	2	pathway_KEGG	0.0869565	Down
hsa05014	hsa05014	Amyotrophic lateral sclerosis (ALS)	44250	57/8009	0.01144	0.0735427	0.0602104	NEFL/NEFH	2	pathway_KEGG	0.0869565	Down
hsa05034	hsa05034	Alcoholism	44278	184/8009	0.0150655	0.0847433	0.0693805	BDNF/NPY/PDYN	3	pathway_KEGG	0.130435	Down
hsa04721	hsa04721	Synaptic vesicle cycle	44250	78/8009	0.020755	0.10358	0.0848026	SLC32A1/SLC17A6	2	pathway_KEGG	0.0869565	Down
hsa04024	hsa04024	cAMP signaling pathway	44278	216/8009	0.0230178	0.10358	0.0848026	SST/BDNF/NPY	3	pathway_KEGG	0.130435	Down
hsa00062	hsa00062	Fatty acid elongation	44219	27/8009	0.0748282	0.280606	0.229736	ACOT7	1	pathway_KEGG	0.0434783	Down
hsa01040	hsa01040	Biosynthesis of unsaturated fatty acids	44219	27/8009	0.0748282	0.280606	0.229736	ACOT7	1	pathway_KEGG	0.0434783	Down
hsa00330	hsa00330	Arginine and proline metabolism	44219	50/8009	0.134318	0.396659	0.32475	CKMT1B	1	pathway_KEGG	0.0434783	Down
hsa04961	hsa04961	Endocrine and other factor-regulated calcium reabsorption	44219	53/8009	0.141802	0.396659	0.32475	CALB1	1	pathway_KEGG	0.0434783	Down
hsa03460	hsa03460	Fanconi anemia pathway	44219	54/8009	0.144283	0.396659	0.32475	UBE2T	1	pathway_KEGG	0.0434783	Down
hsa04923	hsa04923	Regulation of lipolysis in adipocytes	44219	55/8009	0.146757	0.396659	0.32475	NPY	1	pathway_KEGG	0.0434783	Down
hsa05321	hsa05321	Inflammatory bowel disease (IBD)	44219	65/8009	0.171125	0.396659	0.32475	STAT4	1	pathway_KEGG	0.0434783	Down
hsa04920	hsa04920	Adipocytokine signaling pathway	44219	69/8009	0.180684	0.396659	0.32475	NPY	1	pathway_KEGG	0.0434783	Down
hsa05031	hsa05031	Amphetamine addiction	44219	69/8009	0.180684	0.396659	0.32475	PDYN	1	pathway_KEGG	0.0434783	Down
hsa04971	hsa04971	Gastric acid secretion	44219	75/8009	0.194826	0.396659	0.32475	SST	1	pathway_KEGG	0.0434783	Down
hsa03320	hsa03320	PPAR signaling pathway	44219	76/8009	0.19716	0.396659	0.32475	FABP3	1	pathway_KEGG	0.0434783	Down
hsa04742	hsa04742	Taste transduction	44219	83/8009	0.213319	0.396659	0.32475	GABRA1	1	pathway_KEGG	0.0434783	Down
hsa04911	hsa04911	Insulin secretion	44219	86/8009	0.220148	0.396659	0.32475	CCK	1	pathway_KEGG	0.0434783	Down
hsa04540	hsa04540	Gap junction	44219	88/8009	0.224669	0.396659	0.32475	HTR2C	1	pathway_KEGG	0.0434783	Down
hsa04658	hsa04658	Th1 and Th2 cell differentiation	44219	92/8009	0.233637	0.396659	0.32475	STAT4	1	pathway_KEGG	0.0434783	Down
hsa04666	hsa04666	Fc gamma R-mediated phagocytosis	44219	93/8009	0.235864	0.396659	0.32475	AMPH	1	pathway_KEGG	0.0434783	Down
hsa05017	hsa05017	Spinocerebellar ataxia	44219	98/8009	0.246903	0.396659	0.32475	PDYN	1	pathway_KEGG	0.0434783	Down
hsa04750	hsa04750	Inflammatory mediator regulation of TRP channels	44219	100/8009	0.251276	0.396659	0.32475	HTR2C	1	pathway_KEGG	0.0434783	Down
hsa04972	hsa04972	Pancreatic secretion	44219	102/8009	0.255625	0.396659	0.32475	CCK	1	pathway_KEGG	0.0434783	Down
hsa04724	hsa04724	Glutamatergic synapse	44219	114/8009	0.281214	0.397671	0.325578	SLC17A6	1	pathway_KEGG	0.0434783	Down
hsa04726	hsa04726	Serotonergic synapse	44219	115/8009	0.283308	0.397671	0.325578	HTR2C	1	pathway_KEGG	0.0434783	Down
hsa04722	hsa04722	Neurotrophin signaling pathway	44219	119/8009	0.291625	0.397671	0.325578	BDNF	1	pathway_KEGG	0.0434783	Down
hsa04935	hsa04935	Growth hormone synthesis, secretion and action	44219	119/8009	0.291625	0.397671	0.325578	SST	1	pathway_KEGG	0.0434783	Down
hsa04728	hsa04728	Dopaminergic synapse	44219	132/8009	0.318025	0.420916	0.344609	CALY	1	pathway_KEGG	0.0434783	Down
hsa04217	hsa04217	Necroptosis	44219	162/8009	0.375404	0.456572	0.373802	STAT4	1	pathway_KEGG	0.0434783	Down
hsa04630	hsa04630	JAK-STAT signaling pathway	44219	162/8009	0.375404	0.456572	0.373802	STAT4	1	pathway_KEGG	0.0434783	Down
hsa05161	hsa05161	Hepatitis B	44219	162/8009	0.375404	0.456572	0.373802	STAT4	1	pathway_KEGG	0.0434783	Down
hsa05164	hsa05164	Influenza A	44219	170/8009	0.389906	0.461731	0.378026	RAE1	1	pathway_KEGG	0.0434783	Down
hsa03013	hsa03013	RNA transport	44219	179/8009	0.405837	0.468274	0.383382	RAE1	1	pathway_KEGG	0.0434783	Down
hsa04020	hsa04020	Calcium signaling pathway	44219	193/8009	0.42983	0.482736	0.395222	HTR2C	1	pathway_KEGG	0.0434783	Down
hsa05016	hsa05016	Huntington disease	44219	199/8009	0.439826	0.482736	0.395222	BDNF	1	pathway_KEGG	0.0434783	Down
GO:0099003	GO:0099003	vesicle-mediated transport in synapse	11/60	220/18866	8.76605e-11	1.03965e-07	8.07399e-08	SNCB/SYT4/SNAP91/CALY/AMPH/ERC2/SLC32A1/NSG1/SYN2/SYT5/SLC17A6	11	geneontology_Biological_Process	0.183333	Down
GO:0099504	GO:0099504	synaptic vesicle cycle	9/60	199/18866	1.25289e-08	7.42965e-06	5.7699e-06	SNCB/SYT4/SNAP91/AMPH/ERC2/SLC32A1/SYN2/SYT5/SLC17A6	9	geneontology_Biological_Process	0.15	Down
GO:0006836	GO:0006836	neurotransmitter transport	8/60	229/18866	6.19804e-07	0.000239481	0.000185982	SYT4/ERC2/SLC32A1/RPH3A/SYNGR3/SYN2/SYT5/SLC17A6	8	geneontology_Biological_Process	0.133333	Down
GO:0050808	GO:0050808	synapse organization	10/60	433/18866	9.88658e-07	0.000239481	0.000185982	SNCB/INA/NEFL/ERC2/GABRG2/CLSTN2/NEFH/GABRA1/BDNF/PCDH8	10	geneontology_Biological_Process	0.166667	Down
GO:0007631	GO:0007631	feeding behavior	6/60	105/18866	1.00961e-06	0.000239481	0.000185982	MRAP2/ATP8A2/CCK/BDNF/NPY/HTR2C	6	geneontology_Biological_Process	0.1	Down
GO:0001505	GO:0001505	regulation of neurotransmitter levels	7/60	235/18866	9.37308e-06	0.00153476	0.0011919	SYT4/ERC2/SLC32A1/RPH3A/SYNGR3/SYN2/SYT5	7	geneontology_Biological_Process	0.116667	Down
GO:0006865	GO:0006865	amino acid transport	6/60	156/18866	1.00528e-05	0.00153476	0.0011919	SYT4/SLC32A1/CCK/SLC17A6/RGS4/BDNF	6	geneontology_Biological_Process	0.1	Down
GO:0051952	GO:0051952	regulation of amine transport	5/60	91/18866	1.03525e-05	0.00153476	0.0011919	SYT4/CHGA/SYT5/CCK/RGS4	5	geneontology_Biological_Process	0.0833333	Down
GO:0099188	GO:0099188	postsynaptic cytoskeleton organization	3/60	15/18866	1.35411e-05	0.00164282	0.00127582	INA/NEFL/NEFH	3	geneontology_Biological_Process	0.05	Down
GO:0015837	GO:0015837	amine transport	5/60	99/18866	1.56159e-05	0.00164282	0.00127582	SYT4/CHGA/SYT5/CCK/RGS4	5	geneontology_Biological_Process	0.0833333	Down
GO:0045104	GO:0045104	intermediate filament cytoskeleton organization	4/60	50/18866	1.90798e-05	0.00164282	0.00127582	INA/NEFL/ATP8A2/NEFH	4	geneontology_Biological_Process	0.0666667	Down
GO:0007269	GO:0007269	neurotransmitter secretion	6/60	175/18866	1.93264e-05	0.00164282	0.00127582	SYT4/ERC2/SLC32A1/RPH3A/SYN2/SYT5	6	geneontology_Biological_Process	0.1	Down
GO:0099643	GO:0099643	signal release from synapse	6/60	175/18866	1.93264e-05	0.00164282	0.00127582	SYT4/ERC2/SLC32A1/RPH3A/SYN2/SYT5	6	geneontology_Biological_Process	0.1	Down
GO:0045103	GO:0045103	intermediate filament-based process	4/60	51/18866	2.06545e-05	0.00164282	0.00127582	INA/NEFL/ATP8A2/NEFH	4	geneontology_Biological_Process	0.0666667	Down
GO:0044070	GO:0044070	regulation of anion transport	5/60	105/18866	2.07776e-05	0.00164282	0.00127582	SYT4/FABP3/ATP8A2/CCK/RGS4	5	geneontology_Biological_Process	0.0833333	Down
GO:0048268	GO:0048268	clathrin coat assembly	3/60	18/18866	2.41202e-05	0.00178791	0.0013885	SNAP91/CALY/NSG1	3	geneontology_Biological_Process	0.05	Down
GO:1903793	GO:1903793	positive regulation of anion transport	4/60	58/18866	3.44891e-05	0.00240613	0.00186861	SYT4/FABP3/ATP8A2/CCK	4	geneontology_Biological_Process	0.0666667	Down
GO:0007613	GO:0007613	memory	5/60	121/18866	4.1147e-05	0.00266373	0.00206867	SYT4/TAFA2/CCK/CALB1/BDNF	5	geneontology_Biological_Process	0.0833333	Down
GO:0048488	GO:0048488	synaptic vesicle endocytosis	4/60	62/18866	4.49196e-05	0.00266373	0.00206867	SNCB/SNAP91/AMPH/SYT5	4	geneontology_Biological_Process	0.0666667	Down
GO:0140238	GO:0140238	presynaptic endocytosis	4/60	62/18866	4.49196e-05	0.00266373	0.00206867	SNCB/SNAP91/AMPH/SYT5	4	geneontology_Biological_Process	0.0666667	Down
GO:0032098	GO:0032098	regulation of appetite	3/60	23/18866	5.17598e-05	0.00292319	0.00227017	CCK/NPY/HTR2C	3	geneontology_Biological_Process	0.05	Down
GO:0032890	GO:0032890	regulation of organic acid transport	4/60	67/18866	6.09926e-05	0.00328806	0.00255352	SYT4/FABP3/CCK/RGS4	4	geneontology_Biological_Process	0.0666667	Down
GO:0015800	GO:0015800	acidic amino acid transport	4/60	71/18866	7.65885e-05	0.00394931	0.00306705	SYT4/CCK/SLC17A6/BDNF	4	geneontology_Biological_Process	0.0666667	Down
GO:0007214	GO:0007214	gamma-aminobutyric acid signaling pathway	3/60	27/18866	8.47164e-05	0.00401895	0.00312113	GABRG2/GABRA1/BDNF	3	geneontology_Biological_Process	0.05	Down
GO:0051953	GO:0051953	negative regulation of amine transport	3/60	27/18866	8.47164e-05	0.00401895	0.00312113	SYT4/CHGA/RGS4	3	geneontology_Biological_Process	0.05	Down
GO:0036465	GO:0036465	synaptic vesicle recycling	4/60	74/18866	9.00552e-05	0.0041079	0.00319021	SNCB/SNAP91/AMPH/SYT5	4	geneontology_Biological_Process	0.0666667	Down
GO:0060078	GO:0060078	regulation of postsynaptic membrane potential	5/60	144/18866	9.41611e-05	0.00413611	0.00321212	GABRG2/GABRD/RGS4/GABRA1/BDNF	5	geneontology_Biological_Process	0.0833333	Down
GO:0046942	GO:0046942	carboxylic acid transport	7/60	350/18866	0.000118225	0.00500768	0.00388898	SYT4/FABP3/SLC32A1/CCK/SLC17A6/RGS4/BDNF	7	geneontology_Biological_Process	0.116667	Down
GO:0015849	GO:0015849	organic acid transport	7/60	353/18866	0.000124643	0.00509748	0.00395872	SYT4/FABP3/SLC32A1/CCK/SLC17A6/RGS4/BDNF	7	geneontology_Biological_Process	0.116667	Down
GO:0071277	GO:0071277	cellular response to calcium ion	4/60	83/18866	0.000140791	0.00556594	0.00432253	SYT4/CPNE4/SYT5/CRHBP	4	geneontology_Biological_Process	0.0666667	Down
GO:0007611	GO:0007611	learning or memory	6/60	260/18866	0.000173622	0.00664245	0.00515855	SYT4/TAFA2/CCK/CALB1/BDNF/CRHBP	6	geneontology_Biological_Process	0.1	Down
GO:1903351	GO:1903351	cellular response to dopamine	4/60	90/18866	0.000192552	0.00706813	0.00548914	CALY/NSG1/RGS4/HTR2C	4	geneontology_Biological_Process	0.0666667	Down
GO:1903350	GO:1903350	response to dopamine	4/60	91/18866	0.000200929	0.00706813	0.00548914	CALY/NSG1/RGS4/HTR2C	4	geneontology_Biological_Process	0.0666667	Down
GO:0051955	GO:0051955	regulation of amino acid transport	3/60	36/18866	0.000202628	0.00706813	0.00548914	SYT4/CCK/RGS4	3	geneontology_Biological_Process	0.05	Down
GO:0001662	GO:0001662	behavioral fear response	3/60	39/18866	0.000257605	0.00867156	0.00673437	CCK/BDNF/HTR2C	3	geneontology_Biological_Process	0.05	Down
GO:0006835	GO:0006835	dicarboxylic acid transport	4/60	98/18866	0.000267108	0.00867156	0.00673437	SYT4/CCK/SLC17A6/BDNF	4	geneontology_Biological_Process	0.0666667	Down
GO:0002209	GO:0002209	behavioral defense response	3/60	40/18866	0.000277863	0.00867156	0.00673437	CCK/BDNF/HTR2C	3	geneontology_Biological_Process	0.05	Down
GO:0032892	GO:0032892	positive regulation of organic acid transport	3/60	40/18866	0.000277863	0.00867156	0.00673437	SYT4/FABP3/CCK	3	geneontology_Biological_Process	0.05	Down
GO:0007212	GO:0007212	dopamine receptor signaling pathway	3/60	41/18866	0.000299123	0.00867156	0.00673437	CALY/NSG1/RGS4	3	geneontology_Biological_Process	0.05	Down
GO:0042596	GO:0042596	fear response	3/60	41/18866	0.000299123	0.00867156	0.00673437	CCK/BDNF/HTR2C	3	geneontology_Biological_Process	0.05	Down
GO:0002792	GO:0002792	negative regulation of peptide secretion	4/60	101/18866	0.000299776	0.00867156	0.00673437	SYT4/CHGA/VSNL1/CRHBP	4	geneontology_Biological_Process	0.0666667	Down
GO:0090278	GO:0090278	negative regulation of peptide hormone secretion	3/60	42/18866	0.000321406	0.00907589	0.00704837	CHGA/VSNL1/CRHBP	3	geneontology_Biological_Process	0.05	Down
GO:0071868	GO:0071868	cellular response to monoamine stimulus	4/60	106/18866	0.00036045	0.00971578	0.00754531	CALY/NSG1/RGS4/HTR2C	4	geneontology_Biological_Process	0.0666667	Down
GO:0071870	GO:0071870	cellular response to catecholamine stimulus	4/60	106/18866	0.00036045	0.00971578	0.00754531	CALY/NSG1/RGS4/HTR2C	4	geneontology_Biological_Process	0.0666667	Down
GO:0050890	GO:0050890	cognition	6/60	302/18866	0.000387824	0.0101737	0.00790092	SYT4/TAFA2/CCK/CALB1/BDNF/CRHBP	6	geneontology_Biological_Process	0.1	Down
GO:0014047	GO:0014047	glutamate secretion	3/60	45/18866	0.000394595	0.0101737	0.00790092	SYT4/CCK/BDNF	3	geneontology_Biological_Process	0.05	Down
GO:0071867	GO:0071867	response to monoamine	4/60	110/18866	0.000414955	0.0102528	0.0079624	CALY/NSG1/RGS4/HTR2C	4	geneontology_Biological_Process	0.0666667	Down
GO:0071869	GO:0071869	response to catecholamine	4/60	110/18866	0.000414955	0.0102528	0.0079624	CALY/NSG1/RGS4/HTR2C	4	geneontology_Biological_Process	0.0666667	Down
GO:0014049	GO:0014049	positive regulation of glutamate secretion	2/60	10/18866	0.000440307	0.0106572	0.00827645	SYT4/CCK	2	geneontology_Biological_Process	0.0333333	Down
GO:0051932	GO:0051932	synaptic transmission, GABAergic	3/60	48/18866	0.000477719	0.011273	0.00875469	GABRG2/GABRA1/BDNF	3	geneontology_Biological_Process	0.05	Down
GO:0098656	GO:0098656	anion transmembrane transport	6/60	315/18866	0.00048476	0.011273	0.00875469	GABRG2/SLC32A1/GABRD/SLC17A6/RGS4/GABRA1	6	geneontology_Biological_Process	0.1	Down
GO:0034776	GO:0034776	response to histamine	2/60	11/18866	0.000537052	0.0120178	0.00933308	GABRG2/GABRA1	2	geneontology_Biological_Process	0.0333333	Down
GO:0098917	GO:0098917	retrograde trans-synaptic signaling	2/60	11/18866	0.000537052	0.0120178	0.00933308	SYT4/BDNF	2	geneontology_Biological_Process	0.0333333	Down
GO:1901215	GO:1901215	negative regulation of neuron death	5/60	212/18866	0.000565047	0.0124101	0.00963774	SNCB/NEFL/CHGA/CITED1/BDNF	5	geneontology_Biological_Process	0.0833333	Down
GO:0071073	GO:0071073	positive regulation of phospholipid biosynthetic process	2/60	12/18866	0.000643144	0.0138685	0.0107703	FABP3/HTR2C	2	geneontology_Biological_Process	0.0333333	Down
GO:0050433	GO:0050433	regulation of catecholamine secretion	3/60	55/18866	0.000713259	0.0151058	0.0117312	SYT4/CHGA/SYT5	3	geneontology_Biological_Process	0.05	Down
GO:0015816	GO:0015816	glycine transport	2/60	13/18866	0.000758525	0.0157826	0.0122569	SLC32A1/RGS4	2	geneontology_Biological_Process	0.0333333	Down
GO:0050432	GO:0050432	catecholamine secretion	3/60	57/18866	0.00079192	0.0161934	0.0125759	SYT4/CHGA/SYT5	3	geneontology_Biological_Process	0.05	Down
GO:0033604	GO:0033604	negative regulation of catecholamine secretion	2/60	14/18866	0.000883136	0.0171705	0.0133347	SYT4/CHGA	2	geneontology_Biological_Process	0.0333333	Down
GO:0098814	GO:0098814	spontaneous synaptic transmission	2/60	14/18866	0.000883136	0.0171705	0.0133347	RPH3A/NSG1	2	geneontology_Biological_Process	0.0333333	Down
GO:0099550	GO:0099550	trans-synaptic signaling, modulating synaptic transmission	2/60	14/18866	0.000883136	0.0171705	0.0133347	SYT4/BDNF	2	geneontology_Biological_Process	0.0333333	Down
GO:0046888	GO:0046888	negative regulation of hormone secretion	3/60	61/18866	0.000965321	0.0184657	0.0143405	CHGA/VSNL1/CRHBP	3	geneontology_Biological_Process	0.05	Down
GO:0014048	GO:0014048	regulation of glutamate secretion	2/60	15/18866	0.00101692	0.0191439	0.0148672	SYT4/CCK	2	geneontology_Biological_Process	0.0333333	Down
GO:1904862	GO:1904862	inhibitory synapse assembly	2/60	16/18866	0.00115982	0.021185	0.0164524	GABRG2/GABRA1	2	geneontology_Biological_Process	0.0333333	Down
GO:0017156	GO:0017156	calcium-ion regulated exocytosis	3/60	65/18866	0.00116107	0.021185	0.0164524	SYT4/SYN2/SYT5	3	geneontology_Biological_Process	0.05	Down
GO:0051592	GO:0051592	response to calcium ion	4/60	147/18866	0.00122983	0.0220997	0.0171627	SYT4/CPNE4/SYT5/CRHBP	4	geneontology_Biological_Process	0.0666667	Down
GO:0043524	GO:0043524	negative regulation of neuron apoptotic process	4/60	149/18866	0.00129275	0.0228836	0.0177715	SNCB/NEFL/CITED1/BDNF	4	geneontology_Biological_Process	0.0666667	Down
GO:0007187	GO:0007187	G protein-coupled receptor signaling pathway, coupled to cyclic nucleotide second messenger	5/60	263/18866	0.00148147	0.0258386	0.0200663	MRAP2/CHGA/PTH2R/NPY/HTR2C	5	geneontology_Biological_Process	0.0833333	Down
GO:0048592	GO:0048592	eye morphogenesis	4/60	156/18866	0.00153074	0.0263109	0.0204332	OLFM3/ATP8A2/CALB1/BDNF	4	geneontology_Biological_Process	0.0666667	Down
GO:0051937	GO:0051937	catecholamine transport	3/60	72/18866	0.00156051	0.0264394	0.020533	SYT4/CHGA/SYT5	3	geneontology_Biological_Process	0.05	Down
GO:0015807	GO:0015807	L-amino acid transport	3/60	73/18866	0.00162372	0.0270578	0.0210132	SLC32A1/SLC17A6/RGS4	3	geneontology_Biological_Process	0.05	Down
GO:0032095	GO:0032095	regulation of response to food	2/60	19/18866	0.00164263	0.0270578	0.0210132	CCK/NPY	2	geneontology_Biological_Process	0.0333333	Down
GO:0071071	GO:0071071	regulation of phospholipid biosynthetic process	2/60	20/18866	0.00182142	0.0292163	0.0226895	FABP3/HTR2C	2	geneontology_Biological_Process	0.0333333	Down
GO:0033555	GO:0033555	multicellular organismal response to stress	3/60	76/18866	0.00182294	0.0292163	0.0226895	CCK/BDNF/HTR2C	3	geneontology_Biological_Process	0.05	Down
GO:1903531	GO:1903531	negative regulation of secretion by cell	4/60	166/18866	0.00192144	0.0303843	0.0235966	SYT4/CHGA/VSNL1/CRHBP	4	geneontology_Biological_Process	0.0666667	Down
GO:0051957	GO:0051957	positive regulation of amino acid transport	2/60	21/18866	0.00200904	0.0313516	0.0243478	SYT4/CCK	2	geneontology_Biological_Process	0.0333333	Down
GO:0050806	GO:0050806	positive regulation of synaptic transmission	4/60	172/18866	0.0021864	0.0336762	0.0261531	NSG1/CLSTN2/CALB1/RGS4	4	geneontology_Biological_Process	0.0666667	Down
GO:0010976	GO:0010976	positive regulation of neuron projection development	5/60	290/18866	0.00227074	0.0345269	0.0268137	SYT4/STMN2/NEFL/ATP8A2/BDNF	5	geneontology_Biological_Process	0.0833333	Down
GO:0048791	GO:0048791	calcium ion-regulated exocytosis of neurotransmitter	2/60	23/18866	0.00241054	0.0359764	0.0279394	SYT4/SYT5	2	geneontology_Biological_Process	0.0333333	Down
GO:0015844	GO:0015844	monoamine transport	3/60	84/18866	0.00242674	0.0359764	0.0279394	SYT4/CHGA/SYT5	3	geneontology_Biological_Process	0.05	Down
GO:0042391	GO:0042391	regulation of membrane potential	6/60	443/18866	0.0027804	0.039258	0.0304879	GABRG2/GABRD/CCK/RGS4/GABRA1/BDNF	6	geneontology_Biological_Process	0.1	Down
GO:0007416	GO:0007416	synapse assembly	4/60	184/18866	0.00279014	0.039258	0.0304879	GABRG2/CLSTN2/GABRA1/BDNF	4	geneontology_Biological_Process	0.0666667	Down
GO:0010842	GO:0010842	retina layer formation	2/60	25/18866	0.0028467	0.039258	0.0304879	ATP8A2/CALB1	2	geneontology_Biological_Process	0.0333333	Down
GO:0032104	GO:0032104	regulation of response to extracellular stimulus	2/60	25/18866	0.0028467	0.039258	0.0304879	CCK/NPY	2	geneontology_Biological_Process	0.0333333	Down
GO:0032107	GO:0032107	regulation of response to nutrient levels	2/60	25/18866	0.0028467	0.039258	0.0304879	CCK/NPY	2	geneontology_Biological_Process	0.0333333	Down
GO:0045109	GO:0045109	intermediate filament organization	2/60	25/18866	0.0028467	0.039258	0.0304879	NEFL/NEFH	2	geneontology_Biological_Process	0.0333333	Down
GO:0051048	GO:0051048	negative regulation of secretion	4/60	190/18866	0.00313109	0.0415824	0.0322931	SYT4/CHGA/VSNL1/CRHBP	4	geneontology_Biological_Process	0.0666667	Down
GO:0050804	GO:0050804	modulation of chemical synaptic transmission	6/60	454/18866	0.00313839	0.0415824	0.0322931	SYT4/NSG1/CLSTN2/CALB1/RGS4/BDNF	6	geneontology_Biological_Process	0.1	Down
GO:0003333	GO:0003333	amino acid transmembrane transport	3/60	92/18866	0.00314135	0.0415824	0.0322931	SLC32A1/SLC17A6/RGS4	3	geneontology_Biological_Process	0.05	Down
GO:0099177	GO:0099177	regulation of trans-synaptic signaling	6/60	455/18866	0.00317256	0.0415824	0.0322931	SYT4/NSG1/CLSTN2/CALB1/RGS4/BDNF	6	geneontology_Biological_Process	0.1	Down
GO:0048167	GO:0048167	regulation of synaptic plasticity	4/60	191/18866	0.00319056	0.0415824	0.0322931	SYT4/NSG1/CALB1/BDNF	4	geneontology_Biological_Process	0.0666667	Down
GO:0071248	GO:0071248	cellular response to metal ion	4/60	193/18866	0.0033118	0.0426934	0.0331559	SYT4/CPNE4/SYT5/CRHBP	4	geneontology_Biological_Process	0.0666667	Down
GO:0050709	GO:0050709	negative regulation of protein secretion	3/60	95/18866	0.00343916	0.0438586	0.0340608	SYT4/CHGA/VSNL1	3	geneontology_Biological_Process	0.05	Down
GO:1901214	GO:1901214	regulation of neuron death	5/60	321/18866	0.00351332	0.0440419	0.0342031	SNCB/NEFL/CHGA/CITED1/BDNF	5	geneontology_Biological_Process	0.0833333	Down
GO:0048839	GO:0048839	inner ear development	4/60	197/18866	0.00356365	0.0440419	0.0342031	ATP8A2/CALB1/BDNF/PVALB	4	geneontology_Biological_Process	0.0666667	Down
GO:0045745	GO:0045745	positive regulation of G protein-coupled receptor signaling pathway	2/60	28/18866	0.00356494	0.0440419	0.0342031	MRAP2/CHGA	2	geneontology_Biological_Process	0.0333333	Down
GO:0009914	GO:0009914	hormone transport	5/60	323/18866	0.00360743	0.0441073	0.034254	CHGA/VSNL1/CRHBP/CRYM/HTR2C	5	geneontology_Biological_Process	0.0833333	Down
GO:1902476	GO:1902476	chloride transmembrane transport	3/60	97/18866	0.00364699	0.0441361	0.0342763	GABRG2/GABRD/GABRA1	3	geneontology_Biological_Process	0.05	Down
GO:0001657	GO:0001657	ureteric bud development	3/60	98/18866	0.00375373	0.0449689	0.034923	CITED1/CALB1/BDNF	3	geneontology_Biological_Process	0.05	Down
GO:0072163	GO:0072163	mesonephric epithelium development	3/60	99/18866	0.00386235	0.045354	0.0352221	CITED1/CALB1/BDNF	3	geneontology_Biological_Process	0.05	Down
GO:0072164	GO:0072164	mesonephric tubule development	3/60	99/18866	0.00386235	0.045354	0.0352221	CITED1/CALB1/BDNF	3	geneontology_Biological_Process	0.05	Down
GO:0001823	GO:0001823	mesonephros development	3/60	103/18866	0.00431599	0.0501839	0.038973	CITED1/CALB1/BDNF	3	geneontology_Biological_Process	0.05	Down
GO:0090276	GO:0090276	regulation of peptide hormone secretion	4/60	213/18866	0.00470149	0.0541356	0.042042	CHGA/VSNL1/CRHBP/HTR2C	4	geneontology_Biological_Process	0.0666667	Down
GO:0043523	GO:0043523	regulation of neuron apoptotic process	4/60	214/18866	0.00477981	0.0545083	0.0423313	SNCB/NEFL/CITED1/BDNF	4	geneontology_Biological_Process	0.0666667	Down
GO:0003338	GO:0003338	metanephros morphogenesis	2/60	33/18866	0.00492909	0.05515	0.0428297	CITED1/CALB1	2	geneontology_Biological_Process	0.0333333	Down
GO:0042755	GO:0042755	eating behavior	2/60	33/18866	0.00492909	0.05515	0.0428297	ATP8A2/CCK	2	geneontology_Biological_Process	0.0333333	Down
GO:0018958	GO:0018958	phenol-containing compound metabolic process	3/60	109/18866	0.0050549	0.0560291	0.0435124	SNCB/CITED1/CRYM	3	geneontology_Biological_Process	0.05	Down
GO:0006821	GO:0006821	chloride transport	3/60	111/18866	0.00531709	0.0582426	0.0452314	GABRG2/GABRD/GABRA1	3	geneontology_Biological_Process	0.05	Down
GO:0071241	GO:0071241	cellular response to inorganic substance	4/60	221/18866	0.00535282	0.0582426	0.0452314	SYT4/CPNE4/SYT5/CRHBP	4	geneontology_Biological_Process	0.0666667	Down
GO:0014046	GO:0014046	dopamine secretion	2/60	35/18866	0.00553197	0.0591074	0.045903	SYT4/SYT5	2	geneontology_Biological_Process	0.0333333	Down
GO:0014059	GO:0014059	regulation of dopamine secretion	2/60	35/18866	0.00553197	0.0591074	0.045903	SYT4/SYT5	2	geneontology_Biological_Process	0.0333333	Down
GO:0043583	GO:0043583	ear development	4/60	224/18866	0.00561189	0.0594259	0.0461504	ATP8A2/CALB1/BDNF/PVALB	4	geneontology_Biological_Process	0.0666667	Down
GO:0070997	GO:0070997	neuron death	5/60	360/18866	0.00569409	0.0597627	0.046412	SNCB/NEFL/CHGA/CITED1/BDNF	5	geneontology_Biological_Process	0.0833333	Down
GO:0046676	GO:0046676	negative regulation of insulin secretion	2/60	36/18866	0.00584546	0.0597648	0.0464136	CHGA/VSNL1	2	geneontology_Biological_Process	0.0333333	Down
GO:0097484	GO:0097484	dendrite extension	2/60	36/18866	0.00584546	0.0597648	0.0464136	SYT4/BDNF	2	geneontology_Biological_Process	0.0333333	Down
GO:2000310	GO:2000310	regulation of NMDA receptor activity	2/60	36/18866	0.00584546	0.0597648	0.0464136	NEFL/CRHBP	2	geneontology_Biological_Process	0.0333333	Down
GO:0010038	GO:0010038	response to metal ion	5/60	366/18866	0.0060989	0.0618231	0.0480121	SNCB/SYT4/CPNE4/SYT5/CRHBP	5	geneontology_Biological_Process	0.0833333	Down
GO:0098657	GO:0098657	import into cell	4/60	230/18866	0.00615496	0.0618626	0.0480428	CALY/FABP3/SYNGR3/RGS4	4	geneontology_Biological_Process	0.0666667	Down
GO:0032094	GO:0032094	response to food	2/60	38/18866	0.00649628	0.0642049	0.0498618	CCK/NPY	2	geneontology_Biological_Process	0.0333333	Down
GO:0051954	GO:0051954	positive regulation of amine transport	2/60	38/18866	0.00649628	0.0642049	0.0498618	SYT4/CCK	2	geneontology_Biological_Process	0.0333333	Down
GO:0016079	GO:0016079	synaptic vesicle exocytosis	3/60	121/18866	0.00675024	0.0656212	0.0509617	SYT4/ERC2/SYT5	3	geneontology_Biological_Process	0.05	Down
GO:0098661	GO:0098661	inorganic anion transmembrane transport	3/60	121/18866	0.00675024	0.0656212	0.0509617	GABRG2/GABRD/GABRA1	3	geneontology_Biological_Process	0.05	Down
GO:0045666	GO:0045666	positive regulation of neuron differentiation	5/60	380/18866	0.00712186	0.0682531	0.0530057	SYT4/STMN2/NEFL/ATP8A2/BDNF	5	geneontology_Biological_Process	0.0833333	Down
GO:0050803	GO:0050803	regulation of synapse structure or activity	4/60	240/18866	0.00713608	0.0682531	0.0530057	CLSTN2/SLC17A6/BDNF/PCDH8	4	geneontology_Biological_Process	0.0666667	Down
GO:0002791	GO:0002791	regulation of peptide secretion	5/60	381/18866	0.00719925	0.0683065	0.0530471	SYT4/CHGA/VSNL1/CRHBP/HTR2C	5	geneontology_Biological_Process	0.0833333	Down
GO:0001654	GO:0001654	eye development	5/60	384/18866	0.00743496	0.0699831	0.0543491	OLFM3/ATP8A2/CALB1/SLC17A6/BDNF	5	geneontology_Biological_Process	0.0833333	Down
GO:0051402	GO:0051402	neuron apoptotic process	4/60	245/18866	0.00766332	0.0715646	0.0555773	SNCB/NEFL/CITED1/BDNF	4	geneontology_Biological_Process	0.0666667	Down
GO:0150063	GO:0150063	visual system development	5/60	388/18866	0.00775759	0.0718789	0.0558215	OLFM3/ATP8A2/CALB1/SLC17A6/BDNF	5	geneontology_Biological_Process	0.0833333	Down
GO:0031346	GO:0031346	positive regulation of cell projection organization	5/60	394/18866	0.00825969	0.0725654	0.0563546	SYT4/STMN2/NEFL/ATP8A2/BDNF	5	geneontology_Biological_Process	0.0833333	Down
GO:0048880	GO:0048880	sensory system development	5/60	394/18866	0.00825969	0.0725654	0.0563546	OLFM3/ATP8A2/CALB1/SLC17A6/BDNF	5	geneontology_Biological_Process	0.0833333	Down
GO:0015804	GO:0015804	neutral amino acid transport	2/60	43/18866	0.00825998	0.0725654	0.0563546	SLC32A1/RGS4	2	geneontology_Biological_Process	0.0333333	Down
GO:0017158	GO:0017158	regulation of calcium ion-dependent exocytosis	2/60	43/18866	0.00825998	0.0725654	0.0563546	SYT4/SYT5	2	geneontology_Biological_Process	0.0333333	Down
GO:0021762	GO:0021762	substantia nigra development	2/60	43/18866	0.00825998	0.0725654	0.0563546	INA/SYNGR3	2	geneontology_Biological_Process	0.0333333	Down
GO:0045823	GO:0045823	positive regulation of heart contraction	2/60	43/18866	0.00825998	0.0725654	0.0563546	CHGA/RGS4	2	geneontology_Biological_Process	0.0333333	Down
GO:0051154	GO:0051154	negative regulation of striated muscle cell differentiation	2/60	43/18866	0.00825998	0.0725654	0.0563546	RGS4/BDNF	2	geneontology_Biological_Process	0.0333333	Down
GO:0042493	GO:0042493	response to drug	5/60	397/18866	0.00851905	0.0742912	0.0576948	FABP3/SST/BDNF/CRHBP/HTR2C	5	geneontology_Biological_Process	0.0833333	Down
GO:0030072	GO:0030072	peptide hormone secretion	4/60	257/18866	0.00903211	0.0781904	0.060723	CHGA/VSNL1/CRHBP/HTR2C	4	geneontology_Biological_Process	0.0666667	Down
GO:0030534	GO:0030534	adult behavior	3/60	137/18866	0.00948117	0.0814831	0.0632801	GABRG2/CRHBP/NPY	3	geneontology_Biological_Process	0.05	Down
GO:0008542	GO:0008542	visual learning	2/60	47/18866	0.00980812	0.0836865	0.0649913	TAFA2/CCK	2	geneontology_Biological_Process	0.0333333	Down
GO:0042220	GO:0042220	response to cocaine	2/60	48/18866	0.0102138	0.0853067	0.0662496	RGS4/CRHBP	2	geneontology_Biological_Process	0.0333333	Down
GO:0099637	GO:0099637	neurotransmitter receptor transport	2/60	48/18866	0.0102138	0.0853067	0.0662496	CALY/NSG1	2	geneontology_Biological_Process	0.0333333	Down
GO:1900271	GO:1900271	regulation of long-term synaptic potentiation	2/60	48/18866	0.0102138	0.0853067	0.0662496	NSG1/CALB1	2	geneontology_Biological_Process	0.0333333	Down
GO:0046883	GO:0046883	regulation of hormone secretion	4/60	267/18866	0.010288	0.0853252	0.0662639	CHGA/VSNL1/CRHBP/HTR2C	4	geneontology_Biological_Process	0.0666667	Down
GO:0072073	GO:0072073	kidney epithelium development	3/60	142/18866	0.0104485	0.0857374	0.0665841	CITED1/CALB1/BDNF	3	geneontology_Biological_Process	0.05	Down
GO:0090596	GO:0090596	sensory organ morphogenesis	4/60	269/18866	0.010552	0.0857374	0.0665841	OLFM3/ATP8A2/CALB1/BDNF	4	geneontology_Biological_Process	0.0666667	Down
GO:0015872	GO:0015872	dopamine transport	2/60	49/18866	0.0106268	0.0857374	0.0665841	SYT4/SYT5	2	geneontology_Biological_Process	0.0333333	Down
GO:1990090	GO:1990090	cellular response to nerve growth factor stimulus	2/60	49/18866	0.0106268	0.0857374	0.0665841	STMN2/BDNF	2	geneontology_Biological_Process	0.0333333	Down
GO:1903727	GO:1903727	positive regulation of phospholipid metabolic process	2/60	50/18866	0.0110471	0.0885264	0.06875	FABP3/HTR2C	2	geneontology_Biological_Process	0.0333333	Down
GO:0090102	GO:0090102	cochlea development	2/60	51/18866	0.0114747	0.0913358	0.0709317	CALB1/PVALB	2	geneontology_Biological_Process	0.0333333	Down
GO:0008277	GO:0008277	regulation of G protein-coupled receptor signaling pathway	3/60	148/18866	0.0116825	0.0917582	0.0712598	MRAP2/CHGA/RGS4	3	geneontology_Biological_Process	0.05	Down
GO:0031644	GO:0031644	regulation of nervous system process	3/60	148/18866	0.0116825	0.0917582	0.0712598	CCK/RGS4/HTR2C	3	geneontology_Biological_Process	0.05	Down
GO:1990089	GO:1990089	response to nerve growth factor	2/60	52/18866	0.0119095	0.0927142	0.0720023	STMN2/BDNF	2	geneontology_Biological_Process	0.0333333	Down
GO:0051656	GO:0051656	establishment of organelle localization	5/60	432/18866	0.0119754	0.0927142	0.0720023	SYT4/SNAP91/NEFL/CHGA/NEFH	5	geneontology_Biological_Process	0.0833333	Down
GO:1905039	GO:1905039	carboxylic acid transmembrane transport	3/60	150/18866	0.0121118	0.0927142	0.0720023	SLC32A1/SLC17A6/RGS4	3	geneontology_Biological_Process	0.05	Down
GO:0051224	GO:0051224	negative regulation of protein transport	3/60	151/18866	0.0123297	0.0927142	0.0720023	SYT4/CHGA/VSNL1	3	geneontology_Biological_Process	0.05	Down
GO:1903825	GO:1903825	organic acid transmembrane transport	3/60	151/18866	0.0123297	0.0927142	0.0720023	SLC32A1/SLC17A6/RGS4	3	geneontology_Biological_Process	0.05	Down
GO:0007632	GO:0007632	visual behavior	2/60	53/18866	0.0123515	0.0927142	0.0720023	TAFA2/CCK	2	geneontology_Biological_Process	0.0333333	Down
GO:0045744	GO:0045744	negative regulation of G protein-coupled receptor signaling pathway	2/60	53/18866	0.0123515	0.0927142	0.0720023	MRAP2/RGS4	2	geneontology_Biological_Process	0.0333333	Down
GO:0043270	GO:0043270	positive regulation of ion transport	4/60	284/18866	0.0126736	0.0945336	0.0734152	SYT4/FABP3/ATP8A2/CCK	4	geneontology_Biological_Process	0.0666667	Down
GO:1904950	GO:1904950	negative regulation of establishment of protein localization	3/60	155/18866	0.0132242	0.0976546	0.075839	SYT4/CHGA/VSNL1	3	geneontology_Biological_Process	0.05	Down
GO:0070741	GO:0070741	response to interleukin-6	2/60	55/18866	0.0132567	0.0976546	0.075839	CITED1/PTPRT	2	geneontology_Biological_Process	0.0333333	Down
GO:0043434	GO:0043434	response to peptide hormone	5/60	447/18866	0.0137133	0.100395	0.0779671	FABP3/NEFL/CITED1/CRHBP/STAT4	5	geneontology_Biological_Process	0.0833333	Down
GO:0070534	GO:0070534	protein K63-linked ubiquitination	2/60	57/18866	0.0141899	0.102617	0.0796929	MAGEL2/UBE2T	2	geneontology_Biological_Process	0.0333333	Down
GO:0097479	GO:0097479	synaptic vesicle localization	2/60	57/18866	0.0141899	0.102617	0.0796929	SNAP91/SYN2	2	geneontology_Biological_Process	0.0333333	Down
GO:0060042	GO:0060042	retina morphogenesis in camera-type eye	2/60	60/18866	0.0156415	0.11243	0.0873132	ATP8A2/CALB1	2	geneontology_Biological_Process	0.0333333	Down
GO:0007156	GO:0007156	homophilic cell adhesion via plasma membrane adhesion molecules	3/60	168/18866	0.0163828	0.117048	0.0909003	CLSTN2/PTPRT/PCDH8	3	geneontology_Biological_Process	0.05	Down
GO:0048857	GO:0048857	neural nucleus development	2/60	62/18866	0.0166433	0.117494	0.091246	INA/SYNGR3	2	geneontology_Biological_Process	0.0333333	Down
GO:1902475	GO:1902475	L-alpha-amino acid transmembrane transport	2/60	62/18866	0.0166433	0.117494	0.091246	SLC17A6/RGS4	2	geneontology_Biological_Process	0.0333333	Down
GO:0015698	GO:0015698	inorganic anion transport	3/60	172/18866	0.0174327	0.121348	0.0942397	GABRG2/GABRD/GABRA1	3	geneontology_Biological_Process	0.05	Down
GO:1900449	GO:1900449	regulation of glutamate receptor signaling pathway	2/60	64/18866	0.0176717	0.121348	0.0942397	NEFL/CRHBP	2	geneontology_Biological_Process	0.0333333	Down
GO:0046879	GO:0046879	hormone secretion	4/60	314/18866	0.0176948	0.121348	0.0942397	CHGA/VSNL1/CRHBP/HTR2C	4	geneontology_Biological_Process	0.0666667	Down
GO:0021543	GO:0021543	pallium development	3/60	173/18866	0.0177009	0.121348	0.0942397	NEFL/SLC32A1/NPY	3	geneontology_Biological_Process	0.05	Down
GO:0099173	GO:0099173	postsynapse organization	3/60	173/18866	0.0177009	0.121348	0.0942397	INA/NEFL/NEFH	3	geneontology_Biological_Process	0.05	Down
GO:0031646	GO:0031646	positive regulation of nervous system process	2/60	65/18866	0.0181959	0.124025	0.0963182	CCK/RGS4	2	geneontology_Biological_Process	0.0333333	Down
GO:0007409	GO:0007409	axonogenesis	5/60	482/18866	0.0184152	0.124803	0.0969223	NEFL/ATP8A2/CCK/NEFH/BDNF	5	geneontology_Biological_Process	0.0833333	Down
GO:0051051	GO:0051051	negative regulation of transport	5/60	483/18866	0.0185634	0.125092	0.0971471	SYT4/CHGA/VSNL1/RGS4/CRHBP	5	geneontology_Biological_Process	0.0833333	Down
GO:0050769	GO:0050769	positive regulation of neurogenesis	5/60	485/18866	0.0188622	0.126387	0.098153	SYT4/STMN2/NEFL/ATP8A2/BDNF	5	geneontology_Biological_Process	0.0833333	Down
GO:0051965	GO:0051965	positive regulation of synapse assembly	2/60	67/18866	0.0192638	0.128353	0.0996795	CLSTN2/BDNF	2	geneontology_Biological_Process	0.0333333	Down
GO:0051148	GO:0051148	negative regulation of muscle cell differentiation	2/60	68/18866	0.0198074	0.130509	0.101354	RGS4/BDNF	2	geneontology_Biological_Process	0.0333333	Down
GO:0099072	GO:0099072	regulation of postsynaptic membrane neurotransmitter receptor levels	2/60	68/18866	0.0198074	0.130509	0.101354	CALY/NSG1	2	geneontology_Biological_Process	0.0333333	Down
GO:0032370	GO:0032370	positive regulation of lipid transport	2/60	70/18866	0.0209139	0.137038	0.106425	FABP3/ATP8A2	2	geneontology_Biological_Process	0.0333333	Down
GO:0008217	GO:0008217	regulation of blood pressure	3/60	187/18866	0.0216992	0.14063	0.109214	CHGA/TRHDE/NPY	3	geneontology_Biological_Process	0.05	Down
GO:0048639	GO:0048639	positive regulation of developmental growth	3/60	187/18866	0.0216992	0.14063	0.109214	SYT4/ATP8A2/BDNF	3	geneontology_Biological_Process	0.05	Down
GO:0003407	GO:0003407	neural retina development	2/60	72/18866	0.0220457	0.142099	0.110355	ATP8A2/CALB1	2	geneontology_Biological_Process	0.0333333	Down
GO:0010721	GO:0010721	negative regulation of cell development	4/60	343/18866	0.0235891	0.150882	0.117176	SYT4/STMN2/RGS4/BDNF	4	geneontology_Biological_Process	0.0666667	Down
GO:0043627	GO:0043627	response to estrogen	2/60	75/18866	0.0237901	0.150882	0.117176	CITED1/CRHBP	2	geneontology_Biological_Process	0.0333333	Down
GO:0050805	GO:0050805	negative regulation of synaptic transmission	2/60	75/18866	0.0237901	0.150882	0.117176	SYT4/BDNF	2	geneontology_Biological_Process	0.0333333	Down
GO:0008306	GO:0008306	associative learning	2/60	76/18866	0.0243838	0.152206	0.118204	TAFA2/CCK	2	geneontology_Biological_Process	0.0333333	Down
GO:0072091	GO:0072091	regulation of stem cell proliferation	2/60	76/18866	0.0243838	0.152206	0.118204	CITED1/BDNF	2	geneontology_Biological_Process	0.0333333	Down
GO:1903524	GO:1903524	positive regulation of blood circulation	2/60	76/18866	0.0243838	0.152206	0.118204	CHGA/RGS4	2	geneontology_Biological_Process	0.0333333	Down
GO:0007422	GO:0007422	peripheral nervous system development	2/60	77/18866	0.0249835	0.155133	0.120477	NEFH/BDNF	2	geneontology_Biological_Process	0.0333333	Down
GO:0030705	GO:0030705	cytoskeleton-dependent intracellular transport	3/60	200/18866	0.0258195	0.158961	0.12345	SYT4/NEFL/NEFH	3	geneontology_Biological_Process	0.05	Down
GO:0048638	GO:0048638	regulation of developmental growth	4/60	353/18866	0.025868	0.158961	0.12345	SYT4/ATP8A2/RGS4/BDNF	4	geneontology_Biological_Process	0.0666667	Down
GO:0099601	GO:0099601	regulation of neurotransmitter receptor activity	2/60	79/18866	0.0262011	0.160178	0.124395	NEFL/CRHBP	2	geneontology_Biological_Process	0.0333333	Down
GO:0021766	GO:0021766	hippocampus development	2/60	81/18866	0.0274423	0.166906	0.12962	NEFL/SLC32A1	2	geneontology_Biological_Process	0.0333333	Down
GO:0030100	GO:0030100	regulation of endocytosis	3/60	210/18866	0.0292558	0.177028	0.13748	SYT4/SNAP91/CALY	3	geneontology_Biological_Process	0.05	Down
GO:0072384	GO:0072384	organelle transport along microtubule	2/60	85/18866	0.0299946	0.178442	0.138579	NEFL/NEFH	2	geneontology_Biological_Process	0.0333333	Down
GO:0050772	GO:0050772	positive regulation of axonogenesis	2/60	86/18866	0.030647	0.178442	0.138579	NEFL/BDNF	2	geneontology_Biological_Process	0.0333333	Down
GO:0060291	GO:0060291	long-term synaptic potentiation	2/60	87/18866	0.031305	0.178442	0.138579	NSG1/CALB1	2	geneontology_Biological_Process	0.0333333	Down
GO:0015937	GO:0015937	coenzyme A biosynthetic process	1/60	10/18866	0.0313593	0.178442	0.138579	ACOT7	1	geneontology_Biological_Process	0.0166667	Down
GO:0048262	GO:0048262	determination of dorsal/ventral asymmetry	1/60	10/18866	0.0313593	0.178442	0.138579	SOSTDC1	1	geneontology_Biological_Process	0.0166667	Down
GO:0051901	GO:0051901	positive regulation of mitochondrial depolarization	1/60	10/18866	0.0313593	0.178442	0.138579	CCK	1	geneontology_Biological_Process	0.0166667	Down
GO:0070327	GO:0070327	thyroid hormone transport	1/60	10/18866	0.0313593	0.178442	0.138579	CRYM	1	geneontology_Biological_Process	0.0166667	Down
GO:0071104	GO:0071104	response to interleukin-9	1/60	10/18866	0.0313593	0.178442	0.138579	CITED1	1	geneontology_Biological_Process	0.0166667	Down
GO:0098887	GO:0098887	neurotransmitter receptor transport, endosome to postsynaptic membrane	1/60	10/18866	0.0313593	0.178442	0.138579	NSG1	1	geneontology_Biological_Process	0.0166667	Down
GO:0099639	GO:0099639	neurotransmitter receptor transport, endosome to plasma membrane	1/60	10/18866	0.0313593	0.178442	0.138579	NSG1	1	geneontology_Biological_Process	0.0166667	Down
GO:0046889	GO:0046889	positive regulation of lipid biosynthetic process	2/60	88/18866	0.0319686	0.178442	0.138579	FABP3/HTR2C	2	geneontology_Biological_Process	0.0333333	Down
GO:0042445	GO:0042445	hormone metabolic process	3/60	221/18866	0.0333027	0.178442	0.138579	CRHBP/CRYM/PCSK1	3	geneontology_Biological_Process	0.05	Down
GO:0017157	GO:0017157	regulation of exocytosis	3/60	222/18866	0.0336844	0.178442	0.138579	SYT4/VSNL1/SYT5	3	geneontology_Biological_Process	0.05	Down
GO:0001656	GO:0001656	metanephros development	2/60	91/18866	0.0339926	0.178442	0.138579	CITED1/CALB1	2	geneontology_Biological_Process	0.0333333	Down
GO:0030901	GO:0030901	midbrain development	2/60	91/18866	0.0339926	0.178442	0.138579	INA/SYNGR3	2	geneontology_Biological_Process	0.0333333	Down
GO:0045921	GO:0045921	positive regulation of exocytosis	2/60	91/18866	0.0339926	0.178442	0.138579	SYT4/VSNL1	2	geneontology_Biological_Process	0.0333333	Down
GO:0007614	GO:0007614	short-term memory	1/60	11/18866	0.0344415	0.178442	0.138579	CALB1	1	geneontology_Biological_Process	0.0166667	Down
GO:0032253	GO:0032253	dense core granule localization	1/60	11/18866	0.0344415	0.178442	0.138579	SYT4	1	geneontology_Biological_Process	0.0166667	Down
GO:0035865	GO:0035865	cellular response to potassium ion	1/60	11/18866	0.0344415	0.178442	0.138579	CRHBP	1	geneontology_Biological_Process	0.0166667	Down
GO:0048672	GO:0048672	positive regulation of collateral sprouting	1/60	11/18866	0.0344415	0.178442	0.138579	BDNF	1	geneontology_Biological_Process	0.0166667	Down
GO:0060159	GO:0060159	regulation of dopamine receptor signaling pathway	1/60	11/18866	0.0344415	0.178442	0.138579	RGS4	1	geneontology_Biological_Process	0.0166667	Down
GO:0070142	GO:0070142	synaptic vesicle budding	1/60	11/18866	0.0344415	0.178442	0.138579	SNAP91	1	geneontology_Biological_Process	0.0166667	Down
GO:0070757	GO:0070757	interleukin-35-mediated signaling pathway	1/60	11/18866	0.0344415	0.178442	0.138579	STAT4	1	geneontology_Biological_Process	0.0166667	Down
GO:0072205	GO:0072205	metanephric collecting duct development	1/60	11/18866	0.0344415	0.178442	0.138579	CALB1	1	geneontology_Biological_Process	0.0166667	Down
GO:0086023	GO:0086023	adenylate cyclase-activating adrenergic receptor signaling pathway involved in heart process	1/60	11/18866	0.0344415	0.178442	0.138579	CHGA	1	geneontology_Biological_Process	0.0166667	Down
GO:0099519	GO:0099519	dense core granule cytoskeletal transport	1/60	11/18866	0.0344415	0.178442	0.138579	SYT4	1	geneontology_Biological_Process	0.0166667	Down
GO:0106072	GO:0106072	negative regulation of adenylate cyclase-activating G protein-coupled receptor signaling pathway	1/60	11/18866	0.0344415	0.178442	0.138579	MRAP2	1	geneontology_Biological_Process	0.0166667	Down
GO:1901077	GO:1901077	regulation of relaxation of muscle	1/60	11/18866	0.0344415	0.178442	0.138579	CHGA	1	geneontology_Biological_Process	0.0166667	Down
GO:1901950	GO:1901950	dense core granule transport	1/60	11/18866	0.0344415	0.178442	0.138579	SYT4	1	geneontology_Biological_Process	0.0166667	Down
GO:1902513	GO:1902513	regulation of organelle transport along microtubule	1/60	11/18866	0.0344415	0.178442	0.138579	NEFH	1	geneontology_Biological_Process	0.0166667	Down
GO:2001138	GO:2001138	regulation of phospholipid transport	1/60	11/18866	0.0344415	0.178442	0.138579	ATP8A2	1	geneontology_Biological_Process	0.0166667	Down
GO:2001140	GO:2001140	positive regulation of phospholipid transport	1/60	11/18866	0.0344415	0.178442	0.138579	ATP8A2	1	geneontology_Biological_Process	0.0166667	Down
GO:0019935	GO:0019935	cyclic-nucleotide-mediated signaling	3/60	224/18866	0.0344547	0.178442	0.138579	MRAP2/CHGA/HTR2C	3	geneontology_Biological_Process	0.05	Down
GO:0072080	GO:0072080	nephron tubule development	2/60	93/18866	0.0353692	0.178901	0.138935	CITED1/CALB1	2	geneontology_Biological_Process	0.0333333	Down
GO:0051591	GO:0051591	response to cAMP	2/60	94/18866	0.0360655	0.178901	0.138935	CITED1/CRHBP	2	geneontology_Biological_Process	0.0333333	Down
GO:0060993	GO:0060993	kidney morphogenesis	2/60	94/18866	0.0360655	0.178901	0.138935	CITED1/CALB1	2	geneontology_Biological_Process	0.0333333	Down
GO:1905954	GO:1905954	positive regulation of lipid localization	2/60	94/18866	0.0360655	0.178901	0.138935	FABP3/ATP8A2	2	geneontology_Biological_Process	0.0333333	Down
GO:0050807	GO:0050807	regulation of synapse organization	3/60	229/18866	0.0364205	0.178901	0.138935	CLSTN2/BDNF/PCDH8	3	geneontology_Biological_Process	0.05	Down
GO:0051648	GO:0051648	vesicle localization	3/60	229/18866	0.0364205	0.178901	0.138935	SYT4/SNAP91/SYN2	3	geneontology_Biological_Process	0.05	Down
GO:0061326	GO:0061326	renal tubule development	2/60	95/18866	0.0367672	0.178901	0.138935	CITED1/CALB1	2	geneontology_Biological_Process	0.0333333	Down
GO:1903725	GO:1903725	regulation of phospholipid metabolic process	2/60	95/18866	0.0367672	0.178901	0.138935	FABP3/HTR2C	2	geneontology_Biological_Process	0.0333333	Down
GO:0002551	GO:0002551	mast cell chemotaxis	1/60	12/18866	0.0375141	0.178901	0.138935	CHGA	1	geneontology_Biological_Process	0.0166667	Down
GO:0006554	GO:0006554	lysine catabolic process	1/60	12/18866	0.0375141	0.178901	0.138935	CRYM	1	geneontology_Biological_Process	0.0166667	Down
GO:0008343	GO:0008343	adult feeding behavior	1/60	12/18866	0.0375141	0.178901	0.138935	NPY	1	geneontology_Biological_Process	0.0166667	Down
GO:0010454	GO:0010454	negative regulation of cell fate commitment	1/60	12/18866	0.0375141	0.178901	0.138935	SOSTDC1	1	geneontology_Biological_Process	0.0166667	Down
GO:0038180	GO:0038180	nerve growth factor signaling pathway	1/60	12/18866	0.0375141	0.178901	0.138935	BDNF	1	geneontology_Biological_Process	0.0166667	Down
GO:0046929	GO:0046929	negative regulation of neurotransmitter secretion	1/60	12/18866	0.0375141	0.178901	0.138935	SYT4	1	geneontology_Biological_Process	0.0166667	Down
GO:0071107	GO:0071107	response to parathyroid hormone	1/60	12/18866	0.0375141	0.178901	0.138935	CITED1	1	geneontology_Biological_Process	0.0166667	Down
GO:0072017	GO:0072017	distal tubule development	1/60	12/18866	0.0375141	0.178901	0.138935	CALB1	1	geneontology_Biological_Process	0.0166667	Down
GO:1904181	GO:1904181	positive regulation of membrane depolarization	1/60	12/18866	0.0375141	0.178901	0.138935	CCK	1	geneontology_Biological_Process	0.0166667	Down
GO:0007188	GO:0007188	adenylate cyclase-modulating G protein-coupled receptor signaling pathway	3/60	233/18866	0.038034	0.178901	0.138935	MRAP2/CHGA/PTH2R	3	geneontology_Biological_Process	0.05	Down
GO:1990823	GO:1990823	response to leukemia inhibitory factor	2/60	97/18866	0.0381862	0.178901	0.138935	INA/NEFH	2	geneontology_Biological_Process	0.0333333	Down
GO:1990830	GO:1990830	cellular response to leukemia inhibitory factor	2/60	97/18866	0.0381862	0.178901	0.138935	INA/NEFH	2	geneontology_Biological_Process	0.0333333	Down
GO:0097305	GO:0097305	response to alcohol	3/60	234/18866	0.0384431	0.178901	0.138935	NEFL/RGS4/CRHBP	3	geneontology_Biological_Process	0.05	Down
GO:0048588	GO:0048588	developmental cell growth	3/60	237/18866	0.0396839	0.178901	0.138935	SYT4/RGS4/BDNF	3	geneontology_Biological_Process	0.05	Down
GO:0003337	GO:0003337	mesenchymal to epithelial transition involved in metanephros morphogenesis	1/60	13/18866	0.0405771	0.178901	0.138935	CITED1	1	geneontology_Biological_Process	0.0166667	Down
GO:0006553	GO:0006553	lysine metabolic process	1/60	13/18866	0.0405771	0.178901	0.138935	CRYM	1	geneontology_Biological_Process	0.0166667	Down
GO:0010623	GO:0010623	programmed cell death involved in cell development	1/60	13/18866	0.0405771	0.178901	0.138935	BDNF	1	geneontology_Biological_Process	0.0166667	Down
GO:0010958	GO:0010958	regulation of amino acid import across plasma membrane	1/60	13/18866	0.0405771	0.178901	0.138935	RGS4	1	geneontology_Biological_Process	0.0166667	Down
GO:0031115	GO:0031115	negative regulation of microtubule polymerization	1/60	13/18866	0.0405771	0.178901	0.138935	STMN2	1	geneontology_Biological_Process	0.0166667	Down
GO:0032096	GO:0032096	negative regulation of response to food	1/60	13/18866	0.0405771	0.178901	0.138935	CCK	1	geneontology_Biological_Process	0.0166667	Down
GO:0032099	GO:0032099	negative regulation of appetite	1/60	13/18866	0.0405771	0.178901	0.138935	CCK	1	geneontology_Biological_Process	0.0166667	Down
GO:0032536	GO:0032536	regulation of cell projection size	1/60	13/18866	0.0405771	0.178901	0.138935	NEFL	1	geneontology_Biological_Process	0.0166667	Down
GO:0048934	GO:0048934	peripheral nervous system neuron differentiation	1/60	13/18866	0.0405771	0.178901	0.138935	NEFH	1	geneontology_Biological_Process	0.0166667	Down
GO:0048935	GO:0048935	peripheral nervous system neuron development	1/60	13/18866	0.0405771	0.178901	0.138935	NEFH	1	geneontology_Biological_Process	0.0166667	Down
GO:0051956	GO:0051956	negative regulation of amino acid transport	1/60	13/18866	0.0405771	0.178901	0.138935	RGS4	1	geneontology_Biological_Process	0.0166667	Down
GO:0055091	GO:0055091	phospholipid homeostasis	1/60	13/18866	0.0405771	0.178901	0.138935	FABP3	1	geneontology_Biological_Process	0.0166667	Down
GO:0061052	GO:0061052	negative regulation of cell growth involved in cardiac muscle cell development	1/60	13/18866	0.0405771	0.178901	0.138935	RGS4	1	geneontology_Biological_Process	0.0166667	Down
GO:0097531	GO:0097531	mast cell migration	1/60	13/18866	0.0405771	0.178901	0.138935	CHGA	1	geneontology_Biological_Process	0.0166667	Down
GO:0098974	GO:0098974	postsynaptic actin cytoskeleton organization	1/60	13/18866	0.0405771	0.178901	0.138935	INA	1	geneontology_Biological_Process	0.0166667	Down
GO:0099566	GO:0099566	regulation of postsynaptic cytosolic calcium ion concentration	1/60	13/18866	0.0405771	0.178901	0.138935	CALB1	1	geneontology_Biological_Process	0.0166667	Down
GO:0099638	GO:0099638	endosome to plasma membrane protein transport	1/60	13/18866	0.0405771	0.178901	0.138935	NSG1	1	geneontology_Biological_Process	0.0166667	Down
GO:1903789	GO:1903789	regulation of amino acid transmembrane transport	1/60	13/18866	0.0405771	0.178901	0.138935	RGS4	1	geneontology_Biological_Process	0.0166667	Down
GO:0032886	GO:0032886	regulation of microtubule-based process	3/60	240/18866	0.040945	0.17981	0.139641	RAE1/STMN2/NEFH	3	geneontology_Biological_Process	0.05	Down
GO:0007215	GO:0007215	glutamate receptor signaling pathway	2/60	101/18866	0.0410864	0.17981	0.139641	NEFL/CRHBP	2	geneontology_Biological_Process	0.0333333	Down
GO:1901890	GO:1901890	positive regulation of cell junction assembly	2/60	103/18866	0.0425669	0.183496	0.142503	CLSTN2/BDNF	2	geneontology_Biological_Process	0.0333333	Down
GO:0016197	GO:0016197	endosomal transport	3/60	244/18866	0.0426578	0.183496	0.142503	CALY/MAGEL2/NSG1	3	geneontology_Biological_Process	0.05	Down
GO:0007200	GO:0007200	phospholipase C-activating G protein-coupled receptor signaling pathway	2/60	104/18866	0.0433146	0.183496	0.142503	CHGA/HTR2C	2	geneontology_Biological_Process	0.0333333	Down
GO:0043279	GO:0043279	response to alkaloid	2/60	104/18866	0.0433146	0.183496	0.142503	RGS4/CRHBP	2	geneontology_Biological_Process	0.0333333	Down
GO:0001921	GO:0001921	positive regulation of receptor recycling	1/60	14/18866	0.0436305	0.183496	0.142503	NSG1	1	geneontology_Biological_Process	0.0166667	Down
GO:0019896	GO:0019896	axonal transport of mitochondrion	1/60	14/18866	0.0436305	0.183496	0.142503	NEFL	1	geneontology_Biological_Process	0.0166667	Down
GO:0051791	GO:0051791	medium-chain fatty acid metabolic process	1/60	14/18866	0.0436305	0.183496	0.142503	ACOT7	1	geneontology_Biological_Process	0.0166667	Down
GO:0060452	GO:0060452	positive regulation of cardiac muscle contraction	1/60	14/18866	0.0436305	0.183496	0.142503	CHGA	1	geneontology_Biological_Process	0.0166667	Down
GO:0070669	GO:0070669	response to interleukin-2	1/60	14/18866	0.0436305	0.183496	0.142503	CITED1	1	geneontology_Biological_Process	0.0166667	Down
GO:0106070	GO:0106070	regulation of adenylate cyclase-activating G protein-coupled receptor signaling pathway	1/60	14/18866	0.0436305	0.183496	0.142503	MRAP2	1	geneontology_Biological_Process	0.0166667	Down
GO:1901569	GO:1901569	fatty acid derivative catabolic process	1/60	14/18866	0.0436305	0.183496	0.142503	ACOT7	1	geneontology_Biological_Process	0.0166667	Down
GO:0007218	GO:0007218	neuropeptide signaling pathway	2/60	106/18866	0.0448247	0.187852	0.145887	NPY/PDYN	2	geneontology_Biological_Process	0.0333333	Down
GO:0050905	GO:0050905	neuromuscular process	2/60	107/18866	0.045587	0.189564	0.147216	NEFL/ATP8A2	2	geneontology_Biological_Process	0.0333333	Down
GO:0051963	GO:0051963	regulation of synapse assembly	2/60	107/18866	0.045587	0.189564	0.147216	CLSTN2/BDNF	2	geneontology_Biological_Process	0.0333333	Down
GO:0015936	GO:0015936	coenzyme A metabolic process	1/60	15/18866	0.0466743	0.189564	0.147216	ACOT7	1	geneontology_Biological_Process	0.0166667	Down
GO:0032105	GO:0032105	negative regulation of response to extracellular stimulus	1/60	15/18866	0.0466743	0.189564	0.147216	CCK	1	geneontology_Biological_Process	0.0166667	Down
GO:0032108	GO:0032108	negative regulation of response to nutrient levels	1/60	15/18866	0.0466743	0.189564	0.147216	CCK	1	geneontology_Biological_Process	0.0166667	Down
GO:0032252	GO:0032252	secretory granule localization	1/60	15/18866	0.0466743	0.189564	0.147216	SYT4	1	geneontology_Biological_Process	0.0166667	Down
GO:0051589	GO:0051589	negative regulation of neurotransmitter transport	1/60	15/18866	0.0466743	0.189564	0.147216	SYT4	1	geneontology_Biological_Process	0.0166667	Down
GO:0072044	GO:0072044	collecting duct development	1/60	15/18866	0.0466743	0.189564	0.147216	CALB1	1	geneontology_Biological_Process	0.0166667	Down
GO:1903960	GO:1903960	negative regulation of anion transmembrane transport	1/60	15/18866	0.0466743	0.189564	0.147216	RGS4	1	geneontology_Biological_Process	0.0166667	Down
GO:0021761	GO:0021761	limbic system development	2/60	109/18866	0.0471262	0.189564	0.147216	NEFL/SLC32A1	2	geneontology_Biological_Process	0.0333333	Down
GO:0072009	GO:0072009	nephron epithelium development	2/60	110/18866	0.0479029	0.189564	0.147216	CITED1/CALB1	2	geneontology_Biological_Process	0.0333333	Down
GO:0034329	GO:0034329	cell junction assembly	4/60	434/18866	0.049161	0.189564	0.147216	GABRG2/CLSTN2/GABRA1/BDNF	4	geneontology_Biological_Process	0.0666667	Down
GO:0021537	GO:0021537	telencephalon development	3/60	259/18866	0.0493979	0.189564	0.147216	NEFL/SLC32A1/NPY	3	geneontology_Biological_Process	0.05	Down
GO:0099565	GO:0099565	chemical synaptic transmission, postsynaptic	2/60	112/18866	0.0494703	0.189564	0.147216	RGS4/BDNF	2	geneontology_Biological_Process	0.0333333	Down
GO:0015812	GO:0015812	gamma-aminobutyric acid transport	1/60	16/18866	0.0497086	0.189564	0.147216	SLC32A1	1	geneontology_Biological_Process	0.0166667	Down
GO:0035864	GO:0035864	response to potassium ion	1/60	16/18866	0.0497086	0.189564	0.147216	CRHBP	1	geneontology_Biological_Process	0.0166667	Down
GO:0045989	GO:0045989	positive regulation of striated muscle contraction	1/60	16/18866	0.0497086	0.189564	0.147216	CHGA	1	geneontology_Biological_Process	0.0166667	Down
GO:0048172	GO:0048172	regulation of short-term neuronal synaptic plasticity	1/60	16/18866	0.0497086	0.189564	0.147216	SYT4	1	geneontology_Biological_Process	0.0166667	Down
GO:0048521	GO:0048521	negative regulation of behavior	1/60	16/18866	0.0497086	0.189564	0.147216	CCK	1	geneontology_Biological_Process	0.0166667	Down
GO:0050884	GO:0050884	neuromuscular process controlling posture	1/60	16/18866	0.0497086	0.189564	0.147216	ATP8A2	1	geneontology_Biological_Process	0.0166667	Down
GO:0051127	GO:0051127	positive regulation of actin nucleation	1/60	16/18866	0.0497086	0.189564	0.147216	MAGEL2	1	geneontology_Biological_Process	0.0166667	Down
GO:0055119	GO:0055119	relaxation of cardiac muscle	1/60	16/18866	0.0497086	0.189564	0.147216	CHGA	1	geneontology_Biological_Process	0.0166667	Down
GO:0060572	GO:0060572	morphogenesis of an epithelial bud	1/60	16/18866	0.0497086	0.189564	0.147216	SOSTDC1	1	geneontology_Biological_Process	0.0166667	Down
GO:0061548	GO:0061548	ganglion development	1/60	16/18866	0.0497086	0.189564	0.147216	RGS4	1	geneontology_Biological_Process	0.0166667	Down
GO:0071391	GO:0071391	cellular response to estrogen stimulus	1/60	16/18866	0.0497086	0.189564	0.147216	CRHBP	1	geneontology_Biological_Process	0.0166667	Down
GO:0072283	GO:0072283	metanephric renal vesicle morphogenesis	1/60	16/18866	0.0497086	0.189564	0.147216	CITED1	1	geneontology_Biological_Process	0.0166667	Down
GO:0086103	GO:0086103	G protein-coupled receptor signaling pathway involved in heart process	1/60	16/18866	0.0497086	0.189564	0.147216	CHGA	1	geneontology_Biological_Process	0.0166667	Down
GO:0097091	GO:0097091	synaptic vesicle clustering	1/60	16/18866	0.0497086	0.189564	0.147216	SYN2	1	geneontology_Biological_Process	0.0166667	Down
GO:0044539	GO:0044539	long-chain fatty acid import into cell	1/60	17/18866	0.0527334	0.196056	0.152258	FABP3	1	geneontology_Biological_Process	0.0166667	Down
GO:0090185	GO:0090185	negative regulation of kidney development	1/60	17/18866	0.0527334	0.196056	0.152258	CITED1	1	geneontology_Biological_Process	0.0166667	Down
GO:0098877	GO:0098877	neurotransmitter receptor transport to plasma membrane	1/60	17/18866	0.0527334	0.196056	0.152258	NSG1	1	geneontology_Biological_Process	0.0166667	Down
GO:0098969	GO:0098969	neurotransmitter receptor transport to postsynaptic membrane	1/60	17/18866	0.0527334	0.196056	0.152258	NSG1	1	geneontology_Biological_Process	0.0166667	Down
GO:0099509	GO:0099509	regulation of presynaptic cytosolic calcium ion concentration	1/60	17/18866	0.0527334	0.196056	0.152258	CALB1	1	geneontology_Biological_Process	0.0166667	Down
GO:0099558	GO:0099558	maintenance of synapse structure	1/60	17/18866	0.0527334	0.196056	0.152258	ERC2	1	geneontology_Biological_Process	0.0166667	Down
GO:0140354	GO:0140354	lipid import into cell	1/60	17/18866	0.0527334	0.196056	0.152258	FABP3	1	geneontology_Biological_Process	0.0166667	Down
GO:1905331	GO:1905331	negative regulation of morphogenesis of an epithelium	1/60	17/18866	0.0527334	0.196056	0.152258	CITED1	1	geneontology_Biological_Process	0.0166667	Down
GO:0015850	GO:0015850	organic hydroxy compound transport	3/60	268/18866	0.0536783	0.198945	0.154502	SYT4/CHGA/SYT5	3	geneontology_Biological_Process	0.05	Down
GO:0021987	GO:0021987	cerebral cortex development	2/60	118/18866	0.0542826	0.200558	0.155754	NEFL/NPY	2	geneontology_Biological_Process	0.0333333	Down
GO:0051153	GO:0051153	regulation of striated muscle cell differentiation	2/60	119/18866	0.0551003	0.201579	0.156547	RGS4/BDNF	2	geneontology_Biological_Process	0.0333333	Down
GO:0010832	GO:0010832	negative regulation of myotube differentiation	1/60	18/18866	0.0557487	0.201579	0.156547	BDNF	1	geneontology_Biological_Process	0.0166667	Down
GO:0060033	GO:0060033	anatomical structure regression	1/60	18/18866	0.0557487	0.201579	0.156547	SLC17A6	1	geneontology_Biological_Process	0.0166667	Down
GO:0060080	GO:0060080	inhibitory postsynaptic potential	1/60	18/18866	0.0557487	0.201579	0.156547	BDNF	1	geneontology_Biological_Process	0.0166667	Down
GO:1902074	GO:1902074	response to salt	1/60	18/18866	0.0557487	0.201579	0.156547	NEFL	1	geneontology_Biological_Process	0.0166667	Down
GO:1903540	GO:1903540	establishment of protein localization to postsynaptic membrane	1/60	18/18866	0.0557487	0.201579	0.156547	NSG1	1	geneontology_Biological_Process	0.0166667	Down
GO:2000369	GO:2000369	regulation of clathrin-dependent endocytosis	1/60	18/18866	0.0557487	0.201579	0.156547	SNAP91	1	geneontology_Biological_Process	0.0166667	Down
GO:0045927	GO:0045927	positive regulation of growth	3/60	274/18866	0.0566286	0.204139	0.158535	SYT4/ATP8A2/BDNF	3	geneontology_Biological_Process	0.05	Down
GO:0045471	GO:0045471	response to ethanol	2/60	122/18866	0.0575795	0.206774	0.160582	RGS4/CRHBP	2	geneontology_Biological_Process	0.0333333	Down
GO:0098742	GO:0098742	cell-cell adhesion via plasma-membrane adhesion molecules	3/60	277/18866	0.0581325	0.206774	0.160582	CLSTN2/PTPRT/PCDH8	3	geneontology_Biological_Process	0.05	Down
GO:0045956	GO:0045956	positive regulation of calcium ion-dependent exocytosis	1/60	19/18866	0.0587546	0.206774	0.160582	SYT4	1	geneontology_Biological_Process	0.0166667	Down
GO:0050908	GO:0050908	detection of light stimulus involved in visual perception	1/60	19/18866	0.0587546	0.206774	0.160582	ATP8A2	1	geneontology_Biological_Process	0.0166667	Down
GO:0050962	GO:0050962	detection of light stimulus involved in sensory perception	1/60	19/18866	0.0587546	0.206774	0.160582	ATP8A2	1	geneontology_Biological_Process	0.0166667	Down
GO:0072077	GO:0072077	renal vesicle morphogenesis	1/60	19/18866	0.0587546	0.206774	0.160582	CITED1	1	geneontology_Biological_Process	0.0166667	Down
GO:2000647	GO:2000647	negative regulation of stem cell proliferation	1/60	19/18866	0.0587546	0.206774	0.160582	BDNF	1	geneontology_Biological_Process	0.0166667	Down
GO:2000696	GO:2000696	regulation of epithelial cell differentiation involved in kidney development	1/60	19/18866	0.0587546	0.206774	0.160582	CITED1	1	geneontology_Biological_Process	0.0166667	Down
GO:0048593	GO:0048593	camera-type eye morphogenesis	2/60	125/18866	0.0600972	0.20747	0.161122	ATP8A2/CALB1	2	geneontology_Biological_Process	0.0333333	Down
GO:0072659	GO:0072659	protein localization to plasma membrane	3/60	281/18866	0.0601671	0.20747	0.161122	GPR158/MRAP2/NSG1	3	geneontology_Biological_Process	0.05	Down
GO:0001822	GO:0001822	kidney development	3/60	283/18866	0.0611969	0.20747	0.161122	CITED1/CALB1/BDNF	3	geneontology_Biological_Process	0.05	Down
GO:0008090	GO:0008090	retrograde axonal transport	1/60	20/18866	0.0617511	0.20747	0.161122	NEFL	1	geneontology_Biological_Process	0.0166667	Down
GO:0016082	GO:0016082	synaptic vesicle priming	1/60	20/18866	0.0617511	0.20747	0.161122	ERC2	1	geneontology_Biological_Process	0.0166667	Down
GO:0043950	GO:0043950	positive regulation of cAMP-mediated signaling	1/60	20/18866	0.0617511	0.20747	0.161122	MRAP2	1	geneontology_Biological_Process	0.0166667	Down
GO:0045056	GO:0045056	transcytosis	1/60	20/18866	0.0617511	0.20747	0.161122	MAL2	1	geneontology_Biological_Process	0.0166667	Down
GO:0048670	GO:0048670	regulation of collateral sprouting	1/60	20/18866	0.0617511	0.20747	0.161122	BDNF	1	geneontology_Biological_Process	0.0166667	Down
GO:0051412	GO:0051412	response to corticosterone	1/60	20/18866	0.0617511	0.20747	0.161122	NEFL	1	geneontology_Biological_Process	0.0166667	Down
GO:0060231	GO:0060231	mesenchymal to epithelial transition	1/60	20/18866	0.0617511	0.20747	0.161122	CITED1	1	geneontology_Biological_Process	0.0166667	Down
GO:0072087	GO:0072087	renal vesicle development	1/60	20/18866	0.0617511	0.20747	0.161122	CITED1	1	geneontology_Biological_Process	0.0166667	Down
GO:0072234	GO:0072234	metanephric nephron tubule development	1/60	20/18866	0.0617511	0.20747	0.161122	CALB1	1	geneontology_Biological_Process	0.0166667	Down
GO:0098884	GO:0098884	postsynaptic neurotransmitter receptor internalization	1/60	20/18866	0.0617511	0.20747	0.161122	CALY	1	geneontology_Biological_Process	0.0166667	Down
GO:0140239	GO:0140239	postsynaptic endocytosis	1/60	20/18866	0.0617511	0.20747	0.161122	CALY	1	geneontology_Biological_Process	0.0166667	Down
GO:1901881	GO:1901881	positive regulation of protein depolymerization	1/60	20/18866	0.0617511	0.20747	0.161122	STMN2	1	geneontology_Biological_Process	0.0166667	Down
GO:2000193	GO:2000193	positive regulation of fatty acid transport	1/60	20/18866	0.0617511	0.20747	0.161122	FABP3	1	geneontology_Biological_Process	0.0166667	Down
GO:0072089	GO:0072089	stem cell proliferation	2/60	128/18866	0.0626524	0.209903	0.163012	CITED1/BDNF	2	geneontology_Biological_Process	0.0333333	Down
GO:0031667	GO:0031667	response to nutrient levels	4/60	473/18866	0.0634786	0.212072	0.164696	CCK/SST/NPY/HTR2C	4	geneontology_Biological_Process	0.0666667	Down
GO:0031503	GO:0031503	protein-containing complex localization	3/60	291/18866	0.0653991	0.217264	0.168728	RAE1/CALY/NSG1	3	geneontology_Biological_Process	0.05	Down
GO:0032409	GO:0032409	regulation of transporter activity	3/60	291/18866	0.0653991	0.217264	0.168728	NEFL/SYNGR3/CRHBP	3	geneontology_Biological_Process	0.05	Down
GO:0072001	GO:0072001	renal system development	3/60	292/18866	0.0659336	0.218428	0.169632	CITED1/CALB1/BDNF	3	geneontology_Biological_Process	0.05	Down
GO:0050768	GO:0050768	negative regulation of neurogenesis	3/60	295/18866	0.0675493	0.221777	0.172233	SYT4/STMN2/BDNF	3	geneontology_Biological_Process	0.05	Down
GO:0042438	GO:0042438	melanin biosynthetic process	1/60	22/18866	0.0677159	0.221777	0.172233	CITED1	1	geneontology_Biological_Process	0.0166667	Down
GO:0051900	GO:0051900	regulation of mitochondrial depolarization	1/60	22/18866	0.0677159	0.221777	0.172233	CCK	1	geneontology_Biological_Process	0.0166667	Down
GO:0046683	GO:0046683	response to organophosphorus	2/60	134/18866	0.0678719	0.221777	0.172233	CITED1/CRHBP	2	geneontology_Biological_Process	0.0333333	Down
GO:0032368	GO:0032368	regulation of lipid transport	2/60	135/18866	0.0687555	0.221777	0.172233	FABP3/ATP8A2	2	geneontology_Biological_Process	0.0333333	Down
GO:0051258	GO:0051258	protein polymerization	3/60	300/18866	0.0702824	0.221777	0.172233	MAGEL2/STMN2/NEFL	3	geneontology_Biological_Process	0.05	Down
GO:0001919	GO:0001919	regulation of receptor recycling	1/60	23/18866	0.0706844	0.221777	0.172233	NSG1	1	geneontology_Biological_Process	0.0166667	Down
GO:0006582	GO:0006582	melanin metabolic process	1/60	23/18866	0.0706844	0.221777	0.172233	CITED1	1	geneontology_Biological_Process	0.0166667	Down
GO:0009068	GO:0009068	aspartate family amino acid catabolic process	1/60	23/18866	0.0706844	0.221777	0.172233	CRYM	1	geneontology_Biological_Process	0.0166667	Down
GO:0015813	GO:0015813	L-glutamate transmembrane transport	1/60	23/18866	0.0706844	0.221777	0.172233	SLC17A6	1	geneontology_Biological_Process	0.0166667	Down
GO:0034643	GO:0034643	establishment of mitochondrion localization, microtubule-mediated	1/60	23/18866	0.0706844	0.221777	0.172233	NEFL	1	geneontology_Biological_Process	0.0166667	Down
GO:0043586	GO:0043586	tongue development	1/60	23/18866	0.0706844	0.221777	0.172233	BDNF	1	geneontology_Biological_Process	0.0166667	Down
GO:0047497	GO:0047497	mitochondrion transport along microtubule	1/60	23/18866	0.0706844	0.221777	0.172233	NEFL	1	geneontology_Biological_Process	0.0166667	Down
GO:0072170	GO:0072170	metanephric tubule development	1/60	23/18866	0.0706844	0.221777	0.172233	CALB1	1	geneontology_Biological_Process	0.0166667	Down
GO:0072215	GO:0072215	regulation of metanephros development	1/60	23/18866	0.0706844	0.221777	0.172233	CITED1	1	geneontology_Biological_Process	0.0166667	Down
GO:0072243	GO:0072243	metanephric nephron epithelium development	1/60	23/18866	0.0706844	0.221777	0.172233	CALB1	1	geneontology_Biological_Process	0.0166667	Down
GO:1903077	GO:1903077	negative regulation of protein localization to plasma membrane	1/60	23/18866	0.0706844	0.221777	0.172233	MRAP2	1	geneontology_Biological_Process	0.0166667	Down
GO:1903861	GO:1903861	positive regulation of dendrite extension	1/60	23/18866	0.0706844	0.221777	0.172233	SYT4	1	geneontology_Biological_Process	0.0166667	Down
GO:2000178	GO:2000178	negative regulation of neural precursor cell proliferation	1/60	23/18866	0.0706844	0.221777	0.172233	BDNF	1	geneontology_Biological_Process	0.0166667	Down
GO:2000726	GO:2000726	negative regulation of cardiac muscle cell differentiation	1/60	23/18866	0.0706844	0.221777	0.172233	RGS4	1	geneontology_Biological_Process	0.0166667	Down
GO:0032891	GO:0032891	negative regulation of organic acid transport	1/60	24/18866	0.0736435	0.228642	0.177564	RGS4	1	geneontology_Biological_Process	0.0166667	Down
GO:0044550	GO:0044550	secondary metabolite biosynthetic process	1/60	24/18866	0.0736435	0.228642	0.177564	CITED1	1	geneontology_Biological_Process	0.0166667	Down
GO:0051882	GO:0051882	mitochondrial depolarization	1/60	24/18866	0.0736435	0.228642	0.177564	CCK	1	geneontology_Biological_Process	0.0166667	Down
GO:1903306	GO:1903306	negative regulation of regulated secretory pathway	1/60	24/18866	0.0736435	0.228642	0.177564	SYT4	1	geneontology_Biological_Process	0.0166667	Down
GO:0007586	GO:0007586	digestion	2/60	141/18866	0.0741368	0.229573	0.178287	CCK/SST	2	geneontology_Biological_Process	0.0333333	Down
GO:0072006	GO:0072006	nephron development	2/60	143/18866	0.0759601	0.231144	0.179508	CITED1/CALB1	2	geneontology_Biological_Process	0.0333333	Down
GO:0010447	GO:0010447	response to acidic pH	1/60	25/18866	0.0765934	0.231144	0.179508	SST	1	geneontology_Biological_Process	0.0166667	Down
GO:0035336	GO:0035336	long-chain fatty-acyl-CoA metabolic process	1/60	25/18866	0.0765934	0.231144	0.179508	ACOT7	1	geneontology_Biological_Process	0.0166667	Down
GO:0045662	GO:0045662	negative regulation of myoblast differentiation	1/60	25/18866	0.0765934	0.231144	0.179508	SOSTDC1	1	geneontology_Biological_Process	0.0166667	Down
GO:0060259	GO:0060259	regulation of feeding behavior	1/60	25/18866	0.0765934	0.231144	0.179508	CCK	1	geneontology_Biological_Process	0.0166667	Down
GO:0060571	GO:0060571	morphogenesis of an epithelial fold	1/60	25/18866	0.0765934	0.231144	0.179508	SOSTDC1	1	geneontology_Biological_Process	0.0166667	Down
GO:0060575	GO:0060575	intestinal epithelial cell differentiation	1/60	25/18866	0.0765934	0.231144	0.179508	NPY	1	geneontology_Biological_Process	0.0166667	Down
GO:0061050	GO:0061050	regulation of cell growth involved in cardiac muscle cell development	1/60	25/18866	0.0765934	0.231144	0.179508	RGS4	1	geneontology_Biological_Process	0.0166667	Down
GO:1903859	GO:1903859	regulation of dendrite extension	1/60	25/18866	0.0765934	0.231144	0.179508	SYT4	1	geneontology_Biological_Process	0.0166667	Down
GO:1904376	GO:1904376	negative regulation of protein localization to cell periphery	1/60	25/18866	0.0765934	0.231144	0.179508	MRAP2	1	geneontology_Biological_Process	0.0166667	Down
GO:1903532	GO:1903532	positive regulation of secretion by cell	3/60	313/18866	0.0776201	0.23359	0.181407	SYT4/VSNL1/CCK	3	geneontology_Biological_Process	0.05	Down
GO:0007612	GO:0007612	learning	2/60	145/18866	0.0777977	0.23359	0.181407	TAFA2/CCK	2	geneontology_Biological_Process	0.0333333	Down
GO:0000188	GO:0000188	inactivation of MAPK activity	1/60	26/18866	0.079534	0.233822	0.181587	RGS4	1	geneontology_Biological_Process	0.0166667	Down
GO:0030318	GO:0030318	melanocyte differentiation	1/60	26/18866	0.079534	0.233822	0.181587	CITED1	1	geneontology_Biological_Process	0.0166667	Down
GO:0042403	GO:0042403	thyroid hormone metabolic process	1/60	26/18866	0.079534	0.233822	0.181587	CRYM	1	geneontology_Biological_Process	0.0166667	Down
GO:0043951	GO:0043951	negative regulation of cAMP-mediated signaling	1/60	26/18866	0.079534	0.233822	0.181587	MRAP2	1	geneontology_Biological_Process	0.0166667	Down
GO:0051654	GO:0051654	establishment of mitochondrion localization	1/60	26/18866	0.079534	0.233822	0.181587	NEFL	1	geneontology_Biological_Process	0.0166667	Down
GO:0060074	GO:0060074	synapse maturation	1/60	26/18866	0.079534	0.233822	0.181587	NEFL	1	geneontology_Biological_Process	0.0166667	Down
GO:0072202	GO:0072202	cell differentiation involved in metanephros development	1/60	26/18866	0.079534	0.233822	0.181587	CITED1	1	geneontology_Biological_Process	0.0166667	Down
GO:0072273	GO:0072273	metanephric nephron morphogenesis	1/60	26/18866	0.079534	0.233822	0.181587	CITED1	1	geneontology_Biological_Process	0.0166667	Down
GO:0007189	GO:0007189	adenylate cyclase-activating G protein-coupled receptor signaling pathway	2/60	147/18866	0.0796494	0.233822	0.181587	MRAP2/CHGA	2	geneontology_Biological_Process	0.0333333	Down
GO:0009416	GO:0009416	response to light stimulus	3/60	319/18866	0.0811171	0.233981	0.18171	ATP8A2/TAFA2/CCK	3	geneontology_Biological_Process	0.05	Down
GO:0051961	GO:0051961	negative regulation of nervous system development	3/60	319/18866	0.0811171	0.233981	0.18171	SYT4/STMN2/BDNF	3	geneontology_Biological_Process	0.05	Down
GO:0014074	GO:0014074	response to purine-containing compound	2/60	149/18866	0.081515	0.233981	0.18171	CITED1/CRHBP	2	geneontology_Biological_Process	0.0333333	Down
GO:0060041	GO:0060041	retina development in camera-type eye	2/60	150/18866	0.0824528	0.233981	0.18171	ATP8A2/CALB1	2	geneontology_Biological_Process	0.0333333	Down
GO:0001963	GO:0001963	synaptic transmission, dopaminergic	1/60	27/18866	0.0824654	0.233981	0.18171	CRHBP	1	geneontology_Biological_Process	0.0166667	Down
GO:0002026	GO:0002026	regulation of the force of heart contraction	1/60	27/18866	0.0824654	0.233981	0.18171	CHGA	1	geneontology_Biological_Process	0.0166667	Down
GO:0007026	GO:0007026	negative regulation of microtubule depolymerization	1/60	27/18866	0.0824654	0.233981	0.18171	STMN2	1	geneontology_Biological_Process	0.0166667	Down
GO:0010996	GO:0010996	response to auditory stimulus	1/60	27/18866	0.0824654	0.233981	0.18171	ATP8A2	1	geneontology_Biological_Process	0.0166667	Down
GO:0048520	GO:0048520	positive regulation of behavior	1/60	27/18866	0.0824654	0.233981	0.18171	CCK	1	geneontology_Biological_Process	0.0166667	Down
GO:0048668	GO:0048668	collateral sprouting	1/60	27/18866	0.0824654	0.233981	0.18171	BDNF	1	geneontology_Biological_Process	0.0166667	Down
GO:0072207	GO:0072207	metanephric epithelium development	1/60	27/18866	0.0824654	0.233981	0.18171	CALB1	1	geneontology_Biological_Process	0.0166667	Down
GO:0099590	GO:0099590	neurotransmitter receptor internalization	1/60	27/18866	0.0824654	0.233981	0.18171	CALY	1	geneontology_Biological_Process	0.0166667	Down
GO:1900120	GO:1900120	regulation of receptor binding	1/60	27/18866	0.0824654	0.233981	0.18171	BDNF	1	geneontology_Biological_Process	0.0166667	Down
GO:1905208	GO:1905208	negative regulation of cardiocyte differentiation	1/60	27/18866	0.0824654	0.233981	0.18171	RGS4	1	geneontology_Biological_Process	0.0166667	Down
GO:0045834	GO:0045834	positive regulation of lipid metabolic process	2/60	153/18866	0.0852866	0.237166	0.184184	FABP3/HTR2C	2	geneontology_Biological_Process	0.0333333	Down
GO:0006972	GO:0006972	hyperosmotic response	1/60	28/18866	0.0853877	0.237166	0.184184	SST	1	geneontology_Biological_Process	0.0166667	Down
GO:0007205	GO:0007205	protein kinase C-activating G protein-coupled receptor signaling pathway	1/60	28/18866	0.0853877	0.237166	0.184184	CCK	1	geneontology_Biological_Process	0.0166667	Down
GO:0010460	GO:0010460	positive regulation of heart rate	1/60	28/18866	0.0853877	0.237166	0.184184	RGS4	1	geneontology_Biological_Process	0.0166667	Down
GO:0031069	GO:0031069	hair follicle morphogenesis	1/60	28/18866	0.0853877	0.237166	0.184184	SOSTDC1	1	geneontology_Biological_Process	0.0166667	Down
GO:0071880	GO:0071880	adenylate cyclase-activating adrenergic receptor signaling pathway	1/60	28/18866	0.0853877	0.237166	0.184184	CHGA	1	geneontology_Biological_Process	0.0166667	Down
GO:0099560	GO:0099560	synaptic membrane adhesion	1/60	28/18866	0.0853877	0.237166	0.184184	PCDH8	1	geneontology_Biological_Process	0.0166667	Down
GO:2000191	GO:2000191	regulation of fatty acid transport	1/60	28/18866	0.0853877	0.237166	0.184184	FABP3	1	geneontology_Biological_Process	0.0166667	Down
GO:2000463	GO:2000463	positive regulation of excitatory postsynaptic potential	1/60	28/18866	0.0853877	0.237166	0.184184	RGS4	1	geneontology_Biological_Process	0.0166667	Down
GO:0001655	GO:0001655	urogenital system development	3/60	330/18866	0.0877041	0.24303	0.188739	CITED1/CALB1/BDNF	3	geneontology_Biological_Process	0.05	Down
GO:0070979	GO:0070979	protein K11-linked ubiquitination	1/60	29/18866	0.0883007	0.244114	0.18958	UBE2T	1	geneontology_Biological_Process	0.0166667	Down
GO:0043010	GO:0043010	camera-type eye development	3/60	332/18866	0.0889257	0.245209	0.190431	ATP8A2/CALB1/SLC17A6	3	geneontology_Biological_Process	0.05	Down
GO:0010770	GO:0010770	positive regulation of cell morphogenesis involved in differentiation	2/60	157/18866	0.0891106	0.245209	0.190431	NEFL/BDNF	2	geneontology_Biological_Process	0.0333333	Down
GO:0019934	GO:0019934	cGMP-mediated signaling	1/60	30/18866	0.0912047	0.247526	0.19223	HTR2C	1	geneontology_Biological_Process	0.0166667	Down
GO:0030511	GO:0030511	positive regulation of transforming growth factor beta receptor signaling pathway	1/60	30/18866	0.0912047	0.247526	0.19223	CITED1	1	geneontology_Biological_Process	0.0166667	Down
GO:0051125	GO:0051125	regulation of actin nucleation	1/60	30/18866	0.0912047	0.247526	0.19223	MAGEL2	1	geneontology_Biological_Process	0.0166667	Down
GO:0061082	GO:0061082	myeloid leukocyte cytokine production	1/60	30/18866	0.0912047	0.247526	0.19223	CHGA	1	geneontology_Biological_Process	0.0166667	Down
GO:1903846	GO:1903846	positive regulation of cellular response to transforming growth factor beta stimulus	1/60	30/18866	0.0912047	0.247526	0.19223	CITED1	1	geneontology_Biological_Process	0.0166667	Down
GO:1990126	GO:1990126	retrograde transport, endosome to plasma membrane	1/60	30/18866	0.0912047	0.247526	0.19223	NSG1	1	geneontology_Biological_Process	0.0166667	Down
GO:0010970	GO:0010970	transport along microtubule	2/60	161/18866	0.0929853	0.248005	0.192602	NEFL/NEFH	2	geneontology_Biological_Process	0.0333333	Down
GO:0051047	GO:0051047	positive regulation of secretion	3/60	340/18866	0.0938842	0.248005	0.192602	SYT4/VSNL1/CCK	3	geneontology_Biological_Process	0.05	Down
GO:1990778	GO:1990778	protein localization to cell periphery	3/60	340/18866	0.0938842	0.248005	0.192602	GPR158/MRAP2/NSG1	3	geneontology_Biological_Process	0.05	Down
GO:1903305	GO:1903305	regulation of regulated secretory pathway	2/60	162/18866	0.0939617	0.248005	0.192602	SYT4/SYT5	2	geneontology_Biological_Process	0.0333333	Down
GO:0009154	GO:0009154	purine ribonucleotide catabolic process	1/60	31/18866	0.0940996	0.248005	0.192602	ACOT7	1	geneontology_Biological_Process	0.0166667	Down
GO:0014072	GO:0014072	response to isoquinoline alkaloid	1/60	31/18866	0.0940996	0.248005	0.192602	RGS4	1	geneontology_Biological_Process	0.0166667	Down
GO:0031114	GO:0031114	regulation of microtubule depolymerization	1/60	31/18866	0.0940996	0.248005	0.192602	STMN2	1	geneontology_Biological_Process	0.0166667	Down
GO:0031338	GO:0031338	regulation of vesicle fusion	1/60	31/18866	0.0940996	0.248005	0.192602	SYT4	1	geneontology_Biological_Process	0.0166667	Down
GO:0043171	GO:0043171	peptide catabolic process	1/60	31/18866	0.0940996	0.248005	0.192602	TRHDE	1	geneontology_Biological_Process	0.0166667	Down
GO:0043278	GO:0043278	response to morphine	1/60	31/18866	0.0940996	0.248005	0.192602	RGS4	1	geneontology_Biological_Process	0.0166667	Down
GO:0090075	GO:0090075	relaxation of muscle	1/60	31/18866	0.0940996	0.248005	0.192602	CHGA	1	geneontology_Biological_Process	0.0166667	Down
GO:1903792	GO:1903792	negative regulation of anion transport	1/60	31/18866	0.0940996	0.248005	0.192602	RGS4	1	geneontology_Biological_Process	0.0166667	Down
GO:1905476	GO:1905476	negative regulation of protein localization to membrane	1/60	31/18866	0.0940996	0.248005	0.192602	MRAP2	1	geneontology_Biological_Process	0.0166667	Down
GO:0016482	GO:0016482	cytosolic transport	2/60	165/18866	0.0969087	0.251064	0.194978	SYT4/MAGEL2	2	geneontology_Biological_Process	0.0333333	Down
GO:0009261	GO:0009261	ribonucleotide catabolic process	1/60	32/18866	0.0969854	0.251064	0.194978	ACOT7	1	geneontology_Biological_Process	0.0166667	Down
GO:0046320	GO:0046320	regulation of fatty acid oxidation	1/60	32/18866	0.0969854	0.251064	0.194978	FABP3	1	geneontology_Biological_Process	0.0166667	Down
GO:0048730	GO:0048730	epidermis morphogenesis	1/60	32/18866	0.0969854	0.251064	0.194978	SOSTDC1	1	geneontology_Biological_Process	0.0166667	Down
GO:0051385	GO:0051385	response to mineralocorticoid	1/60	32/18866	0.0969854	0.251064	0.194978	NEFL	1	geneontology_Biological_Process	0.0166667	Down
GO:0060603	GO:0060603	mammary gland duct morphogenesis	1/60	32/18866	0.0969854	0.251064	0.194978	SOSTDC1	1	geneontology_Biological_Process	0.0166667	Down
GO:0071875	GO:0071875	adrenergic receptor signaling pathway	1/60	32/18866	0.0969854	0.251064	0.194978	CHGA	1	geneontology_Biological_Process	0.0166667	Down
GO:1903959	GO:1903959	regulation of anion transmembrane transport	1/60	32/18866	0.0969854	0.251064	0.194978	RGS4	1	geneontology_Biological_Process	0.0166667	Down
GO:0009408	GO:0009408	response to heat	2/60	166/18866	0.097897	0.251064	0.194978	RAE1/SST	2	geneontology_Biological_Process	0.0333333	Down
GO:1904062	GO:1904062	regulation of cation transmembrane transport	3/60	349/18866	0.0995976	0.251064	0.194978	NEFL/RGS4/CRHBP	3	geneontology_Biological_Process	0.05	Down
GO:0001975	GO:0001975	response to amphetamine	1/60	33/18866	0.0998621	0.251064	0.194978	RGS4	1	geneontology_Biological_Process	0.0166667	Down
GO:0034331	GO:0034331	cell junction maintenance	1/60	33/18866	0.0998621	0.251064	0.194978	ERC2	1	geneontology_Biological_Process	0.0166667	Down
GO:0040018	GO:0040018	positive regulation of multicellular organism growth	1/60	33/18866	0.0998621	0.251064	0.194978	ATP8A2	1	geneontology_Biological_Process	0.0166667	Down
GO:0045920	GO:0045920	negative regulation of exocytosis	1/60	33/18866	0.0998621	0.251064	0.194978	SYT4	1	geneontology_Biological_Process	0.0166667	Down
GO:0048011	GO:0048011	neurotrophin TRK receptor signaling pathway	1/60	33/18866	0.0998621	0.251064	0.194978	BDNF	1	geneontology_Biological_Process	0.0166667	Down
GO:1901380	GO:1901380	negative regulation of potassium ion transmembrane transport	1/60	33/18866	0.0998621	0.251064	0.194978	RGS4	1	geneontology_Biological_Process	0.0166667	Down
GO:1904893	GO:1904893	negative regulation of receptor signaling pathway via STAT	1/60	33/18866	0.0998621	0.251064	0.194978	PTPRT	1	geneontology_Biological_Process	0.0166667	Down
GO:0050708	GO:0050708	regulation of protein secretion	3/60	352/18866	0.101533	0.251064	0.194978	SYT4/CHGA/VSNL1	3	geneontology_Biological_Process	0.05	Down
GO:0001881	GO:0001881	receptor recycling	1/60	34/18866	0.10273	0.251064	0.194978	NSG1	1	geneontology_Biological_Process	0.0166667	Down
GO:0006409	GO:0006409	tRNA export from nucleus	1/60	34/18866	0.10273	0.251064	0.194978	RAE1	1	geneontology_Biological_Process	0.0166667	Down
GO:0007202	GO:0007202	activation of phospholipase C activity	1/60	34/18866	0.10273	0.251064	0.194978	BDNF	1	geneontology_Biological_Process	0.0166667	Down
GO:0007616	GO:0007616	long-term memory	1/60	34/18866	0.10273	0.251064	0.194978	CALB1	1	geneontology_Biological_Process	0.0166667	Down
GO:0031112	GO:0031112	positive regulation of microtubule polymerization or depolymerization	1/60	34/18866	0.10273	0.251064	0.194978	STMN2	1	geneontology_Biological_Process	0.0166667	Down
GO:0035774	GO:0035774	positive regulation of insulin secretion involved in cellular response to glucose stimulus	1/60	34/18866	0.10273	0.251064	0.194978	VSNL1	1	geneontology_Biological_Process	0.0166667	Down
GO:0042759	GO:0042759	long-chain fatty acid biosynthetic process	1/60	34/18866	0.10273	0.251064	0.194978	ACOT7	1	geneontology_Biological_Process	0.0166667	Down
GO:0046685	GO:0046685	response to arsenic-containing substance	1/60	34/18866	0.10273	0.251064	0.194978	NEFL	1	geneontology_Biological_Process	0.0166667	Down
GO:0051482	GO:0051482	positive regulation of cytosolic calcium ion concentration involved in phospholipase C-activating G protein-coupled signaling pathway	1/60	34/18866	0.10273	0.251064	0.194978	HTR2C	1	geneontology_Biological_Process	0.0166667	Down
GO:0055022	GO:0055022	negative regulation of cardiac muscle tissue growth	1/60	34/18866	0.10273	0.251064	0.194978	RGS4	1	geneontology_Biological_Process	0.0166667	Down
GO:0060236	GO:0060236	regulation of mitotic spindle organization	1/60	34/18866	0.10273	0.251064	0.194978	RAE1	1	geneontology_Biological_Process	0.0166667	Down
GO:0061117	GO:0061117	negative regulation of heart growth	1/60	34/18866	0.10273	0.251064	0.194978	RGS4	1	geneontology_Biological_Process	0.0166667	Down
GO:0070050	GO:0070050	neuron cellular homeostasis	1/60	34/18866	0.10273	0.251064	0.194978	CALB1	1	geneontology_Biological_Process	0.0166667	Down
GO:0071431	GO:0071431	tRNA-containing ribonucleoprotein complex export from nucleus	1/60	34/18866	0.10273	0.251064	0.194978	RAE1	1	geneontology_Biological_Process	0.0166667	Down
GO:0098664	GO:0098664	G protein-coupled serotonin receptor signaling pathway	1/60	34/18866	0.10273	0.251064	0.194978	HTR2C	1	geneontology_Biological_Process	0.0166667	Down
GO:1902692	GO:1902692	regulation of neuroblast proliferation	1/60	34/18866	0.10273	0.251064	0.194978	BDNF	1	geneontology_Biological_Process	0.0166667	Down
GO:0030307	GO:0030307	positive regulation of cell growth	2/60	171/18866	0.102881	0.251064	0.194978	SYT4/BDNF	2	geneontology_Biological_Process	0.0333333	Down
GO:1905952	GO:1905952	regulation of lipid localization	2/60	171/18866	0.102881	0.251064	0.194978	FABP3/ATP8A2	2	geneontology_Biological_Process	0.0333333	Down
GO:1990138	GO:1990138	neuron projection extension	2/60	172/18866	0.103887	0.252216	0.195872	SYT4/BDNF	2	geneontology_Biological_Process	0.0333333	Down
GO:0016486	GO:0016486	peptide hormone processing	1/60	35/18866	0.105589	0.252216	0.195872	PCSK1	1	geneontology_Biological_Process	0.0166667	Down
GO:0032228	GO:0032228	regulation of synaptic transmission, GABAergic	1/60	35/18866	0.105589	0.252216	0.195872	BDNF	1	geneontology_Biological_Process	0.0166667	Down
GO:0042462	GO:0042462	eye photoreceptor cell development	1/60	35/18866	0.105589	0.252216	0.195872	OLFM3	1	geneontology_Biological_Process	0.0166667	Down
GO:0070670	GO:0070670	response to interleukin-4	1/60	35/18866	0.105589	0.252216	0.195872	CITED1	1	geneontology_Biological_Process	0.0166667	Down
GO:0071312	GO:0071312	cellular response to alkaloid	1/60	35/18866	0.105589	0.252216	0.195872	CRHBP	1	geneontology_Biological_Process	0.0166667	Down
GO:0097009	GO:0097009	energy homeostasis	1/60	35/18866	0.105589	0.252216	0.195872	MRAP2	1	geneontology_Biological_Process	0.0166667	Down
GO:0110111	GO:0110111	negative regulation of animal organ morphogenesis	1/60	35/18866	0.105589	0.252216	0.195872	CITED1	1	geneontology_Biological_Process	0.0166667	Down
GO:0140448	GO:0140448	signaling receptor ligand precursor processing	1/60	35/18866	0.105589	0.252216	0.195872	PCSK1	1	geneontology_Biological_Process	0.0166667	Down
GO:0010469	GO:0010469	regulation of signaling receptor activity	2/60	174/18866	0.105905	0.252216	0.195872	NEFL/CRHBP	2	geneontology_Biological_Process	0.0333333	Down
GO:0015718	GO:0015718	monocarboxylic acid transport	2/60	174/18866	0.105905	0.252216	0.195872	FABP3/SLC32A1	2	geneontology_Biological_Process	0.0333333	Down
GO:0097696	GO:0097696	receptor signaling pathway via STAT	2/60	174/18866	0.105905	0.252216	0.195872	PTPRT/STAT4	2	geneontology_Biological_Process	0.0333333	Down
GO:0050931	GO:0050931	pigment cell differentiation	1/60	36/18866	0.108438	0.257732	0.200155	CITED1	1	geneontology_Biological_Process	0.0166667	Down
GO:0006941	GO:0006941	striated muscle contraction	2/60	178/18866	0.109975	0.26086	0.202585	CHGA/ATP8A2	2	geneontology_Biological_Process	0.0333333	Down
GO:0010614	GO:0010614	negative regulation of cardiac muscle hypertrophy	1/60	37/18866	0.111279	0.26186	0.203361	RGS4	1	geneontology_Biological_Process	0.0166667	Down
GO:0033363	GO:0033363	secretory granule organization	1/60	37/18866	0.111279	0.26186	0.203361	SYT4	1	geneontology_Biological_Process	0.0166667	Down
GO:0043243	GO:0043243	positive regulation of protein-containing complex disassembly	1/60	37/18866	0.111279	0.26186	0.203361	STMN2	1	geneontology_Biological_Process	0.0166667	Down
GO:0051031	GO:0051031	tRNA transport	1/60	37/18866	0.111279	0.26186	0.203361	RAE1	1	geneontology_Biological_Process	0.0166667	Down
GO:0050796	GO:0050796	regulation of insulin secretion	2/60	181/18866	0.113054	0.263813	0.204878	CHGA/VSNL1	2	geneontology_Biological_Process	0.0333333	Down
GO:0003298	GO:0003298	physiological muscle hypertrophy	1/60	38/18866	0.114111	0.263813	0.204878	RGS4	1	geneontology_Biological_Process	0.0166667	Down
GO:0003301	GO:0003301	physiological cardiac muscle hypertrophy	1/60	38/18866	0.114111	0.263813	0.204878	RGS4	1	geneontology_Biological_Process	0.0166667	Down
GO:0019433	GO:0019433	triglyceride catabolic process	1/60	38/18866	0.114111	0.263813	0.204878	FABP3	1	geneontology_Biological_Process	0.0166667	Down
GO:0051930	GO:0051930	regulation of sensory perception of pain	1/60	38/18866	0.114111	0.263813	0.204878	CCK	1	geneontology_Biological_Process	0.0166667	Down
GO:0061049	GO:0061049	cell growth involved in cardiac muscle cell development	1/60	38/18866	0.114111	0.263813	0.204878	RGS4	1	geneontology_Biological_Process	0.0166667	Down
GO:0071392	GO:0071392	cellular response to estradiol stimulus	1/60	38/18866	0.114111	0.263813	0.204878	CRHBP	1	geneontology_Biological_Process	0.0166667	Down
GO:0090224	GO:0090224	regulation of spindle organization	1/60	38/18866	0.114111	0.263813	0.204878	RAE1	1	geneontology_Biological_Process	0.0166667	Down
GO:0097064	GO:0097064	ncRNA export from nucleus	1/60	38/18866	0.114111	0.263813	0.204878	RAE1	1	geneontology_Biological_Process	0.0166667	Down
GO:1902903	GO:1902903	regulation of supramolecular fiber organization	3/60	373/18866	0.115499	0.265678	0.206327	MAGEL2/STMN2/RGS4	3	geneontology_Biological_Process	0.05	Down
GO:0000578	GO:0000578	embryonic axis specification	1/60	39/18866	0.116934	0.265678	0.206327	CITED1	1	geneontology_Biological_Process	0.0166667	Down
GO:0006656	GO:0006656	phosphatidylcholine biosynthetic process	1/60	39/18866	0.116934	0.265678	0.206327	FABP3	1	geneontology_Biological_Process	0.0166667	Down
GO:0007210	GO:0007210	serotonin receptor signaling pathway	1/60	39/18866	0.116934	0.265678	0.206327	HTR2C	1	geneontology_Biological_Process	0.0166667	Down
GO:0010453	GO:0010453	regulation of cell fate commitment	1/60	39/18866	0.116934	0.265678	0.206327	SOSTDC1	1	geneontology_Biological_Process	0.0166667	Down
GO:0014741	GO:0014741	negative regulation of muscle hypertrophy	1/60	39/18866	0.116934	0.265678	0.206327	RGS4	1	geneontology_Biological_Process	0.0166667	Down
GO:0031111	GO:0031111	negative regulation of microtubule polymerization or depolymerization	1/60	39/18866	0.116934	0.265678	0.206327	STMN2	1	geneontology_Biological_Process	0.0166667	Down
GO:0038179	GO:0038179	neurotrophin signaling pathway	1/60	39/18866	0.116934	0.265678	0.206327	BDNF	1	geneontology_Biological_Process	0.0166667	Down
GO:0051931	GO:0051931	regulation of sensory perception	1/60	39/18866	0.116934	0.265678	0.206327	CCK	1	geneontology_Biological_Process	0.0166667	Down
GO:2001257	GO:2001257	regulation of cation channel activity	2/60	185/18866	0.117195	0.265762	0.206392	NEFL/CRHBP	2	geneontology_Biological_Process	0.0333333	Down
GO:0050770	GO:0050770	regulation of axonogenesis	2/60	186/18866	0.118236	0.267101	0.207432	NEFL/BDNF	2	geneontology_Biological_Process	0.0333333	Down
GO:0051147	GO:0051147	regulation of muscle cell differentiation	2/60	186/18866	0.118236	0.267101	0.207432	RGS4/BDNF	2	geneontology_Biological_Process	0.0333333	Down
GO:0034314	GO:0034314	Arp2/3 complex-mediated actin nucleation	1/60	40/18866	0.119749	0.268981	0.208892	MAGEL2	1	geneontology_Biological_Process	0.0166667	Down
GO:0042417	GO:0042417	dopamine metabolic process	1/60	40/18866	0.119749	0.268981	0.208892	SNCB	1	geneontology_Biological_Process	0.0166667	Down
GO:0072210	GO:0072210	metanephric nephron development	1/60	40/18866	0.119749	0.268981	0.208892	CITED1	1	geneontology_Biological_Process	0.0166667	Down
GO:0032535	GO:0032535	regulation of cellular component size	3/60	383/18866	0.122395	0.270669	0.210202	MAGEL2/NEFL/BDNF	3	geneontology_Biological_Process	0.05	Down
GO:0006575	GO:0006575	cellular modified amino acid metabolic process	2/60	190/18866	0.122425	0.270669	0.210202	CKMT1B/CRYM	2	geneontology_Biological_Process	0.0333333	Down
GO:0070507	GO:0070507	regulation of microtubule cytoskeleton organization	2/60	190/18866	0.122425	0.270669	0.210202	RAE1/STMN2	2	geneontology_Biological_Process	0.0333333	Down
GO:0099111	GO:0099111	microtubule-based transport	2/60	190/18866	0.122425	0.270669	0.210202	NEFL/NEFH	2	geneontology_Biological_Process	0.0333333	Down
GO:0035337	GO:0035337	fatty-acyl-CoA metabolic process	1/60	41/18866	0.122554	0.270669	0.210202	ACOT7	1	geneontology_Biological_Process	0.0166667	Down
GO:0043267	GO:0043267	negative regulation of potassium ion transport	1/60	41/18866	0.122554	0.270669	0.210202	RGS4	1	geneontology_Biological_Process	0.0166667	Down
GO:0050832	GO:0050832	defense response to fungus	1/60	41/18866	0.122554	0.270669	0.210202	CHGA	1	geneontology_Biological_Process	0.0166667	Down
GO:0089718	GO:0089718	amino acid import across plasma membrane	1/60	41/18866	0.122554	0.270669	0.210202	RGS4	1	geneontology_Biological_Process	0.0166667	Down
GO:2000008	GO:2000008	regulation of protein localization to cell surface	1/60	41/18866	0.122554	0.270669	0.210202	BDNF	1	geneontology_Biological_Process	0.0166667	Down
GO:0001504	GO:0001504	neurotransmitter uptake	1/60	42/18866	0.125351	0.275307	0.213805	SYNGR3	1	geneontology_Biological_Process	0.0166667	Down
GO:0009268	GO:0009268	response to pH	1/60	42/18866	0.125351	0.275307	0.213805	SST	1	geneontology_Biological_Process	0.0166667	Down
GO:0046621	GO:0046621	negative regulation of organ growth	1/60	42/18866	0.125351	0.275307	0.213805	RGS4	1	geneontology_Biological_Process	0.0166667	Down
GO:0050731	GO:0050731	positive regulation of peptidyl-tyrosine phosphorylation	2/60	195/18866	0.127712	0.279361	0.216953	CCK/BDNF	2	geneontology_Biological_Process	0.0333333	Down
GO:0030900	GO:0030900	forebrain development	3/60	391/18866	0.12802	0.279361	0.216953	NEFL/SLC32A1/NPY	3	geneontology_Biological_Process	0.05	Down
GO:0003009	GO:0003009	skeletal muscle contraction	1/60	43/18866	0.128139	0.279361	0.216953	ATP8A2	1	geneontology_Biological_Process	0.0166667	Down
GO:2000648	GO:2000648	positive regulation of stem cell proliferation	1/60	43/18866	0.128139	0.279361	0.216953	CITED1	1	geneontology_Biological_Process	0.0166667	Down
GO:0007626	GO:0007626	locomotory behavior	2/60	198/18866	0.13091	0.281794	0.218842	CALB1/HTR2C	2	geneontology_Biological_Process	0.0333333	Down
GO:0043112	GO:0043112	receptor metabolic process	2/60	198/18866	0.13091	0.281794	0.218842	CALY/NSG1	2	geneontology_Biological_Process	0.0333333	Down
GO:0006195	GO:0006195	purine nucleotide catabolic process	1/60	44/18866	0.130918	0.281794	0.218842	ACOT7	1	geneontology_Biological_Process	0.0166667	Down
GO:0044060	GO:0044060	regulation of endocrine process	1/60	44/18866	0.130918	0.281794	0.218842	CRHBP	1	geneontology_Biological_Process	0.0166667	Down
GO:0045332	GO:0045332	phospholipid translocation	1/60	44/18866	0.130918	0.281794	0.218842	ATP8A2	1	geneontology_Biological_Process	0.0166667	Down
GO:0048489	GO:0048489	synaptic vesicle transport	1/60	44/18866	0.130918	0.281794	0.218842	SNAP91	1	geneontology_Biological_Process	0.0166667	Down
GO:1903539	GO:1903539	protein localization to postsynaptic membrane	1/60	44/18866	0.130918	0.281794	0.218842	NSG1	1	geneontology_Biological_Process	0.0166667	Down
GO:0019933	GO:0019933	cAMP-mediated signaling	2/60	199/18866	0.13198	0.282628	0.21949	MRAP2/CHGA	2	geneontology_Biological_Process	0.0333333	Down
GO:0009755	GO:0009755	hormone-mediated signaling pathway	2/60	200/18866	0.133052	0.282628	0.21949	SST/CRHBP	2	geneontology_Biological_Process	0.0333333	Down
GO:1901888	GO:1901888	regulation of cell junction assembly	2/60	200/18866	0.133052	0.282628	0.21949	CLSTN2/BDNF	2	geneontology_Biological_Process	0.0333333	Down
GO:0032365	GO:0032365	intracellular lipid transport	1/60	45/18866	0.133688	0.282628	0.21949	FABP3	1	geneontology_Biological_Process	0.0166667	Down
GO:0043090	GO:0043090	amino acid import	1/60	45/18866	0.133688	0.282628	0.21949	RGS4	1	geneontology_Biological_Process	0.0166667	Down
GO:0046189	GO:0046189	phenol-containing compound biosynthetic process	1/60	45/18866	0.133688	0.282628	0.21949	CITED1	1	geneontology_Biological_Process	0.0166667	Down
GO:0055026	GO:0055026	negative regulation of cardiac muscle tissue development	1/60	45/18866	0.133688	0.282628	0.21949	RGS4	1	geneontology_Biological_Process	0.0166667	Down
GO:0060443	GO:0060443	mammary gland morphogenesis	1/60	45/18866	0.133688	0.282628	0.21949	SOSTDC1	1	geneontology_Biological_Process	0.0166667	Down
GO:0072583	GO:0072583	clathrin-dependent endocytosis	1/60	45/18866	0.133688	0.282628	0.21949	SNAP91	1	geneontology_Biological_Process	0.0166667	Down
GO:0098815	GO:0098815	modulation of excitatory postsynaptic potential	1/60	45/18866	0.133688	0.282628	0.21949	RGS4	1	geneontology_Biological_Process	0.0166667	Down
GO:0001754	GO:0001754	eye photoreceptor cell differentiation	1/60	46/18866	0.13645	0.285918	0.222045	OLFM3	1	geneontology_Biological_Process	0.0166667	Down
GO:0007019	GO:0007019	microtubule depolymerization	1/60	46/18866	0.13645	0.285918	0.222045	STMN2	1	geneontology_Biological_Process	0.0166667	Down
GO:0010863	GO:0010863	positive regulation of phospholipase C activity	1/60	46/18866	0.13645	0.285918	0.222045	BDNF	1	geneontology_Biological_Process	0.0166667	Down
GO:0048066	GO:0048066	developmental pigmentation	1/60	46/18866	0.13645	0.285918	0.222045	CITED1	1	geneontology_Biological_Process	0.0166667	Down
GO:0051646	GO:0051646	mitochondrion localization	1/60	46/18866	0.13645	0.285918	0.222045	NEFL	1	geneontology_Biological_Process	0.0166667	Down
GO:0014075	GO:0014075	response to amine	1/60	47/18866	0.139203	0.288123	0.223758	RGS4	1	geneontology_Biological_Process	0.0166667	Down
GO:0034204	GO:0034204	lipid translocation	1/60	47/18866	0.139203	0.288123	0.223758	ATP8A2	1	geneontology_Biological_Process	0.0166667	Down
GO:0035722	GO:0035722	interleukin-12-mediated signaling pathway	1/60	47/18866	0.139203	0.288123	0.223758	STAT4	1	geneontology_Biological_Process	0.0166667	Down
GO:0035850	GO:0035850	epithelial cell differentiation involved in kidney development	1/60	47/18866	0.139203	0.288123	0.223758	CITED1	1	geneontology_Biological_Process	0.0166667	Down
GO:0043303	GO:0043303	mast cell degranulation	1/60	47/18866	0.139203	0.288123	0.223758	CHGA	1	geneontology_Biological_Process	0.0166667	Down
GO:0045933	GO:0045933	positive regulation of muscle contraction	1/60	47/18866	0.139203	0.288123	0.223758	CHGA	1	geneontology_Biological_Process	0.0166667	Down
GO:0060986	GO:0060986	endocrine hormone secretion	1/60	47/18866	0.139203	0.288123	0.223758	CRHBP	1	geneontology_Biological_Process	0.0166667	Down
GO:0046890	GO:0046890	regulation of lipid biosynthetic process	2/60	207/18866	0.140615	0.288764	0.224256	FABP3/HTR2C	2	geneontology_Biological_Process	0.0333333	Down
GO:1902905	GO:1902905	positive regulation of supramolecular fiber organization	2/60	208/18866	0.141703	0.288764	0.224256	MAGEL2/STMN2	2	geneontology_Biological_Process	0.0333333	Down
GO:0002279	GO:0002279	mast cell activation involved in immune response	1/60	48/18866	0.141947	0.288764	0.224256	CHGA	1	geneontology_Biological_Process	0.0166667	Down
GO:0008089	GO:0008089	anterograde axonal transport	1/60	48/18866	0.141947	0.288764	0.224256	NEFL	1	geneontology_Biological_Process	0.0166667	Down
GO:0042461	GO:0042461	photoreceptor cell development	1/60	48/18866	0.141947	0.288764	0.224256	OLFM3	1	geneontology_Biological_Process	0.0166667	Down
GO:0046461	GO:0046461	neutral lipid catabolic process	1/60	48/18866	0.141947	0.288764	0.224256	FABP3	1	geneontology_Biological_Process	0.0166667	Down
GO:0046464	GO:0046464	acylglycerol catabolic process	1/60	48/18866	0.141947	0.288764	0.224256	FABP3	1	geneontology_Biological_Process	0.0166667	Down
GO:0060632	GO:0060632	regulation of microtubule-based movement	1/60	48/18866	0.141947	0.288764	0.224256	NEFH	1	geneontology_Biological_Process	0.0166667	Down
GO:0062237	GO:0062237	protein localization to postsynapse	1/60	48/18866	0.141947	0.288764	0.224256	NSG1	1	geneontology_Biological_Process	0.0166667	Down
GO:1900274	GO:1900274	regulation of phospholipase C activity	1/60	48/18866	0.141947	0.288764	0.224256	BDNF	1	geneontology_Biological_Process	0.0166667	Down
GO:0002448	GO:0002448	mast cell mediated immunity	1/60	49/18866	0.144683	0.291827	0.226634	CHGA	1	geneontology_Biological_Process	0.0166667	Down
GO:0003254	GO:0003254	regulation of membrane depolarization	1/60	49/18866	0.144683	0.291827	0.226634	CCK	1	geneontology_Biological_Process	0.0166667	Down
GO:0042398	GO:0042398	cellular modified amino acid biosynthetic process	1/60	49/18866	0.144683	0.291827	0.226634	CKMT1B	1	geneontology_Biological_Process	0.0166667	Down
GO:0060711	GO:0060711	labyrinthine layer development	1/60	49/18866	0.144683	0.291827	0.226634	CITED1	1	geneontology_Biological_Process	0.0166667	Down
GO:0071349	GO:0071349	cellular response to interleukin-12	1/60	49/18866	0.144683	0.291827	0.226634	STAT4	1	geneontology_Biological_Process	0.0166667	Down
GO:0051650	GO:0051650	establishment of vesicle localization	2/60	212/18866	0.146073	0.29383	0.22819	SYT4/SNAP91	2	geneontology_Biological_Process	0.0333333	Down
GO:0030073	GO:0030073	insulin secretion	2/60	213/18866	0.14717	0.29383	0.22819	CHGA/VSNL1	2	geneontology_Biological_Process	0.0333333	Down
GO:0008038	GO:0008038	neuron recognition	1/60	50/18866	0.14741	0.29383	0.22819	BDNF	1	geneontology_Biological_Process	0.0166667	Down
GO:0009066	GO:0009066	aspartate family amino acid metabolic process	1/60	50/18866	0.14741	0.29383	0.22819	CRYM	1	geneontology_Biological_Process	0.0166667	Down
GO:0050873	GO:0050873	brown fat cell differentiation	1/60	50/18866	0.14741	0.29383	0.22819	FABP3	1	geneontology_Biological_Process	0.0166667	Down
GO:0070671	GO:0070671	response to interleukin-12	1/60	50/18866	0.14741	0.29383	0.22819	STAT4	1	geneontology_Biological_Process	0.0166667	Down
GO:2000725	GO:2000725	regulation of cardiac muscle cell differentiation	1/60	50/18866	0.14741	0.29383	0.22819	RGS4	1	geneontology_Biological_Process	0.0166667	Down
GO:0001558	GO:0001558	regulation of cell growth	3/60	420/18866	0.14916	0.296756	0.230462	SYT4/RGS4/BDNF	3	geneontology_Biological_Process	0.05	Down
GO:0031113	GO:0031113	regulation of microtubule polymerization	1/60	51/18866	0.150129	0.296756	0.230462	STMN2	1	geneontology_Biological_Process	0.0166667	Down
GO:0050885	GO:0050885	neuromuscular process controlling balance	1/60	51/18866	0.150129	0.296756	0.230462	NEFL	1	geneontology_Biological_Process	0.0166667	Down
GO:0071354	GO:0071354	cellular response to interleukin-6	1/60	51/18866	0.150129	0.296756	0.230462	PTPRT	1	geneontology_Biological_Process	0.0166667	Down
GO:0072523	GO:0072523	purine-containing compound catabolic process	1/60	51/18866	0.150129	0.296756	0.230462	ACOT7	1	geneontology_Biological_Process	0.0166667	Down
GO:0007623	GO:0007623	circadian rhythm	2/60	218/18866	0.152681	0.30061	0.233455	MAGEL2/BDNF	2	geneontology_Biological_Process	0.0333333	Down
GO:0030514	GO:0030514	negative regulation of BMP signaling pathway	1/60	52/18866	0.152839	0.30061	0.233455	SOSTDC1	1	geneontology_Biological_Process	0.0166667	Down
GO:0031103	GO:0031103	axon regeneration	1/60	52/18866	0.152839	0.30061	0.233455	NEFL	1	geneontology_Biological_Process	0.0166667	Down
GO:0030178	GO:0030178	negative regulation of Wnt signaling pathway	2/60	219/18866	0.153788	0.301918	0.234471	CITED1/SOSTDC1	2	geneontology_Biological_Process	0.0333333	Down
GO:0043949	GO:0043949	regulation of cAMP-mediated signaling	1/60	53/18866	0.155541	0.301918	0.234471	MRAP2	1	geneontology_Biological_Process	0.0166667	Down
GO:0045010	GO:0045010	actin nucleation	1/60	53/18866	0.155541	0.301918	0.234471	MAGEL2	1	geneontology_Biological_Process	0.0166667	Down
GO:0045661	GO:0045661	regulation of myoblast differentiation	1/60	53/18866	0.155541	0.301918	0.234471	SOSTDC1	1	geneontology_Biological_Process	0.0166667	Down
GO:0045668	GO:0045668	negative regulation of osteoblast differentiation	1/60	53/18866	0.155541	0.301918	0.234471	CITED1	1	geneontology_Biological_Process	0.0166667	Down
GO:0048168	GO:0048168	regulation of neuronal synaptic plasticity	1/60	53/18866	0.155541	0.301918	0.234471	SYT4	1	geneontology_Biological_Process	0.0166667	Down
GO:0071320	GO:0071320	cellular response to cAMP	1/60	53/18866	0.155541	0.301918	0.234471	CRHBP	1	geneontology_Biological_Process	0.0166667	Down
GO:0097035	GO:0097035	regulation of membrane lipid distribution	1/60	53/18866	0.155541	0.301918	0.234471	ATP8A2	1	geneontology_Biological_Process	0.0166667	Down
GO:0006584	GO:0006584	catecholamine metabolic process	1/60	54/18866	0.158234	0.305148	0.236979	SNCB	1	geneontology_Biological_Process	0.0166667	Down
GO:0009620	GO:0009620	response to fungus	1/60	54/18866	0.158234	0.305148	0.236979	CHGA	1	geneontology_Biological_Process	0.0166667	Down
GO:0009712	GO:0009712	catechol-containing compound metabolic process	1/60	54/18866	0.158234	0.305148	0.236979	SNCB	1	geneontology_Biological_Process	0.0166667	Down
GO:0030857	GO:0030857	negative regulation of epithelial cell differentiation	1/60	54/18866	0.158234	0.305148	0.236979	CITED1	1	geneontology_Biological_Process	0.0166667	Down
GO:0036297	GO:0036297	interstrand cross-link repair	1/60	55/18866	0.160919	0.308819	0.23983	UBE2T	1	geneontology_Biological_Process	0.0166667	Down
GO:0050879	GO:0050879	multicellular organismal movement	1/60	55/18866	0.160919	0.308819	0.23983	ATP8A2	1	geneontology_Biological_Process	0.0166667	Down
GO:0050881	GO:0050881	musculoskeletal movement	1/60	55/18866	0.160919	0.308819	0.23983	ATP8A2	1	geneontology_Biological_Process	0.0166667	Down
GO:0044273	GO:0044273	sulfur compound catabolic process	1/60	56/18866	0.163596	0.312438	0.242641	ACOT7	1	geneontology_Biological_Process	0.0166667	Down
GO:0090183	GO:0090183	regulation of kidney development	1/60	56/18866	0.163596	0.312438	0.242641	CITED1	1	geneontology_Biological_Process	0.0166667	Down
GO:1903307	GO:1903307	positive regulation of regulated secretory pathway	1/60	56/18866	0.163596	0.312438	0.242641	SYT4	1	geneontology_Biological_Process	0.0166667	Down
GO:0046474	GO:0046474	glycerophospholipid biosynthetic process	2/60	230/18866	0.16607	0.312997	0.243075	FABP3/HTR2C	2	geneontology_Biological_Process	0.0333333	Down
GO:0051495	GO:0051495	positive regulation of cytoskeleton organization	2/60	230/18866	0.16607	0.312997	0.243075	MAGEL2/STMN2	2	geneontology_Biological_Process	0.0333333	Down
GO:0019748	GO:0019748	secondary metabolic process	1/60	57/18866	0.166263	0.312997	0.243075	CITED1	1	geneontology_Biological_Process	0.0166667	Down
GO:0046148	GO:0046148	pigment biosynthetic process	1/60	57/18866	0.166263	0.312997	0.243075	CITED1	1	geneontology_Biological_Process	0.0166667	Down
GO:0061005	GO:0061005	cell differentiation involved in kidney development	1/60	57/18866	0.166263	0.312997	0.243075	CITED1	1	geneontology_Biological_Process	0.0166667	Down
GO:0061178	GO:0061178	regulation of insulin secretion involved in cellular response to glucose stimulus	1/60	57/18866	0.166263	0.312997	0.243075	VSNL1	1	geneontology_Biological_Process	0.0166667	Down
GO:0070936	GO:0070936	protein K48-linked ubiquitination	1/60	57/18866	0.166263	0.312997	0.243075	UBE2T	1	geneontology_Biological_Process	0.0166667	Down
GO:0075733	GO:0075733	intracellular transport of virus	1/60	57/18866	0.166263	0.312997	0.243075	RAE1	1	geneontology_Biological_Process	0.0166667	Down
GO:0097120	GO:0097120	receptor localization to synapse	1/60	57/18866	0.166263	0.312997	0.243075	NSG1	1	geneontology_Biological_Process	0.0166667	Down
GO:0032271	GO:0032271	regulation of protein polymerization	2/60	231/18866	0.167196	0.314254	0.244051	MAGEL2/STMN2	2	geneontology_Biological_Process	0.0333333	Down
GO:2000272	GO:2000272	negative regulation of signaling receptor activity	1/60	58/18866	0.168923	0.316998	0.246182	CRHBP	1	geneontology_Biological_Process	0.0166667	Down
GO:0009266	GO:0009266	response to temperature stimulus	2/60	233/18866	0.16945	0.317485	0.24656	RAE1/SST	2	geneontology_Biological_Process	0.0333333	Down
GO:0009314	GO:0009314	response to radiation	3/60	447/18866	0.169795	0.31763	0.246673	ATP8A2/TAFA2/CCK	3	geneontology_Biological_Process	0.05	Down
GO:0043254	GO:0043254	regulation of protein-containing complex assembly	3/60	449/18866	0.171357	0.318699	0.247503	MAGEL2/STMN2/CCK	3	geneontology_Biological_Process	0.05	Down
GO:0001658	GO:0001658	branching involved in ureteric bud morphogenesis	1/60	59/18866	0.171574	0.318699	0.247503	CITED1	1	geneontology_Biological_Process	0.0166667	Down
GO:0031102	GO:0031102	neuron projection regeneration	1/60	59/18866	0.171574	0.318699	0.247503	NEFL	1	geneontology_Biological_Process	0.0166667	Down
GO:0098930	GO:0098930	axonal transport	1/60	59/18866	0.171574	0.318699	0.247503	NEFL	1	geneontology_Biological_Process	0.0166667	Down
GO:0045444	GO:0045444	fat cell differentiation	2/60	235/18866	0.17171	0.318699	0.247503	FABP3/HTR2C	2	geneontology_Biological_Process	0.0333333	Down
GO:0060560	GO:0060560	developmental growth involved in morphogenesis	2/60	236/18866	0.172843	0.320299	0.248745	SYT4/BDNF	2	geneontology_Biological_Process	0.0333333	Down
GO:0001836	GO:0001836	release of cytochrome c from mitochondria	1/60	60/18866	0.174217	0.32134	0.249554	CCK	1	geneontology_Biological_Process	0.0166667	Down
GO:0061098	GO:0061098	positive regulation of protein tyrosine kinase activity	1/60	60/18866	0.174217	0.32134	0.249554	BDNF	1	geneontology_Biological_Process	0.0166667	Down
GO:0061951	GO:0061951	establishment of protein localization to plasma membrane	1/60	60/18866	0.174217	0.32134	0.249554	NSG1	1	geneontology_Biological_Process	0.0166667	Down
GO:0007389	GO:0007389	pattern specification process	3/60	455/18866	0.176066	0.323688	0.251378	CITED1/SOSTDC1/PCDH8	3	geneontology_Biological_Process	0.05	Down
GO:0043954	GO:0043954	cellular component maintenance	1/60	61/18866	0.176852	0.323688	0.251378	ERC2	1	geneontology_Biological_Process	0.0166667	Down
GO:0045576	GO:0045576	mast cell activation	1/60	61/18866	0.176852	0.323688	0.251378	CHGA	1	geneontology_Biological_Process	0.0166667	Down
GO:0045843	GO:0045843	negative regulation of striated muscle tissue development	1/60	61/18866	0.176852	0.323688	0.251378	RGS4	1	geneontology_Biological_Process	0.0166667	Down
GO:0019932	GO:0019932	second-messenger-mediated signaling	3/60	456/18866	0.176855	0.323688	0.251378	MRAP2/CHGA/HTR2C	3	geneontology_Biological_Process	0.05	Down
GO:0007405	GO:0007405	neuroblast proliferation	1/60	62/18866	0.179478	0.326474	0.253541	BDNF	1	geneontology_Biological_Process	0.0166667	Down
GO:0010518	GO:0010518	positive regulation of phospholipase activity	1/60	62/18866	0.179478	0.326474	0.253541	BDNF	1	geneontology_Biological_Process	0.0166667	Down
GO:0048635	GO:0048635	negative regulation of muscle organ development	1/60	62/18866	0.179478	0.326474	0.253541	RGS4	1	geneontology_Biological_Process	0.0166667	Down
GO:0055081	GO:0055081	anion homeostasis	1/60	62/18866	0.179478	0.326474	0.253541	FABP3	1	geneontology_Biological_Process	0.0166667	Down
GO:0009306	GO:0009306	protein secretion	3/60	462/18866	0.181608	0.329719	0.256062	SYT4/CHGA/VSNL1	3	geneontology_Biological_Process	0.05	Down
GO:0010830	GO:0010830	regulation of myotube differentiation	1/60	63/18866	0.182096	0.329719	0.256062	BDNF	1	geneontology_Biological_Process	0.0166667	Down
GO:0046530	GO:0046530	photoreceptor cell differentiation	1/60	63/18866	0.182096	0.329719	0.256062	OLFM3	1	geneontology_Biological_Process	0.0166667	Down
GO:0035592	GO:0035592	establishment of protein localization to extracellular region	3/60	463/18866	0.182403	0.329772	0.256102	SYT4/CHGA/VSNL1	3	geneontology_Biological_Process	0.05	Down
GO:0006469	GO:0006469	negative regulation of protein kinase activity	2/60	246/18866	0.184229	0.331912	0.257764	PTPRT/RGS4	2	geneontology_Biological_Process	0.0333333	Down
GO:0009584	GO:0009584	detection of visible light	1/60	64/18866	0.184706	0.331912	0.257764	ATP8A2	1	geneontology_Biological_Process	0.0166667	Down
GO:0046794	GO:0046794	transport of virus	1/60	64/18866	0.184706	0.331912	0.257764	RAE1	1	geneontology_Biological_Process	0.0166667	Down
GO:1901862	GO:1901862	negative regulation of muscle tissue development	1/60	64/18866	0.184706	0.331912	0.257764	RGS4	1	geneontology_Biological_Process	0.0166667	Down
GO:0003012	GO:0003012	muscle system process	3/60	467/18866	0.185595	0.333005	0.258613	CHGA/ATP8A2/RGS4	3	geneontology_Biological_Process	0.05	Down
GO:0031640	GO:0031640	killing of cells of other organism	1/60	65/18866	0.187308	0.334559	0.25982	CHGA	1	geneontology_Biological_Process	0.0166667	Down
GO:0035773	GO:0035773	insulin secretion involved in cellular response to glucose stimulus	1/60	65/18866	0.187308	0.334559	0.25982	VSNL1	1	geneontology_Biological_Process	0.0166667	Down
GO:0060675	GO:0060675	ureteric bud morphogenesis	1/60	65/18866	0.187308	0.334559	0.25982	CITED1	1	geneontology_Biological_Process	0.0166667	Down
GO:0071692	GO:0071692	protein localization to extracellular region	3/60	470/18866	0.187999	0.335289	0.260387	SYT4/CHGA/VSNL1	3	geneontology_Biological_Process	0.05	Down
GO:0034394	GO:0034394	protein localization to cell surface	1/60	66/18866	0.189902	0.335653	0.26067	BDNF	1	geneontology_Biological_Process	0.0166667	Down
GO:0042490	GO:0042490	mechanoreceptor differentiation	1/60	66/18866	0.189902	0.335653	0.26067	BDNF	1	geneontology_Biological_Process	0.0166667	Down
GO:0044766	GO:0044766	multi-organism transport	1/60	66/18866	0.189902	0.335653	0.26067	RAE1	1	geneontology_Biological_Process	0.0166667	Down
GO:0072171	GO:0072171	mesonephric tubule morphogenesis	1/60	66/18866	0.189902	0.335653	0.26067	CITED1	1	geneontology_Biological_Process	0.0166667	Down
GO:1902579	GO:1902579	multi-organism localization	1/60	66/18866	0.189902	0.335653	0.26067	RAE1	1	geneontology_Biological_Process	0.0166667	Down
GO:1905207	GO:1905207	regulation of cardiocyte differentiation	1/60	66/18866	0.189902	0.335653	0.26067	RGS4	1	geneontology_Biological_Process	0.0166667	Down
GO:0009166	GO:0009166	nucleotide catabolic process	1/60	67/18866	0.192487	0.338207	0.262653	ACOT7	1	geneontology_Biological_Process	0.0166667	Down
GO:0033866	GO:0033866	nucleoside bisphosphate biosynthetic process	1/60	67/18866	0.192487	0.338207	0.262653	ACOT7	1	geneontology_Biological_Process	0.0166667	Down
GO:0034030	GO:0034030	ribonucleoside bisphosphate biosynthetic process	1/60	67/18866	0.192487	0.338207	0.262653	ACOT7	1	geneontology_Biological_Process	0.0166667	Down
GO:0034033	GO:0034033	purine nucleoside bisphosphate biosynthetic process	1/60	67/18866	0.192487	0.338207	0.262653	ACOT7	1	geneontology_Biological_Process	0.0166667	Down
GO:0090092	GO:0090092	regulation of transmembrane receptor protein serine/threonine kinase signaling pathway	2/60	254/18866	0.193419	0.33884	0.263144	CITED1/SOSTDC1	2	geneontology_Biological_Process	0.0333333	Down
GO:2000027	GO:2000027	regulation of animal organ morphogenesis	2/60	254/18866	0.193419	0.33884	0.263144	CITED1/BDNF	2	geneontology_Biological_Process	0.0333333	Down
GO:0040014	GO:0040014	regulation of multicellular organism growth	1/60	68/18866	0.195064	0.341219	0.264992	ATP8A2	1	geneontology_Biological_Process	0.0166667	Down
GO:0008016	GO:0008016	regulation of heart contraction	2/60	256/18866	0.195726	0.341369	0.265108	CHGA/RGS4	2	geneontology_Biological_Process	0.0333333	Down
GO:0090257	GO:0090257	regulation of muscle system process	2/60	256/18866	0.195726	0.341369	0.265108	CHGA/RGS4	2	geneontology_Biological_Process	0.0333333	Down
GO:0031334	GO:0031334	positive regulation of protein-containing complex assembly	2/60	257/18866	0.196881	0.342879	0.266281	MAGEL2/CCK	2	geneontology_Biological_Process	0.0333333	Down
GO:0006513	GO:0006513	protein monoubiquitination	1/60	69/18866	0.197633	0.343685	0.266907	UBE2T	1	geneontology_Biological_Process	0.0166667	Down
GO:0001756	GO:0001756	somitogenesis	1/60	70/18866	0.200195	0.346109	0.26879	PCDH8	1	geneontology_Biological_Process	0.0166667	Down
GO:0008088	GO:0008088	axo-dendritic transport	1/60	70/18866	0.200195	0.346109	0.26879	NEFL	1	geneontology_Biological_Process	0.0166667	Down
GO:0009880	GO:0009880	embryonic pattern specification	1/60	70/18866	0.200195	0.346109	0.26879	CITED1	1	geneontology_Biological_Process	0.0166667	Down
GO:0050795	GO:0050795	regulation of behavior	1/60	70/18866	0.200195	0.346109	0.26879	CCK	1	geneontology_Biological_Process	0.0166667	Down
GO:0035690	GO:0035690	cellular response to drug	1/60	71/18866	0.202748	0.348491	0.27064	CRHBP	1	geneontology_Biological_Process	0.0166667	Down
GO:0042982	GO:0042982	amyloid precursor protein metabolic process	1/60	71/18866	0.202748	0.348491	0.27064	NSG1	1	geneontology_Biological_Process	0.0166667	Down
GO:0061180	GO:0061180	mammary gland epithelium development	1/60	71/18866	0.202748	0.348491	0.27064	SOSTDC1	1	geneontology_Biological_Process	0.0166667	Down
GO:1901880	GO:1901880	negative regulation of protein depolymerization	1/60	71/18866	0.202748	0.348491	0.27064	STMN2	1	geneontology_Biological_Process	0.0166667	Down
GO:0034765	GO:0034765	regulation of ion transmembrane transport	3/60	489/18866	0.203413	0.349129	0.271135	NEFL/RGS4/CRHBP	3	geneontology_Biological_Process	0.05	Down
GO:0050730	GO:0050730	regulation of peptidyl-tyrosine phosphorylation	2/60	263/18866	0.203829	0.349336	0.271296	CCK/BDNF	2	geneontology_Biological_Process	0.0333333	Down
GO:0016049	GO:0016049	cell growth	3/60	490/18866	0.204233	0.349524	0.271442	SYT4/RGS4/BDNF	3	geneontology_Biological_Process	0.05	Down
GO:0042440	GO:0042440	pigment metabolic process	1/60	72/18866	0.205293	0.350327	0.272066	CITED1	1	geneontology_Biological_Process	0.0166667	Down
GO:0045600	GO:0045600	positive regulation of fat cell differentiation	1/60	72/18866	0.205293	0.350327	0.272066	HTR2C	1	geneontology_Biological_Process	0.0166667	Down
GO:0032412	GO:0032412	regulation of ion transmembrane transporter activity	2/60	265/18866	0.206151	0.351286	0.27281	NEFL/CRHBP	2	geneontology_Biological_Process	0.0333333	Down
GO:0010517	GO:0010517	regulation of phospholipase activity	1/60	73/18866	0.20783	0.352123	0.27346	BDNF	1	geneontology_Biological_Process	0.0166667	Down
GO:0010611	GO:0010611	regulation of cardiac muscle hypertrophy	1/60	73/18866	0.20783	0.352123	0.27346	RGS4	1	geneontology_Biological_Process	0.0166667	Down
GO:0072078	GO:0072078	nephron tubule morphogenesis	1/60	73/18866	0.20783	0.352123	0.27346	CITED1	1	geneontology_Biological_Process	0.0166667	Down
GO:1901292	GO:1901292	nucleoside phosphate catabolic process	1/60	73/18866	0.20783	0.352123	0.27346	ACOT7	1	geneontology_Biological_Process	0.0166667	Down
GO:0033673	GO:0033673	negative regulation of kinase activity	2/60	268/18866	0.209641	0.353881	0.274825	PTPRT/RGS4	2	geneontology_Biological_Process	0.0333333	Down
GO:0032024	GO:0032024	positive regulation of insulin secretion	1/60	74/18866	0.210359	0.353881	0.274825	VSNL1	1	geneontology_Biological_Process	0.0166667	Down
GO:0046503	GO:0046503	glycerolipid catabolic process	1/60	74/18866	0.210359	0.353881	0.274825	FABP3	1	geneontology_Biological_Process	0.0166667	Down
GO:0051865	GO:0051865	protein autoubiquitination	1/60	74/18866	0.210359	0.353881	0.274825	UBE2T	1	geneontology_Biological_Process	0.0166667	Down
GO:0051881	GO:0051881	regulation of mitochondrial membrane potential	1/60	74/18866	0.210359	0.353881	0.274825	CCK	1	geneontology_Biological_Process	0.0166667	Down
GO:0022604	GO:0022604	regulation of cell morphogenesis	3/60	499/18866	0.211646	0.355028	0.275716	SYT4/NEFL/BDNF	3	geneontology_Biological_Process	0.05	Down
GO:0045017	GO:0045017	glycerolipid biosynthetic process	2/60	270/18866	0.211971	0.355028	0.275716	FABP3/HTR2C	2	geneontology_Biological_Process	0.0333333	Down
GO:0015909	GO:0015909	long-chain fatty acid transport	1/60	75/18866	0.21288	0.355028	0.275716	FABP3	1	geneontology_Biological_Process	0.0166667	Down
GO:0032418	GO:0032418	lysosome localization	1/60	75/18866	0.21288	0.355028	0.275716	CHGA	1	geneontology_Biological_Process	0.0166667	Down
GO:0072088	GO:0072088	nephron epithelium morphogenesis	1/60	75/18866	0.21288	0.355028	0.275716	CITED1	1	geneontology_Biological_Process	0.0166667	Down
GO:0099518	GO:0099518	vesicle cytoskeletal trafficking	1/60	75/18866	0.21288	0.355028	0.275716	SYT4	1	geneontology_Biological_Process	0.0166667	Down
GO:0008654	GO:0008654	phospholipid biosynthetic process	2/60	271/18866	0.213137	0.355028	0.275716	FABP3/HTR2C	2	geneontology_Biological_Process	0.0333333	Down
GO:0009583	GO:0009583	detection of light stimulus	1/60	76/18866	0.215394	0.357282	0.277467	ATP8A2	1	geneontology_Biological_Process	0.0166667	Down
GO:0014743	GO:0014743	regulation of muscle hypertrophy	1/60	76/18866	0.215394	0.357282	0.277467	RGS4	1	geneontology_Biological_Process	0.0166667	Down
GO:0060193	GO:0060193	positive regulation of lipase activity	1/60	76/18866	0.215394	0.357282	0.277467	BDNF	1	geneontology_Biological_Process	0.0166667	Down
GO:0046785	GO:0046785	microtubule polymerization	1/60	77/18866	0.217899	0.359928	0.279521	STMN2	1	geneontology_Biological_Process	0.0166667	Down
GO:0061333	GO:0061333	renal tubule morphogenesis	1/60	77/18866	0.217899	0.359928	0.279521	CITED1	1	geneontology_Biological_Process	0.0166667	Down
GO:0072028	GO:0072028	nephron morphogenesis	1/60	77/18866	0.217899	0.359928	0.279521	CITED1	1	geneontology_Biological_Process	0.0166667	Down
GO:0022898	GO:0022898	regulation of transmembrane transporter activity	2/60	276/18866	0.218976	0.361204	0.280513	NEFL/CRHBP	2	geneontology_Biological_Process	0.0333333	Down
GO:0060395	GO:0060395	SMAD protein signal transduction	1/60	78/18866	0.220396	0.362538	0.281549	CITED1	1	geneontology_Biological_Process	0.0166667	Down
GO:0072332	GO:0072332	intrinsic apoptotic signaling pathway by p53 class mediator	1/60	78/18866	0.220396	0.362538	0.281549	ZNF385B	1	geneontology_Biological_Process	0.0166667	Down
GO:0110053	GO:0110053	regulation of actin filament organization	2/60	278/18866	0.221316	0.363547	0.282332	MAGEL2/RGS4	2	geneontology_Biological_Process	0.0333333	Down
GO:0021675	GO:0021675	nerve development	1/60	79/18866	0.222886	0.364109	0.282768	BDNF	1	geneontology_Biological_Process	0.0166667	Down
GO:0032272	GO:0032272	negative regulation of protein polymerization	1/60	79/18866	0.222886	0.364109	0.282768	STMN2	1	geneontology_Biological_Process	0.0166667	Down
GO:0043407	GO:0043407	negative regulation of MAP kinase activity	1/60	79/18866	0.222886	0.364109	0.282768	RGS4	1	geneontology_Biological_Process	0.0166667	Down
GO:1900034	GO:1900034	regulation of cellular response to heat	1/60	79/18866	0.222886	0.364109	0.282768	RAE1	1	geneontology_Biological_Process	0.0166667	Down
GO:0006110	GO:0006110	regulation of glycolytic process	1/60	80/18866	0.225368	0.366146	0.284351	RAE1	1	geneontology_Biological_Process	0.0166667	Down
GO:0048678	GO:0048678	response to axon injury	1/60	80/18866	0.225368	0.366146	0.284351	NEFL	1	geneontology_Biological_Process	0.0166667	Down
GO:0055021	GO:0055021	regulation of cardiac muscle tissue growth	1/60	80/18866	0.225368	0.366146	0.284351	RGS4	1	geneontology_Biological_Process	0.0166667	Down
GO:2000300	GO:2000300	regulation of synaptic vesicle exocytosis	1/60	80/18866	0.225368	0.366146	0.284351	SYT4	1	geneontology_Biological_Process	0.0166667	Down
GO:0032868	GO:0032868	response to insulin	2/60	283/18866	0.227176	0.368579	0.28624	FABP3/CITED1	2	geneontology_Biological_Process	0.0333333	Down
GO:0043242	GO:0043242	negative regulation of protein-containing complex disassembly	1/60	81/18866	0.227842	0.36865	0.286295	STMN2	1	geneontology_Biological_Process	0.0166667	Down
GO:0050829	GO:0050829	defense response to Gram-negative bacterium	1/60	81/18866	0.227842	0.36865	0.286295	CHGA	1	geneontology_Biological_Process	0.0166667	Down
GO:0016925	GO:0016925	protein sumoylation	1/60	82/18866	0.230308	0.371627	0.288607	RAE1	1	geneontology_Biological_Process	0.0166667	Down
GO:0021954	GO:0021954	central nervous system neuron development	1/60	82/18866	0.230308	0.371627	0.288607	NPY	1	geneontology_Biological_Process	0.0166667	Down
GO:0021700	GO:0021700	developmental maturation	2/60	287/18866	0.231873	0.373056	0.289717	SYT4/NEFL	2	geneontology_Biological_Process	0.0333333	Down
GO:0060047	GO:0060047	heart contraction	2/60	287/18866	0.231873	0.373056	0.289717	CHGA/RGS4	2	geneontology_Biological_Process	0.0333333	Down
GO:0001570	GO:0001570	vasculogenesis	1/60	83/18866	0.232767	0.373056	0.289717	CITED1	1	geneontology_Biological_Process	0.0166667	Down
GO:0055013	GO:0055013	cardiac muscle cell development	1/60	83/18866	0.232767	0.373056	0.289717	RGS4	1	geneontology_Biological_Process	0.0166667	Down
GO:0055117	GO:0055117	regulation of cardiac muscle contraction	1/60	83/18866	0.232767	0.373056	0.289717	CHGA	1	geneontology_Biological_Process	0.0166667	Down
GO:0030279	GO:0030279	negative regulation of ossification	1/60	84/18866	0.235218	0.375462	0.291585	CITED1	1	geneontology_Biological_Process	0.0166667	Down
GO:0050886	GO:0050886	endocrine process	1/60	84/18866	0.235218	0.375462	0.291585	CRHBP	1	geneontology_Biological_Process	0.0166667	Down
GO:0140029	GO:0140029	exocytic process	1/60	84/18866	0.235218	0.375462	0.291585	ERC2	1	geneontology_Biological_Process	0.0166667	Down
GO:0006970	GO:0006970	response to osmotic stress	1/60	85/18866	0.237661	0.377331	0.293036	SST	1	geneontology_Biological_Process	0.0166667	Down
GO:0031110	GO:0031110	regulation of microtubule polymerization or depolymerization	1/60	85/18866	0.237661	0.377331	0.293036	STMN2	1	geneontology_Biological_Process	0.0166667	Down
GO:0032092	GO:0032092	positive regulation of protein binding	1/60	85/18866	0.237661	0.377331	0.293036	BDNF	1	geneontology_Biological_Process	0.0166667	Down
GO:0035418	GO:0035418	protein localization to synapse	1/60	85/18866	0.237661	0.377331	0.293036	NSG1	1	geneontology_Biological_Process	0.0166667	Down
GO:0006112	GO:0006112	energy reserve metabolic process	1/60	86/18866	0.240096	0.378663	0.294071	MRAP2	1	geneontology_Biological_Process	0.0166667	Down
GO:0006919	GO:0006919	activation of cysteine-type endopeptidase activity involved in apoptotic process	1/60	86/18866	0.240096	0.378663	0.294071	CCK	1	geneontology_Biological_Process	0.0166667	Down
GO:0009791	GO:0009791	post-embryonic development	1/60	86/18866	0.240096	0.378663	0.294071	GABRG2	1	geneontology_Biological_Process	0.0166667	Down
GO:0045445	GO:0045445	myoblast differentiation	1/60	86/18866	0.240096	0.378663	0.294071	SOSTDC1	1	geneontology_Biological_Process	0.0166667	Down
GO:0097756	GO:0097756	negative regulation of blood vessel diameter	1/60	86/18866	0.240096	0.378663	0.294071	CHGA	1	geneontology_Biological_Process	0.0166667	Down
GO:0051146	GO:0051146	striated muscle cell differentiation	2/60	295/18866	0.241286	0.380033	0.295135	RGS4/BDNF	2	geneontology_Biological_Process	0.0333333	Down
GO:0051348	GO:0051348	negative regulation of transferase activity	2/60	296/18866	0.242464	0.380468	0.295473	PTPRT/RGS4	2	geneontology_Biological_Process	0.0333333	Down
GO:0001942	GO:0001942	hair follicle development	1/60	87/18866	0.242524	0.380468	0.295473	SOSTDC1	1	geneontology_Biological_Process	0.0166667	Down
GO:0060420	GO:0060420	regulation of heart growth	1/60	87/18866	0.242524	0.380468	0.295473	RGS4	1	geneontology_Biological_Process	0.0166667	Down
GO:0003015	GO:0003015	heart process	2/60	297/18866	0.243643	0.381717	0.296443	CHGA/RGS4	2	geneontology_Biological_Process	0.0333333	Down
GO:0009798	GO:0009798	axis specification	1/60	88/18866	0.244944	0.382242	0.296851	CITED1	1	geneontology_Biological_Process	0.0166667	Down
GO:0046470	GO:0046470	phosphatidylcholine metabolic process	1/60	88/18866	0.244944	0.382242	0.296851	FABP3	1	geneontology_Biological_Process	0.0166667	Down
GO:1901879	GO:1901879	regulation of protein depolymerization	1/60	88/18866	0.244944	0.382242	0.296851	STMN2	1	geneontology_Biological_Process	0.0166667	Down
GO:0001892	GO:0001892	embryonic placenta development	1/60	89/18866	0.247357	0.383484	0.297815	CITED1	1	geneontology_Biological_Process	0.0166667	Down
GO:0022404	GO:0022404	molting cycle process	1/60	89/18866	0.247357	0.383484	0.297815	SOSTDC1	1	geneontology_Biological_Process	0.0166667	Down
GO:0022405	GO:0022405	hair cycle process	1/60	89/18866	0.247357	0.383484	0.297815	SOSTDC1	1	geneontology_Biological_Process	0.0166667	Down
GO:0055006	GO:0055006	cardiac cell development	1/60	89/18866	0.247357	0.383484	0.297815	RGS4	1	geneontology_Biological_Process	0.0166667	Down
GO:0061053	GO:0061053	somite development	1/60	89/18866	0.247357	0.383484	0.297815	PCDH8	1	geneontology_Biological_Process	0.0166667	Down
GO:0043470	GO:0043470	regulation of carbohydrate catabolic process	1/60	90/18866	0.249762	0.3857	0.299536	RAE1	1	geneontology_Biological_Process	0.0166667	Down
GO:0070542	GO:0070542	response to fatty acid	1/60	90/18866	0.249762	0.3857	0.299536	FABP3	1	geneontology_Biological_Process	0.0166667	Down
GO:0098773	GO:0098773	skin epidermis development	1/60	90/18866	0.249762	0.3857	0.299536	SOSTDC1	1	geneontology_Biological_Process	0.0166667	Down
GO:1903522	GO:1903522	regulation of blood circulation	2/60	303/18866	0.250719	0.385885	0.29968	CHGA/RGS4	2	geneontology_Biological_Process	0.0333333	Down
GO:0015914	GO:0015914	phospholipid transport	1/60	91/18866	0.252159	0.385885	0.29968	ATP8A2	1	geneontology_Biological_Process	0.0166667	Down
GO:0042475	GO:0042475	odontogenesis of dentin-containing tooth	1/60	91/18866	0.252159	0.385885	0.29968	SOSTDC1	1	geneontology_Biological_Process	0.0166667	Down
GO:0051899	GO:0051899	membrane depolarization	1/60	91/18866	0.252159	0.385885	0.29968	CCK	1	geneontology_Biological_Process	0.0166667	Down
GO:1901379	GO:1901379	regulation of potassium ion transmembrane transport	1/60	91/18866	0.252159	0.385885	0.29968	RGS4	1	geneontology_Biological_Process	0.0166667	Down
GO:1904063	GO:1904063	negative regulation of cation transmembrane transport	1/60	91/18866	0.252159	0.385885	0.29968	RGS4	1	geneontology_Biological_Process	0.0166667	Down
GO:2000177	GO:2000177	regulation of neural precursor cell proliferation	1/60	91/18866	0.252159	0.385885	0.29968	BDNF	1	geneontology_Biological_Process	0.0166667	Down
GO:0048511	GO:0048511	rhythmic process	2/60	305/18866	0.25308	0.386795	0.300386	MAGEL2/BDNF	2	geneontology_Biological_Process	0.0333333	Down
GO:0009953	GO:0009953	dorsal/ventral pattern formation	1/60	92/18866	0.254549	0.388041	0.301354	SOSTDC1	1	geneontology_Biological_Process	0.0166667	Down
GO:0042147	GO:0042147	retrograde transport, endosome to Golgi	1/60	92/18866	0.254549	0.388041	0.301354	MAGEL2	1	geneontology_Biological_Process	0.0166667	Down
GO:0030510	GO:0030510	regulation of BMP signaling pathway	1/60	93/18866	0.256932	0.390668	0.303394	SOSTDC1	1	geneontology_Biological_Process	0.0166667	Down
GO:0061097	GO:0061097	regulation of protein tyrosine kinase activity	1/60	93/18866	0.256932	0.390668	0.303394	BDNF	1	geneontology_Biological_Process	0.0166667	Down
GO:0010769	GO:0010769	regulation of cell morphogenesis involved in differentiation	2/60	310/18866	0.258984	0.392768	0.305026	NEFL/BDNF	2	geneontology_Biological_Process	0.0333333	Down
GO:0090287	GO:0090287	regulation of cellular response to growth factor stimulus	2/60	310/18866	0.258984	0.392768	0.305026	CITED1/SOSTDC1	2	geneontology_Biological_Process	0.0333333	Down
GO:0098876	GO:0098876	vesicle-mediated transport to the plasma membrane	1/60	94/18866	0.259307	0.392768	0.305026	NSG1	1	geneontology_Biological_Process	0.0166667	Down
GO:0035249	GO:0035249	synaptic transmission, glutamatergic	1/60	96/18866	0.264034	0.399419	0.31019	SLC17A6	1	geneontology_Biological_Process	0.0166667	Down
GO:0120162	GO:0120162	positive regulation of cold-induced thermogenesis	1/60	97/18866	0.266387	0.402464	0.312556	PTH2R	1	geneontology_Biological_Process	0.0166667	Down
GO:0006942	GO:0006942	regulation of striated muscle contraction	1/60	98/18866	0.268732	0.405491	0.314906	CHGA	1	geneontology_Biological_Process	0.0166667	Down
GO:0007568	GO:0007568	aging	2/60	319/18866	0.269619	0.406313	0.315544	SLC32A1/ATP8A2	2	geneontology_Biological_Process	0.0333333	Down
GO:0043473	GO:0043473	pigmentation	1/60	99/18866	0.27107	0.406948	0.316037	CITED1	1	geneontology_Biological_Process	0.0166667	Down
GO:0050830	GO:0050830	defense response to Gram-positive bacterium	1/60	99/18866	0.27107	0.406948	0.316037	CHGA	1	geneontology_Biological_Process	0.0166667	Down
GO:0090277	GO:0090277	positive regulation of peptide hormone secretion	1/60	99/18866	0.27107	0.406948	0.316037	VSNL1	1	geneontology_Biological_Process	0.0166667	Down
GO:0035282	GO:0035282	segmentation	1/60	100/18866	0.2734	0.40941	0.317949	PCDH8	1	geneontology_Biological_Process	0.0166667	Down
GO:0045807	GO:0045807	positive regulation of endocytosis	1/60	100/18866	0.2734	0.40941	0.317949	CALY	1	geneontology_Biological_Process	0.0166667	Down
GO:0006906	GO:0006906	vesicle fusion	1/60	101/18866	0.275723	0.409784	0.31824	SYT4	1	geneontology_Biological_Process	0.0166667	Down
GO:0015908	GO:0015908	fatty acid transport	1/60	101/18866	0.275723	0.409784	0.31824	FABP3	1	geneontology_Biological_Process	0.0166667	Down
GO:0019217	GO:0019217	regulation of fatty acid metabolic process	1/60	101/18866	0.275723	0.409784	0.31824	FABP3	1	geneontology_Biological_Process	0.0166667	Down
GO:0030838	GO:0030838	positive regulation of actin filament polymerization	1/60	101/18866	0.275723	0.409784	0.31824	MAGEL2	1	geneontology_Biological_Process	0.0166667	Down
GO:0042632	GO:0042632	cholesterol homeostasis	1/60	101/18866	0.275723	0.409784	0.31824	FABP3	1	geneontology_Biological_Process	0.0166667	Down
GO:0060191	GO:0060191	regulation of lipase activity	1/60	101/18866	0.275723	0.409784	0.31824	BDNF	1	geneontology_Biological_Process	0.0166667	Down
GO:0043502	GO:0043502	regulation of muscle adaptation	1/60	102/18866	0.278039	0.411165	0.319312	RGS4	1	geneontology_Biological_Process	0.0166667	Down
GO:0055024	GO:0055024	regulation of cardiac muscle tissue development	1/60	102/18866	0.278039	0.411165	0.319312	RGS4	1	geneontology_Biological_Process	0.0166667	Down
GO:0055092	GO:0055092	sterol homeostasis	1/60	102/18866	0.278039	0.411165	0.319312	FABP3	1	geneontology_Biological_Process	0.0166667	Down
GO:1903076	GO:1903076	regulation of protein localization to plasma membrane	1/60	102/18866	0.278039	0.411165	0.319312	MRAP2	1	geneontology_Biological_Process	0.0166667	Down
GO:0006898	GO:0006898	receptor-mediated endocytosis	2/60	328/18866	0.280255	0.41201	0.319969	SNAP91/CALY	2	geneontology_Biological_Process	0.0333333	Down
GO:0034766	GO:0034766	negative regulation of ion transmembrane transport	1/60	103/18866	0.280348	0.41201	0.319969	RGS4	1	geneontology_Biological_Process	0.0166667	Down
GO:0035335	GO:0035335	peptidyl-tyrosine dephosphorylation	1/60	103/18866	0.280348	0.41201	0.319969	PTPRT	1	geneontology_Biological_Process	0.0166667	Down
GO:0042472	GO:0042472	inner ear morphogenesis	1/60	103/18866	0.280348	0.41201	0.319969	ATP8A2	1	geneontology_Biological_Process	0.0166667	Down
GO:0060079	GO:0060079	excitatory postsynaptic potential	1/60	103/18866	0.280348	0.41201	0.319969	RGS4	1	geneontology_Biological_Process	0.0166667	Down
GO:0002027	GO:0002027	regulation of heart rate	1/60	104/18866	0.282649	0.412327	0.320215	RGS4	1	geneontology_Biological_Process	0.0166667	Down
GO:0002367	GO:0002367	cytokine production involved in immune response	1/60	104/18866	0.282649	0.412327	0.320215	CHGA	1	geneontology_Biological_Process	0.0166667	Down
GO:0003300	GO:0003300	cardiac muscle hypertrophy	1/60	104/18866	0.282649	0.412327	0.320215	RGS4	1	geneontology_Biological_Process	0.0166667	Down
GO:0006637	GO:0006637	acyl-CoA metabolic process	1/60	104/18866	0.282649	0.412327	0.320215	ACOT7	1	geneontology_Biological_Process	0.0166667	Down
GO:0035383	GO:0035383	thioester metabolic process	1/60	104/18866	0.282649	0.412327	0.320215	ACOT7	1	geneontology_Biological_Process	0.0166667	Down
GO:1901606	GO:1901606	alpha-amino acid catabolic process	1/60	104/18866	0.282649	0.412327	0.320215	CRYM	1	geneontology_Biological_Process	0.0166667	Down
GO:0060562	GO:0060562	epithelial tube morphogenesis	2/60	331/18866	0.283798	0.413495	0.321122	CITED1/SOSTDC1	2	geneontology_Biological_Process	0.0333333	Down
GO:0048259	GO:0048259	regulation of receptor-mediated endocytosis	1/60	105/18866	0.284943	0.414145	0.321627	SNAP91	1	geneontology_Biological_Process	0.0166667	Down
GO:1902414	GO:1902414	protein localization to cell junction	1/60	105/18866	0.284943	0.414145	0.321627	NSG1	1	geneontology_Biological_Process	0.0166667	Down
GO:0019233	GO:0019233	sensory perception of pain	1/60	106/18866	0.28723	0.41594	0.32302	CCK	1	geneontology_Biological_Process	0.0166667	Down
GO:0019395	GO:0019395	fatty acid oxidation	1/60	106/18866	0.28723	0.41594	0.32302	FABP3	1	geneontology_Biological_Process	0.0166667	Down
GO:0046928	GO:0046928	regulation of neurotransmitter secretion	1/60	106/18866	0.28723	0.41594	0.32302	SYT4	1	geneontology_Biological_Process	0.0166667	Down
GO:0014897	GO:0014897	striated muscle hypertrophy	1/60	107/18866	0.289509	0.416697	0.323609	RGS4	1	geneontology_Biological_Process	0.0166667	Down
GO:0034404	GO:0034404	nucleobase-containing small molecule biosynthetic process	1/60	107/18866	0.289509	0.416697	0.323609	ACOT7	1	geneontology_Biological_Process	0.0166667	Down
GO:0043266	GO:0043266	regulation of potassium ion transport	1/60	107/18866	0.289509	0.416697	0.323609	RGS4	1	geneontology_Biological_Process	0.0166667	Down
GO:0055017	GO:0055017	cardiac muscle tissue growth	1/60	107/18866	0.289509	0.416697	0.323609	RGS4	1	geneontology_Biological_Process	0.0166667	Down
GO:0090174	GO:0090174	organelle membrane fusion	1/60	107/18866	0.289509	0.416697	0.323609	SYT4	1	geneontology_Biological_Process	0.0166667	Down
GO:0014896	GO:0014896	muscle hypertrophy	1/60	109/18866	0.294047	0.421212	0.327115	RGS4	1	geneontology_Biological_Process	0.0166667	Down
GO:0021510	GO:0021510	spinal cord development	1/60	109/18866	0.294047	0.421212	0.327115	NEFL	1	geneontology_Biological_Process	0.0166667	Down
GO:0033138	GO:0033138	positive regulation of peptidyl-serine phosphorylation	1/60	109/18866	0.294047	0.421212	0.327115	BDNF	1	geneontology_Biological_Process	0.0166667	Down
GO:0000209	GO:0000209	protein polyubiquitination	2/60	340/18866	0.294422	0.421212	0.327115	MAGEL2/UBE2T	2	geneontology_Biological_Process	0.0333333	Down
GO:0016050	GO:0016050	vesicle organization	2/60	340/18866	0.294422	0.421212	0.327115	SYT4/SNAP91	2	geneontology_Biological_Process	0.0333333	Down
GO:0006641	GO:0006641	triglyceride metabolic process	1/60	110/18866	0.296305	0.422378	0.32802	FABP3	1	geneontology_Biological_Process	0.0166667	Down
GO:0006900	GO:0006900	vesicle budding from membrane	1/60	110/18866	0.296305	0.422378	0.32802	SNAP91	1	geneontology_Biological_Process	0.0166667	Down
GO:0090100	GO:0090100	positive regulation of transmembrane receptor protein serine/threonine kinase signaling pathway	1/60	110/18866	0.296305	0.422378	0.32802	CITED1	1	geneontology_Biological_Process	0.0166667	Down
GO:0006650	GO:0006650	glycerophospholipid metabolic process	2/60	343/18866	0.297959	0.423044	0.328538	FABP3/HTR2C	2	geneontology_Biological_Process	0.0333333	Down
GO:0034440	GO:0034440	lipid oxidation	1/60	111/18866	0.298557	0.423044	0.328538	FABP3	1	geneontology_Biological_Process	0.0166667	Down
GO:0042303	GO:0042303	molting cycle	1/60	111/18866	0.298557	0.423044	0.328538	SOSTDC1	1	geneontology_Biological_Process	0.0166667	Down
GO:0042633	GO:0042633	hair cycle	1/60	111/18866	0.298557	0.423044	0.328538	SOSTDC1	1	geneontology_Biological_Process	0.0166667	Down
GO:0061387	GO:0061387	regulation of extent of cell growth	1/60	111/18866	0.298557	0.423044	0.328538	BDNF	1	geneontology_Biological_Process	0.0166667	Down
GO:0048545	GO:0048545	response to steroid hormone	2/60	346/18866	0.301495	0.426698	0.331375	NEFL/SST	2	geneontology_Biological_Process	0.0333333	Down
GO:0001676	GO:0001676	long-chain fatty acid metabolic process	1/60	113/18866	0.303038	0.427351	0.331883	ACOT7	1	geneontology_Biological_Process	0.0166667	Down
GO:0006406	GO:0006406	mRNA export from nucleus	1/60	113/18866	0.303038	0.427351	0.331883	RAE1	1	geneontology_Biological_Process	0.0166667	Down
GO:0071427	GO:0071427	mRNA-containing ribonucleoprotein complex export from nucleus	1/60	113/18866	0.303038	0.427351	0.331883	RAE1	1	geneontology_Biological_Process	0.0166667	Down
GO:0032411	GO:0032411	positive regulation of transporter activity	1/60	114/18866	0.305268	0.428966	0.333137	SYNGR3	1	geneontology_Biological_Process	0.0166667	Down
GO:0043200	GO:0043200	response to amino acid	1/60	114/18866	0.305268	0.428966	0.333137	SST	1	geneontology_Biological_Process	0.0166667	Down
GO:0098693	GO:0098693	regulation of synaptic vesicle cycle	1/60	114/18866	0.305268	0.428966	0.333137	SYT4	1	geneontology_Biological_Process	0.0166667	Down
GO:0006096	GO:0006096	glycolytic process	1/60	115/18866	0.30749	0.429545	0.333586	RAE1	1	geneontology_Biological_Process	0.0166667	Down
GO:0031623	GO:0031623	receptor internalization	1/60	115/18866	0.30749	0.429545	0.333586	CALY	1	geneontology_Biological_Process	0.0166667	Down
GO:0048640	GO:0048640	negative regulation of developmental growth	1/60	115/18866	0.30749	0.429545	0.333586	RGS4	1	geneontology_Biological_Process	0.0166667	Down
GO:0051261	GO:0051261	protein depolymerization	1/60	115/18866	0.30749	0.429545	0.333586	STMN2	1	geneontology_Biological_Process	0.0166667	Down
GO:0060419	GO:0060419	heart growth	1/60	115/18866	0.30749	0.429545	0.333586	RGS4	1	geneontology_Biological_Process	0.0166667	Down
GO:0006757	GO:0006757	ATP generation from ADP	1/60	116/18866	0.309706	0.430612	0.334415	RAE1	1	geneontology_Biological_Process	0.0166667	Down
GO:0046620	GO:0046620	regulation of organ growth	1/60	116/18866	0.309706	0.430612	0.334415	RGS4	1	geneontology_Biological_Process	0.0166667	Down
GO:0060964	GO:0060964	regulation of gene silencing by miRNA	1/60	116/18866	0.309706	0.430612	0.334415	RAE1	1	geneontology_Biological_Process	0.0166667	Down
GO:1903828	GO:1903828	negative regulation of cellular protein localization	1/60	116/18866	0.309706	0.430612	0.334415	MRAP2	1	geneontology_Biological_Process	0.0166667	Down
GO:0006913	GO:0006913	nucleocytoplasmic transport	2/60	354/18866	0.310909	0.431777	0.33532	RAE1/CITED1	2	geneontology_Biological_Process	0.0333333	Down
GO:0014902	GO:0014902	myotube differentiation	1/60	117/18866	0.311915	0.431892	0.335409	BDNF	1	geneontology_Biological_Process	0.0166667	Down
GO:0031109	GO:0031109	microtubule polymerization or depolymerization	1/60	117/18866	0.311915	0.431892	0.335409	STMN2	1	geneontology_Biological_Process	0.0166667	Down
GO:0003002	GO:0003002	regionalization	2/60	355/18866	0.312084	0.431892	0.335409	SOSTDC1/PCDH8	2	geneontology_Biological_Process	0.0333333	Down
GO:0006661	GO:0006661	phosphatidylinositol biosynthetic process	1/60	118/18866	0.314117	0.432619	0.335974	HTR2C	1	geneontology_Biological_Process	0.0166667	Down
GO:0007052	GO:0007052	mitotic spindle organization	1/60	118/18866	0.314117	0.432619	0.335974	RAE1	1	geneontology_Biological_Process	0.0166667	Down
GO:0051209	GO:0051209	release of sequestered calcium ion into cytosol	1/60	118/18866	0.314117	0.432619	0.335974	HTR2C	1	geneontology_Biological_Process	0.0166667	Down
GO:0051169	GO:0051169	nuclear transport	2/60	357/18866	0.314433	0.432619	0.335974	RAE1/CITED1	2	geneontology_Biological_Process	0.0333333	Down
GO:0051480	GO:0051480	regulation of cytosolic calcium ion concentration	2/60	357/18866	0.314433	0.432619	0.335974	CALB1/HTR2C	2	geneontology_Biological_Process	0.0333333	Down
GO:0051283	GO:0051283	negative regulation of sequestering of calcium ion	1/60	119/18866	0.316312	0.4347	0.33759	HTR2C	1	geneontology_Biological_Process	0.0166667	Down
GO:0007178	GO:0007178	transmembrane receptor protein serine/threonine kinase signaling pathway	2/60	359/18866	0.316781	0.43484	0.337699	CITED1/SOSTDC1	2	geneontology_Biological_Process	0.0333333	Down
GO:0032956	GO:0032956	regulation of actin cytoskeleton organization	2/60	360/18866	0.317954	0.435186	0.337967	MAGEL2/RGS4	2	geneontology_Biological_Process	0.0333333	Down
GO:0051588	GO:0051588	regulation of neurotransmitter transport	1/60	120/18866	0.3185	0.435186	0.337967	SYT4	1	geneontology_Biological_Process	0.0166667	Down
GO:0060147	GO:0060147	regulation of posttranscriptional gene silencing	1/60	120/18866	0.3185	0.435186	0.337967	RAE1	1	geneontology_Biological_Process	0.0166667	Down
GO:0060966	GO:0060966	regulation of gene silencing by RNA	1/60	120/18866	0.3185	0.435186	0.337967	RAE1	1	geneontology_Biological_Process	0.0166667	Down
GO:0006936	GO:0006936	muscle contraction	2/60	362/18866	0.320299	0.436157	0.338721	CHGA/ATP8A2	2	geneontology_Biological_Process	0.0333333	Down
GO:0002065	GO:0002065	columnar/cuboidal epithelial cell differentiation	1/60	121/18866	0.320682	0.436157	0.338721	NPY	1	geneontology_Biological_Process	0.0166667	Down
GO:0051282	GO:0051282	regulation of sequestering of calcium ion	1/60	121/18866	0.320682	0.436157	0.338721	HTR2C	1	geneontology_Biological_Process	0.0166667	Down
GO:1900542	GO:1900542	regulation of purine nucleotide metabolic process	1/60	121/18866	0.320682	0.436157	0.338721	RAE1	1	geneontology_Biological_Process	0.0166667	Down
GO:0042752	GO:0042752	regulation of circadian rhythm	1/60	122/18866	0.322856	0.438109	0.340237	MAGEL2	1	geneontology_Biological_Process	0.0166667	Down
GO:0043244	GO:0043244	regulation of protein-containing complex disassembly	1/60	122/18866	0.322856	0.438109	0.340237	STMN2	1	geneontology_Biological_Process	0.0166667	Down
GO:0006140	GO:0006140	regulation of nucleotide metabolic process	1/60	123/18866	0.325024	0.439041	0.340961	RAE1	1	geneontology_Biological_Process	0.0166667	Down
GO:0042471	GO:0042471	ear morphogenesis	1/60	123/18866	0.325024	0.439041	0.340961	ATP8A2	1	geneontology_Biological_Process	0.0166667	Down
GO:0048675	GO:0048675	axon extension	1/60	123/18866	0.325024	0.439041	0.340961	BDNF	1	geneontology_Biological_Process	0.0166667	Down
GO:1904375	GO:1904375	regulation of protein localization to cell periphery	1/60	123/18866	0.325024	0.439041	0.340961	MRAP2	1	geneontology_Biological_Process	0.0166667	Down
GO:0009063	GO:0009063	cellular amino acid catabolic process	1/60	124/18866	0.327184	0.439645	0.34143	CRYM	1	geneontology_Biological_Process	0.0166667	Down
GO:0022612	GO:0022612	gland morphogenesis	1/60	124/18866	0.327184	0.439645	0.34143	SOSTDC1	1	geneontology_Biological_Process	0.0166667	Down
GO:0046031	GO:0046031	ADP metabolic process	1/60	124/18866	0.327184	0.439645	0.34143	RAE1	1	geneontology_Biological_Process	0.0166667	Down
GO:0051208	GO:0051208	sequestering of calcium ion	1/60	124/18866	0.327184	0.439645	0.34143	HTR2C	1	geneontology_Biological_Process	0.0166667	Down
GO:0007018	GO:0007018	microtubule-based movement	2/60	368/18866	0.327324	0.439645	0.34143	NEFL/NEFH	2	geneontology_Biological_Process	0.0333333	Down
GO:0008637	GO:0008637	apoptotic mitochondrial changes	1/60	125/18866	0.329338	0.440355	0.341982	CCK	1	geneontology_Biological_Process	0.0166667	Down
GO:0034605	GO:0034605	cellular response to heat	1/60	125/18866	0.329338	0.440355	0.341982	RAE1	1	geneontology_Biological_Process	0.0166667	Down
GO:0043500	GO:0043500	muscle adaptation	1/60	125/18866	0.329338	0.440355	0.341982	RGS4	1	geneontology_Biological_Process	0.0166667	Down
GO:1903578	GO:1903578	regulation of ATP metabolic process	1/60	125/18866	0.329338	0.440355	0.341982	RAE1	1	geneontology_Biological_Process	0.0166667	Down
GO:0055007	GO:0055007	cardiac muscle cell differentiation	1/60	126/18866	0.331485	0.442727	0.343824	RGS4	1	geneontology_Biological_Process	0.0166667	Down
GO:0017015	GO:0017015	regulation of transforming growth factor beta receptor signaling pathway	1/60	127/18866	0.333626	0.445085	0.345655	CITED1	1	geneontology_Biological_Process	0.0166667	Down
GO:0018108	GO:0018108	peptidyl-tyrosine phosphorylation	2/60	374/18866	0.334332	0.445525	0.345997	CCK/BDNF	2	geneontology_Biological_Process	0.0333333	Down
GO:0030111	GO:0030111	regulation of Wnt signaling pathway	2/60	375/18866	0.335498	0.446425	0.346695	CITED1/SOSTDC1	2	geneontology_Biological_Process	0.0333333	Down
GO:0034763	GO:0034763	negative regulation of transmembrane transport	1/60	128/18866	0.335759	0.446425	0.346695	RGS4	1	geneontology_Biological_Process	0.0166667	Down
GO:0018212	GO:0018212	peptidyl-tyrosine modification	2/60	377/18866	0.337828	0.448248	0.348111	CCK/BDNF	2	geneontology_Biological_Process	0.0333333	Down
GO:1903844	GO:1903844	regulation of cellular response to transforming growth factor beta stimulus	1/60	129/18866	0.337886	0.448248	0.348111	CITED1	1	geneontology_Biological_Process	0.0166667	Down
GO:0071426	GO:0071426	ribonucleoprotein complex export from nucleus	1/60	130/18866	0.340007	0.450556	0.349904	RAE1	1	geneontology_Biological_Process	0.0166667	Down
GO:0045667	GO:0045667	regulation of osteoblast differentiation	1/60	131/18866	0.34212	0.451842	0.350903	CITED1	1	geneontology_Biological_Process	0.0166667	Down
GO:0046887	GO:0046887	positive regulation of hormone secretion	1/60	131/18866	0.34212	0.451842	0.350903	VSNL1	1	geneontology_Biological_Process	0.0166667	Down
GO:0071166	GO:0071166	ribonucleoprotein complex localization	1/60	131/18866	0.34212	0.451842	0.350903	RAE1	1	geneontology_Biological_Process	0.0166667	Down
GO:0001101	GO:0001101	response to acid chemical	1/60	132/18866	0.344227	0.453615	0.352279	SST	1	geneontology_Biological_Process	0.0166667	Down
GO:0042476	GO:0042476	odontogenesis	1/60	132/18866	0.344227	0.453615	0.352279	SOSTDC1	1	geneontology_Biological_Process	0.0166667	Down
GO:0006165	GO:0006165	nucleoside diphosphate phosphorylation	1/60	133/18866	0.346327	0.455371	0.353643	RAE1	1	geneontology_Biological_Process	0.0166667	Down
GO:0090101	GO:0090101	negative regulation of transmembrane receptor protein serine/threonine kinase signaling pathway	1/60	133/18866	0.346327	0.455371	0.353643	SOSTDC1	1	geneontology_Biological_Process	0.0166667	Down
GO:0009855	GO:0009855	determination of bilateral symmetry	1/60	134/18866	0.348421	0.456605	0.354601	SOSTDC1	1	geneontology_Biological_Process	0.0166667	Down
GO:0043280	GO:0043280	positive regulation of cysteine-type endopeptidase activity involved in apoptotic process	1/60	134/18866	0.348421	0.456605	0.354601	CCK	1	geneontology_Biological_Process	0.0166667	Down
GO:0071333	GO:0071333	cellular response to glucose stimulus	1/60	134/18866	0.348421	0.456605	0.354601	VSNL1	1	geneontology_Biological_Process	0.0166667	Down
GO:0009799	GO:0009799	specification of symmetry	1/60	135/18866	0.350508	0.457319	0.355156	SOSTDC1	1	geneontology_Biological_Process	0.0166667	Down
GO:0015748	GO:0015748	organophosphate ester transport	1/60	135/18866	0.350508	0.457319	0.355156	ATP8A2	1	geneontology_Biological_Process	0.0166667	Down
GO:0046939	GO:0046939	nucleotide phosphorylation	1/60	135/18866	0.350508	0.457319	0.355156	RAE1	1	geneontology_Biological_Process	0.0166667	Down
GO:0048565	GO:0048565	digestive tract development	1/60	135/18866	0.350508	0.457319	0.355156	NPY	1	geneontology_Biological_Process	0.0166667	Down
GO:0009135	GO:0009135	purine nucleoside diphosphate metabolic process	1/60	136/18866	0.352589	0.458377	0.355977	RAE1	1	geneontology_Biological_Process	0.0166667	Down
GO:0009179	GO:0009179	purine ribonucleoside diphosphate metabolic process	1/60	136/18866	0.352589	0.458377	0.355977	RAE1	1	geneontology_Biological_Process	0.0166667	Down
GO:0071331	GO:0071331	cellular response to hexose stimulus	1/60	136/18866	0.352589	0.458377	0.355977	VSNL1	1	geneontology_Biological_Process	0.0166667	Down
GO:0042692	GO:0042692	muscle cell differentiation	2/60	390/18866	0.352918	0.458377	0.355977	RGS4/BDNF	2	geneontology_Biological_Process	0.0333333	Down
GO:0019730	GO:0019730	antimicrobial humoral response	1/60	137/18866	0.354662	0.458377	0.355977	CHGA	1	geneontology_Biological_Process	0.0166667	Down
GO:0032273	GO:0032273	positive regulation of protein polymerization	1/60	137/18866	0.354662	0.458377	0.355977	MAGEL2	1	geneontology_Biological_Process	0.0166667	Down
GO:0042552	GO:0042552	myelination	1/60	137/18866	0.354662	0.458377	0.355977	MAL2	1	geneontology_Biological_Process	0.0166667	Down
GO:0071326	GO:0071326	cellular response to monosaccharide stimulus	1/60	137/18866	0.354662	0.458377	0.355977	VSNL1	1	geneontology_Biological_Process	0.0166667	Down
GO:0006869	GO:0006869	lipid transport	2/60	393/18866	0.356385	0.458377	0.355977	FABP3/ATP8A2	2	geneontology_Biological_Process	0.0333333	Down
GO:0006638	GO:0006638	neutral lipid metabolic process	1/60	138/18866	0.35673	0.458377	0.355977	FABP3	1	geneontology_Biological_Process	0.0166667	Down
GO:0006639	GO:0006639	acylglycerol metabolic process	1/60	138/18866	0.35673	0.458377	0.355977	FABP3	1	geneontology_Biological_Process	0.0166667	Down
GO:0033865	GO:0033865	nucleoside bisphosphate metabolic process	1/60	138/18866	0.35673	0.458377	0.355977	ACOT7	1	geneontology_Biological_Process	0.0166667	Down
GO:0033875	GO:0033875	ribonucleoside bisphosphate metabolic process	1/60	138/18866	0.35673	0.458377	0.355977	ACOT7	1	geneontology_Biological_Process	0.0166667	Down
GO:0034032	GO:0034032	purine nucleoside bisphosphate metabolic process	1/60	138/18866	0.35673	0.458377	0.355977	ACOT7	1	geneontology_Biological_Process	0.0166667	Down
GO:0007272	GO:0007272	ensheathment of neurons	1/60	139/18866	0.358791	0.459531	0.356874	MAL2	1	geneontology_Biological_Process	0.0166667	Down
GO:0008366	GO:0008366	axon ensheathment	1/60	139/18866	0.358791	0.459531	0.356874	MAL2	1	geneontology_Biological_Process	0.0166667	Down
GO:0009185	GO:0009185	ribonucleoside diphosphate metabolic process	1/60	139/18866	0.358791	0.459531	0.356874	RAE1	1	geneontology_Biological_Process	0.0166667	Down
GO:0006631	GO:0006631	fatty acid metabolic process	2/60	396/18866	0.359845	0.45968	0.35699	FABP3/ACOT7	2	geneontology_Biological_Process	0.0333333	Down
GO:0048284	GO:0048284	organelle fusion	1/60	140/18866	0.360845	0.45968	0.35699	SYT4	1	geneontology_Biological_Process	0.0166667	Down
GO:0060048	GO:0060048	cardiac muscle contraction	1/60	140/18866	0.360845	0.45968	0.35699	CHGA	1	geneontology_Biological_Process	0.0166667	Down
GO:0060968	GO:0060968	regulation of gene silencing	1/60	140/18866	0.360845	0.45968	0.35699	RAE1	1	geneontology_Biological_Process	0.0166667	Down
GO:0097553	GO:0097553	calcium ion transmembrane import into cytosol	1/60	140/18866	0.360845	0.45968	0.35699	HTR2C	1	geneontology_Biological_Process	0.0166667	Down
GO:0009581	GO:0009581	detection of external stimulus	1/60	141/18866	0.362893	0.461298	0.358246	ATP8A2	1	geneontology_Biological_Process	0.0166667	Down
GO:0032355	GO:0032355	response to estradiol	1/60	141/18866	0.362893	0.461298	0.358246	CRHBP	1	geneontology_Biological_Process	0.0166667	Down
GO:0030879	GO:0030879	mammary gland development	1/60	142/18866	0.364935	0.462613	0.359267	SOSTDC1	1	geneontology_Biological_Process	0.0166667	Down
GO:0031333	GO:0031333	negative regulation of protein-containing complex assembly	1/60	142/18866	0.364935	0.462613	0.359267	STMN2	1	geneontology_Biological_Process	0.0166667	Down
GO:0009150	GO:0009150	purine ribonucleotide metabolic process	2/60	401/18866	0.365599	0.462613	0.359267	RAE1/ACOT7	2	geneontology_Biological_Process	0.0333333	Down
GO:0035296	GO:0035296	regulation of tube diameter	1/60	143/18866	0.36697	0.462613	0.359267	CHGA	1	geneontology_Biological_Process	0.0166667	Down
GO:0045598	GO:0045598	regulation of fat cell differentiation	1/60	143/18866	0.36697	0.462613	0.359267	HTR2C	1	geneontology_Biological_Process	0.0166667	Down
GO:0097746	GO:0097746	regulation of blood vessel diameter	1/60	143/18866	0.36697	0.462613	0.359267	CHGA	1	geneontology_Biological_Process	0.0166667	Down
GO:0006405	GO:0006405	RNA export from nucleus	1/60	144/18866	0.368998	0.462613	0.359267	RAE1	1	geneontology_Biological_Process	0.0166667	Down
GO:0009582	GO:0009582	detection of abiotic stimulus	1/60	144/18866	0.368998	0.462613	0.359267	ATP8A2	1	geneontology_Biological_Process	0.0166667	Down
GO:0035150	GO:0035150	regulation of tube size	1/60	144/18866	0.368998	0.462613	0.359267	CHGA	1	geneontology_Biological_Process	0.0166667	Down
GO:0046434	GO:0046434	organophosphate catabolic process	1/60	144/18866	0.368998	0.462613	0.359267	ACOT7	1	geneontology_Biological_Process	0.0166667	Down
GO:0106106	GO:0106106	cold-induced thermogenesis	1/60	144/18866	0.368998	0.462613	0.359267	PTH2R	1	geneontology_Biological_Process	0.0166667	Down
GO:0120161	GO:0120161	regulation of cold-induced thermogenesis	1/60	144/18866	0.368998	0.462613	0.359267	PTH2R	1	geneontology_Biological_Process	0.0166667	Down
GO:1902850	GO:1902850	microtubule cytoskeleton organization involved in mitosis	1/60	144/18866	0.368998	0.462613	0.359267	RAE1	1	geneontology_Biological_Process	0.0166667	Down
GO:0032970	GO:0032970	regulation of actin filament-based process	2/60	405/18866	0.370188	0.463614	0.360045	MAGEL2/RGS4	2	geneontology_Biological_Process	0.0333333	Down
GO:0033135	GO:0033135	regulation of peptidyl-serine phosphorylation	1/60	145/18866	0.37102	0.463678	0.360094	BDNF	1	geneontology_Biological_Process	0.0166667	Down
GO:0071322	GO:0071322	cellular response to carbohydrate stimulus	1/60	145/18866	0.37102	0.463678	0.360094	VSNL1	1	geneontology_Biological_Process	0.0166667	Down
GO:0051384	GO:0051384	response to glucocorticoid	1/60	147/18866	0.375046	0.467723	0.363235	NEFL	1	geneontology_Biological_Process	0.0166667	Down
GO:0055123	GO:0055123	digestive system development	1/60	147/18866	0.375046	0.467723	0.363235	NPY	1	geneontology_Biological_Process	0.0166667	Down
GO:0071901	GO:0071901	negative regulation of protein serine/threonine kinase activity	1/60	148/18866	0.377049	0.469727	0.364792	RGS4	1	geneontology_Biological_Process	0.0166667	Down
GO:0035264	GO:0035264	multicellular organism growth	1/60	150/18866	0.381036	0.474178	0.368249	ATP8A2	1	geneontology_Biological_Process	0.0166667	Down
GO:0009259	GO:0009259	ribonucleotide metabolic process	2/60	416/18866	0.382744	0.474178	0.368249	RAE1/ACOT7	2	geneontology_Biological_Process	0.0333333	Down
GO:0010639	GO:0010639	negative regulation of organelle organization	2/60	416/18866	0.382744	0.474178	0.368249	SYT4/STMN2	2	geneontology_Biological_Process	0.0333333	Down
GO:0016331	GO:0016331	morphogenesis of embryonic epithelium	1/60	151/18866	0.383021	0.474178	0.368249	PCDH8	1	geneontology_Biological_Process	0.0166667	Down
GO:1904892	GO:1904892	regulation of receptor signaling pathway via STAT	1/60	151/18866	0.383021	0.474178	0.368249	PTPRT	1	geneontology_Biological_Process	0.0166667	Down
GO:2001056	GO:2001056	positive regulation of cysteine-type endopeptidase activity	1/60	151/18866	0.383021	0.474178	0.368249	CCK	1	geneontology_Biological_Process	0.0166667	Down
GO:0006090	GO:0006090	pyruvate metabolic process	1/60	152/18866	0.384999	0.475139	0.368995	RAE1	1	geneontology_Biological_Process	0.0166667	Down
GO:0007605	GO:0007605	sensory perception of sound	1/60	152/18866	0.384999	0.475139	0.368995	CRYM	1	geneontology_Biological_Process	0.0166667	Down
GO:0051028	GO:0051028	mRNA transport	1/60	152/18866	0.384999	0.475139	0.368995	RAE1	1	geneontology_Biological_Process	0.0166667	Down
GO:0001678	GO:0001678	cellular glucose homeostasis	1/60	153/18866	0.38697	0.47658	0.370114	VSNL1	1	geneontology_Biological_Process	0.0166667	Down
GO:0016202	GO:0016202	regulation of striated muscle tissue development	1/60	153/18866	0.38697	0.47658	0.370114	RGS4	1	geneontology_Biological_Process	0.0166667	Down
GO:0010977	GO:0010977	negative regulation of neuron projection development	1/60	154/18866	0.388936	0.478008	0.371223	STMN2	1	geneontology_Biological_Process	0.0166667	Down
GO:0061351	GO:0061351	neural precursor cell proliferation	1/60	154/18866	0.388936	0.478008	0.371223	BDNF	1	geneontology_Biological_Process	0.0166667	Down
GO:0009132	GO:0009132	nucleoside diphosphate metabolic process	1/60	155/18866	0.390895	0.478433	0.371553	RAE1	1	geneontology_Biological_Process	0.0166667	Down
GO:0030509	GO:0030509	BMP signaling pathway	1/60	155/18866	0.390895	0.478433	0.371553	SOSTDC1	1	geneontology_Biological_Process	0.0166667	Down
GO:0048754	GO:0048754	branching morphogenesis of an epithelial tube	1/60	155/18866	0.390895	0.478433	0.371553	CITED1	1	geneontology_Biological_Process	0.0166667	Down
GO:1990845	GO:1990845	adaptive thermogenesis	1/60	155/18866	0.390895	0.478433	0.371553	PTH2R	1	geneontology_Biological_Process	0.0166667	Down
GO:0001890	GO:0001890	placenta development	1/60	156/18866	0.392849	0.47896	0.371962	CITED1	1	geneontology_Biological_Process	0.0166667	Down
GO:1901861	GO:1901861	regulation of muscle tissue development	1/60	156/18866	0.392849	0.47896	0.371962	RGS4	1	geneontology_Biological_Process	0.0166667	Down
GO:1902904	GO:1902904	negative regulation of supramolecular fiber organization	1/60	156/18866	0.392849	0.47896	0.371962	STMN2	1	geneontology_Biological_Process	0.0166667	Down
GO:0043588	GO:0043588	skin development	2/60	425/18866	0.392941	0.47896	0.371962	ATP8A2/SOSTDC1	2	geneontology_Biological_Process	0.0333333	Down
GO:0006816	GO:0006816	calcium ion transport	2/60	426/18866	0.39407	0.479248	0.372186	RGS4/HTR2C	2	geneontology_Biological_Process	0.0333333	Down
GO:0043271	GO:0043271	negative regulation of ion transport	1/60	157/18866	0.394796	0.479248	0.372186	RGS4	1	geneontology_Biological_Process	0.0166667	Down
GO:0048634	GO:0048634	regulation of muscle organ development	1/60	157/18866	0.394796	0.479248	0.372186	RGS4	1	geneontology_Biological_Process	0.0166667	Down
GO:0098739	GO:0098739	import across plasma membrane	1/60	157/18866	0.394796	0.479248	0.372186	RGS4	1	geneontology_Biological_Process	0.0166667	Down
GO:0019693	GO:0019693	ribose phosphate metabolic process	2/60	427/18866	0.395197	0.479248	0.372186	RAE1/ACOT7	2	geneontology_Biological_Process	0.0333333	Down
GO:0035051	GO:0035051	cardiocyte differentiation	1/60	158/18866	0.396736	0.480132	0.372873	RGS4	1	geneontology_Biological_Process	0.0166667	Down
GO:0060402	GO:0060402	calcium ion transport into cytosol	1/60	158/18866	0.396736	0.480132	0.372873	HTR2C	1	geneontology_Biological_Process	0.0166667	Down
GO:0019216	GO:0019216	regulation of lipid metabolic process	2/60	431/18866	0.399699	0.483225	0.375274	FABP3/HTR2C	2	geneontology_Biological_Process	0.0333333	Down
GO:0007015	GO:0007015	actin filament organization	2/60	434/18866	0.403066	0.486303	0.377665	MAGEL2/RGS4	2	geneontology_Biological_Process	0.0333333	Down
GO:0046486	GO:0046486	glycerolipid metabolic process	2/60	434/18866	0.403066	0.486303	0.377665	FABP3/HTR2C	2	geneontology_Biological_Process	0.0333333	Down
GO:0043467	GO:0043467	regulation of generation of precursor metabolites and energy	1/60	162/18866	0.404439	0.487464	0.378567	RAE1	1	geneontology_Biological_Process	0.0166667	Down
GO:0051494	GO:0051494	negative regulation of cytoskeleton organization	1/60	163/18866	0.40635	0.488773	0.379584	STMN2	1	geneontology_Biological_Process	0.0166667	Down
GO:0055088	GO:0055088	lipid homeostasis	1/60	163/18866	0.40635	0.488773	0.379584	FABP3	1	geneontology_Biological_Process	0.0166667	Down
GO:0001764	GO:0001764	neuron migration	1/60	164/18866	0.408254	0.489575	0.380206	CCK	1	geneontology_Biological_Process	0.0166667	Down
GO:0007259	GO:0007259	receptor signaling pathway via JAK-STAT	1/60	164/18866	0.408254	0.489575	0.380206	STAT4	1	geneontology_Biological_Process	0.0166667	Down
GO:0031960	GO:0031960	response to corticosteroid	1/60	164/18866	0.408254	0.489575	0.380206	NEFL	1	geneontology_Biological_Process	0.0166667	Down
GO:0010876	GO:0010876	lipid localization	2/60	440/18866	0.409773	0.4909	0.381235	FABP3/ATP8A2	2	geneontology_Biological_Process	0.0333333	Down
GO:0006163	GO:0006163	purine nucleotide metabolic process	2/60	442/18866	0.412001	0.493071	0.382921	RAE1/ACOT7	2	geneontology_Biological_Process	0.0333333	Down
GO:0001933	GO:0001933	negative regulation of protein phosphorylation	2/60	444/18866	0.414225	0.495233	0.3846	PTPRT/RGS4	2	geneontology_Biological_Process	0.0333333	Down
GO:0071772	GO:0071772	response to BMP	1/60	168/18866	0.415812	0.49613	0.385296	SOSTDC1	1	geneontology_Biological_Process	0.0166667	Down
GO:0071773	GO:0071773	cellular response to BMP stimulus	1/60	168/18866	0.415812	0.49613	0.385296	SOSTDC1	1	geneontology_Biological_Process	0.0166667	Down
GO:0055002	GO:0055002	striated muscle cell development	1/60	169/18866	0.417687	0.497366	0.386256	RGS4	1	geneontology_Biological_Process	0.0166667	Down
GO:0061025	GO:0061025	membrane fusion	1/60	169/18866	0.417687	0.497366	0.386256	SYT4	1	geneontology_Biological_Process	0.0166667	Down
GO:0030672	GO:0030672	synaptic vesicle membrane	10/62	104/19559	9.91923e-13	8.03458e-11	5.01182e-11	SYT4/AMPH/SLC32A1/RPH3A/SYNPR/SYNGR3/SYN2/SYT5/SLC17A6/LAMP5	10	geneontology_Cellular_Component	0.16129	Down
GO:0099501	GO:0099501	exocytic vesicle membrane	10/62	104/19559	9.91923e-13	8.03458e-11	5.01182e-11	SYT4/AMPH/SLC32A1/RPH3A/SYNPR/SYNGR3/SYN2/SYT5/SLC17A6/LAMP5	10	geneontology_Cellular_Component	0.16129	Down
GO:0008021	GO:0008021	synaptic vesicle	12/62	205/19559	1.73599e-12	9.37437e-11	5.84756e-11	SYT4/SNAP91/AMPH/SLC32A1/RPH3A/SYNPR/SYNGR3/SYN2/SYT5/SLC17A6/BDNF/LAMP5	12	geneontology_Cellular_Component	0.193548	Down
GO:0070382	GO:0070382	exocytic vesicle	12/62	223/19559	4.691e-12	1.89985e-10	1.18509e-10	SYT4/SNAP91/AMPH/SLC32A1/RPH3A/SYNPR/SYNGR3/SYN2/SYT5/SLC17A6/BDNF/LAMP5	12	geneontology_Cellular_Component	0.193548	Down
GO:0030133	GO:0030133	transport vesicle	14/62	410/19559	2.95572e-11	9.57654e-10	5.97367e-10	SYT4/SNAP91/AMPH/CHGA/SLC32A1/RPH3A/SYNPR/SYNGR3/SYN2/SYT5/SLC17A6/BDNF/LAMP5/PCSK1	14	geneontology_Cellular_Component	0.225806	Down
GO:0030658	GO:0030658	transport vesicle membrane	10/62	209/19559	1.0369e-09	2.79964e-08	1.74636e-08	SYT4/AMPH/SLC32A1/RPH3A/SYNPR/SYNGR3/SYN2/SYT5/SLC17A6/LAMP5	10	geneontology_Cellular_Component	0.16129	Down
GO:0031045	GO:0031045	dense core granule	5/62	27/19559	2.07704e-08	4.80687e-07	2.99844e-07	SYT4/CHGA/SYT5/CRHBP/NPY	5	geneontology_Cellular_Component	0.0806452	Down
GO:0150034	GO:0150034	distal axon	10/62	309/19559	4.35607e-08	8.00013e-07	4.99033e-07	SNCB/STMN2/NEFL/ERC2/SLC32A1/CCK/CALB1/CRHBP/LAMP5/PDYN	10	geneontology_Cellular_Component	0.16129	Down
GO:0098992	GO:0098992	neuronal dense core vesicle	4/62	12/19559	4.44452e-08	8.00013e-07	4.99033e-07	SYT4/CHGA/SYT5/NPY	4	geneontology_Cellular_Component	0.0645161	Down
GO:0098982	GO:0098982	GABA-ergic synapse	6/62	74/19559	1.24014e-07	2.00903e-06	1.2532e-06	ERC2/GABRG2/SLC32A1/GABRD/CALB1/GABRA1	6	geneontology_Cellular_Component	0.0967742	Down
GO:0044306	GO:0044306	neuron projection terminus	7/62	149/19559	4.47686e-07	6.59319e-06	4.11271e-06	SNCB/SYT4/SLC32A1/CCK/CALB1/CRHBP/PDYN	7	geneontology_Cellular_Component	0.112903	Down
GO:0098978	GO:0098978	glutamatergic synapse	9/62	361/19559	1.92759e-06	2.60224e-05	1.62323e-05	SYT4/CALY/ERC2/GABRD/NSG1/CLSTN2/SYN2/CALB1/PCDH8	9	geneontology_Cellular_Component	0.145161	Down
GO:0097060	GO:0097060	synaptic membrane	9/62	387/19559	3.40425e-06	4.0259e-05	2.51129e-05	SNAP91/ERC2/GABRG2/GABRD/RPH3A/NSG1/CLSTN2/GABRA1/PCDH8	9	geneontology_Cellular_Component	0.145161	Down
GO:0043679	GO:0043679	axon terminus	6/62	130/19559	3.47918e-06	4.0259e-05	2.51129e-05	SNCB/SLC32A1/CCK/CALB1/CRHBP/PDYN	6	geneontology_Cellular_Component	0.0967742	Down
GO:0030285	GO:0030285	integral component of synaptic vesicle membrane	4/62	34/19559	3.9522e-06	4.26838e-05	2.66254e-05	SYT4/SLC32A1/SYNPR/SLC17A6	4	geneontology_Cellular_Component	0.0645161	Down
GO:0098563	GO:0098563	intrinsic component of synaptic vesicle membrane	4/62	47/19559	1.47391e-05	0.000149233	9.3089e-05	SYT4/SLC32A1/SYNPR/SLC17A6	4	geneontology_Cellular_Component	0.0645161	Down
GO:1902711	GO:1902711	GABA-A receptor complex	3/62	19/19559	2.83462e-05	0.000258222	0.000161074	GABRG2/GABRD/GABRA1	3	geneontology_Cellular_Component	0.0483871	Down
GO:0045211	GO:0045211	postsynaptic membrane	7/62	280/19559	2.86913e-05	0.000258222	0.000161074	GABRG2/GABRD/RPH3A/NSG1/CLSTN2/GABRA1/PCDH8	7	geneontology_Cellular_Component	0.112903	Down
GO:1902710	GO:1902710	GABA receptor complex	3/62	20/19559	3.32732e-05	0.000283698	0.000176965	GABRG2/GABRD/GABRA1	3	geneontology_Cellular_Component	0.0483871	Down
GO:0098685	GO:0098685	Schaffer collateral - CA1 synapse	4/62	84/19559	0.000146073	0.00118319	0.000738052	INA/NEFL/SYN2/NEFH	4	geneontology_Cellular_Component	0.0645161	Down
GO:0032590	GO:0032590	dendrite membrane	3/62	43/19559	0.000341966	0.00263803	0.00164555	GABRG2/GABRA1/LAMP5	3	geneontology_Cellular_Component	0.0483871	Down
GO:0099055	GO:0099055	integral component of postsynaptic membrane	4/62	117/19559	0.000519169	0.0037655	0.00234885	GABRD/CLSTN2/GABRA1/PCDH8	4	geneontology_Cellular_Component	0.0645161	Down
GO:0034707	GO:0034707	chloride channel complex	3/62	50/19559	0.000534608	0.0037655	0.00234885	GABRG2/GABRD/GABRA1	3	geneontology_Cellular_Component	0.0483871	Down
GO:0098936	GO:0098936	intrinsic component of postsynaptic membrane	4/62	122/19559	0.000607874	0.00410315	0.00255947	GABRD/CLSTN2/GABRA1/PCDH8	4	geneontology_Cellular_Component	0.0645161	Down
GO:0032589	GO:0032589	neuron projection membrane	3/62	61/19559	0.000957642	0.00620552	0.00387089	GABRG2/GABRA1/LAMP5	3	geneontology_Cellular_Component	0.0483871	Down
GO:0099699	GO:0099699	integral component of synaptic membrane	4/62	154/19559	0.0014462	0.00901092	0.00562085	GABRD/CLSTN2/GABRA1/PCDH8	4	geneontology_Cellular_Component	0.0645161	Down
GO:0099240	GO:0099240	intrinsic component of synaptic membrane	4/62	166/19559	0.00190352	0.0114211	0.00712428	GABRD/CLSTN2/GABRA1/PCDH8	4	geneontology_Cellular_Component	0.0645161	Down
GO:0031256	GO:0031256	leading edge membrane	4/62	175/19559	0.00230625	0.0133433	0.00832331	AMPH/GABRG2/GABRA1/LAMP5	4	geneontology_Cellular_Component	0.0645161	Down
GO:0055038	GO:0055038	recycling endosome membrane	3/62	85/19559	0.00249013	0.0139104	0.00867705	NSG1/SYT5/LAMP5	3	geneontology_Cellular_Component	0.0483871	Down
GO:0030426	GO:0030426	growth cone	4/62	184/19559	0.00276427	0.014927	0.00931121	STMN2/NEFL/ERC2/LAMP5	4	geneontology_Cellular_Component	0.0645161	Down
GO:0030427	GO:0030427	site of polarized growth	4/62	191/19559	0.00316103	0.0165189	0.0103042	STMN2/NEFL/ERC2/LAMP5	4	geneontology_Cellular_Component	0.0645161	Down
GO:0031301	GO:0031301	integral component of organelle membrane	5/62	367/19559	0.00610558	0.0309095	0.0192808	SYT4/SLC32A1/SYNPR/SYT5/SLC17A6	5	geneontology_Cellular_Component	0.0806452	Down
GO:0031300	GO:0031300	intrinsic component of organelle membrane	5/62	398/19559	0.00851984	0.0418247	0.0260895	SYT4/SLC32A1/SYNPR/SYT5/SLC17A6	5	geneontology_Cellular_Component	0.0806452	Down
GO:0031252	GO:0031252	cell leading edge	5/62	421/19559	0.0106927	0.0509474	0.03178	STMN2/AMPH/GABRG2/GABRA1/LAMP5	5	geneontology_Cellular_Component	0.0806452	Down
GO:0032420	GO:0032420	stereocilium	2/62	54/19559	0.0127266	0.0589061	0.0367445	CALB1/PVALB	2	geneontology_Cellular_Component	0.0322581	Down
GO:0042734	GO:0042734	presynaptic membrane	3/62	156/19559	0.0133514	0.0597241	0.0372548	SNAP91/ERC2/PCDH8	3	geneontology_Cellular_Component	0.0483871	Down
GO:0043195	GO:0043195	terminal bouton	2/62	56/19559	0.0136407	0.0597241	0.0372548	CCK/CALB1	2	geneontology_Cellular_Component	0.0322581	Down
GO:0034702	GO:0034702	ion channel complex	4/62	299/19559	0.014917	0.0625722	0.0390314	OLFM3/GABRG2/GABRD/GABRA1	4	geneontology_Cellular_Component	0.0645161	Down
GO:0032421	GO:0032421	stereocilium bundle	2/62	59/19559	0.0150637	0.0625722	0.0390314	CALB1/PVALB	2	geneontology_Cellular_Component	0.0322581	Down
GO:0005771	GO:0005771	multivesicular body	2/62	62/19559	0.0165478	0.0670184	0.0418049	NSG1/CRHBP	2	geneontology_Cellular_Component	0.0322581	Down
GO:1902495	GO:1902495	transmembrane transporter complex	4/62	322/19559	0.0190463	0.075256	0.0469433	OLFM3/GABRG2/GABRD/GABRA1	4	geneontology_Cellular_Component	0.0645161	Down
GO:0044304	GO:0044304	main axon	2/62	68/19559	0.0196943	0.0759637	0.0473848	CCK/CRHBP	2	geneontology_Cellular_Component	0.0322581	Down
GO:1990351	GO:1990351	transporter complex	4/62	330/19559	0.0206332	0.0777345	0.0484894	OLFM3/GABRG2/GABRD/GABRA1	4	geneontology_Cellular_Component	0.0645161	Down
GO:0055037	GO:0055037	recycling endosome	3/62	190/19559	0.0224466	0.0826442	0.051552	NSG1/SYT5/LAMP5	3	geneontology_Cellular_Component	0.0483871	Down
GO:0099060	GO:0099060	integral component of postsynaptic specialization membrane	2/62	74/19559	0.0230705	0.083054	0.0518076	CLSTN2/GABRA1	2	geneontology_Cellular_Component	0.0322581	Down
GO:0031594	GO:0031594	neuromuscular junction	2/62	76/19559	0.0242454	0.0835691	0.0521289	NEFL/SYNGR3	2	geneontology_Cellular_Component	0.0322581	Down
GO:0048786	GO:0048786	presynaptic active zone	2/62	76/19559	0.0242454	0.0835691	0.0521289	ERC2/SLC32A1	2	geneontology_Cellular_Component	0.0322581	Down
GO:0098948	GO:0098948	intrinsic component of postsynaptic specialization membrane	2/62	77/19559	0.0248418	0.0838412	0.0522986	CLSTN2/GABRA1	2	geneontology_Cellular_Component	0.0322581	Down
GO:0016234	GO:0016234	inclusion body	2/62	78/19559	0.0254443	0.084122	0.0524737	SNCB/NEFH	2	geneontology_Cellular_Component	0.0322581	Down
GO:0030864	GO:0030864	cortical actin cytoskeleton	2/62	80/19559	0.026667	0.0864011	0.0538954	CALB1/PVALB	2	geneontology_Cellular_Component	0.0322581	Down
GO:0099572	GO:0099572	postsynaptic specialization	4/62	361/19559	0.0275418	0.0874856	0.0545719	CLSTN2/SYN2/NEFH/GABRA1	4	geneontology_Cellular_Component	0.0645161	Down
GO:0098984	GO:0098984	neuron to neuron synapse	4/62	368/19559	0.029272	0.090424	0.0564048	CLSTN2/SYN2/NEFH/CALB1	4	geneontology_Cellular_Component	0.0645161	Down
GO:0005882	GO:0005882	intermediate filament	3/62	215/19559	0.0308323	0.090424	0.0564048	INA/NEFL/NEFH	3	geneontology_Cellular_Component	0.0483871	Down
GO:0042583	GO:0042583	chromaffin granule	1/62	10/19559	0.0312577	0.090424	0.0564048	CHGA	1	geneontology_Cellular_Component	0.016129	Down
GO:0098843	GO:0098843	postsynaptic endocytic zone	1/62	10/19559	0.0312577	0.090424	0.0564048	CALY	1	geneontology_Cellular_Component	0.016129	Down
GO:0098981	GO:0098981	cholinergic synapse	1/62	10/19559	0.0312577	0.090424	0.0564048	NEFL	1	geneontology_Cellular_Component	0.016129	Down
GO:0060198	GO:0060198	clathrin-sculpted vesicle	1/62	12/19559	0.0373929	0.106274	0.0662921	SLC32A1	1	geneontology_Cellular_Component	0.016129	Down
GO:0032585	GO:0032585	multivesicular body membrane	1/62	13/19559	0.0404461	0.109204	0.0681198	NSG1	1	geneontology_Cellular_Component	0.016129	Down
GO:0044292	GO:0044292	dendrite terminus	1/62	13/19559	0.0404461	0.109204	0.0681198	SLC32A1	1	geneontology_Cellular_Component	0.016129	Down
GO:0099243	GO:0099243	extrinsic component of synaptic membrane	1/62	13/19559	0.0404461	0.109204	0.0681198	SNAP91	1	geneontology_Cellular_Component	0.016129	Down
GO:0099523	GO:0099523	presynaptic cytosol	1/62	14/19559	0.0434898	0.115498	0.0720452	CALB1	1	geneontology_Cellular_Component	0.016129	Down
GO:0030863	GO:0030863	cortical cytoskeleton	2/62	106/19559	0.0445763	0.115952	0.0723288	CALB1/PVALB	2	geneontology_Cellular_Component	0.0322581	Down
GO:0045111	GO:0045111	intermediate filament cytoskeleton	3/62	251/19559	0.0454115	0.115952	0.0723288	INA/NEFL/NEFH	3	geneontology_Cellular_Component	0.0483871	Down
GO:0098831	GO:0098831	presynaptic active zone cytoplasmic component	1/62	15/19559	0.046524	0.115952	0.0723288	ERC2	1	geneontology_Cellular_Component	0.016129	Down
GO:0098845	GO:0098845	postsynaptic endosome	1/62	15/19559	0.046524	0.115952	0.0723288	NSG1	1	geneontology_Cellular_Component	0.016129	Down
GO:0005767	GO:0005767	secondary lysosome	1/62	16/19559	0.0495488	0.12162	0.0758641	CRHBP	1	geneontology_Cellular_Component	0.016129	Down
GO:0043194	GO:0043194	axon initial segment	1/62	17/19559	0.0525641	0.125226	0.0781138	CCK	1	geneontology_Cellular_Component	0.016129	Down
GO:0060077	GO:0060077	inhibitory synapse	1/62	17/19559	0.0525641	0.125226	0.0781138	SLC32A1	1	geneontology_Cellular_Component	0.016129	Down
GO:0099634	GO:0099634	postsynaptic specialization membrane	2/62	118/19559	0.0539847	0.126747	0.0790623	CLSTN2/GABRA1	2	geneontology_Cellular_Component	0.0322581	Down
GO:0099524	GO:0099524	postsynaptic cytosol	1/62	18/19559	0.0555699	0.128605	0.0802213	CALB1	1	geneontology_Cellular_Component	0.016129	Down
GO:0005770	GO:0005770	late endosome	3/62	278/19559	0.0582217	0.131774	0.0821985	NSG1/CRHBP/LAMP5	3	geneontology_Cellular_Component	0.0483871	Down
GO:0097449	GO:0097449	astrocyte projection	1/62	19/19559	0.0585664	0.131774	0.0821985	SYT4	1	geneontology_Cellular_Component	0.016129	Down
GO:0030904	GO:0030904	retromer complex	1/62	21/19559	0.0645314	0.143207	0.0893297	MAGEL2	1	geneontology_Cellular_Component	0.016129	Down
GO:0042629	GO:0042629	mast cell granule	1/62	22/19559	0.0674999	0.14777	0.0921763	CHGA	1	geneontology_Cellular_Component	0.016129	Down
GO:0005938	GO:0005938	cell cortex	3/62	305/19559	0.0725549	0.154445	0.0963402	ERC2/CALB1/PVALB	3	geneontology_Cellular_Component	0.0483871	Down
GO:0031902	GO:0031902	late endosome membrane	2/62	140/19559	0.0728361	0.154445	0.0963402	NSG1/LAMP5	2	geneontology_Cellular_Component	0.0322581	Down
GO:0044305	GO:0044305	calyx of Held	1/62	24/19559	0.0734092	0.154445	0.0963402	CALB1	1	geneontology_Cellular_Component	0.016129	Down
GO:0099522	GO:0099522	region of cytosol	1/62	25/19559	0.07635	0.158573	0.098915	CALB1	1	geneontology_Cellular_Component	0.016129	Down
GO:0032281	GO:0032281	AMPA glutamate receptor complex	1/62	26/19559	0.0792816	0.162578	0.101413	OLFM3	1	geneontology_Cellular_Component	0.016129	Down
GO:0043204	GO:0043204	perikaryon	2/62	156/19559	0.0876812	0.177554	0.110755	CCK/CRHBP	2	geneontology_Cellular_Component	0.0322581	Down
GO:0098862	GO:0098862	cluster of actin-based cell projections	2/62	159/19559	0.090559	0.178358	0.111256	CALB1/PVALB	2	geneontology_Cellular_Component	0.0322581	Down
GO:0097431	GO:0097431	mitotic spindle pole	1/62	30/19559	0.0909169	0.178358	0.111256	RAE1	1	geneontology_Cellular_Component	0.016129	Down
GO:0014069	GO:0014069	postsynaptic density	3/62	337/19559	0.0913809	0.178358	0.111256	CLSTN2/SYN2/NEFH	3	geneontology_Cellular_Component	0.0483871	Down
GO:0031901	GO:0031901	early endosome membrane	2/62	161/19559	0.0924931	0.178379	0.11127	NSG1/LAMP5	2	geneontology_Cellular_Component	0.0322581	Down
GO:0032279	GO:0032279	asymmetric synapse	3/62	343/19559	0.0951191	0.180363	0.112507	CLSTN2/SYN2/NEFH	3	geneontology_Cellular_Component	0.0483871	Down
GO:0031253	GO:0031253	cell projection membrane	3/62	344/19559	0.0957483	0.180363	0.112507	GABRG2/GABRA1/LAMP5	3	geneontology_Cellular_Component	0.0483871	Down
GO:0097386	GO:0097386	glial cell projection	1/62	34/19559	0.102407	0.188523	0.117597	SYT4	1	geneontology_Cellular_Component	0.016129	Down
GO:0098686	GO:0098686	hippocampal mossy fiber to CA3 synapse	1/62	34/19559	0.102407	0.188523	0.117597	CALB1	1	geneontology_Cellular_Component	0.016129	Down
GO:0043197	GO:0043197	dendritic spine	2/62	175/19559	0.106359	0.193598	0.120763	RPH3A/CALB1	2	geneontology_Cellular_Component	0.0322581	Down
GO:0044309	GO:0044309	neuron spine	2/62	177/19559	0.108385	0.195092	0.121695	RPH3A/CALB1	2	geneontology_Cellular_Component	0.0322581	Down
GO:0005769	GO:0005769	early endosome	3/62	377/19559	0.117449	0.209084	0.130423	MAGEL2/NSG1/LAMP5	3	geneontology_Cellular_Component	0.0483871	Down
GO:0099738	GO:0099738	cell cortex region	1/62	42/19559	0.124961	0.219481	0.136908	ERC2	1	geneontology_Cellular_Component	0.016129	Down
GO:0030136	GO:0030136	clathrin-coated vesicle	2/62	194/19559	0.125998	0.219481	0.136908	SNAP91/SLC32A1	2	geneontology_Cellular_Component	0.0322581	Down
GO:0008328	GO:0008328	ionotropic glutamate receptor complex	1/62	49/19559	0.144238	0.246841	0.153975	OLFM3	1	geneontology_Cellular_Component	0.016129	Down
GO:0031201	GO:0031201	SNARE complex	1/62	50/19559	0.146958	0.246841	0.153975	SYN2	1	geneontology_Cellular_Component	0.016129	Down
GO:0098878	GO:0098878	neurotransmitter receptor complex	1/62	51/19559	0.149669	0.246841	0.153975	OLFM3	1	geneontology_Cellular_Component	0.016129	Down
GO:0099061	GO:0099061	integral component of postsynaptic density membrane	1/62	51/19559	0.149669	0.246841	0.153975	CLSTN2	1	geneontology_Cellular_Component	0.016129	Down
GO:0005782	GO:0005782	peroxisomal matrix	1/62	52/19559	0.152371	0.246841	0.153975	CRYM	1	geneontology_Cellular_Component	0.016129	Down
GO:0031907	GO:0031907	microbody lumen	1/62	52/19559	0.152371	0.246841	0.153975	CRYM	1	geneontology_Cellular_Component	0.016129	Down
GO:0060076	GO:0060076	excitatory synapse	1/62	52/19559	0.152371	0.246841	0.153975	SLC17A6	1	geneontology_Cellular_Component	0.016129	Down
GO:0098858	GO:0098858	actin-based cell projection	2/62	220/19559	0.154118	0.2472	0.154199	CALB1/PVALB	2	geneontology_Cellular_Component	0.0322581	Down
GO:0099146	GO:0099146	intrinsic component of postsynaptic density membrane	1/62	54/19559	0.157751	0.250545	0.156286	CLSTN2	1	geneontology_Cellular_Component	0.016129	Down
GO:1904115	GO:1904115	axon cytoplasm	1/62	57/19559	0.165757	0.260706	0.162624	NEFL	1	geneontology_Cellular_Component	0.016129	Down
GO:0030173	GO:0030173	integral component of Golgi membrane	1/62	61/19559	0.176316	0.274647	0.17132	SYT4	1	geneontology_Cellular_Component	0.016129	Down
GO:0016328	GO:0016328	lateral plasma membrane	1/62	65/19559	0.186744	0.282734	0.176364	NSG1	1	geneontology_Cellular_Component	0.016129	Down
GO:0018995	GO:0018995	host cellular component	1/62	65/19559	0.186744	0.282734	0.176364	RAE1	1	geneontology_Cellular_Component	0.016129	Down
GO:0043657	GO:0043657	host cell	1/62	65/19559	0.186744	0.282734	0.176364	RAE1	1	geneontology_Cellular_Component	0.016129	Down
GO:0031228	GO:0031228	intrinsic component of Golgi membrane	1/62	66/19559	0.189331	0.283996	0.177151	SYT4	1	geneontology_Cellular_Component	0.016129	Down
GO:0099568	GO:0099568	cytoplasmic region	2/62	254/19559	0.192476	0.286065	0.178442	NEFL/ERC2	2	geneontology_Cellular_Component	0.0322581	Down
GO:0005905	GO:0005905	clathrin-coated pit	1/62	71/19559	0.202142	0.297701	0.1857	SNAP91	1	geneontology_Cellular_Component	0.016129	Down
GO:0033116	GO:0033116	endoplasmic reticulum-Golgi intermediate compartment membrane	1/62	75/19559	0.212248	0.309768	0.193227	LAMP5	1	geneontology_Cellular_Component	0.016129	Down
GO:0016528	GO:0016528	sarcoplasm	1/62	80/19559	0.224703	0.325017	0.20274	FABP3	1	geneontology_Cellular_Component	0.016129	Down
GO:0005643	GO:0005643	nuclear pore	1/62	85/19559	0.236965	0.33972	0.211911	RAE1	1	geneontology_Cellular_Component	0.016129	Down
GO:0120111	GO:0120111	neuron projection cytoplasm	1/62	87/19559	0.241816	0.343265	0.214122	NEFL	1	geneontology_Cellular_Component	0.016129	Down
GO:0030135	GO:0030135	coated vesicle	2/62	298/19559	0.243676	0.343265	0.214122	SNAP91/SLC32A1	2	geneontology_Cellular_Component	0.0322581	Down
GO:0001750	GO:0001750	photoreceptor outer segment	1/62	89/19559	0.246637	0.344441	0.214856	ATP8A2	1	geneontology_Cellular_Component	0.016129	Down
GO:0019898	GO:0019898	extrinsic component of membrane	2/62	306/19559	0.25308	0.345524	0.215532	SNAP91/RPH3A	2	geneontology_Cellular_Component	0.0322581	Down
GO:0030667	GO:0030667	secretory granule membrane	2/62	306/19559	0.25308	0.345524	0.215532	SYT4/SYT5	2	geneontology_Cellular_Component	0.0322581	Down
GO:0098839	GO:0098839	postsynaptic density membrane	1/62	92/19559	0.253811	0.345524	0.215532	CLSTN2	1	geneontology_Cellular_Component	0.016129	Down
GO:0032580	GO:0032580	Golgi cisterna membrane	1/62	93/19559	0.256188	0.345853	0.215737	NSG1	1	geneontology_Cellular_Component	0.016129	Down
GO:0032588	GO:0032588	trans-Golgi network membrane	1/62	94/19559	0.258557	0.346167	0.215932	NSG1	1	geneontology_Cellular_Component	0.016129	Down
GO:0043202	GO:0043202	lysosomal lumen	1/62	96/19559	0.263273	0.349591	0.218069	NSG1	1	geneontology_Cellular_Component	0.016129	Down
GO:0031985	GO:0031985	Golgi cisterna	1/62	117/19559	0.311042	0.405958	0.253229	NSG1	1	geneontology_Cellular_Component	0.016129	Down
GO:0097733	GO:0097733	photoreceptor cell cilium	1/62	117/19559	0.311042	0.405958	0.253229	ATP8A2	1	geneontology_Cellular_Component	0.016129	Down
GO:0030665	GO:0030665	clathrin-coated vesicle membrane	1/62	118/19559	0.313239	0.405958	0.253229	SLC32A1	1	geneontology_Cellular_Component	0.016129	Down
GO:0005793	GO:0005793	endoplasmic reticulum-Golgi intermediate compartment	1/62	130/19559	0.339072	0.43595	0.271937	LAMP5	1	geneontology_Cellular_Component	0.016129	Down
GO:0072686	GO:0072686	mitotic spindle	1/62	133/19559	0.345379	0.440563	0.274815	RAE1	1	geneontology_Cellular_Component	0.016129	Down
GO:0005777	GO:0005777	peroxisome	1/62	137/19559	0.353697	0.444178	0.27707	CRYM	1	geneontology_Cellular_Component	0.016129	Down
GO:0042579	GO:0042579	microbody	1/62	137/19559	0.353697	0.444178	0.27707	CRYM	1	geneontology_Cellular_Component	0.016129	Down
GO:0097731	GO:0097731	9+0 non-motile cilium	1/62	139/19559	0.357817	0.445895	0.278141	ATP8A2	1	geneontology_Cellular_Component	0.016129	Down
GO:0005795	GO:0005795	Golgi stack	1/62	151/19559	0.381999	0.472396	0.294672	NSG1	1	geneontology_Cellular_Component	0.016129	Down
GO:0098918	GO:0098918	structural constituent of synapse	4/59	18/18352	2.85023e-07	5.27292e-05	3.66029e-05	INA/NEFL/ERC2/NEFH	4	geneontology_Molecular_Function	0.0677966	Down
GO:0030276	GO:0030276	clathrin binding	5/59	67/18352	2.39509e-06	0.000221546	0.00015379	SYT4/SNAP91/CALY/NSG1/SYT5	5	geneontology_Molecular_Function	0.0847458	Down
GO:0099186	GO:0099186	structural constituent of postsynapse	3/59	12/18352	6.80214e-06	0.000419465	0.000291179	INA/NEFL/NEFH	3	geneontology_Molecular_Function	0.0508475	Down
GO:0005544	GO:0005544	calcium-dependent phospholipid binding	4/59	54/18352	2.70221e-05	0.00109092	0.000757278	SYT4/RPH3A/CPNE4/SYT5	4	geneontology_Molecular_Function	0.0677966	Down
GO:0004890	GO:0004890	GABA-A receptor activity	3/59	19/18352	2.94842e-05	0.00109092	0.000757278	GABRG2/GABRD/GABRA1	3	geneontology_Molecular_Function	0.0508475	Down
GO:0016917	GO:0016917	GABA receptor activity	3/59	22/18352	4.65378e-05	0.00143492	0.000996072	GABRG2/GABRD/GABRA1	3	geneontology_Molecular_Function	0.0508475	Down
GO:0030594	GO:0030594	neurotransmitter receptor activity	4/59	111/18352	0.000446554	0.00934448	0.00648664	GABRG2/GABRD/GABRA1/HTR2C	4	geneontology_Molecular_Function	0.0677966	Down
GO:1904315	GO:1904315	transmitter-gated ion channel activity involved in regulation of postsynaptic membrane potential	3/59	47/18352	0.000462815	0.00934448	0.00648664	GABRG2/GABRD/GABRA1	3	geneontology_Molecular_Function	0.0508475	Down
GO:0000149	GO:0000149	SNARE binding	4/59	115/18352	0.000510578	0.00934448	0.00648664	SYT4/SNAP91/SYNPR/SYT5	4	geneontology_Molecular_Function	0.0677966	Down
GO:0008503	GO:0008503	benzodiazepine receptor activity	2/59	11/18352	0.000548535	0.00934448	0.00648664	GABRG2/GABRA1	2	geneontology_Molecular_Function	0.0338983	Down
GO:0099529	GO:0099529	neurotransmitter receptor activity involved in regulation of postsynaptic membrane potential	3/59	50/18352	0.000555618	0.00934448	0.00648664	GABRG2/GABRD/GABRA1	3	geneontology_Molecular_Function	0.0508475	Down
GO:0005179	GO:0005179	hormone activity	4/59	122/18352	0.00063795	0.00983506	0.00682719	CHGB/CCK/SST/NPY	4	geneontology_Molecular_Function	0.0677966	Down
GO:0022851	GO:0022851	GABA-gated chloride ion channel activity	2/59	13/18352	0.00077471	0.0106124	0.0073668	GABRG2/GABRA1	2	geneontology_Molecular_Function	0.0338983	Down
GO:0048018	GO:0048018	receptor ligand activity	7/59	487/18352	0.000918854	0.0106124	0.0073668	TAFA2/CHGB/CCK/SST/BDNF/NPY/PDYN	7	geneontology_Molecular_Function	0.118644	Down
GO:0022824	GO:0022824	transmitter-gated ion channel activity	3/59	60/18352	0.000948212	0.0106124	0.0073668	GABRG2/GABRD/GABRA1	3	geneontology_Molecular_Function	0.0508475	Down
GO:0022835	GO:0022835	transmitter-gated channel activity	3/59	60/18352	0.000948212	0.0106124	0.0073668	GABRG2/GABRD/GABRA1	3	geneontology_Molecular_Function	0.0508475	Down
GO:0030546	GO:0030546	signaling receptor activator activity	7/59	492/18352	0.000975195	0.0106124	0.0073668	TAFA2/CHGB/CCK/SST/BDNF/NPY/PDYN	7	geneontology_Molecular_Function	0.118644	Down
GO:0005237	GO:0005237	inhibitory extracellular ligand-gated ion channel activity	2/59	15/18352	0.00103857	0.0106742	0.00740972	GABRG2/GABRA1	2	geneontology_Molecular_Function	0.0338983	Down
GO:0098960	GO:0098960	postsynaptic neurotransmitter receptor activity	3/59	65/18352	0.00119664	0.0116515	0.00808812	GABRG2/GABRD/GABRA1	3	geneontology_Molecular_Function	0.0508475	Down
GO:0099095	GO:0099095	ligand-gated anion channel activity	2/59	19/18352	0.00167747	0.0152061	0.0105556	GABRG2/GABRA1	2	geneontology_Molecular_Function	0.0338983	Down
GO:0005230	GO:0005230	extracellular ligand-gated ion channel activity	3/59	74/18352	0.00173991	0.0152061	0.0105556	GABRG2/GABRD/GABRA1	3	geneontology_Molecular_Function	0.0508475	Down
GO:0005254	GO:0005254	chloride channel activity	3/59	75/18352	0.0018083	0.0152061	0.0105556	GABRG2/GABRD/GABRA1	3	geneontology_Molecular_Function	0.0508475	Down
GO:0019905	GO:0019905	syntaxin binding	3/59	78/18352	0.00202345	0.0162755	0.011298	SYT4/SYNPR/SYT5	3	geneontology_Molecular_Function	0.0508475	Down
GO:0005546	GO:0005546	phosphatidylinositol-4,5-bisphosphate binding	3/59	82/18352	0.00233418	0.0179927	0.0124899	SNAP91/RPH3A/SYT5	3	geneontology_Molecular_Function	0.0508475	Down
GO:0042562	GO:0042562	hormone binding	3/59	84/18352	0.00250003	0.0185002	0.0128423	CRHBP/PTH2R/CRYM	3	geneontology_Molecular_Function	0.0508475	Down
GO:0005253	GO:0005253	anion channel activity	3/59	87/18352	0.00276218	0.019654	0.0136432	GABRG2/GABRD/GABRA1	3	geneontology_Molecular_Function	0.0508475	Down
GO:0017075	GO:0017075	syntaxin-1 binding	2/59	26/18352	0.00314245	0.0215316	0.0149465	SYT4/SYNPR	2	geneontology_Molecular_Function	0.0338983	Down
GO:0005543	GO:0005543	phospholipid binding	6/59	454/18352	0.00330043	0.0218064	0.0151373	SYT4/SNAP91/AMPH/RPH3A/CPNE4/SYT5	6	geneontology_Molecular_Function	0.101695	Down
GO:0005184	GO:0005184	neuropeptide hormone activity	2/59	30/18352	0.00417151	0.0266113	0.0184727	CCK/NPY	2	geneontology_Molecular_Function	0.0338983	Down
GO:0015108	GO:0015108	chloride transmembrane transporter activity	3/59	102/18352	0.00432479	0.0266695	0.0185131	GABRG2/GABRD/GABRA1	3	geneontology_Molecular_Function	0.0508475	Down
GO:0005200	GO:0005200	structural constituent of cytoskeleton	3/59	104/18352	0.00456611	0.0272494	0.0189156	INA/NEFL/NEFH	3	geneontology_Molecular_Function	0.0508475	Down
GO:0008509	GO:0008509	anion transmembrane transporter activity	5/59	357/18352	0.00574113	0.0331909	0.02304	GABRG2/SLC32A1/GABRD/SLC17A6/GABRA1	5	geneontology_Molecular_Function	0.0847458	Down
GO:1902936	GO:1902936	phosphatidylinositol bisphosphate binding	3/59	119/18352	0.00663664	0.0372054	0.0258268	SNAP91/RPH3A/SYT5	3	geneontology_Molecular_Function	0.0508475	Down
GO:0015276	GO:0015276	ligand-gated ion channel activity	3/59	139/18352	0.0101469	0.0536337	0.0372308	GABRG2/GABRD/GABRA1	3	geneontology_Molecular_Function	0.0508475	Down
GO:0022834	GO:0022834	ligand-gated channel activity	3/59	139/18352	0.0101469	0.0536337	0.0372308	GABRG2/GABRD/GABRA1	3	geneontology_Molecular_Function	0.0508475	Down
GO:0015103	GO:0015103	inorganic anion transmembrane transporter activity	3/59	145/18352	0.011374	0.0584495	0.0405737	GABRG2/GABRD/GABRA1	3	geneontology_Molecular_Function	0.0508475	Down
GO:0017046	GO:0017046	peptide hormone binding	2/59	51/18352	0.0117103	0.0585514	0.0406445	CRHBP/PTH2R	2	geneontology_Molecular_Function	0.0338983	Down
GO:0001786	GO:0001786	phosphatidylserine binding	2/59	58/18352	0.0149658	0.07286	0.050577	SYT4/SYT5	2	geneontology_Molecular_Function	0.0338983	Down
GO:0015179	GO:0015179	L-amino acid transmembrane transporter activity	2/59	59/18352	0.0154593	0.0733324	0.050905	SLC32A1/SLC17A6	2	geneontology_Molecular_Function	0.0338983	Down
GO:1901981	GO:1901981	phosphatidylinositol phosphate binding	3/59	179/18352	0.0199016	0.0920447	0.0638945	SNAP91/RPH3A/SYT5	3	geneontology_Molecular_Function	0.0508475	Down
GO:0015171	GO:0015171	amino acid transmembrane transporter activity	2/59	82/18352	0.0286297	0.129183	0.0896745	SLC32A1/SLC17A6	2	geneontology_Molecular_Function	0.0338983	Down
GO:0019911	GO:0019911	structural constituent of myelin sheath	1/59	10/18352	0.0316956	0.132345	0.0918699	MAL2	1	geneontology_Molecular_Function	0.0169491	Down
GO:0045294	GO:0045294	alpha-catenin binding	1/59	10/18352	0.0316956	0.132345	0.0918699	PTPRT	1	geneontology_Molecular_Function	0.0169491	Down
GO:0072341	GO:0072341	modified amino acid binding	2/59	90/18352	0.033969	0.132345	0.0918699	SYT4/SYT5	2	geneontology_Molecular_Function	0.0338983	Down
GO:0033218	GO:0033218	amide binding	4/59	381/18352	0.0340419	0.132345	0.0918699	ACOT7/CRHBP/PTH2R/TRHDE	4	geneontology_Molecular_Function	0.0677966	Down
GO:0140326	GO:0140326	ATPase-coupled intramembrane lipid transporter activity	1/59	11/18352	0.0348103	0.132345	0.0918699	ATP8A2	1	geneontology_Molecular_Function	0.0169491	Down
GO:0005165	GO:0005165	neurotrophin receptor binding	1/59	12/18352	0.0379152	0.132345	0.0918699	BDNF	1	geneontology_Molecular_Function	0.0169491	Down
GO:0042301	GO:0042301	phosphate ion binding	1/59	12/18352	0.0379152	0.132345	0.0918699	RPH3A	1	geneontology_Molecular_Function	0.0169491	Down
GO:0043176	GO:0043176	amine binding	1/59	12/18352	0.0379152	0.132345	0.0918699	HTR2C	1	geneontology_Molecular_Function	0.0169491	Down
GO:0045295	GO:0045295	gamma-catenin binding	1/59	12/18352	0.0379152	0.132345	0.0918699	PTPRT	1	geneontology_Molecular_Function	0.0169491	Down
GO:0051378	GO:0051378	serotonin binding	1/59	12/18352	0.0379152	0.132345	0.0918699	HTR2C	1	geneontology_Molecular_Function	0.0169491	Down
GO:0070410	GO:0070410	co-SMAD binding	1/59	12/18352	0.0379152	0.132345	0.0918699	CITED1	1	geneontology_Molecular_Function	0.0169491	Down
GO:0102991	GO:0102991	myristoyl-CoA hydrolase activity	1/59	12/18352	0.0379152	0.132345	0.0918699	ACOT7	1	geneontology_Molecular_Function	0.0169491	Down
GO:0004859	GO:0004859	phospholipase inhibitor activity	1/59	13/18352	0.0410102	0.133915	0.0929593	SNCB	1	geneontology_Molecular_Function	0.0169491	Down
GO:0036122	GO:0036122	BMP binding	1/59	13/18352	0.0410102	0.133915	0.0929593	SOSTDC1	1	geneontology_Molecular_Function	0.0169491	Down
GO:0070679	GO:0070679	inositol 1,4,5 trisphosphate binding	1/59	13/18352	0.0410102	0.133915	0.0929593	RPH3A	1	geneontology_Molecular_Function	0.0169491	Down
GO:0005313	GO:0005313	L-glutamate transmembrane transporter activity	1/59	14/18352	0.0440955	0.133915	0.0929593	SLC17A6	1	geneontology_Molecular_Function	0.0169491	Down
GO:0005545	GO:0005545	1-phosphatidylinositol binding	1/59	14/18352	0.0440955	0.133915	0.0929593	SNAP91	1	geneontology_Molecular_Function	0.0169491	Down
GO:0015355	GO:0015355	secondary active monocarboxylate transmembrane transporter activity	1/59	14/18352	0.0440955	0.133915	0.0929593	SLC32A1	1	geneontology_Molecular_Function	0.0169491	Down
GO:0016290	GO:0016290	palmitoyl-CoA hydrolase activity	1/59	14/18352	0.0440955	0.133915	0.0929593	ACOT7	1	geneontology_Molecular_Function	0.0169491	Down
GO:0008144	GO:0008144	drug binding	2/59	104/18352	0.0441556	0.133915	0.0929593	GABRA1/HTR2C	2	geneontology_Molecular_Function	0.0338983	Down
GO:0036041	GO:0036041	long-chain fatty acid binding	1/59	15/18352	0.047171	0.138518	0.0961546	FABP3	1	geneontology_Molecular_Function	0.0169491	Down
GO:0043274	GO:0043274	phospholipase binding	1/59	15/18352	0.047171	0.138518	0.0961546	NEFL	1	geneontology_Molecular_Function	0.0169491	Down
GO:0015172	GO:0015172	acidic amino acid transmembrane transporter activity	1/59	16/18352	0.0502367	0.144988	0.100646	SLC17A6	1	geneontology_Molecular_Function	0.0169491	Down
GO:0035091	GO:0035091	phosphatidylinositol binding	3/59	262/18352	0.0521352	0.144988	0.100646	SNAP91/RPH3A/SYT5	3	geneontology_Molecular_Function	0.0508475	Down
GO:0005001	GO:0005001	transmembrane receptor protein tyrosine phosphatase activity	1/59	17/18352	0.0532928	0.144988	0.100646	PTPRT	1	geneontology_Molecular_Function	0.0169491	Down
GO:0005324	GO:0005324	long-chain fatty acid transporter activity	1/59	17/18352	0.0532928	0.144988	0.100646	FABP3	1	geneontology_Molecular_Function	0.0169491	Down
GO:0019198	GO:0019198	transmembrane receptor protein phosphatase activity	1/59	17/18352	0.0532928	0.144988	0.100646	PTPRT	1	geneontology_Molecular_Function	0.0169491	Down
GO:0016646	GO:0016646	oxidoreductase activity, acting on the CH-NH group of donors, NAD or NADP as acceptor	1/59	18/18352	0.0563392	0.14844	0.103042	CRYM	1	geneontology_Molecular_Function	0.0169491	Down
GO:0055102	GO:0055102	lipase inhibitor activity	1/59	18/18352	0.0563392	0.14844	0.103042	SNCB	1	geneontology_Molecular_Function	0.0169491	Down
GO:0004675	GO:0004675	transmembrane receptor protein serine/threonine kinase activity	1/59	19/18352	0.0593759	0.14844	0.103042	SOSTDC1	1	geneontology_Molecular_Function	0.0169491	Down
GO:0005326	GO:0005326	neurotransmitter transmembrane transporter activity	1/59	19/18352	0.0593759	0.14844	0.103042	SLC17A6	1	geneontology_Molecular_Function	0.0169491	Down
GO:0005416	GO:0005416	amino acid:cation symporter activity	1/59	19/18352	0.0593759	0.14844	0.103042	SLC32A1	1	geneontology_Molecular_Function	0.0169491	Down
GO:0015295	GO:0015295	solute:proton symporter activity	1/59	19/18352	0.0593759	0.14844	0.103042	SLC32A1	1	geneontology_Molecular_Function	0.0169491	Down
GO:0005123	GO:0005123	death receptor binding	1/59	20/18352	0.0624031	0.151902	0.105446	BDNF	1	geneontology_Molecular_Function	0.0169491	Down
GO:0047617	GO:0047617	acyl-CoA hydrolase activity	1/59	20/18352	0.0624031	0.151902	0.105446	ACOT7	1	geneontology_Molecular_Function	0.0169491	Down
GO:0051428	GO:0051428	peptide hormone receptor binding	1/59	21/18352	0.0654207	0.155164	0.10771	CCK	1	geneontology_Molecular_Function	0.0169491	Down
GO:0140303	GO:0140303	intramembrane lipid transporter activity	1/59	21/18352	0.0654207	0.155164	0.10771	ATP8A2	1	geneontology_Molecular_Function	0.0169491	Down
GO:0001664	GO:0001664	G protein-coupled receptor binding	3/59	293/18352	0.0681649	0.156005	0.108293	MRAP2/NPY/PDYN	3	geneontology_Molecular_Function	0.0508475	Down
GO:0000062	GO:0000062	fatty-acyl-CoA binding	1/59	22/18352	0.0684287	0.156005	0.108293	ACOT7	1	geneontology_Molecular_Function	0.0169491	Down
GO:0016289	GO:0016289	CoA hydrolase activity	1/59	22/18352	0.0684287	0.156005	0.108293	ACOT7	1	geneontology_Molecular_Function	0.0169491	Down
GO:0005319	GO:0005319	lipid transporter activity	2/59	134/18352	0.069148	0.156005	0.108293	FABP3/ATP8A2	2	geneontology_Molecular_Function	0.0338983	Down
GO:0070840	GO:0070840	dynein complex binding	1/59	23/18352	0.0714272	0.159205	0.110515	NEFH	1	geneontology_Molecular_Function	0.0169491	Down
GO:0070006	GO:0070006	metalloaminopeptidase activity	1/59	24/18352	0.0744162	0.163893	0.113769	TRHDE	1	geneontology_Molecular_Function	0.0169491	Down
GO:0042277	GO:0042277	peptide binding	3/59	308/18352	0.0766403	0.164577	0.114244	CRHBP/PTH2R/TRHDE	3	geneontology_Molecular_Function	0.0508475	Down
GO:0015293	GO:0015293	symporter activity	2/59	143/18352	0.0773744	0.164577	0.114244	SLC32A1/SLC17A6	2	geneontology_Molecular_Function	0.0338983	Down
GO:0120227	GO:0120227	acyl-CoA binding	1/59	25/18352	0.0773958	0.164577	0.114244	ACOT7	1	geneontology_Molecular_Function	0.0169491	Down
GO:0001965	GO:0001965	G-protein alpha-subunit binding	1/59	26/18352	0.0803659	0.168951	0.11728	RGS4	1	geneontology_Molecular_Function	0.0169491	Down
GO:0016645	GO:0016645	oxidoreductase activity, acting on the CH-NH group of donors	1/59	28/18352	0.086278	0.179342	0.124493	CRYM	1	geneontology_Molecular_Function	0.0169491	Down
GO:1901567	GO:1901567	fatty acid derivative binding	1/59	29/18352	0.08922	0.183397	0.127308	ACOT7	1	geneontology_Molecular_Function	0.0169491	Down
GO:0022836	GO:0022836	gated channel activity	3/59	337/18352	0.0942692	0.191646	0.133035	GABRG2/GABRD/GABRA1	3	geneontology_Molecular_Function	0.0508475	Down
GO:0046943	GO:0046943	carboxylic acid transmembrane transporter activity	2/59	162/18352	0.0956751	0.192301	0.13349	SLC32A1/SLC17A6	2	geneontology_Molecular_Function	0.0338983	Down
GO:0005342	GO:0005342	organic acid transmembrane transporter activity	2/59	163/18352	0.0966704	0.192301	0.13349	SLC32A1/SLC17A6	2	geneontology_Molecular_Function	0.0338983	Down
GO:0071855	GO:0071855	neuropeptide receptor binding	1/59	33/18352	0.100895	0.197952	0.137412	MRAP2	1	geneontology_Molecular_Function	0.0169491	Down
GO:0004993	GO:0004993	G protein-coupled serotonin receptor activity	1/59	34/18352	0.103791	0.197952	0.137412	HTR2C	1	geneontology_Molecular_Function	0.0169491	Down
GO:0015175	GO:0015175	neutral amino acid transmembrane transporter activity	1/59	34/18352	0.103791	0.197952	0.137412	SLC32A1	1	geneontology_Molecular_Function	0.0169491	Down
GO:0099589	GO:0099589	serotonin receptor activity	1/59	34/18352	0.103791	0.197952	0.137412	HTR2C	1	geneontology_Molecular_Function	0.0169491	Down
GO:0015631	GO:0015631	tubulin binding	3/59	365/18352	0.112729	0.212805	0.147723	RAE1/STMN2/NEFH	3	geneontology_Molecular_Function	0.0508475	Down
GO:0005310	GO:0005310	dicarboxylic acid transmembrane transporter activity	1/59	39/18352	0.118133	0.218546	0.151707	SLC17A6	1	geneontology_Molecular_Function	0.0169491	Down
GO:0005504	GO:0005504	fatty acid binding	1/59	39/18352	0.118133	0.218546	0.151707	FABP3	1	geneontology_Molecular_Function	0.0169491	Down
GO:0016790	GO:0016790	thiolester hydrolase activity	1/59	40/18352	0.120974	0.221586	0.153818	ACOT7	1	geneontology_Molecular_Function	0.0169491	Down
GO:0008022	GO:0008022	protein C-terminus binding	2/59	189/18352	0.123522	0.22237	0.154362	NEFL/CITED1	2	geneontology_Molecular_Function	0.0338983	Down
GO:0042169	GO:0042169	SH2 domain binding	1/59	41/18352	0.123806	0.22237	0.154362	SYNGR3	1	geneontology_Molecular_Function	0.0169491	Down
GO:0061631	GO:0061631	ubiquitin conjugating enzyme activity	1/59	42/18352	0.126629	0.225254	0.156364	UBE2T	1	geneontology_Molecular_Function	0.0169491	Down
GO:0019894	GO:0019894	kinesin binding	1/59	43/18352	0.129444	0.228067	0.158317	NEFH	1	geneontology_Molecular_Function	0.0169491	Down
GO:0061650	GO:0061650	ubiquitin-like protein conjugating enzyme activity	1/59	44/18352	0.132249	0.230812	0.160222	UBE2T	1	geneontology_Molecular_Function	0.0169491	Down
GO:0004177	GO:0004177	aminopeptidase activity	1/59	46/18352	0.137833	0.238309	0.165427	TRHDE	1	geneontology_Molecular_Function	0.0169491	Down
GO:0005246	GO:0005246	calcium channel regulator activity	1/59	47/18352	0.140612	0.240863	0.167199	NPY	1	geneontology_Molecular_Function	0.0169491	Down
GO:0005548	GO:0005548	phospholipid transporter activity	1/59	48/18352	0.143382	0.241142	0.167393	ATP8A2	1	geneontology_Molecular_Function	0.0169491	Down
GO:0032813	GO:0032813	tumor necrosis factor receptor superfamily binding	1/59	48/18352	0.143382	0.241142	0.167393	BDNF	1	geneontology_Molecular_Function	0.0169491	Down
GO:0008227	GO:0008227	G protein-coupled amine receptor activity	1/59	51/18352	0.151639	0.252732	0.175438	HTR2C	1	geneontology_Molecular_Function	0.0169491	Down
GO:0050661	GO:0050661	NADP binding	1/59	54/18352	0.159818	0.263605	0.182986	CRYM	1	geneontology_Molecular_Function	0.0169491	Down
GO:0005216	GO:0005216	ion channel activity	3/59	431/18352	0.161013	0.263605	0.182986	GABRG2/GABRD/GABRA1	3	geneontology_Molecular_Function	0.0508475	Down
GO:0008514	GO:0008514	organic anion transmembrane transporter activity	2/59	233/18352	0.172303	0.278202	0.193119	SLC32A1/SLC17A6	2	geneontology_Molecular_Function	0.0338983	Down
GO:0008028	GO:0008028	monocarboxylic acid transmembrane transporter activity	1/59	59/18352	0.173278	0.278202	0.193119	SLC32A1	1	geneontology_Molecular_Function	0.0169491	Down
GO:0015291	GO:0015291	secondary active transmembrane transporter activity	2/59	236/18352	0.175742	0.278202	0.193119	SLC32A1/SLC17A6	2	geneontology_Molecular_Function	0.0338983	Down
GO:0005507	GO:0005507	copper ion binding	1/59	60/18352	0.175944	0.278202	0.193119	SNCB	1	geneontology_Molecular_Function	0.0169491	Down
GO:0030674	GO:0030674	protein-macromolecule adaptor activity	2/59	244/18352	0.184967	0.289977	0.201293	NEFL/NEFH	2	geneontology_Molecular_Function	0.0338983	Down
GO:0008235	GO:0008235	metalloexopeptidase activity	1/59	64/18352	0.186526	0.289977	0.201293	TRHDE	1	geneontology_Molecular_Function	0.0169491	Down
GO:0002039	GO:0002039	p53 binding	1/59	66/18352	0.191766	0.295639	0.205223	ZNF385B	1	geneontology_Molecular_Function	0.0169491	Down
GO:0015267	GO:0015267	channel activity	3/59	479/18352	0.199467	0.303722	0.210834	GABRG2/GABRD/GABRA1	3	geneontology_Molecular_Function	0.0508475	Down
GO:0022803	GO:0022803	passive transmembrane transporter activity	3/59	480/18352	0.200292	0.303722	0.210834	GABRG2/GABRD/GABRA1	3	geneontology_Molecular_Function	0.0508475	Down
GO:0033293	GO:0033293	monocarboxylic acid binding	1/59	72/18352	0.207289	0.311776	0.216425	FABP3	1	geneontology_Molecular_Function	0.0169491	Down
GO:0008017	GO:0008017	microtubule binding	2/59	265/18352	0.209495	0.312553	0.216964	RAE1/NEFH	2	geneontology_Molecular_Function	0.0338983	Down
GO:0043130	GO:0043130	ubiquitin binding	1/59	76/18352	0.217475	0.321862	0.223427	RAE1	1	geneontology_Molecular_Function	0.0169491	Down
GO:0046332	GO:0046332	SMAD binding	1/59	79/18352	0.225029	0.3304	0.229353	CITED1	1	geneontology_Molecular_Function	0.0169491	Down
GO:0019199	GO:0019199	transmembrane receptor protein kinase activity	1/59	80/18352	0.227531	0.331443	0.230077	SOSTDC1	1	geneontology_Molecular_Function	0.0169491	Down
GO:0008013	GO:0008013	beta-catenin binding	1/59	85/18352	0.239924	0.344077	0.238847	PTPRT	1	geneontology_Molecular_Function	0.0169491	Down
[truncated: 21 more rows]
