# Supplementary material for: Key gene network related to primary ciliary dyskinesia in hippocampus of patients with Alzheimer’s disease revealed by weighted gene co-expression network analysis
Source: BMC Neurol. 2022 May 30;22:198. doi: 10.1186/s12883-022-02724-z (PMC9150314; doi:10.1186/s12883-022-02724-z)
Supplement: Supplementary file 8 — Additional file 8: Table S4. Module info of WGCNA analysis. [file 12883_2022_2724_MOESM8_ESM.xlsx]

## Sheet: Table S8(Module_info)
Table S4 Module info of WGCNA analysis
Tag	dynamicColors	mergedColors
A1BG	turquoise	turquoise
A1BG-AS1	grey	grey
A1CF	blue	turquoise
A2M	grey	grey
A2M-AS1	grey	grey
A2ML1	grey	grey
A2MP1	turquoise	turquoise
A4GALT	red	red
A4GNT	turquoise	turquoise
AA06	red	red
AAAS	turquoise	turquoise
AACS	grey	grey
AACSP1	turquoise	turquoise
AADAC	blue	turquoise
AADACL2	turquoise	turquoise
AADACP1	turquoise	turquoise
AADAT	grey	grey
AAGAB	grey	grey
AAK1	grey	grey
AAMDC	grey	grey
AAMP	turquoise	turquoise
AANAT	turquoise	turquoise
AAR2	grey	grey
AARS	grey	grey
AARS2	grey	grey
AARSD1	grey	grey
AASDH	grey	grey
AASDHPPT	grey	grey
AASS	grey	grey
AATBC	red	red
AATF	grey	grey
AATK	grey	grey
ABAT	grey	grey
ABCA1	grey	grey
ABCA10	turquoise	turquoise
ABCA11P	grey	grey
ABCA12	turquoise	turquoise
ABCA13	turquoise	turquoise
ABCA17P	turquoise	turquoise
ABCA2	grey	grey
ABCA3	grey	grey
ABCA4	brown	brown
ABCA5	grey	grey
ABCA6	grey	grey
ABCA7	pink	pink
ABCA8	grey	grey
ABCA9	turquoise	turquoise
ABCB1	grey	grey
ABCB10	grey	grey
ABCB11	turquoise	turquoise
ABCB4	blue	turquoise
ABCB5	turquoise	turquoise
ABCB6	grey	grey
ABCB7	grey	grey
ABCB8	turquoise	turquoise
ABCB9	grey	grey
ABCC1	brown	brown
ABCC10	grey	grey
ABCC11	blue	turquoise
ABCC12	grey	grey
ABCC13	turquoise	turquoise
ABCC2	turquoise	turquoise
ABCC3	grey	grey
ABCC4	grey	grey
ABCC5	grey	grey
ABCC6P1	turquoise	turquoise
ABCC8	grey	grey
ABCC9	grey	grey
ABCD1	grey	grey
ABCD2	grey	grey
ABCD3	grey	grey
ABCD4	grey	grey
ABCE1	grey	grey
ABCF1	grey	grey
ABCF2	grey	grey
ABCF3	turquoise	turquoise
ABCG1	grey	grey
ABCG2	grey	grey
ABCG4	grey	grey
ABCG5	turquoise	turquoise
ABCG8	turquoise	turquoise
ABHD1	turquoise	turquoise
ABHD10	grey	grey
ABHD11	turquoise	turquoise
ABHD12	grey	grey
ABHD12B	green	green
ABHD13	grey	grey
ABHD14A	grey	grey
ABHD14B	brown	brown
ABHD15	turquoise	turquoise
ABHD16A	grey	grey
ABHD16B	turquoise	turquoise
ABHD17A	turquoise	turquoise
ABHD17B	grey	grey
ABHD17C	grey	grey
ABHD18	grey	grey
ABHD2	brown	brown
ABHD3	grey	grey
ABHD4	grey	grey
ABHD5	grey	grey
ABHD6	grey	grey
ABHD8	grey	grey
ABI1	grey	grey
ABI2	grey	grey
ABI3	turquoise	turquoise
ABI3BP	turquoise	turquoise
ABITRAM	grey	grey
ABL1	grey	grey
ABL2	grey	grey
ABLIM1	grey	grey
ABLIM2	grey	grey
ABLIM3	grey	grey
ABO	turquoise	turquoise
ABR	grey	grey
ABRA	turquoise	turquoise
ABRACL	grey	grey
ABRAXAS1	brown	brown
ABRAXAS2	grey	grey
ABT1	yellow	yellow
ABTB1	turquoise	turquoise
ABTB2	green	green
ACAA1	grey	grey
ACAA2	grey	grey
ACACA	grey	grey
ACACB	grey	grey
ACAD10	grey	grey
ACAD11	grey	grey
ACAD8	grey	grey
ACAD9	grey	grey
ACADL	grey	grey
ACADM	grey	grey
ACADS	grey	grey
ACADSB	grey	grey
ACADVL	grey	grey
ACAN	grey	grey
ACAP1	turquoise	turquoise
ACAP2	grey	grey
ACAP3	turquoise	turquoise
ACAT1	brown	brown
ACAT2	grey	grey
ACBD3	grey	grey
ACBD4	turquoise	turquoise
ACBD5	turquoise	turquoise
ACBD6	turquoise	turquoise
ACCS	grey	grey
ACD	magenta	magenta
ACE	red	red
ACE2	turquoise	turquoise
ACER1	grey	grey
ACER3	grey	grey
ACHE	turquoise	turquoise
ACIN1	grey	grey
ACKR1	grey	grey
ACKR2	turquoise	turquoise
ACKR3	grey	grey
ACKR4	turquoise	turquoise
ACLY	grey	grey
ACMSD	turquoise	turquoise
ACO1	grey	grey
ACO2	grey	grey
ACOD1	turquoise	turquoise
ACOT11	brown	brown
ACOT12	turquoise	turquoise
ACOT13	grey	grey
ACOT2	grey	grey
ACOT4	grey	grey
ACOT6	turquoise	turquoise
ACOT7	green	green
ACOT8	grey	grey
ACOT9	grey	grey
ACOX1	grey	grey
ACOX2	brown	brown
ACOX3	turquoise	turquoise
ACOXL	black	turquoise
ACP1	grey	grey
ACP2	grey	grey
ACP4	grey	grey
ACP5	pink	pink
ACP6	grey	grey
ACPP	turquoise	turquoise
ACR	red	red
ACRBP	turquoise	turquoise
ACRV1	red	red
ACSBG1	grey	grey
ACSBG2	turquoise	turquoise
ACSF2	turquoise	turquoise
ACSF3	grey	grey
ACSL1	grey	grey
ACSL3	green	green
ACSL4	grey	grey
ACSL5	grey	grey
ACSL6	grey	grey
ACSM1	turquoise	turquoise
ACSM2A	turquoise	turquoise
ACSM2B	turquoise	turquoise
ACSM3	turquoise	turquoise
ACSM5	grey	grey
ACSS1	grey	grey
ACSS2	grey	grey
ACSS3	grey	grey
ACTA1	yellow	yellow
ACTA2	turquoise	turquoise
ACTA2-AS1	turquoise	turquoise
ACTB	grey	grey
ACTC1	yellow	yellow
ACTG1	grey	grey
ACTG1P17	turquoise	turquoise
ACTG2	grey	grey
ACTL10	turquoise	turquoise
ACTL6A	grey	grey
ACTL6B	grey	grey
ACTL7A	turquoise	turquoise
ACTL7B	turquoise	turquoise
ACTL8	blue	turquoise
ACTL9	greenyellow	greenyellow
ACTN1	midnightblue	magenta
ACTN2	grey	grey
ACTN3	turquoise	turquoise
ACTN4	grey	grey
ACTR10	grey	grey
ACTR1A	grey	grey
ACTR1B	grey	grey
ACTR2	turquoise	turquoise
ACTR3	grey	grey
ACTR3-AS1	grey	grey
ACTR3B	grey	grey
ACTR3BP2	blue	turquoise
ACTR3BP5	turquoise	turquoise
ACTR3C	brown	brown
ACTR5	grey	grey
ACTR6	turquoise	turquoise
ACTR8	grey	grey
ACTRT2	greenyellow	greenyellow
ACTRT3	grey	grey
ACVR1	grey	grey
ACVR1B	grey	grey
ACVR1C	grey	grey
ACVR2A	grey	grey
ACVR2B	grey	grey
ACVR2B-AS1	grey	grey
ACVRL1	turquoise	turquoise
ACY1	blue	turquoise
ACY3	grey	grey
ACYP1	grey	grey
ADA	grey	grey
ADA2	grey	grey
ADAD1	turquoise	turquoise
ADAD2	yellow	yellow
ADAL	grey	grey
ADAM10	grey	grey
ADAM11	grey	grey
ADAM12	yellow	yellow
ADAM15	grey	grey
ADAM17	grey	grey
ADAM18	turquoise	turquoise
ADAM19	yellow	yellow
ADAM1A	turquoise	turquoise
ADAM2	grey	grey
ADAM20	turquoise	turquoise
ADAM21	turquoise	turquoise
ADAM22	turquoise	turquoise
ADAM23	green	green
ADAM28	grey	grey
ADAM29	turquoise	turquoise
ADAM30	turquoise	turquoise
ADAM32	turquoise	turquoise
ADAM33	pink	pink
ADAM3A	turquoise	turquoise
ADAM5	turquoise	turquoise
ADAM6	turquoise	turquoise
ADAM7	turquoise	turquoise
ADAM8	turquoise	turquoise
ADAM9	turquoise	turquoise
ADAMDEC1	blue	turquoise
ADAMTS1	grey	grey
ADAMTS10	grey	grey
ADAMTS12	turquoise	turquoise
ADAMTS13	blue	turquoise
ADAMTS14	grey	grey
ADAMTS15	red	red
ADAMTS16	turquoise	turquoise
ADAMTS17	magenta	magenta
ADAMTS18	grey	grey
ADAMTS19	yellow	yellow
ADAMTS2	blue	turquoise
ADAMTS20	turquoise	turquoise
ADAMTS3	grey	grey
ADAMTS4	grey	grey
ADAMTS5	grey	grey
ADAMTS6	turquoise	turquoise
ADAMTS7	turquoise	turquoise
ADAMTS8	grey	grey
ADAMTS9	grey	grey
ADAMTS9-AS1	turquoise	turquoise
ADAMTS9-AS2	greenyellow	greenyellow
ADAMTSL1	turquoise	turquoise
ADAMTSL2	grey	grey
ADAMTSL3	grey	grey
ADAMTSL4	turquoise	turquoise
ADAMTSL5	blue	turquoise
ADAP1	grey	grey
ADAP2	grey	grey
ADAR	grey	grey
ADARB1	grey	grey
ADARB2	grey	grey
ADARB2-AS1	lightcyan	lightcyan
ADAT1	grey	grey
ADAT2	turquoise	turquoise
ADAT3	grey	grey
ADCK1	grey	grey
ADCK2	grey	grey
ADCK5	turquoise	turquoise
ADCY1	grey	grey
ADCY10	turquoise	turquoise
ADCY10P1	grey	grey
ADCY2	grey	grey
ADCY3	turquoise	turquoise
ADCY4	grey	grey
ADCY5	grey	grey
ADCY6	grey	grey
ADCY7	grey	grey
ADCY8	grey	grey
ADCY9	brown	brown
ADCYAP1	yellow	yellow
ADCYAP1R1	grey	grey
ADD1	grey	grey
ADD2	grey	grey
ADD3	grey	grey
ADD3-AS1	grey	grey
ADGB	lightcyan	lightcyan
ADGRA1	green	green
ADGRA2	turquoise	turquoise
ADGRA3	grey	grey
ADGRB1	grey	grey
ADGRB2	grey	grey
ADGRB3	grey	grey
ADGRD1	turquoise	turquoise
ADGRD2	turquoise	turquoise
ADGRE1	grey	grey
ADGRE2	grey	grey
ADGRE3	turquoise	turquoise
ADGRE5	grey	grey
ADGRF1	turquoise	turquoise
ADGRF2	turquoise	turquoise
ADGRF3	turquoise	turquoise
ADGRF4	turquoise	turquoise
ADGRF5	grey	grey
ADGRG1	grey	grey
ADGRG2	grey	grey
ADGRG3	turquoise	turquoise
ADGRG4	turquoise	turquoise
ADGRG5	purple	purple
ADGRG6	turquoise	turquoise
ADGRG7	grey	grey
ADGRL1	grey	grey
ADGRL2	grey	grey
ADGRL3	grey	grey
ADGRL4	grey	grey
ADGRV1	grey	grey
ADH1A	turquoise	turquoise
ADH1B	grey	grey
ADH1C	turquoise	turquoise
ADH4	turquoise	turquoise
ADH5	grey	grey
ADH6	turquoise	turquoise
ADH7	turquoise	turquoise
ADHFE1	grey	grey
ADI1	grey	grey
ADIG	turquoise	turquoise
ADIPOQ	blue	turquoise
ADIPOR1	blue	turquoise
ADIPOR2	grey	grey
ADIRF	grey	grey
ADIRF-AS1	turquoise	turquoise
ADK	grey	grey
ADM	turquoise	turquoise
ADM2	turquoise	turquoise
ADM5	grey	grey
ADNP	grey	grey
ADNP2	grey	grey
ADO	grey	grey
ADORA1	green	green
ADORA2A	grey	grey
ADORA2A-AS1	turquoise	turquoise
ADORA2B	grey	grey
ADORA3	turquoise	turquoise
ADPGK	grey	grey
ADPRH	brown	brown
ADPRHL1	grey	grey
ADPRHL2	grey	grey
ADPRM	grey	grey
ADRA1A	grey	grey
ADRA1B	grey	grey
ADRA1D	green	green
ADRA2A	grey	grey
ADRA2B	turquoise	turquoise
ADRA2C	turquoise	turquoise
ADRB1	yellow	yellow
ADRB2	grey	grey
ADRB3	red	red
ADRM1	grey	grey
ADSL	grey	grey
ADSS	grey	grey
ADSSL1	grey	grey
ADTRP	brown	brown
AEBP1	grey	grey
AEBP2	grey	grey
AEN	grey	grey
AFAP1	turquoise	turquoise
AFAP1-AS1	grey	grey
AFAP1L1	grey	grey
AFAP1L2	grey	grey
AFDN	grey	grey
AFDN-DT	grey	grey
AFF1	grey	grey
AFF2	grey	grey
AFF3	grey	grey
AFF4	turquoise	turquoise
AFG1L	turquoise	turquoise
AFG3L1P	grey	grey
AFG3L2	grey	grey
AFM	blue	turquoise
AFMID	grey	grey
AFP	turquoise	turquoise
AFTPH	grey	grey
AGA	brown	brown
AGAP1	grey	grey
AGAP11	grey	grey
AGAP2	grey	grey
AGAP2-AS1	grey	grey
AGAP3	grey	grey
AGAP4	grey	grey
AGAP6	grey	grey
AGAP9	grey	grey
AGBL1	turquoise	turquoise
AGBL2	lightcyan	lightcyan
AGBL3	turquoise	turquoise
AGBL4	grey	grey
AGBL5	grey	grey
AGER	red	red
AGFG1	grey	grey
AGFG2	grey	grey
AGGF1	grey	grey
AGK	grey	grey
AGL	grey	grey
AGMAT	grey	grey
AGO1	grey	grey
AGO2	grey	grey
AGO3	grey	grey
AGO4	grey	grey
AGPAT1	grey	grey
AGPAT2	grey	grey
AGPAT3	grey	grey
AGPAT4	grey	grey
AGPAT4-IT1	grey	grey
AGPAT5	grey	grey
AGPS	grey	grey
AGR2	turquoise	turquoise
AGR3	greenyellow	greenyellow
AGRN	grey	grey
AGRP	turquoise	turquoise
AGT	grey	grey
AGTPBP1	grey	grey
AGTR1	turquoise	turquoise
AGTR2	turquoise	turquoise
AGTRAP	brown	brown
AGXT	turquoise	turquoise
AGXT2	blue	turquoise
AHCTF1	grey	grey
AHCY	grey	grey
AHCYL1	grey	grey
AHCYL2	brown	brown
AHDC1	turquoise	turquoise
AHI1	grey	grey
AHNAK	grey	grey
AHNAK2	grey	grey
AHR	grey	grey
AHRR	grey	grey
AHSA1	grey	grey
AHSA2P	grey	grey
AHSG	turquoise	turquoise
AHSP	turquoise	turquoise
AICDA	turquoise	turquoise
AIDA	grey	grey
AIF1	turquoise	turquoise
AIF1L	grey	grey
AIFM1	brown	brown
AIFM2	turquoise	turquoise
AIFM3	brown	brown
AIG1	grey	grey
AIM2	brown	brown
AIMP1	grey	grey
AIMP2	grey	grey
AIP	grey	grey
AIPL1	blue	turquoise
AIRE	turquoise	turquoise
AJAP1	grey	grey
AJM1	grey	grey
AJUBA	brown	brown
AK1	brown	brown
AK2	grey	grey
AK3	grey	grey
AK4	grey	grey
AK4P1	grey	grey
AK5	grey	grey
AK6	grey	grey
AK7	black	turquoise
AK8	grey	grey
AK9	tan	lightcyan
AKAIN1	grey	grey
AKAP1	grey	grey
AKAP10	blue	turquoise
AKAP11	grey	grey
AKAP12	grey	grey
AKAP13	grey	grey
AKAP14	brown	brown
AKAP17A	grey	grey
AKAP2	green	green
AKAP3	grey	grey
AKAP4	blue	turquoise
AKAP5	grey	grey
AKAP6	grey	grey
AKAP7	grey	grey
AKAP8	grey	grey
AKAP8L	salmon	pink
AKAP9	grey	grey
AKIP1	turquoise	turquoise
AKIRIN1	yellow	yellow
AKIRIN2	grey	grey
AKNA	blue	turquoise
AKNAD1	turquoise	turquoise
AKR1A1	grey	grey
AKR1B1	turquoise	turquoise
AKR1B10	turquoise	turquoise
AKR1C1	black	turquoise
AKR1C2	grey	grey
AKR1C3	grey	grey
AKR1C4	turquoise	turquoise
AKR1C6P	turquoise	turquoise
AKR1D1	turquoise	turquoise
AKR1E2	turquoise	turquoise
AKR7A2	brown	brown
AKR7A3	brown	brown
AKT1	turquoise	turquoise
AKT1S1	grey	grey
AKT2	grey	grey
AKT3	grey	grey
AKTIP	grey	grey
ALAD	grey	grey
ALAS1	grey	grey
ALAS2	turquoise	turquoise
ALB	turquoise	turquoise
ALCAM	grey	grey
ALDH16A1	grey	grey
ALDH18A1	turquoise	turquoise
ALDH1A1	grey	grey
ALDH1A2	grey	grey
ALDH1A3	grey	grey
ALDH1B1	brown	brown
ALDH1L1	grey	grey
ALDH1L1-AS2	grey	grey
ALDH1L2	turquoise	turquoise
ALDH2	grey	grey
ALDH3A1	brown	brown
ALDH3A2	brown	brown
ALDH3B1	blue	turquoise
ALDH3B2	turquoise	turquoise
ALDH4A1	grey	grey
ALDH5A1	grey	grey
ALDH6A1	grey	grey
ALDH7A1	grey	grey
ALDH8A1	grey	grey
ALDH9A1	grey	grey
ALDOA	grey	grey
ALDOAP2	turquoise	turquoise
ALDOB	turquoise	turquoise
ALDOC	grey	grey
ALG1	turquoise	turquoise
ALG10	turquoise	turquoise
ALG11	grey	grey
ALG12	grey	grey
ALG13	grey	grey
ALG14	blue	turquoise
ALG2	grey	grey
ALG3	grey	grey
ALG5	turquoise	turquoise
ALG6	grey	grey
ALG8	grey	grey
ALG9	grey	grey
ALK	red	red
ALKAL2	grey	grey
ALKBH1	grey	grey
ALKBH2	grey	grey
ALKBH3	grey	grey
ALKBH3-AS1	turquoise	turquoise
ALKBH4	grey	grey
ALKBH5	grey	grey
ALKBH6	grey	grey
ALKBH7	grey	grey
ALKBH8	turquoise	turquoise
ALLC	red	red
ALMS1	grey	grey
ALMS1-IT1	grey	grey
ALMS1P1	red	red
ALOX12	black	turquoise
ALOX12-AS1	grey	grey
ALOX12B	turquoise	turquoise
ALOX12P2	turquoise	turquoise
ALOX15	black	turquoise
ALOX15B	grey	grey
ALOX5	turquoise	turquoise
ALOX5AP	turquoise	turquoise
ALOXE3	turquoise	turquoise
ALPG	grey	grey
ALPI	black	turquoise
ALPK1	grey	grey
ALPK2	turquoise	turquoise
ALPK3	brown	brown
ALPL	grey	grey
ALPP	turquoise	turquoise
ALS2	grey	grey
ALS2CL	grey	grey
ALX1	turquoise	turquoise
ALX3	blue	turquoise
ALX4	turquoise	turquoise
ALYREF	turquoise	turquoise
AMACR	grey	grey
AMBN	turquoise	turquoise
AMBP	blue	turquoise
AMBRA1	turquoise	turquoise
AMD1	grey	grey
AMDHD1	turquoise	turquoise
AMDHD2	grey	grey
AMELX	turquoise	turquoise
AMELY	turquoise	turquoise
AMER1	turquoise	turquoise
AMER2	grey	grey
AMER3	grey	grey
AMFR	grey	grey
AMH	salmon	pink
AMHR2	turquoise	turquoise
AMIGO1	grey	grey
AMIGO2	grey	grey
AMMECR1	brown	brown
AMMECR1L	grey	grey
AMN	grey	grey
AMN1	grey	grey
AMOT	turquoise	turquoise
AMOTL1	green	green
AMOTL2	grey	grey
AMPD1	turquoise	turquoise
AMPD2	turquoise	turquoise
AMPD3	grey	grey
AMPH	grey	grey
AMT	grey	grey
AMY1A	grey	grey
AMZ1	turquoise	turquoise
AMZ2	turquoise	turquoise
AMZ2P1	grey	grey
ANAPC1	grey	grey
ANAPC10	grey	grey
ANAPC11	turquoise	turquoise
ANAPC13	brown	brown
ANAPC15	grey	grey
ANAPC16	grey	grey
ANAPC2	grey	grey
ANAPC4	grey	grey
ANAPC5	grey	grey
ANAPC7	grey	grey
ANG	grey	grey
ANGEL1	grey	grey
ANGEL2	turquoise	turquoise
ANGPT1	grey	grey
ANGPT2	grey	grey
ANGPT4	turquoise	turquoise
ANGPTL1	grey	grey
ANGPTL2	grey	grey
ANGPTL3	turquoise	turquoise
ANGPTL4	grey	grey
ANGPTL6	turquoise	turquoise
ANGPTL7	turquoise	turquoise
ANGPTL8	blue	turquoise
ANHX	blue	turquoise
ANK1	red	red
ANK2	grey	grey
ANK3	grey	grey
ANKAR	turquoise	turquoise
ANKDD1A	grey	grey
ANKEF1	green	green
ANKFN1	grey	grey
ANKFY1	grey	grey
ANKH	grey	grey
ANKHD1	grey	grey
ANKHD1-EIF4EBP3	grey	grey
ANKIB1	grey	grey
ANKLE1	grey	grey
ANKLE2	grey	grey
ANKMY1	grey	grey
ANKMY2	grey	grey
ANKRA2	grey	grey
ANKRD1	turquoise	turquoise
ANKRD10	turquoise	turquoise
ANKRD10-IT1	grey	grey
ANKRD11	turquoise	turquoise
ANKRD12	grey	grey
ANKRD13A	grey	grey
ANKRD13B	grey	grey
ANKRD13C	grey	grey
ANKRD13D	grey	grey
ANKRD16	grey	grey
ANKRD17	turquoise	turquoise
ANKRD18A	grey	grey
ANKRD18B	grey	grey
ANKRD19P	grey	grey
ANKRD2	turquoise	turquoise
ANKRD20A1	grey	grey
ANKRD20A11P	grey	grey
ANKRD20A12P	grey	grey
ANKRD20A5P	grey	grey
ANKRD22	grey	grey
ANKRD23	grey	grey
ANKRD24	turquoise	turquoise
ANKRD26	grey	grey
ANKRD26P3	grey	grey
ANKRD27	grey	grey
ANKRD28	grey	grey
ANKRD29	grey	grey
ANKRD30A	turquoise	turquoise
ANKRD30B	turquoise	turquoise
ANKRD30BP2	turquoise	turquoise
ANKRD30BP3	turquoise	turquoise
ANKRD31	turquoise	turquoise
ANKRD33	blue	turquoise
ANKRD33B	grey	grey
ANKRD34A	grey	grey
ANKRD34C	green	green
ANKRD35	grey	grey
ANKRD36	grey	grey
ANKRD36B	grey	grey
ANKRD36BP2	grey	grey
ANKRD36C	turquoise	turquoise
ANKRD37	grey	grey
ANKRD39	grey	grey
ANKRD40	grey	grey
ANKRD40CL	turquoise	turquoise
ANKRD42	grey	grey
ANKRD44	grey	grey
ANKRD44-IT1	turquoise	turquoise
ANKRD45	turquoise	turquoise
ANKRD46	grey	grey
ANKRD49	grey	grey
ANKRD50	yellow	yellow
ANKRD52	grey	grey
ANKRD53	grey	grey
ANKRD54	grey	grey
ANKRD55	grey	grey
ANKRD6	yellow	yellow
ANKRD60	turquoise	turquoise
ANKRD65	grey	grey
ANKRD7	blue	turquoise
ANKRD9	turquoise	turquoise
ANKS1A	grey	grey
ANKS1B	grey	grey
ANKS3	grey	grey
ANKS4B	turquoise	turquoise
ANKS6	grey	grey
ANKUB1	turquoise	turquoise
ANKZF1	turquoise	turquoise
ANLN	grey	grey
ANO1	turquoise	turquoise
ANO10	grey	grey
ANO2	grey	grey
ANO3	grey	grey
ANO4	grey	grey
ANO5	turquoise	turquoise
ANO6	grey	grey
ANO7	grey	grey
ANO8	grey	grey
ANO9	red	red
ANOS1	grey	grey
ANP32A	grey	grey
ANP32A-IT1	turquoise	turquoise
ANP32B	grey	grey
ANP32C	turquoise	turquoise
ANP32D	black	turquoise
ANP32E	grey	grey
ANPEP	turquoise	turquoise
ANTXR1	grey	grey
ANTXR2	grey	grey
ANXA1	cyan	lightcyan
ANXA10	turquoise	turquoise
ANXA11	grey	grey
ANXA13	grey60	grey60
ANXA2	brown	brown
ANXA2P1	grey	grey
ANXA2P2	turquoise	turquoise
ANXA2P3	turquoise	turquoise
ANXA2R	grey	grey
ANXA3	grey	grey
ANXA4	brown	brown
ANXA5	blue	turquoise
ANXA6	grey	grey
ANXA7	grey	grey
ANXA9	blue	turquoise
AOAH	grey	grey
AOC1	turquoise	turquoise
AOC2	turquoise	turquoise
AOC3	grey	grey
AOC4P	turquoise	turquoise
AOPEP	grey	grey
AOX1	grey	grey
AOX2P	turquoise	turquoise
AP1AR	turquoise	turquoise
AP1B1	turquoise	turquoise
AP1G1	grey	grey
AP1G2	grey	grey
AP1M1	grey	grey
AP1M2	turquoise	turquoise
AP1S1	grey	grey
AP1S2	grey	grey
AP1S3	turquoise	turquoise
AP2A1	grey	grey
AP2A2	yellow	yellow
AP2B1	grey	grey
AP2M1	grey	grey
AP2S1	grey	grey
AP3B1	grey	grey
AP3B2	grey	grey
AP3D1	grey	grey
AP3M1	grey	grey
AP3M2	grey	grey
AP3S1	grey	grey
AP3S2	grey	grey
AP4B1	grey	grey
AP4E1	turquoise	turquoise
AP4M1	grey	grey
AP4S1	grey	grey
AP5B1	grey	grey
AP5M1	grey	grey
AP5S1	grey	grey
AP5Z1	grey	grey
APAF1	grey	grey
APBA1	grey	grey
APBA2	grey	grey
APBA3	grey	grey
APBB1	grey	grey
APBB1IP	grey	grey
APBB2	grey	grey
APBB3	grey	grey
APC	grey	grey
APC2	pink	pink
APCDD1	grey	grey
APCDD1L	black	turquoise
APCDD1L-DT	turquoise	turquoise
APCS	grey	grey
APEH	grey	grey
APELA	turquoise	turquoise
APEX1	blue	turquoise
APEX2	turquoise	turquoise
APH1A	grey	grey
APH1B	grey	grey
API5	grey	grey
APIP	grey	grey
APLF	turquoise	turquoise
APLN	grey	grey
APLNR	grey	grey
APLP1	grey	grey
APLP2	grey	grey
APMAP	grey	grey
APOA1	red	red
APOA2	turquoise	turquoise
APOA4	turquoise	turquoise
APOA5	grey	grey
APOB	turquoise	turquoise
APOBEC1	turquoise	turquoise
APOBEC2	turquoise	turquoise
APOBEC3A	turquoise	turquoise
APOBEC3B	turquoise	turquoise
APOBEC3C	grey	grey
APOBEC3D	turquoise	turquoise
APOBEC3F	grey	grey
APOBEC3G	grey	grey
APOBEC4	turquoise	turquoise
APOBR	grey	grey
APOC1	grey	grey
APOC2	turquoise	turquoise
APOC3	turquoise	turquoise
APOC4	grey	grey
APOD	grey	grey
APOE	grey	grey
APOF	turquoise	turquoise
APOH	turquoise	turquoise
APOL1	grey	grey
APOL2	blue	turquoise
APOL3	grey	grey
APOL4	grey	grey
APOL5	turquoise	turquoise
APOL6	grey	grey
APOLD1	grey	grey
APOM	grey	grey
APOO	grey	grey
APOOL	grey	grey
APP	grey	grey
APPBP2	grey	grey
APPL1	grey	grey
APPL2	grey	grey
APRT	grey	grey
APTR	grey	grey
APTX	grey	grey
AQP1	brown	brown
AQP10	turquoise	turquoise
AQP11	grey	grey
AQP2	turquoise	turquoise
AQP3	yellow	yellow
AQP4	grey	grey
AQP4-AS1	grey	grey
AQP5	grey	grey
AQP6	grey	grey
AQP7	turquoise	turquoise
AQP8	grey	grey
AQP9	yellow	yellow
AQR	turquoise	turquoise
AR	grey	grey
ARAF	turquoise	turquoise
ARAP1	grey	grey
ARAP2	grey	grey
ARAP3	grey	grey
ARC	midnightblue	magenta
ARCN1	grey	grey
AREG	turquoise	turquoise
AREL1	turquoise	turquoise
ARF1	turquoise	turquoise
ARF3	grey	grey
ARF4	grey	grey
ARF5	grey	grey
ARF6	grey	grey
ARFGAP1	grey	grey
ARFGAP2	grey	grey
ARFGAP3	grey	grey
ARFGEF1	grey	grey
ARFGEF2	turquoise	turquoise
ARFGEF3	grey	grey
ARFIP1	grey	grey
ARFIP2	grey	grey
ARFRP1	grey	grey
ARG1	turquoise	turquoise
ARG2	grey	grey
ARGLU1	grey	grey
ARHGAP1	grey	grey
ARHGAP10	turquoise	turquoise
ARHGAP11A	turquoise	turquoise
ARHGAP12	grey	grey
ARHGAP15	turquoise	turquoise
ARHGAP17	grey	grey
ARHGAP18	grey	grey
ARHGAP19	grey	grey
ARHGAP20	grey	grey
ARHGAP21	grey	grey
ARHGAP22	grey	grey
ARHGAP22-IT1	turquoise	turquoise
ARHGAP23	grey	grey
ARHGAP24	grey	grey
ARHGAP25	grey	grey
ARHGAP26	grey	grey
ARHGAP26-AS1	turquoise	turquoise
ARHGAP27	turquoise	turquoise
ARHGAP27P1	turquoise	turquoise
ARHGAP28	turquoise	turquoise
ARHGAP29	red	red
ARHGAP30	turquoise	turquoise
ARHGAP31	grey	grey
ARHGAP32	grey	grey
ARHGAP33	grey	grey
ARHGAP35	grey	grey
ARHGAP36	grey	grey
ARHGAP39	grey	grey
ARHGAP4	turquoise	turquoise
ARHGAP42	grey	grey
ARHGAP44	grey	grey
ARHGAP45	grey	grey
ARHGAP5	grey	grey
ARHGAP5-AS1	grey	grey
ARHGAP6	grey	grey
ARHGAP8	brown	brown
ARHGAP9	grey	grey
ARHGDIA	grey	grey
ARHGDIB	grey	grey
ARHGDIG	grey	grey
ARHGEF1	grey	grey
ARHGEF10	grey	grey
ARHGEF10L	turquoise	turquoise
ARHGEF11	grey	grey
ARHGEF12	turquoise	turquoise
ARHGEF15	blue	turquoise
ARHGEF16	grey	grey
ARHGEF17	grey	grey
ARHGEF18	grey	grey
ARHGEF19	grey	grey
ARHGEF2	grey	grey
ARHGEF25	grey	grey
ARHGEF26	grey	grey
ARHGEF26-AS1	grey	grey
ARHGEF28	grey	grey
ARHGEF3	grey	grey
ARHGEF33	grey	grey
ARHGEF37	grey	grey
ARHGEF38	turquoise	turquoise
ARHGEF39	blue	turquoise
ARHGEF4	grey	grey
ARHGEF40	grey	grey
ARHGEF5	grey	grey
ARHGEF6	grey	grey
ARHGEF7	grey	grey
ARHGEF7-AS2	turquoise	turquoise
ARHGEF7-IT1	turquoise	turquoise
ARHGEF9	grey	grey
ARID1A	grey	grey
ARID1B	grey	grey
ARID2	grey	grey
ARID3A	grey	grey
ARID3B	salmon	pink
ARID4A	grey	grey
ARID4B	grey	grey
ARID5A	grey	grey
ARID5B	blue	turquoise
ARIH1	grey	grey
ARIH2	grey	grey
ARIH2OS	grey	grey
ARL1	grey	grey
ARL10	grey	grey
ARL11	turquoise	turquoise
ARL13B	cyan	lightcyan
ARL14	turquoise	turquoise
ARL14EP	grey	grey
ARL15	grey	grey
ARL16	grey	grey
ARL2	grey	grey
ARL2BP	grey	grey
ARL3	grey	grey
ARL4A	grey	grey
ARL4C	grey	grey
ARL4D	yellow	yellow
ARL5A	grey	grey
ARL5B	yellow	yellow
ARL5C	turquoise	turquoise
ARL6	grey	grey
ARL6IP1	grey	grey
ARL6IP4	grey	grey
ARL6IP5	grey	grey
ARL6IP6	grey	grey
ARL8A	grey	grey
ARL8B	grey	grey
ARL9	brown	brown
ARLNC1	turquoise	turquoise
ARMC1	grey	grey
ARMC10	grey	grey
ARMC12	turquoise	turquoise
ARMC2	tan	lightcyan
ARMC3	tan	lightcyan
ARMC4	tan	lightcyan
ARMC5	grey	grey
ARMC6	grey	grey
ARMC7	grey	grey
ARMC8	grey	grey
ARMC9	turquoise	turquoise
ARMCX1	grey	grey
ARMCX2	grey	grey
ARMCX3	grey	grey
ARMCX4	grey	grey
ARMCX5	grey	grey
ARMCX6	grey	grey
ARMH1	turquoise	turquoise
ARMH3	turquoise	turquoise
ARMH4	grey	grey
ARMT1	grey	grey
ARNT	grey	grey
ARNT2	grey	grey
ARNTL	grey	grey
ARNTL2	grey	grey
ARNTL2-AS1	turquoise	turquoise
ARPC1A	grey	grey
ARPC1B	grey	grey
ARPC2	turquoise	turquoise
ARPC3	grey	grey
ARPC4	grey	grey
ARPC5	grey	grey
ARPC5L	grey	grey
ARPIN	turquoise	turquoise
ARPP19	grey	grey
ARPP21	grey	grey
ARR3	turquoise	turquoise
ARRB1	grey	grey
ARRB2	grey	grey
ARRDC1	grey	grey
ARRDC1-AS1	blue	turquoise
ARRDC2	grey	grey
ARRDC3	grey	grey
ARRDC3-AS1	purple	purple
ARRDC4	grey	grey
ARSA	grey	grey
ARSB	turquoise	turquoise
ARSD	brown	brown
ARSE	turquoise	turquoise
ARSF	grey	grey
ARSG	turquoise	turquoise
ARSI	red	red
ARSJ	turquoise	turquoise
ARSK	turquoise	turquoise
ART1	grey	grey
ART3	lightcyan	lightcyan
ART4	turquoise	turquoise
ART5	black	turquoise
ARTN	grey	grey
ARV1	grey	grey
ARVCF	turquoise	turquoise
ARX	grey	grey
AS3MT	brown	brown
ASAH1	grey	grey
ASAH2B	grey	grey
ASAP1	grey	grey
ASAP1-IT1	black	turquoise
ASAP1-IT2	grey	grey
ASAP2	grey	grey
ASAP3	grey	grey
ASB1	grey	grey
ASB10	turquoise	turquoise
ASB11	turquoise	turquoise
ASB12	turquoise	turquoise
ASB13	grey	grey
ASB14	black	turquoise
ASB15	turquoise	turquoise
ASB16	turquoise	turquoise
ASB16-AS1	grey	grey
ASB17	turquoise	turquoise
ASB2	red	red
ASB3	grey	grey
ASB4	turquoise	turquoise
ASB5	blue	turquoise
ASB6	grey	grey
ASB7	turquoise	turquoise
ASB8	blue	turquoise
ASB9	turquoise	turquoise
ASCC1	grey	grey
ASCC2	grey	grey
ASCC3	grey	grey
ASCL1	grey	grey
ASCL2	green	green
ASCL3	turquoise	turquoise
ASCL5	turquoise	turquoise
ASF1A	grey	grey
ASF1B	turquoise	turquoise
ASGR1	red	red
ASGR2	pink	pink
ASH1L	turquoise	turquoise
ASH1L-AS1	turquoise	turquoise
ASH2L	grey	grey
ASIC1	grey	grey
ASIC2	grey	grey
ASIC3	grey	grey
ASIC4	grey	grey
ASIC5	turquoise	turquoise
ASIP	turquoise	turquoise
ASL	grey	grey
ASMT	blue	turquoise
ASMTL	grey	grey
ASMTL-AS1	turquoise	turquoise
ASNS	grey	grey
ASNSD1	grey	grey
ASPA	grey	grey
ASPDH	grey	grey
ASPG	turquoise	turquoise
ASPH	grey	grey
ASPHD1	grey	grey
ASPHD2	grey	grey
ASPM	turquoise	turquoise
ASPN	grey	grey
ASPRV1	grey	grey
ASPSCR1	grey	grey
ASRGL1	grey	grey
ASS1	yellow	yellow
ASTE1	grey	grey
ASTN1	grey	grey
ASTN2	green	green
ASXL1	grey	grey
ASXL2	grey	grey
ASXL3	grey	grey
ASZ1	turquoise	turquoise
ATAD1	grey	grey
ATAD2	green	green
ATAD2B	turquoise	turquoise
ATAD3A	grey	grey
ATAD3B	grey	grey
ATAD3C	grey	grey
ATAD5	red	red
ATAT1	grey	grey
ATCAY	grey	grey
ATE1	turquoise	turquoise
ATF1	grey	grey
ATF2	turquoise	turquoise
ATF3	magenta	magenta
ATF4	grey	grey
ATF5	turquoise	turquoise
ATF6	grey	grey
ATF6B	grey	grey
ATF7	grey	grey
ATF7IP	blue	turquoise
ATF7IP2	magenta	magenta
ATG10	grey	grey
ATG101	yellow	yellow
ATG12	grey	grey
ATG13	grey	grey
ATG14	grey	grey
ATG16L1	grey	grey
ATG16L2	grey	grey
ATG2A	grey	grey
ATG2B	grey	grey
ATG3	grey	grey
ATG4A	brown	brown
ATG4B	grey	grey
ATG4C	grey	grey
ATG4D	grey	grey
ATG5	grey	grey
ATG7	grey	grey
ATG9A	turquoise	turquoise
ATG9B	grey	grey
ATIC	turquoise	turquoise
ATL1	grey	grey
ATL2	grey	grey
ATL3	grey	grey
ATM	grey	grey
ATMIN	grey	grey
ATN1	grey	grey
ATOH1	turquoise	turquoise
ATOH7	grey	grey
ATOH8	grey	grey
ATOX1	grey	grey
ATP10A	grey	grey
ATP10B	grey	grey
ATP10D	brown	brown
ATP11A	grey	grey
ATP11A-AS1	turquoise	turquoise
ATP11B	turquoise	turquoise
ATP11C	brown	brown
ATP12A	black	turquoise
ATP13A1	turquoise	turquoise
ATP13A2	grey	grey
ATP13A3	yellow	yellow
ATP13A4	grey	grey
ATP13A4-AS1	turquoise	turquoise
ATP13A5	brown	brown
ATP1A1	grey	grey
ATP1A1-AS1	grey	grey
ATP1A2	grey	grey
ATP1A4	turquoise	turquoise
ATP1B1	grey	grey
ATP1B2	grey	grey
ATP1B3	magenta	magenta
ATP1B4	turquoise	turquoise
ATP23	grey	grey
ATP2A1	turquoise	turquoise
ATP2A1-AS1	turquoise	turquoise
ATP2A2	grey	grey
ATP2A3	brown	brown
ATP2B1	grey	grey
ATP2B1-AS1	grey	grey
ATP2B2	grey	grey
ATP2B3	grey	grey
ATP2B4	grey	grey
ATP2C1	green	green
ATP2C2	grey	grey
ATP4A	turquoise	turquoise
ATP4B	turquoise	turquoise
ATP5F1A	grey	grey
ATP5F1B	grey	grey
ATP5F1C	grey	grey
ATP5F1D	turquoise	turquoise
ATP5F1E	grey	grey
ATP5IF1	grey	grey
ATP5MC1	grey	grey
ATP5MC2	grey	grey
ATP5MC3	grey	grey
ATP5MD	grey	grey
ATP5ME	grey	grey
ATP5MF	grey	grey
ATP5MG	grey	grey
ATP5MPL	grey	grey
ATP5PB	grey	grey
ATP5PD	grey	grey
ATP5PF	turquoise	turquoise
ATP5PO	grey	grey
ATP6AP1	grey	grey
ATP6AP1L	grey	grey
ATP6AP2	grey	grey
ATP6V0A1	grey	grey
ATP6V0A2	turquoise	turquoise
ATP6V0A4	turquoise	turquoise
ATP6V0B	grey	grey
ATP6V0C	grey	grey
ATP6V0D1	grey	grey
ATP6V0D2	turquoise	turquoise
ATP6V0E1	grey	grey
ATP6V0E2	grey	grey
ATP6V0E2-AS1	blue	turquoise
ATP6V1A	grey	grey
ATP6V1B1	turquoise	turquoise
ATP6V1B2	grey	grey
ATP6V1C1	grey	grey
ATP6V1C2	grey	grey
ATP6V1D	grey	grey
ATP6V1E1	grey	grey
ATP6V1E2	grey	grey
ATP6V1F	grey	grey
ATP6V1FNB	yellow	yellow
ATP6V1G1	grey	grey
ATP6V1G2	grey	grey
ATP6V1G3	turquoise	turquoise
ATP6V1H	grey	grey
ATP7A	grey	grey
ATP7B	grey	grey
ATP8A1	grey	grey
ATP8A2	yellow	yellow
ATP8B1	grey	grey
ATP8B2	grey	grey
ATP8B3	black	turquoise
ATP8B4	purple	purple
ATP8B5P	turquoise	turquoise
ATP9A	grey	grey
ATP9B	grey	grey
ATPAF1	grey	grey
ATPAF2	turquoise	turquoise
ATPSCKMT	grey	grey
ATR	turquoise	turquoise
ATRAID	grey	grey
ATRN	grey	grey
ATRNL1	grey	grey
ATRX	turquoise	turquoise
ATXN1	grey	grey
ATXN10	grey	grey
ATXN1L	grey	grey
ATXN2	turquoise	turquoise
ATXN2L	grey	grey
ATXN3	turquoise	turquoise
ATXN3L	turquoise	turquoise
ATXN7	grey	grey
ATXN7L1	blue	turquoise
ATXN7L2	turquoise	turquoise
ATXN7L3	grey	grey
ATXN7L3B	grey	grey
ATXN8OS	turquoise	turquoise
AUH	green	green
AUNIP	yellow	yellow
AUP1	grey	grey
AURKA	black	turquoise
AURKAIP1	grey	grey
AURKAP1	turquoise	turquoise
AURKB	turquoise	turquoise
AURKC	turquoise	turquoise
AUTS2	grey	grey
AVEN	grey	grey
AVIL	grey	grey
AVL9	turquoise	turquoise
AVP	yellow	yellow
AVPI1	grey	grey
AVPR1A	blue	turquoise
AVPR1B	greenyellow	greenyellow
AVPR2	turquoise	turquoise
AWAT1	blue	turquoise
AXDND1	turquoise	turquoise
AXIN1	grey	grey
AXIN2	turquoise	turquoise
AXL	turquoise	turquoise
AZGP1	grey	grey
AZGP1P1	turquoise	turquoise
AZI2	grey	grey
AZIN1	grey	grey
AZIN2	grey	grey
AZU1	purple	purple
B2M	grey	grey
B3GALNT1	grey	grey
B3GALNT2	brown	brown
B3GALT1	turquoise	turquoise
B3GALT2	grey	grey
B3GALT4	blue	turquoise
B3GALT5	grey	grey
B3GALT5-AS1	turquoise	turquoise
B3GALT6	grey	grey
B3GAT1	grey	grey
B3GAT2	grey	grey
B3GAT3	grey	grey
B3GLCT	green	green
B3GNT2	grey	grey
B3GNT3	turquoise	turquoise
B3GNT4	yellow	yellow
B3GNT5	grey	grey
B3GNT6	turquoise	turquoise
B3GNT7	grey	grey
B3GNT8	turquoise	turquoise
B3GNT9	grey	grey
B3GNTL1	grey	grey
B4GALNT1	grey	grey
B4GALNT2	blue	turquoise
B4GALNT3	turquoise	turquoise
B4GALNT4	turquoise	turquoise
B4GALT1	grey	grey
B4GALT2	grey	grey
B4GALT3	turquoise	turquoise
B4GALT4	turquoise	turquoise
B4GALT5	grey	grey
B4GALT6	grey	grey
B4GALT7	grey	grey
B4GAT1	grey	grey
B9D1	grey	grey
B9D2	red	red
BAALC	grey	grey
BAALC-AS2	grey	grey
BAAT	blue	turquoise
BABAM1	grey	grey
BABAM2	grey	grey
BABAM2-AS1	magenta	magenta
BACE1	grey	grey
BACE2	grey	grey
BACH1	turquoise	turquoise
BACH2	grey	grey
BAD	grey	grey
BAG1	grey	grey
BAG2	grey	grey
BAG3	grey	grey
BAG4	grey	grey
BAG5	grey	grey
BAG6	turquoise	turquoise
BAGE	turquoise	turquoise
BAGE3	grey	grey
BAHCC1	grey	grey
BAHD1	grey	grey
BAIAP2	turquoise	turquoise
BAIAP2-DT	grey	grey
BAIAP2L1	turquoise	turquoise
BAIAP2L2	grey	grey
BAIAP3	grey	grey
BAK1	grey	grey
BAMBI	grey	grey
BANCR	turquoise	turquoise
BANF1	grey	grey
BANF2	turquoise	turquoise
BANK1	grey	grey
BANP	grey	grey
BAP1	grey	grey
BARD1	grey	grey
BARHL1	turquoise	turquoise
BARX1	grey	grey
BARX1-DT	turquoise	turquoise
BARX2	turquoise	turquoise
BASP1	grey	grey
BASP1-AS1	grey	grey
BATF	grey	grey
BATF2	grey	grey
BATF3	turquoise	turquoise
BAX	turquoise	turquoise
BAZ1A	grey	grey
BAZ1B	grey	grey
BAZ2A	red	red
BAZ2B	grey	grey
BBC3	blue	turquoise
BBIP1	grey	grey
BBOF1	cyan	lightcyan
BBOX1	grey	grey
BBS1	grey	grey
BBS10	turquoise	turquoise
BBS12	grey	grey
BBS2	grey	grey
BBS4	grey	grey
BBS5	grey	grey
BBS7	green	green
BBS9	grey	grey
BBX	grey	grey
BCAM	red	red
BCAN	grey	grey
BCAP29	turquoise	turquoise
BCAP31	grey	grey
BCAR1	grey	grey
BCAR3	grey	grey
BCAR4	turquoise	turquoise
BCAS1	grey	grey
BCAS2	grey	grey
BCAS3	grey	grey
BCAS4	grey	grey
BCAT1	grey	grey
BCAT2	pink	pink
BCCIP	grey	grey
BCDIN3D	grey	grey
BCDIN3D-AS1	turquoise	turquoise
BCHE	green	green
BCKDHA	grey	grey
BCKDHB	grey	grey
BCKDK	grey	grey
BCL10	grey	grey
BCL11A	grey	grey
BCL11B	grey	grey
BCL2	grey	grey
BCL2A1	turquoise	turquoise
BCL2L1	grey	grey
BCL2L10	pink	pink
BCL2L11	blue	turquoise
BCL2L12	turquoise	turquoise
BCL2L13	grey	grey
BCL2L14	turquoise	turquoise
BCL2L15	turquoise	turquoise
BCL2L2	grey	grey
BCL3	turquoise	turquoise
BCL6	grey	grey
BCL6B	grey	grey
BCL7A	grey	grey
BCL7B	grey	grey
BCL7C	grey	grey
BCL9	yellow	yellow
BCL9L	grey	grey
BCLAF1	turquoise	turquoise
BCLAF3	grey	grey
BCO1	brown	brown
BCO2	grey	grey
BCOR	grey	grey
BCORL1	turquoise	turquoise
BCORP1	turquoise	turquoise
BCR	grey	grey
BCRP3	turquoise	turquoise
BCS1L	grey	grey
BDH1	brown	brown
BDH2	grey	grey
BDKRB1	turquoise	turquoise
BDKRB2	grey	grey
BDNF	midnightblue	magenta
BDNF-AS	yellow	yellow
BDP1	turquoise	turquoise
BEAN1	grey	grey
BECN1	grey	grey
BEGAIN	grey	grey
BEND2	turquoise	turquoise
BEND3	grey	grey
BEND4	yellow	yellow
BEND5	grey	grey
BEND6	grey	grey
BEND7	turquoise	turquoise
BEST1	grey	grey
BEST2	turquoise	turquoise
BEST3	grey60	grey60
BEST4	turquoise	turquoise
BET1	grey	grey
BET1L	grey	grey
BEX1	grey	grey
BEX2	grey	grey
BEX3	grey	grey
BEX4	grey	grey
BEX5	grey	grey
BFAR	grey	grey
BFSP1	turquoise	turquoise
BFSP2	turquoise	turquoise
BFSP2-AS1	turquoise	turquoise
BGLT3	blue	turquoise
BGN	grey	grey
BHLHA15	grey	grey
BHLHB9	grey	grey
BHLHE22	grey	grey
BHLHE23	turquoise	turquoise
BHLHE40	grey	grey
BHLHE41	grey	grey
BHMT	grey	grey
BHMT2	brown	brown
BICC1	grey	grey
BICD1	grey	grey
BICD2	grey	grey
BICDL1	grey	grey
BICDL2	grey	grey
BICRA	grey	grey
BICRAL	grey	grey
BID	grey	grey
BIK	turquoise	turquoise
BIN1	grey	grey
BIN2	turquoise	turquoise
BIN3	brown	brown
BIN3-IT1	grey	grey
BIRC2	grey	grey
BIRC3	turquoise	turquoise
BIRC5	turquoise	turquoise
BIRC6	grey	grey
BIRC7	grey	grey
BIVM	turquoise	turquoise
BLACAT1	grey	grey
BLCAP	grey	grey
BLID	blue	turquoise
BLK	turquoise	turquoise
BLM	grey	grey
BLMH	grey	grey
BLNK	grey	grey
BLOC1S1	grey	grey
BLOC1S2	grey	grey
BLOC1S3	grey	grey
BLOC1S4	turquoise	turquoise
BLOC1S6	grey	grey
BLVRA	grey	grey
BLVRB	turquoise	turquoise
BLZF1	grey	grey
BMERB1	grey	grey
BMF	turquoise	turquoise
BMI1	grey	grey
BMP1	blue	turquoise
BMP10	blue	turquoise
BMP15	blue	turquoise
BMP2	yellow	yellow
BMP2K	grey	grey
BMP3	blue	turquoise
BMP4	brown	brown
BMP5	grey	grey
BMP6	black	turquoise
BMP7	grey	grey
BMP8A	turquoise	turquoise
BMP8B	blue	turquoise
BMPER	grey	grey
BMPR1A	grey	grey
BMPR1B	grey	grey
BMPR2	turquoise	turquoise
BMS1	grey	grey
BMS1P1	blue	turquoise
BMS1P2	grey	grey
BMS1P20	yellow	yellow
BMT2	grey	grey
BMX	greenyellow	greenyellow
BNC1	turquoise	turquoise
BNC2	grey	grey
BNIP1	grey	grey
BNIP2	grey	grey
BNIP3	grey	grey
BNIP3L	grey	grey
BNIPL	turquoise	turquoise
BOC	grey	grey
BOD1	grey	grey
BOD1L1	grey	grey
BOD1L2	turquoise	turquoise
BOK	green	green
BOLA1	turquoise	turquoise
BOLA2	blue	turquoise
BOLA3	grey	grey
BOLA3-AS1	grey	grey
BOLL	turquoise	turquoise
BORA	grey	grey
BORCS5	grey	grey
BORCS6	pink	pink
BORCS7	grey	grey
BORCS8	grey	grey
BORCS8-MEF2B	grey	grey
BPESC1	turquoise	turquoise
BPGM	grey	grey
BPHL	grey	grey
BPI	purple	purple
BPIFA1	blue	turquoise
BPIFA2	blue	turquoise
BPIFA3	turquoise	turquoise
BPIFA4P	turquoise	turquoise
BPIFB1	turquoise	turquoise
BPIFB2	turquoise	turquoise
BPIFB4	blue	turquoise
BPIFB6	turquoise	turquoise
BPIFC	turquoise	turquoise
BPNT1	grey	grey
BPTF	grey	grey
BPY2	turquoise	turquoise
BRAF	grey	grey
BRAP	grey	grey
BRAT1	turquoise	turquoise
BRCA1	grey	grey
BRCA2	turquoise	turquoise
BRCC3	grey	grey
BRD1	turquoise	turquoise
BRD2	grey	grey
BRD3	grey	grey
BRD3OS	grey	grey
BRD4	grey	grey
BRD7	grey	grey
BRD7P3	turquoise	turquoise
BRD8	grey	grey
BRD9	grey	grey
BRDT	black	turquoise
BREA2	turquoise	turquoise
BRF1	grey	grey
BRF2	grey	grey
BRI3	turquoise	turquoise
BRI3BP	grey	grey
BRICD5	grey	grey
BRINP1	grey	grey
BRINP2	grey	grey
BRINP3	grey	grey
BRIP1	turquoise	turquoise
BRIX1	turquoise	turquoise
BRK1	grey	grey
BRMS1	turquoise	turquoise
BRMS1L	green	green
BROX	grey	grey
BRPF1	turquoise	turquoise
BRPF3	turquoise	turquoise
BRS3	turquoise	turquoise
BRSK1	salmon	pink
BRSK2	grey	grey
BRWD1	turquoise	turquoise
BRWD1-AS2	grey	grey
BRWD3	grey	grey
BSCL2	grey	grey
BSDC1	grey	grey
BSG	grey	grey
BSN	grey	grey
BSN-DT	grey	grey
BSND	purple	purple
BSPRY	green	green
BST1	turquoise	turquoise
BST2	grey	grey
BTAF1	grey	grey
BTBD1	turquoise	turquoise
BTBD10	grey	grey
BTBD11	green	green
BTBD16	grey	grey
BTBD17	grey	grey
BTBD18	turquoise	turquoise
BTBD19	grey	grey
BTBD2	turquoise	turquoise
BTBD3	grey	grey
BTBD6	grey	grey
BTBD7	grey	grey
BTBD8	turquoise	turquoise
BTBD9	grey	grey
BTC	brown	brown
BTD	grey	grey
BTF3	grey	grey
BTF3L4	grey	grey
BTF3P11	turquoise	turquoise
BTG1	turquoise	turquoise
BTG2	turquoise	turquoise
BTG3	grey	grey
BTG4	turquoise	turquoise
BTK	turquoise	turquoise
BTLA	turquoise	turquoise
BTN1A1	turquoise	turquoise
BTN2A1	blue	turquoise
BTN2A2	brown	brown
BTN2A3P	blue	turquoise
BTN3A1	grey	grey
BTN3A2	grey	grey
BTN3A3	grey	grey
BTNL2	turquoise	turquoise
BTNL3	grey	grey
BTNL8	blue	turquoise
BTNL9	grey	grey
BTRC	grey	grey
BUB1	turquoise	turquoise
BUB1B	brown	brown
BUB3	turquoise	turquoise
BUD13	grey	grey
BUD23	grey	grey
BUD31	grey	grey
BVES	grey	grey
BVES-AS1	turquoise	turquoise
BYSL	turquoise	turquoise
BZW1	grey	grey
BZW2	grey	grey
C10orf113	turquoise	turquoise
C10orf126	turquoise	turquoise
C10orf143	grey	grey
C10orf25	grey	grey
C10orf53	turquoise	turquoise
C10orf55	turquoise	turquoise
C10orf62	red	red
C10orf67	turquoise	turquoise
C10orf71	turquoise	turquoise
C10orf71-AS1	turquoise	turquoise
C10orf82	greenyellow	greenyellow
C10orf88	grey	grey
C10orf90	grey	grey
C10orf91	blue	turquoise
C10orf95	turquoise	turquoise
C10orf99	turquoise	turquoise
C11orf1	grey	grey
C11orf16	grey	grey
C11orf21	purple	purple
C11orf24	grey	grey
C11orf40	turquoise	turquoise
C11orf42	turquoise	turquoise
C11orf44	turquoise	turquoise
C11orf45	turquoise	turquoise
C11orf49	grey	grey
C11orf52	turquoise	turquoise
C11orf53	pink	pink
C11orf54	grey	grey
C11orf58	grey	grey
C11orf65	turquoise	turquoise
C11orf68	grey	grey
C11orf71	grey	grey
C11orf72	turquoise	turquoise
C11orf74	brown	brown
C11orf80	grey	grey
C11orf86	blue	turquoise
C11orf87	green	green
C11orf88	cyan	lightcyan
C11orf94	turquoise	turquoise
C11orf95	turquoise	turquoise
C11orf96	magenta	magenta
C11orf97	grey	grey
C12orf10	grey	grey
C12orf29	grey	grey
C12orf4	grey	grey
C12orf40	turquoise	turquoise
C12orf42	blue	turquoise
C12orf43	grey	grey
C12orf45	grey	grey
C12orf49	grey	grey
C12orf50	turquoise	turquoise
C12orf54	blue	turquoise
C12orf56	brown	brown
C12orf57	grey	grey
C12orf60	grey	grey
C12orf65	grey	grey
C12orf66	grey	grey
C12orf73	grey	grey
C12orf74	turquoise	turquoise
C12orf75	grey	grey
C12orf76	grey	grey
C12orf77	turquoise	turquoise
C12orf80	turquoise	turquoise
C14orf119	grey	grey
C14orf132	grey	grey
C14orf178	turquoise	turquoise
C14orf180	brown	brown
C14orf28	grey	grey
C14orf39	turquoise	turquoise
C14orf93	grey	grey
C15orf32	turquoise	turquoise
C15orf39	grey	grey
C15orf40	turquoise	turquoise
C15orf41	turquoise	turquoise
C15orf48	turquoise	turquoise
C15orf54	turquoise	turquoise
C15orf56	turquoise	turquoise
C15orf61	grey	grey
C15orf62	yellow	yellow
C15orf65	brown	brown
C16orf46	grey	grey
C16orf54	purple	purple
C16orf58	grey	grey
C16orf70	grey	grey
C16orf71	turquoise	turquoise
C16orf72	grey	grey
C16orf74	turquoise	turquoise
C16orf78	blue	turquoise
C16orf82	blue	turquoise
C16orf86	grey	grey
C16orf87	yellow	yellow
C16orf89	grey	grey
C16orf91	yellow	yellow
C16orf92	red	red
C16orf95	turquoise	turquoise
C17orf100	grey	grey
C17orf50	turquoise	turquoise
C17orf53	pink	pink
C17orf58	turquoise	turquoise
C17orf64	greenyellow	greenyellow
C17orf67	grey	grey
C17orf75	turquoise	turquoise
C17orf77	turquoise	turquoise
C17orf78	turquoise	turquoise
C17orf80	grey	grey
C17orf82	red	red
C17orf97	grey	grey
C17orf98	turquoise	turquoise
C17orf99	turquoise	turquoise
C18orf12	turquoise	turquoise
C18orf15	blue	turquoise
C18orf21	turquoise	turquoise
C18orf25	turquoise	turquoise
C18orf54	turquoise	turquoise
C18orf61	blue	turquoise
C19orf12	grey	grey
C19orf18	grey	grey
C19orf24	turquoise	turquoise
C19orf25	grey	grey
C19orf33	turquoise	turquoise
C19orf44	turquoise	turquoise
C19orf47	black	turquoise
C19orf48	grey	grey
C19orf53	grey	grey
C19orf54	grey	grey
C19orf57	turquoise	turquoise
C19orf73	turquoise	turquoise
C19orf81	grey	grey
C19orf84	turquoise	turquoise
C1D	grey	grey
C1GALT1	grey	grey
C1GALT1C1	grey	grey
C1GALT1C1L	grey	grey
C1orf100	turquoise	turquoise
C1orf105	turquoise	turquoise
C1orf109	turquoise	turquoise
C1orf112	grey	grey
C1orf115	grey	grey
C1orf116	turquoise	turquoise
C1orf122	turquoise	turquoise
C1orf127	turquoise	turquoise
C1orf131	grey	grey
C1orf158	brown	brown
C1orf159	grey	grey
C1orf162	grey	grey
C1orf167	grey	grey
C1orf174	grey	grey
C1orf194	brown	brown
C1orf198	grey	grey
C1orf21	grey	grey
C1orf210	turquoise	turquoise
C1orf216	grey	grey
C1orf220	blue	turquoise
C1orf226	grey	grey
C1orf35	turquoise	turquoise
C1orf43	turquoise	turquoise
C1orf50	grey	grey
C1orf52	grey	grey
C1orf53	turquoise	turquoise
C1orf54	grey	grey
C1orf56	grey	grey
C1orf61	grey	grey
C1orf68	red	red
C1orf74	turquoise	turquoise
C1orf87	lightcyan	lightcyan
C1orf94	grey	grey
C1QA	turquoise	turquoise
C1QB	turquoise	turquoise
C1QBP	turquoise	turquoise
C1QC	turquoise	turquoise
C1QL1	grey	grey
C1QTNF1	grey	grey
C1QTNF1-AS1	blue	turquoise
C1QTNF12	grey	grey
C1QTNF2	green	green
C1QTNF3	grey	grey
C1QTNF4	grey	grey
C1QTNF5	brown	brown
C1QTNF6	grey	grey
C1QTNF7	turquoise	turquoise
C1QTNF9	grey	grey
C1R	grey	grey
C1RL	grey	grey
C1RL-AS1	greenyellow	greenyellow
C1S	grey	grey
C2	blue	turquoise
C20orf141	turquoise	turquoise
C20orf144	turquoise	turquoise
C20orf173	blue	turquoise
C20orf181	black	turquoise
C20orf194	grey	grey
C20orf197	blue	turquoise
C20orf202	turquoise	turquoise
C20orf203	grey	grey
C20orf204	blue	turquoise
C20orf27	grey	grey
C20orf78	blue	turquoise
C20orf85	lightcyan	lightcyan
C20orf96	blue	turquoise
C21orf58	grey	grey
C21orf62	brown	brown
C21orf62-AS1	red	red
C21orf91	grey	grey
C21orf91-OT1	blue	turquoise
C22orf15	grey	grey
C22orf23	tan	lightcyan
C22orf24	grey	grey
C22orf31	turquoise	turquoise
C22orf34	salmon	pink
C22orf39	grey	grey
C22orf42	turquoise	turquoise
C22orf46	grey	grey
C2CD2	grey	grey
C2CD2L	grey	grey
C2CD3	grey	grey
C2CD4A	yellow	yellow
C2CD4B	pink	pink
C2CD4C	yellow	yellow
C2CD5	grey	grey
C2CD6	turquoise	turquoise
C2orf15	blue	turquoise
C2orf16	grey	grey
C2orf27A	grey	grey
C2orf42	grey	grey
C2orf49	grey	grey
C2orf50	pink	pink
C2orf68	grey	grey
C2orf69	grey	grey
C2orf70	turquoise	turquoise
C2orf72	grey	grey
C2orf73	greenyellow	greenyellow
C2orf74	grey	grey
C2orf76	grey	grey
C2orf80	grey	grey
C2orf81	grey	grey
C2orf83	black	turquoise
C2orf88	grey	grey
[truncated: 18,551 more rows]
