# Supplementary material for: Key gene network related to primary ciliary dyskinesia in hippocampus of patients with Alzheimer’s disease revealed by weighted gene co-expression network analysis
Source: BMC Neurol. 2022 May 30;22:198. doi: 10.1186/s12883-022-02724-z (PMC9150314; doi:10.1186/s12883-022-02724-z)
Supplement: Supplementary file 10 — Additional file 10: Table S6. Gene Interaction Heatmap data. [file 12883_2022_2724_MOESM10_ESM.xlsx]

## Sheet: GSE1297
Tag	ZMYND10	DNAAF1	DNAI2	DNAI1	HYDIN	DYX1C1	ARMC4
GSM21203	98.75	66.75	186.8	171.3	164.2	663.925	165.3
GSM21206	106.9	36.45	60.55	85.9	32.3	785.575	132
GSM21207	103.2	261	126.2	47.2	36.8	587.125	80.6
GSM21208	102.85	364.55	229.1	251.7	26.6	792.9	427.9
GSM21212	178.7	450.4	194.9	162.4	42.5	768.775	137.5
GSM21213	131.8	416.4	170.4	39.1	108.5	724.625	164.9
GSM21229	149.15	41.25	117.75	76.9	76.6	1041.55	36.5
Tag	PSEN1	APP	APOE	PSEN2	A2M	MAPT	ABCA7	HFE	NOS3	PLAUR	MPO	UNC5C	SORL1	ADAM10	SNCA	TREM2	BACE1	TOMM40	PRNP	SNCB
GSM21203	703.9	2357.13	5325.87	105.233	2165.7	2288.53	141.4	193.785	64.4	290.267	71.6	181.3	5595.2	912.167	498.65	536.3	901.8	375.1	4249.85	194.7
GSM21206	803.8	3091.1	1774.23	106.167	3852.8	2268.68	111.4	113.946	62.2	227.967	59	104.9	6979.2	823.667	1192	227.5	1297.5	378.1	4568.4	463.3
GSM21207	1000.7	2669.87	1594.8	154.067	1090	1811.92	339.9	257.762	26.4	427.4	92.65	199.9	3181.15	678.267	615.2	127.5	1073.8	783.9	2094.95	530.6
GSM21208	535.5	1974.2	3345	162.767	3031.4	1988.7	513.1	193.669	118.4	149.3	27.7	68	5180	632.167	1185.1	267.8	777.7	294.9	4720.55	704
GSM21212	976.05	4302.3	2420.33	180.033	3112.4	1254.45	154.2	220.123	42.5	323.833	97.6	201.1	7512.85	865.4	547.625	320.9	1348.4	448	4085.8	262
GSM21213	740.25	2628.63	4851.1	83.2	3836.3	1342.53	322.1	237.192	79.1	361.7	104.15	86.7	6057	753.233	640.675	138.1	1252.7	375.2	3338.75	519.8
GSM21229	1424.5	3763.2	1440.8	120.8	3356.3	1361.25	182.3	163.938	65.3	231.967	40.65	156.9	5081.3	633.533	1508.17	501.2	1746.9	513	4109.65	1117.8

## Sheet: GSE28146
Tag	DYNLRB2	ZMYND10	DRC1	DNAH5	WDR16	TTC25	FOXJ1	DNAAF1	DNAAF3	TEKT1	CCDC114	DNAI2	RSPH1	DNAI1	HYDIN	CCDC65	DYX1C1	CCDC39	ARMC4
GSM697331	23.3	134.3	128.8	165.95	144.8	1340.5	229.6	71.95	36.6	15.3	1899.2	40.8	1122.7	108.05	272.48	226.333	182.7	306.2	193.2
GSM697332	282.8	173.85	6.1	99	282.65	1682.9	568.1	270.65	113.5	52.9	868.6	151.2	1647.9	139.05	251.48	526.833	8.6	227.9	226.6
GSM697333	184.5	39.65	67.1	206.95	245.6	1699.4	215.3	319.3	57.6	41.1	1410.1	201.7	581.4	160.6	449.84	274.667	219.1	104.9	154.1
GSM697334	59.2	171.6	42.8	221.85	213.2	1647.7	584.1	371.25	90.3	78	4641.9	26.2	726.3	376.65	593.86	711	576.5	434.8	143.6
GSM697335	150.7	179.55	11.5	75.95	413.45	1268.9	219.1	614.9	277.7	319.6	2228.6	216.55	465.9	192.9	331.66	369.033	92.1	86.1	395
GSM697336	137.2	123.45	38.6	256.05	203.95	1881.8	243.6	459.1	43.6	58.5	1235	194	660	41.1	373.06	200.667	26.2	169.4	310.7
GSM697337	113.3	187.75	159.3	302.25	200.95	1908.5	150.7	335.45	114.7	87.2	1262	147.95	962.8	201.25	351.22	378.5	83.1	481.3	164.5
Tag	APP	PSEN1	APOE	PSEN2	A2M	MAPT	ABCA7	HFE	NOS3	PLAU	MPO	UNC5C	SORL1	MIR29A	MIR146A	MIR29A /// MIR29B1	MIR34A	ADAM10	SNCA	TREM2	BACE1	TOMM40	PRNP	SNCB
GSM697331	34200.9	1438.04	663.3	260.433	724.25	1241.7	73.4	171.38	42.25	20.35	143.5	215.3	1115.87	417.9	42.5	417.9	1011.7	2188.8	7872.24	38.1	1616.58	570.6	8884.3	34.2
GSM697332	31623.6	1486.56	779.3	271.233	848.65	2155.3	590.6	214.22	49.35	25.4	98.85	320.68	1152.57	1114.6	234	1114.6	573.7	1444.2	8556.1	95.9	824.025	1015.2	8988.4	564
GSM697333	24448.7	2850.31	551.567	331.033	611.45	1108.77	429.5	161.707	19.4	79.35	146.55	419.96	1475.17	627.6	33.1	627.6	1776.3	2478.93	4948.56	46.3	849.875	734.7	6012.65	57
GSM697334	36085.7	1623.61	352.4	328.733	473.65	1061.97	245.8	185.12	83.5	70.65	228.55	340.14	931.3	916.8	44.7	916.8	1323.3	2089.63	7686.4	65.5	676.7	556	6629.15	348.6
GSM697335	49616.9	1749.33	466.867	446.933	640.5	2411.92	622.1	210.72	576.45	59.5	308.45	228.16	1217.23	12.9	86.6	12.9	1168.9	1619.03	13402.6	48.9	1370.33	496.4	7066.15	170.3
GSM697336	28054.8	1406.36	806.1	434.1	1053.55	2344.15	471	209.9	42	20.3	43.8	330.62	1111.93	808.1	165.4	808.1	1189.7	2519.03	5637.08	23	903.35	1511.3	5030.65	1066.9
GSM697337	28164.4	4150.5	516	138.533	658.7	1434.02	268.4	153.24	122.25	16.8	65.5	260.04	1645	531.7	162.2	531.7	936.7	2003.53	4902.22	76	1068.15	691	7739.7	634

## Sheet: GSE29378
Tag	DYNLRB2	ZMYND10	DNAH5	WDR16	TTC25	FOXJ1	TEKT1	CCDC114	DNAI2	RSPH1	DNAI1	HYDIN	CCDC65	DYX1C1	ARMC4
GSM726083	2252.56	442.904	207.453	533.535	644.89	496.755	824.34	198.891	323.979	924.793	317.702	185.262	286.69	201.163	304.153
GSM726087	714.831	184.988	198.459	191.451	318.385	351.758	277.908	139.986	308.192	348.009	184.262	156.521	146.595	216.561	188.037
GSM726091	998.674	250.725	168.416	253.522	421.647	540.724	302.175	153.127	284.792	437.293	292.608	169.583	176.124	249.46	162.846
GSM726092	521.82	139.064	346.331	354.633	212.523	725.22	530.851	129.716	214.112	302.779	168.037	177.851	121.299	212.59	126.921
GSM726093	1359.11	272.494	184.262	310.73	494.515	446.409	514.956	169.209	233.694	719.22	280.342	167.707	204.936	197.124	236.502
GSM726094	1033.55	234.597	209.643	286.507	340.921	433.747	402.957	147.163	263.563	700.807	216.087	165.016	203.422	184.883	197.241
GSM726095	1232.49	270.587	192.958	268.594	421.428	322.731	414.905	130.727	283.991	726.125	237.626	163.657	204.056	163.011	232.638
GSM726096	743.844	198.425	220.406	204.417	314.004	353.672	280.92	144.101	260.64	519.773	185.647	163.456	175.643	179.756	173.634
GSM726098	2939.97	854.783	163.971	527.565	1411.65	2706.38	1557.24	472.427	414.443	1273.71	687.347	229.949	316.708	257.641	251.377
GSM726101	1883.46	411.312	180.017	318.918	929.896	747.218	766.707	232.971	303.422	1070.81	293.853	186.015	210.193	182.866	229.81
GSM726106	524.143	176.171	220.439	200.239	246.909	674.831	344.462	133.249	256.96	278.461	184.569	154.008	126.346	215.123	184.819
GSM726107	2897.37	469.72	213.36	496.012	870.333	1092	1211.97	258.876	399.23	1174.35	487.104	206.738	272.435	230.58	227.774
GSM726108	3949.6	656.997	240.67	590.127	1202.64	1229.6	1149.07	287.664	360.117	1603.28	502.463	204.414	224.315	229.874	308.192
GSM726111	1092.99	209.565	175.411	261.434	370.635	574.94	294.169	177.78	284.26	727.924	200.633	160.613	153.866	177.725	171.454
GSM726114	1109.16	309.499	229.175	280.039	351.443	1500.92	584.076	170.742	318.05	784.435	174.057	165.998	147.994	217.239	158.168
GSM726115	2868.48	586.003	205.534	449.8	672.539	1442.18	1262.18	208.856	369.856	1182.57	298.602	201.747	232.327	212.724	203.253
GSM726118	598.67	176.446	238.971	200.522	298.396	358.931	305.735	119.222	301.829	321.172	160.101	156.996	167.662	191.586	169.481
GSM726119	890.361	238.445	206.887	252.097	368.402	449.028	310.004	154.963	260.244	513.75	222.737	161.799	185.968	175.423	214.659
GSM726120	4055.66	840.632	182.462	755.201	1141.1	1805.01	1733.63	260.039	377.909	2895.6	517.059	249.211	446.409	230.097	356.738
GSM726122	2170.27	394.904	161.406	370.458	493.383	1135.43	653.963	175.476	303.062	1070.81	201.391	186.143	183.853	193.99	248.124
GSM726123	556.721	233.566	146.252	229.27	288.181	507.964	288.403	153.98	329.05	493.84	174.074	157.968	134.72	217.864	193.165
GSM726126	947.008	251.762	179.444	281.147	302.96	640.274	377.909	174.764	229.81	753.85	164.449	170.397	117.562	202.164	168.347
GSM726127	926.101	246.461	248.742	254.916	404.243	665.666	388.493	224.552	302.746	753.293	209.643	168.307	167.289	182.081	199.072
GSM726128	2100.77	356.44	226.668	298.85	566.401	897.922	530.421	199.665	327.829	959.419	202.436	175.339	217.849	191.185	220.288
GSM726129	983.552	241.747	215.518	253.249	520.522	720.629	451.59	199.702	230.807	496.433	257.629	175.406	214.977	202.643	168.525
GSM726135	1392.99	267.119	186.134	329.017	466.305	476.92	460.827	167.157	292.288	809.064	242.654	169.537	232.587	198.334	307.167
GSM726138	926.859	202.792	214.769	266.74	450.662	633.224	458.525	179.885	254.622	540.536	193.331	166.522	141.79	224.184	187.82
GSM726141	761.567	229.503	189.565	234.369	333.761	639.989	295.636	160.111	251.596	263.083	206.313	162.173	164.44	190.01	166.247
GSM726142	944.845	239.112	215.64	266.597	442.285	507.017	378.95	181.246	235.96	730.161	178.908	157.854	184.77	176.938	240.307
GSM726143	817.378	200.493	213.998	216.441	330.675	434.919	298.489	150.306	285.175	400.185	211.49	162.978	196.668	212.419	160.559
GSM726145	710.803	202.96	185.368	237.331	439.766	410.617	366.333	159.639	270.491	591.555	204.861	162.707	173.193	210.77	203.034
Tag	PSEN1	APP	APOE	PSEN2	A2M	MAPT	ABCA7	HFE	NOS3	PLAU	MPO	UNC5C	SORL1	ADAM10	SNCA	TREM2	BACE1	TOMM40	PRNP	SNCB
GSM726083	183.85	3152.48	16816.3	548.048	1989.71	1916.6	158.724	154.137	247.877	258.054	180.213	174.904	2195.76	212.496	1619.9	371.262	451.053	2848.55	18250.2	669.219
GSM726087	162.09	1965.68	18807.2	474.435	2880.87	1737.97	184.533	142.991	396.709	253.528	177.58	200.518	2031.24	226.289	815.411	408.548	295.727	2733.23	13410.7	345.016
GSM726091	161.468	1353.67	15300.2	444.921	1960.53	1543.66	150.996	182.64	741.845	195.583	301.676	193.007	1522.65	166.057	762.57	168.715	366.605	2481.25	9344.33	357.732
GSM726092	183.478	1185.85	10915.8	304.418	2966.02	1084.49	184.87	149.91	702.572	249.071	133.67	197.339	1896.53	142.927	989.436	182.446	244.292	2701.67	6479.84	180.589
GSM726093	173.455	2468.92	21286.7	549.652	2066.56	2019.22	161.734	149.453	252.73	242.909	201.276	200.416	2169.29	188.906	1776.72	360.948	430.534	2656.16	17656.2	933.941
GSM726094	173.949	3310.86	14776.7	406.303	1248.21	2160.32	150.787	146.245	274.771	208.409	164.053	180.746	2057.93	224.166	2831.62	253.659	467.365	2028.92	17498.2	661.55
GSM726095	169.749	4153.17	15215.6	547.005	1146.93	2609.92	176.85	145.848	192.859	185.227	164.392	181.199	2408.55	199.202	4149.4	256.795	475.677	2317.46	15551.2	1654.09
GSM726096	159.42	2136.39	9256.48	586.719	915.293	2464.03	224.988	141.062	327.441	185.466	152.337	224.399	1465.69	184.037	2571.89	209.215	358.562	3250.65	15072.8	1519.25
GSM726098	163.113	1672.52	10462.9	521.995	3436.68	1125.03	212.887	144.77	371.568	325.295	167.456	154.295	1494.94	161.499	814.394	282.315	310.946	2670.65	11468.5	211.025
GSM726101	170.929	1954.83	15741.7	416.988	2124.1	1521.47	168.22	139.889	510.852	215.954	129.472	177.753	2586.83	226.813	1694.41	382.461	446.329	1922.73	9913.07	167.314
GSM726106	155.823	987.236	15684.4	382.893	2341.84	1411.73	154.676	138.755	646.163	228.865	169.209	212.067	1746.93	179.881	629.234	180.174	233.043	2880.87	6641.72	231.492
GSM726107	172.983	2092.6	15779.5	467.515	2584.7	1416.01	149.459	144.447	301.139	208.677	152.848	212.017	2649.2	186.592	1014.35	357.574	403.334	2166.38	9780.25	203.387
GSM726108	175.977	1131.7	14551.7	424.312	3630.47	1408.74	142.093	142.093	941.212	243.172	152.477	198.814	2203.92	181.771	648.045	198.685	356.135	1845.91	9475.07	178.088
GSM726111	169.934	2333.47	18927.6	636.673	2076.07	2076.12	153.758	144.218	213.922	232.096	175.344	183.292	2407.04	190.651	1593.72	358.628	423.322	2467.18	15958.6	1152.37
GSM726114	160.206	1574.7	13194.1	335.541	1677.81	1793.62	155.959	158.62	471.119	213.517	156.756	178.574	1848.22	179.269	823.772	169.709	481.264	2685.75	8926.41	324.404
GSM726115	167.418	2184.25	14956.8	357.803	2200.95	1687.33	153.394	147.442	329.618	214.463	135.909	157.583	2149	196.927	1008.77	303.453	458.148	2264.54	10560	173.81
GSM726118	162.332	2096.85	9699.72	447.769	1370.16	2396.73	182.923	140.758	299.773	231.908	158.438	193.916	1734.04	179.709	3280.42	245.23	435.509	3080.24	13604.9	870.256
GSM726119	151.855	2232.45	10796.5	550.574	2548.76	1956.22	201.04	133.247	278.82	187.77	141.308	200.156	2291.53	203.685	1990.75	414.249	387.059	2918.74	13154.8	1031.46
GSM726120	156.646	1908.94	16403.9	384.721	2159.96	1369.68	154.783	149.908	312.696	202.16	133.215	212.076	2339.93	182.398	1270.28	364.761	447.944	2517.69	12432.1	211.593
GSM726122	159.889	1655.18	10609.6	302.972	1892.97	1817	138.558	148.14	388.549	242.491	158.677	214.38	3587.51	171.02	1397.47	397.748	457.748	1825.94	10746.6	279.378
GSM726123	167.188	1708.77	12683.8	433.85	1612.54	2315.28	163.5	160.677	309.129	177.744	138.812	185.698	2118.13	177.717	1474.1	365.727	384.717	2594.96	12229.8	734.328
GSM726126	160.558	1298.25	10336.2	359.535	2398.6	1561.98	145.852	163.223	557.103	193.639	180.162	173.475	2015.58	223.381	1514.18	211.119	380.151	3259.15	8720.26	496.397
GSM726127	171.307	1426.41	12776.1	388.51	1981.56	1533.69	168.061	154.054	799.499	170.608	185.199	165.645	2039.78	190.419	1086.83	176.906	347.253	3040.95	10330.8	299.91
GSM726128	162.511	1709.64	13744.8	359.799	2902.2	1844.76	165.758	138.314	453.524	231.602	144.156	185.813	2981.78	219.038	1107.37	364.797	476.64	1846.71	12684.7	193.715
GSM726129	163.133	1162.01	14341.9	441.245	3417.43	1601.88	168.533	142.382	723.61	208.563	193.043	208.109	2080.53	211.154	931.899	290.716	371.306	2396.41	9508.87	293.69
GSM726135	175.289	3061.59	14733.8	530.78	2511.43	2041.66	164.658	149.594	189.529	196.705	190.968	204.727	2174.71	199.648	1922.14	348.494	510.848	3023.49	13786.1	967.996
GSM726138	170.995	1466.42	11030.3	339.666	3370.63	1427.35	178.592	151.948	629.372	201.729	143.059	219.577	1987.19	170.683	955.542	242.243	328.519	2573.39	7878.97	248.774
GSM726141	153.075	1536.83	13303.4	401.797	3478.29	1448.8	177.021	149.654	704.711	191.525	135.591	199.745	2286.48	197.167	1089.31	345.861	372.036	2720.75	8847.34	307.705
GSM726142	168.216	2717.1	11469.8	531.383	1403.03	1856.84	158.76	146.956	217.817	190.805	157.576	176.791	2370.7	170.381	2270.19	339.929	306.603	3099.47	13717.6	1016.29
GSM726143	161.483	1521.78	16075.6	406.294	1785.22	2000.63	139.993	143.551	415.083	168.913	237.304	173.898	1742.62	182.525	1041.05	211.119	326.578	3194.64	15030	678.765
GSM726145	174.679	1482.71	16611.7	384.246	2338.34	1917.66	154.876	155.958	265.346	232.12	176.667	188.558	1935.95	172.454	1225.66	322.577	313.288	3300.12	13141.7	681.032

## Sheet: GSE36980
Tag	DRC1	DNAH5	TTC25	CFAP45	DNAAF3	TEKT1	DNAI2	RSPH1	DNAI1	HYDIN
GSM907854	9.29439	8.09706	11.6104	8.64732	8.36565	5.35996	7.29999	9.35524	9.26826	8.10406
GSM907855	9.24849	8.07676	11.2415	8.83807	8.11138	5.47707	7.31161	9.34902	9.04869	7.96437
GSM907856	9.30821	8.04148	11.4363	9.20465	8.49215	5.69864	7.27771	9.41821	9.02232	8.04467
GSM907857	9.16339	7.82442	11.987	9.00648	8.4672	5.43035	7.21217	9.49692	8.73088	8.05286
GSM907858	9.30149	7.82216	11.436	8.89845	8.18929	5.71933	7.25372	9.33718	9.19579	8.12407
GSM907859	9.42836	7.98605	10.848	7.96192	8.09058	5.39122	6.94926	9.21456	9.41013	8.32284
GSM907860	9.67667	7.69068	11.4208	8.07343	8.49525	5.49785	7.70908	9.21199	9.49362	8.10665
Tag	APP	MAPT	HFE	NOS3	UNC5C	SORL1	MIR29A	MIR29B1	MIR106B	ADAM10	SNCA	TREM2	BACE1	TOMM40	SNCB
GSM907854	6.11844	7.15315	9.63439	9.20421	10.3055	7.6492	7.65807	9.38791	8.03763	7.23191	4.53198	8.44065	4.04137	9.74685	9.00049
GSM907855	6.41984	7.37493	9.48574	9.02066	10.6338	7.83356	7.78822	8.70133	8.01176	7.49588	4.88534	8.81843	4.21883	9.81261	9.00848
GSM907856	5.86069	7.23725	10.0333	9.4101	10.2432	7.69945	7.8672	8.73889	8.07022	7.23608	4.99449	9.14762	4.51834	9.60852	8.92228
GSM907857	6.21937	7.4241	9.94978	8.59929	10.3214	7.65228	7.88805	9.06923	8.19448	7.08573	4.91391	8.40737	4.74273	9.55023	8.6756
GSM907858	6.24033	7.17114	10.0222	8.48271	10.7331	7.57302	7.67716	9.15235	8.17911	7.17769	4.92755	8.45948	4.63116	9.69556	8.89603
GSM907859	6.29036	7.4405	9.70423	8.36847	10.5579	7.91019	7.39404	8.22863	8.09444	7.1821	5.01047	8.48775	4.43242	9.82934	8.9313
GSM907860	5.83496	7.3339	10.2193	8.28974	10.1196	7.81879	7.45252	8.6789	7.88384	7.42987	4.71557	8.14606	4.43227	9.48869	8.90513
